# Supplementary material for: The UDP-Glycosyltransferase Family in Drosophila melanogaster: Nomenclature Update, Gene Expression and Phylogenetic Analysis
Source: Front Physiol. 2021 Mar 17;12:648481. doi: 10.3389/fphys.2021.648481 (PMC8010143; doi:10.3389/fphys.2021.648481)
Supplement: Supplementary file 1 [file Table_1.XLSX]

## Sheet: Sheet1
FlyBase symbol	Synonyms	FBgn identifier	CG number	Genomic coordinates	Cytological location	No. transcripts	No. introns	Intron length (bp)	No. unique proteins	No. amino acids	Signal peptide*	TM domain**	Notes
Ugt35A1	Ugt35a	FBgn0026315	CG6644	3R:11170817..11172664 (-)	86D5	1	1	67	1	537	2020-01-25	491-513
Ugt35B1	Ugt35b	FBgn0026314	CG6649	3R:11168503..11170246 (-)	86D5	1	1	72	1	516	2020-01-19	481-503
Ugt35C1	Ugt86Dd	FBgn0040256	CG6633	3R:11126597..11128328 (-)	86D4	1	1	61	1	517	2020-01-16	479-501
Ugt35D1	-	FBgn0051002	CG31002	3R:31393582..31395304 (-)	100C3	1	1	60	1	521	2020-01-17	479-501
Ugt35E1	Ugt86Dg	FBgn0040253	CG17200	3R:11164423..11166074 (-)	86D5	1	1	68	1	527	2020-01-20	483-505
Ugt35E2	Ugt86De	FBgn0040255	CG6653	3R:11166177..11167981 (-)	86D5	1	1	66	1	527	2020-01-24	487-509
Ugt36A1	Dot	FBgn0015663	CG2788	2L:3619097..3621573 (+)	24A1-24A2	2	2	118, 56	1	537	2020-01-26	499-518
Ugt36D1	-	FBgn0032713	CG17323	2L:18823548..18826716 (+)	37B1	4	3	215, 66, 57	1	519	2020-01-24	485-504
Ugt36E1	-	FBgn0027070	CG17322	2L:18826770..18829059 (+)	37B1	4	2	250, 59,	1	517	2020-01-20	481-503
Ugt36F1	-	FBgn0027074	CG17324	2L:18819344..18822573 (+)	37B1	1	4	59, 63, 508, 85	1	525	2020-01-20	477-499
Ugt37A1	-	FBgn0026756	CG11012	2L:20372409..20374104 (-)	38C5	1	1	52	1	525	2020-01-27	482-504
Ugt37A2	-	FBgn0038082	CG5724	3R:12739642..12741417 (+)	87C8	1	1	66	1	530	2020-01-23	494-516
Ugt37A3	-	FBgn0038083	CG5999	3R:12741958..12743680 (-)	87C8	1	1	56	1	530	2020-01-24	494-516
Ugt37B1	-	FBgn0026755	CG9481	2L:6225048..6226842 (+)	26B11	1	1	55	1	537	2020-01-21	491-513
Ugt37C1	-	FBgn0026754	CG8652	2R:16843296..16845038 (-)	53D12	1	0	-	1	525	2020-01-22	486-505	485 aa in current FlyBase, but new start codon is found (NM_080268.2) making it 525aa
Ugt37C2	Ugt36Ba	FBgn0040262	CG13270	2L:16794211..16796009 (+)	36B1	2	0	-	1	523	2020-01-20	484-503
Ugt37D1	Ugt36Bc	FBgn0040260	CG17932	2L:16799025..16801584 (+)	36B1	3	1	79	1	543	1-32	501-523
Ugt37E1	Ugt36Bb	FBgn0040261	CG13271	2L:16796595..16798273 (+)	36B1	1	1	59	1	539	2020-01-23	496-515
Ugt49B1	-	FBgn0027073	CG4302	2R:21212880..21214972 (-)	57D1-57D2	1	3	217, 55, 67	1	532	2020-01-25	491-513
Ugt49B2	-	FBgn0038886	CG6475	3R:21397781..21399742 (-)	93D10-93E1	1	3	108, 52, 119	1	526	2020-01-18	485-507
Ugt49C1	-	FBgn0034605	CG15661	2R:21215435..21217779 (-)	57D2	2	4	62, 48, 56, 62	1	530	2020-01-17	495-517
Ugt50B3	-	FBgn0050438	CG30438	2R:5496674..5549543 (+)	41F2-41F3	5	5	1380, 10432, 8198, 63, 52	2	435, 524	2020-01-18	470-492	Alternative splicing
Ugt301D1	-	FBgn0032684	CG10178	2L:18509560..18513512 (+)	36F6	2	2	60	1	530	2020-01-24	480-502
Ugt302C1	Ugt86Da	FBgn0040259	CG18578	3R:11157098..11159744 (+)	86D5	1	2	584	1	528	2020-01-24	484-506
Ugt302E1	Ugt86Dc	FBgn0040257	CG4739	3R:11154626..11156513 (+)	86D5	1	1	293	1	521	2020-01-21	481-503
Ugt302K1	Ugt86Di	FBgn0040251	CG6658	3R:11151026..11153849 (-)	86D5	2	2	65, 203	1	519	2020-01-19	479-501
Ugt303A1	Ugt86Dh	FBgn0040252	CG4772	3R:11175529..11177910 (+)	86D6	2	1	350	1	526	2020-01-27	489-511
Ugt303B1	-	FBgn0039086	CG16732	3R:23534900..23536710 (-)	95A1	2	1	62 (53)	2	516, 519	2020-01-23	486-508	Alternative splicing
Ugt303B2	-	FBgn0039087	CG10168	3R:23536993..23538908 (-)	95A1	1	1	60	1	540	2020-01-25	487-509
Ugt303B3	-	FBgn0039085	CG10170	3R:23532945..23534767 (-)	95A1		1	59	1	539	2020-01-27	484-506
Ugt304A1	Ugt86Dj	FBgn0040250	CG15902	3R:11173441..11175408 (-)	86D5-86D6	1	1	231	1	529	2020-01-24	485-504
Ugt305A1	-	FBgn0042179	CG18869	3L:4059770..4061923 (+)	64A5	2	3	57, 66, 55	1	583	2020-01-21	488-510	Drosophila-specific, longer than average
Ugt307A1	-	FBgn0031887	CG11289	2L:7067983..7069546 (+)	27D7-27E1	1	1	51	1	502	2020-01-22	473-495
Ugt316A1	-	FBgn0036842	CG3797	3L:19059400..19062816 (-)	75F6	2	3	67, 140, 56	1	636	2020-01-18	494-516	Drosophila-specific, longer than average
Ugt317A1	Ugt58Fa	FBgn0040091	CG4414	2R:22641786..22643917 (-)	58F3	2	3	151, 61, 56	1	529	2020-01-24	495-517
