# Supplementary material for: The UDP-Glycosyltransferase Family in Drosophila melanogaster: Nomenclature Update, Gene Expression and Phylogenetic Analysis
Source: Front Physiol. 2021 Mar 17;12:648481. doi: 10.3389/fphys.2021.648481 (PMC8010143; doi:10.3389/fphys.2021.648481)
Supplement: Supplementary file 2 [file Table_2.XLSX]

## Sheet: All data
FlyBase ID	FBgn0026315
Annotation Symbol	CG6644
Symbol	Ugt35A1
Name	UDP-glycosyltransferase family 35 member A1
		Adult Male			Adult Female			Male v. Female		Larval
	Tissue	FPKM	SD	Enrichment	FPKM	SD	Enrichment	M/F	p value	FPKM	SD	Enrichment
	Whole body	15.14	1.54	1	7.69	1.22	1	1.97	p > 0.01	44.14	7.67	1
	Head	11.9	3.84	0.79	13.14	5.13	1.71	0.91	n.s.	-	-	-
	Eye	8.69	2.18	0.57	8.98	0.81	1.17	0.97	n.s.	-	-	-
	Brain / CNS	1.45	0.33	0.1	1.8	0.1	0.23	1	n.s.	3	2.16	0.07
	Thoracicoabdominal ganglion	3.84	0.59	0.25	4.51	0.38	0.59	0.85	n.s.	-	-	-
	Crop	13.25	2.27	0.88	15.25	1.14	1.98	0.87	n.s.	-	-	-
	Midgut	84.98	10.54	5.61	65.86	11.42	8.56	1.29	n.s.	174.15	38.8	3.95
	Hindgut	34.81	0.42	2.3	31.17	2.54	4.05	1.12	n.s.	17.99	1.57	0.41
	Malpighian Tubules	70.73	14.97	4.67	71.04	6.82	9.24	1	n.s.	55.17	10.63	1.25
	Fat body	1.75	0.41	0.12	1.13	0.9	0.15	1	n.s.	35.85	13.93	0.81
	Salivary gland	6.5	0.57	0.43	7.32	1.5	0.95	0.89	n.s.	5.98	1.79	0.14
	Heart									-	-	-
	Trachea	-	-	-	-	-	-	-	-	9.72	7.65	0.22
	Ovary	-	-	-	2.21	0.21	0.29	-	-	-	-	-
	Virgin Spermatheca	-	-	-	1.95	0.25	0.25	-	-	-	-	-
	Mated Spermatheca	-	-	-	1.53	0.59	0.2	-	-	-	-	-
	Testis	3.2	0.66	0.21	-	-	-	-	-	-	-	-
	Accessory glands	41.43	2.17	2.74	-	-	-	-	-	-	-	-
	Carcass	7.41	1.85	0.49	6.29	1.62	0.82	1.18	n.s.	20.85	3.75	0.47
	Rectal pad	17.43	0.62	1.15	21.93	1.05	2.85	0.79	n.s.	-	-	-
FlyBase ID	FBgn0026314
Annotation Symbol	CG6649
Symbol	Ugt35B1
Name	UDP-glycosyltransferase family 35 member B1
		Adult Male			Adult Female			Male v. Female		Larval
	Tissue	FPKM	SD	Enrichment	FPKM	SD	Enrichment	M/F	p value	FPKM	SD	Enrichment
	Whole body	51.69	8.85	1	8.74	2.68	1	5.9	p > 0.01	3.71	1.69	1
	Head	78.39	12.84	1.52	76.25	11.53	8.72	1.03	n.s.	-	-	-
	Eye	28.84	11.61	0.56	35.63	1.22	4.08	0.81	n.s.	-	-	-
	Brain / CNS	108.16	9.76	2.09	107.76	19.24	12.33	1	n.s.	0.35	0.27	0.09
	Thoracicoabdominal ganglion	149.03	25.63	2.88	129.22	3.4	14.78	1.15	n.s.	-	-	-
	Crop	2.25	2.26	0.04	2.47	1.15	0.28	0.91	n.s.	-	-	-
	Midgut	1.78	2.58	0.03	0.02	0.03	0	1	n.s.	0.16	0.09	0.04
	Hindgut	1.52	1.48	0.03	0.75	0.14	0.09	1	n.s.	0.35	0.41	0.09
	Malpighian Tubules	642.59	172.68	12.43	494.54	95.32	56.58	1.3	n.s.	189.16	88.45	50.99
	Fat body	4.75	3.19	0.09	2.13	1.28	0.24	2.2	n.s.	1.12	1.73	0.3
	Salivary gland	7.95	1.39	0.15	2.5	0.25	0.29	3.2	n.s.	0.23	0.15	0.06
	Heart									-	-	-
	Trachea	-	-	-	-	-	-	-	-	0.34	0.14	0.09
	Ovary	-	-	-	0.06	0.02	0.01	-	-	-	-	-
	Virgin Spermatheca	-	-	-	2.77	1.23	0.32	-	-	-	-	-
	Mated Spermatheca	-	-	-	1.69	1.86	0.19	-	-	-	-	-
	Testis	7.6	2.31	0.15	-	-	-	-	-	-	-	-
	Accessory glands	423.58	77.56	8.19	-	-	-	-	-	-	-	-
	Carcass	36.89	7.23	0.71	22.86	10.8	2.62	1.61	n.s.	0.17	0.06	0.05
	Rectal pad	1.27	0.13	0.02	2.02	0.33	0.23	0.99	n.s.	-	-	-
FlyBase ID	FBgn0040256
Annotation Symbol	CG6633
Symbol	Ugt35C1
Name	UDP-glycosyltransferase family 35 member C1
		Adult Male			Adult Female			Male v. Female		Larval
	Tissue	FPKM	SD	Enrichment	FPKM	SD	Enrichment	M/F	p value	FPKM	SD	Enrichment
	Whole body	55.89	1.2	1	8.97	1.91	1	6.2	p > 0.01	10.27	2.3	1
	Head	30.29	6.51	0.54	13.96	0.62	1.56	2.2	p > 0.05	-	-	-
	Eye	23.81	5.22	0.43	15.11	0.56	1.68	1.58	n.s.	-	-	-
	Brain / CNS	12.09	0.83	0.22	12.28	1.81	1.37	0.98	n.s.	1.1	0.28	0.11
	Thoracicoabdominal ganglion	14.99	1.78	0.27	13.46	1.94	1.5	1.11	n.s.	-	-	-
	Crop	23.05	2.47	0.41	15.09	0.93	1.68	1.53	n.s.	-	-	-
	Midgut	333.78	117.82	5.97	99.53	15.81	11.1	3.4	n.s.	13.55	2.67	1.32
	Hindgut	24.44	9.26	0.44	16.6	1.17	1.85	1.47	n.s.	0.46	0.19	0.04
	Malpighian Tubules	415.75	43.95	7.44	210.07	15	23.42	1.98	p > 0.01	113.47	47.98	11.05
	Fat body	57.63	3.49	1.03	19.04	2.7	2.12	3	p > 0.01	14.69	0.53	1.43
	Salivary gland	39.56	3.32	0.71	19.49	5.84	2.17	2	n.s.	1.71	0.67	0.17
	Heart									-	-	-
	Trachea	-	-	-	-	-	-	-	-	1.07	0.79	0.1
	Ovary	-	-	-	0.14	0.18	0.02	-	-	-	-	-
	Virgin Spermatheca	-	-	-	6.07	3.36	0.68	-	-	-	-	-
	Mated Spermatheca	-	-	-	9.61	2.52	1.07	-	-	-	-	-
	Testis	13.91	8.17	0.25	-	-	-	-	-	-	-	-
	Accessory glands	1.77	0.22	0.03	-	-	-	-	-	-	-	-
	Carcass	38.1	8.32	0.68	22.28	9.26	2.48	1.71	n.s.	0.46	0.13	0.04
	Rectal pad	3.58	0.24	0.06	3.66	0.37	0.41	0.98	n.s.	-	-	-
FlyBase ID	FBgn0051002
Annotation Symbol	CG31002
Symbol	Ugt35D1
Name	UDP-glycosyltransferase family 35 member D1
		Adult Male			Adult Female			Male v. Female		Larval
	Tissue	FPKM	SD	Enrichment	FPKM	SD	Enrichment	M/F	p value	FPKM	SD	Enrichment
	Whole body	0.06	0.05	-1	0.41	0.04	-1	1	p > 0.01	0.02	0.03	-1
	Head	0.03	0.06	-1	0.02	0.03	-1	1	n.s.	-	-	-
	Eye	0.04	0.01	-1	0.13	0.03	-1	1	n.s.	-	-	-
	Brain / CNS	0.13	0.05	-1	0.06	0.07	-1	1	n.s.	0.03	0.04	-1
	Thoracicoabdominal ganglion	0.03	0	-1	0.1	0.02	-1	1	n.s.	-	-	-
	Crop	0.04	0.01	-1	0.16	0.05	-1	1	n.s.	-	-	-
	Midgut	0	0	-1	0	0	-1	1	n.s.	0	0	-1
	Hindgut	0	0	-1	0.03	0.03	-1	1	n.s.	0.02	0.03	-1
	Malpighian Tubules	0.23	0.09	-1	0.16	0.03	-1	1	n.s.	0.14	0.09	-1
	Fat body	0	0	-1	0	0	-1	1	n.s.	0	0	-1
	Salivary gland	0	0	-1	0	0	-1	1	n.s.	0	0	-1
	Heart									-	-	-
	Trachea	-	-	-	-	-	-	-	-	0	0	-1
	Ovary	-	-	-	0	0	-1	-	-	-	-	-
	Virgin Spermatheca	-	-	-	0.12	0.21	-1	-	-	-	-	-
	Mated Spermatheca	-	-	-	0.1	0.09	-1	-	-	-	-	-
	Testis	0.14	0.09	-1	-	-	-	-	-	-	-	-
	Accessory glands	0.02	0.03	-1	-	-	-	-	-	-	-	-
	Carcass	0.03	0.03	-1	0.18	0.25	-1	1	n.s.	0.02	0.04	-1
	Rectal pad	0	0	-1	0.18	0.12	-1	1	n.s.	-	-	-
FlyBase ID	FBgn0040253
Annotation Symbol	CG17200
Symbol	Ugt35E1
Name	UDP-glycosyltransferase family 35 member E1
		Adult Male			Adult Female			Male v. Female		Larval
	Tissue	FPKM	SD	Enrichment	FPKM	SD	Enrichment	M/F	p value	FPKM	SD	Enrichment
	Whole body	0.21	0.09	-1	0.07	0.08	-1	1	n.s.	0.6	0.78	-1
	Head	0.08	0.09	-1	0.41	0.21	-1	1	n.s.	-	-	-
	Eye	0.1	0.06	-1	0.2	0.02	-1	1	n.s.	-	-	-
	Brain / CNS	0.24	0.07	-1	0.23	0.03	-1	1	n.s.	0	0	-1
	Thoracicoabdominal ganglion	0.34	0.07	-1	0.52	0.42	-1	1	n.s.	-	-	-
	Crop	0.01	0.01	-1	0	0	-1	1	n.s.	-	-	-
	Midgut	2.5	0.82	1.25	2.6	0.6	1.3	0.96	n.s.	0.53	0.13	-1
	Hindgut	0.07	0.06	-1	0.05	0.07	-1	1	n.s.	0	0	-1
	Malpighian Tubules	2.14	1.16	1.07	2.98	0.72	1.49	0.72	n.s.	0.86	0.14	-1
	Fat body	0.23	0.39	-1	0.25	0.27	-1	1	n.s.	0	0	-1
	Salivary gland	0.04	0.01	-1	0.01	0.01	-1	1	n.s.	0	0	-1
	Heart									-	-	-
	Trachea	-	-	-	-	-	-	-	-	0	0	-1
	Ovary	-	-	-	0	0	-1	-	-	-	-	-
	Virgin Spermatheca	-	-	-	0.67	0.09	-1	-	-	-	-	-
	Mated Spermatheca	-	-	-	0.23	0.2	-1	-	-	-	-	-
	Testis	0.02	0.03	-1	-	-	-	-	-	-	-	-
	Accessory glands	0.45	0.14	-1	-	-	-	-	-	-	-	-
	Carcass	0.13	0.03	-1	0.17	0.19	-1	1	n.s.	0.02	0.04	-1
	Rectal pad	0.02	0.03	-1	0.08	0.06	-1	1	n.s.	-	-	-
FlyBase ID	FBgn0040255
Annotation Symbol	CG6653
Symbol	Ugt35E2
Name	UDP-glycosyltransferase family 35 member E2
		Adult Male			Adult Female			Male v. Female		Larval
	Tissue	FPKM	SD	Enrichment	FPKM	SD	Enrichment	M/F	p value	FPKM	SD	Enrichment
	Whole body	0.68	0.13	-1	0.13	0.14	-1	1	p > 0.01	0.07	0.12	-1
	Head	1.19	0.55	-1	1.31	0.96	-1	1	n.s.	-	-	-
	Eye	0.28	0.14	-1	0.51	0.1	-1	1	n.s.	-	-	-
	Brain / CNS	1.24	0.13	-1	1.3	0.29	-1	1	n.s.	0	0	-1
	Thoracicoabdominal ganglion	1.98	0.03	-1	1.48	0.11	-1	1	n.s.	-	-	-
	Crop	0.02	0.04	-1	0	0	-1	1	n.s.	-	-	-
	Midgut	0.16	0.11	-1	0.06	0.07	-1	1	n.s.	0	0	-1
	Hindgut	0.02	0.03	-1	0.04	0.01	-1	1	n.s.	0.02	0.03	-1
	Malpighian Tubules	6.94	2.05	3.47	8.47	0.59	4.24	0.82	n.s.	2.18	1.64	1.09
	Fat body	0.15	0.26	-1	0.14	0.24	-1	1	n.s.	0	0	-1
	Salivary gland	0.12	0.14	-1	0.04	0.06	-1	1	n.s.	0	0	-1
	Heart									-	-	-
	Trachea	-	-	-	-	-	-	-	-	0.02	0.03	-1
	Ovary	-	-	-	0	0	-1	-	-	-	-	-
	Virgin Spermatheca	-	-	-	0.22	0.23	-1	-	-	-	-	-
	Mated Spermatheca	-	-	-	0.05	0.09	-1	-	-	-	-	-
	Testis	0.1	0.07	-1	-	-	-	-	-	-	-	-
	Accessory glands	2.31	0.5	1.16	-	-	-	-	-	-	-	-
	Carcass	0.37	0.19	-1	0.34	0.27	-1	1	n.s.	0	0	-1
	Rectal pad	0.01	0.02	-1	0.05	0.01	-1	1	n.s.	-	-	-
FlyBase ID	FBgn0015663
Annotation Symbol	CG2788
Symbol	Ugt36A1
Name	UDP-glycosyltransferase family 36 member A1
		Adult Male			Adult Female			Male v. Female		Larval
	Tissue	FPKM	SD	Enrichment	FPKM	SD	Enrichment	M/F	p value	FPKM	SD	Enrichment
	Whole body	2.11	0.45	1	1.48	0.39	-1	1.06	n.s.	1.46	0.38	-1
	Head	2.48	0.47	1.18	2.02	0.3	1.01	1.23	n.s.	-	-	-
	Eye	6.52	0.17	3.09	5.39	0.37	2.7	1.21	n.s.	-	-	-
	Brain / CNS	0.19	0.07	0.09	0.26	0.08	-1	1	n.s.	0.59	0.09	-1
	Thoracicoabdominal ganglion	0.6	0.12	0.28	0.56	0.09	-1	1	n.s.	-	-	-
	Crop	2.58	0	1.22	2.18	0.25	1.09	1.18	n.s.	-	-	-
	Midgut	8.55	2.28	4.05	6.38	0.69	3.19	1.34	n.s.	2.51	0.54	1.26
	Hindgut	1.26	0.03	0.6	1.72	0.25	-1	1	n.s.	1.27	0.37	-1
	Malpighian Tubules	2.76	0.98	1.31	1.84	0.24	-1	1.38	n.s.	1.53	0.22	-1
	Fat body	3.99	1	1.89	1.62	0.66	-1	2	p > 0.05	2.01	0.55	1
	Salivary gland	2.23	0.24	1.06	1.28	0.15	-1	1.12	n.s.	3.78	0.76	1.89
	Heart									-	-	-
	Trachea	-	-	-	-	-	-	-	-	1.76	0.93	-1
	Ovary	-	-	-	0.81	0.18	-1	-	-	-	-	-
	Virgin Spermatheca	-	-	-	1.01	0.57	-1	-	-	-	-	-
	Mated Spermatheca	-	-	-	1.72	0.21	-1	-	-	-	-	-
	Testis	1.04	0.14	0.49	-	-	-	-	-	-	-	-
	Accessory glands	1.21	0.39	0.57	-	-	-	-	-	-	-	-
	Carcass	2.6	0.3	1.23	1.9	0.97	-1	1.3	n.s.	0.9	0.13	-1
	Rectal pad	0.98	0.18	0.46	1.23	0.13	-1	1	n.s.	-	-	-
FlyBase ID	FBgn0032713
Annotation Symbol	CG17323
Symbol	Ugt36D1
Name	UDP-glycosyltransferase family 36 member D1
		Adult Male			Adult Female			Male v. Female		Larval
	Tissue	FPKM	SD	Enrichment	FPKM	SD	Enrichment	M/F	p value	FPKM	SD	Enrichment
	Whole body	23.73	2.56	1	6.62	1.31	1	3.6	p > 0.01	15.82	7.34	1
	Head	5.77	0.38	0.24	7.3	0.51	1.1	0.79	p > 0.05	-	-	-
	Eye	7.96	0.14	0.34	8.14	0.31	1.23	0.98	n.s.	-	-	-
	Brain / CNS	4.43	0.23	0.19	5.4	0.82	0.82	0.82	n.s.	2.78	0.37	0.18
	Thoracicoabdominal ganglion	11.37	2.91	0.48	10.14	1	1.53	1.12	n.s.	-	-	-
	Crop	17.49	1.05	0.74	17.25	1.87	2.61	1.01	n.s.	-	-	-
	Midgut	1.6	0.15	0.07	0.75	0.05	0.11	1	p > 0.01	1.68	0.3	0.11
	Hindgut	10.18	1.42	0.43	8.43	0.65	1.27	1.21	n.s.	2.39	0.37	0.15
	Malpighian Tubules	0.53	0.16	0.02	0.44	0.18	0.07	1	n.s.	18.03	7.4	1.14
	Fat body	34.58	2.68	1.46	11.56	2.04	1.75	3	p > 0.01	14.45	16.99	0.91
	Salivary gland	5.27	1.03	0.22	2.14	0.49	0.32	2.5	n.s.	1.06	0.84	0.07
	Heart									-	-	-
	Trachea	-	-	-	-	-	-	-	-	3.83	2.25	0.24
	Ovary	-	-	-	1.35	0.65	0.2	-	-	-	-	-
	Virgin Spermatheca	-	-	-	14.49	8.76	2.19	-	-	-	-	-
	Mated Spermatheca	-	-	-	21.1	1.95	3.19	-	-	-	-	-
	Testis	8.16	1.26	0.34	-	-	-	-	-	-	-	-
	Accessory glands	12.39	3.95	0.52	-	-	-	-	-	-	-	-
	Carcass	51.08	11.82	2.15	31.84	5.17	4.81	1.6	n.s.	6.03	5.12	0.38
	Rectal pad	25.82	2.06	1.09	23.07	0.05	3.48	1.12	n.s.	-	-	-
FlyBase ID	FBgn0027070
Annotation Symbol	CG17322
Symbol	Ugt36E1
Name	UDP-glycosyltransferase family 36 member E1
		Adult Male			Adult Female			Male v. Female		Larval
	Tissue	FPKM	SD	Enrichment	FPKM	SD	Enrichment	M/F	p value	FPKM	SD	Enrichment
	Whole body	10.35	1.36	1	11.14	0.21	1	0.93	n.s.	10.29	12.71	1
	Head	13.24	1.2	1.28	12.26	2.17	1.1	1.08	n.s.	-	-	-
	Eye	19.71	3.91	1.9	21.88	0.26	1.96	0.9	n.s.	-	-	-
	Brain / CNS	1.15	0.21	0.11	1.37	0.74	0.12	1	n.s.	1.5	1.51	0.15
	Thoracicoabdominal ganglion	2.09	0.63	0.2	2.04	0.47	0.18	1.02	n.s.	-	-	-
	Crop	21.89	0.24	2.11	17.9	4.13	1.61	1.22	n.s.	-	-	-
	Midgut	1.71	0.71	0.17	0.94	0.32	0.08	1	n.s.	6.86	11.16	0.67
	Hindgut	2.69	0.28	0.26	3.48	0.65	0.31	0.77	n.s.	2.26	1.13	0.22
	Malpighian Tubules	11.59	1.46	1.12	14.97	2.06	1.34	0.77	n.s.	14.3	2.55	1.39
	Fat body	24.75	4.44	2.39	10.48	2.21	0.94	2.4	p > 0.05	9.45	2.26	0.92
	Salivary gland	13.54	0.83	1.31	9.18	2.09	0.82	1.47	n.s.	0.52	0.21	0.05
	Heart									-	-	-
	Trachea	-	-	-	-	-	-	-	-	12.69	2.56	1.23
	Ovary	-	-	-	12.65	0.44	1.14	-	-	-	-	-
	Virgin Spermatheca	-	-	-	12.48	9.01	1.12	-	-	-	-	-
	Mated Spermatheca	-	-	-	13.64	0.98	1.22	-	-	-	-	-
	Testis	0.99	0.23	0.1	-	-	-	-	-	-	-	-
	Accessory glands	12.6	2.26	1.22	-	-	-	-	-	-	-	-
	Carcass	22.73	1.95	2.2	15.26	3.96	1.37	1.49	n.s.	2.06	0.35	0.2
	Rectal pad	34.26	3.2	3.31	18.07	0.17	1.62	1.9	n.s.	-	-	-
FlyBase ID	FBgn0027074
Annotation Symbol	CG17324
Symbol	Ugt36F1
Name	UDP-glycosyltransferase family 36 member F1
		Adult Male			Adult Female			Male v. Female		Larval
	Tissue	FPKM	SD	Enrichment	FPKM	SD	Enrichment	M/F	p value	FPKM	SD	Enrichment
	Whole body	2.48	0.3	1	0.52	0.25	-1	1.24	p > 0.01	0.06	0.06	-1
	Head	3.97	1.37	1.6	3.36	1	1.68	1.18	n.s.	-	-	-
	Eye	1.24	0.18	0.5	1.01	0.01	-1	1	n.s.	-	-	-
	Brain / CNS	0.01	0.01	0	0.02	0.03	-1	1	n.s.	0.02	0.03	-1
	Thoracicoabdominal ganglion	0.18	0.05	0.07	0.08	0.02	-1	1	n.s.	-	-	-
	Crop	0.12	0.04	0.05	0.02	0.03	-1	1	n.s.	-	-	-
	Midgut	0.06	0.05	0.02	0	0	-1	1	n.s.	0.02	0.03	-1
	Hindgut	0.01	0.02	0	0.01	0.02	-1	1	n.s.	0.03	0.06	-1
	Malpighian Tubules	0.11	0.16	0.04	0.03	0.04	-1	1	n.s.	0.1	0.09	-1
	Fat body	0.28	0.33	0.11	0	0	-1	1	n.s.	0.29	0.2	-1
	Salivary gland	0.26	0.18	0.1	0.15	0.11	-1	1	n.s.	0	0	-1
	Heart									-	-	-
	Trachea	-	-	-	-	-	-	-	-	0.03	0.02	-1
	Ovary	-	-	-	0.04	0.01	-1	-	-	-	-	-
	Virgin Spermatheca	-	-	-	0.06	0.1	-1	-	-	-	-	-
	Mated Spermatheca	-	-	-	0.26	0.32	-1	-	-	-	-	-
	Testis	5	0.57	2.02	-	-	-	-	-	-	-	-
	Accessory glands	0.18	0.13	0.07	-	-	-	-	-	-	-	-
	Carcass	2.54	0.42	1.02	1.48	0.71	-1	1.27	n.s.	0.1	0.08	-1
	Rectal pad	0.13	0.02	0.05	0.42	0.06	-1	1	n.s.	-	-	-
FlyBase ID	FBgn0026756
Annotation Symbol	CG11012
Symbol	Ugt37A1
Name	UDP-glycosyltransferase family 37 member A1
		Adult Male			Adult Female			Male v. Female		Larval
	Tissue	FPKM	SD	Enrichment	FPKM	SD	Enrichment	M/F	p value	FPKM	SD	Enrichment
	Whole body	0.16	0.05	-1	0.2	0.05	-1	1	n.s.	0	0	-1
	Head	0.08	0.04	-1	0.07	0.07	-1	1	n.s.	-	-	-
	Eye	0.32	0.13	-1	0.35	0.03	-1	1	n.s.	-	-	-
	Brain / CNS	0.06	0.02	-1	0.05	0.04	-1	1	n.s.	0.03	0.03	-1
	Thoracicoabdominal ganglion	0.03	0.03	-1	0.11	0.03	-1	1	n.s.	-	-	-
	Crop	0	0	-1	0.02	0.02	-1	1	n.s.	-	-	-
	Midgut	2.07	0.59	1.04	5.72	2.38	2.86	0.36	n.s.	0.02	0.03	-1
	Hindgut	0.01	0.02	-1	0.13	0.06	-1	1	n.s.	0	0	-1
	Malpighian Tubules	0.01	0.02	-1	0.01	0.02	-1	1	n.s.	0	0	-1
	Fat body	0	0	-1	0.15	0.27	-1	1	n.s.	0	0	-1
	Salivary gland	0.01	0.01	-1	0.03	0.01	-1	1	n.s.	0.01	0.02	-1
	Heart									-	-	-
	Trachea	-	-	-	-	-	-	-	-	0.01	0.02	-1
	Ovary	-	-	-	0.01	0.02	-1	-	-	-	-	-
	Virgin Spermatheca	-	-	-	0.1	0.17	-1	-	-	-	-	-
	Mated Spermatheca	-	-	-	0	0	-1	-	-	-	-	-
	Testis	0	0	-1	-	-	-	-	-	-	-	-
	Accessory glands	0	0	-1	-	-	-	-	-	-	-	-
	Carcass	0.08	0.07	-1	0.14	0.03	-1	1	n.s.	0.02	0.03	-1
	Rectal pad	0.02	0.02	-1	0	0	-1	1	n.s.	-	-	-
FlyBase ID	FBgn0038082
Annotation Symbol	CG5724
Symbol	Ugt37A2
Name	UDP-glycosyltransferase family 37 member A2
		Adult Male			Adult Female			Male v. Female		Larval
	Tissue	FPKM	SD	Enrichment	FPKM	SD	Enrichment	M/F	p value	FPKM	SD	Enrichment
	Whole body	10.68	2.32	1	8.47	3.34	1	1.26	n.s.	27.54	10.31	1
	Head	0	0	0	0.03	0.05	0	1	n.s.	-	-	-
	Eye	0.03	0.01	0	0.18	0.04	0.02	1	n.s.	-	-	-
	Brain / CNS	0.05	0.05	0	0.03	0.04	0	1	n.s.	0.01	0.01	0
	Thoracicoabdominal ganglion	0.16	0.08	0.01	0.64	0.62	0.08	1	n.s.	-	-	-
	Crop	0.35	0.33	0.03	0.28	0.05	0.03	1	n.s.	-	-	-
	Midgut	145.11	51.15	13.59	149.2	26.86	17.62	0.97	n.s.	83.25	22.9	3.02
	Hindgut	10.17	3.28	0.95	6.66	1.57	0.79	1.53	n.s.	0.01	0.02	0
	Malpighian Tubules	1.79	1.34	0.17	0.48	0.2	0.06	1	n.s.	0.24	0.07	0.01
	Fat body	0.14	0.15	0.01	0	0	0	1	n.s.	4.75	3	0.17
	Salivary gland	2.09	1.35	0.2	0.66	0.63	0.08	1.04	n.s.	0.28	0.12	0.01
	Heart									-	-	-
	Trachea	-	-	-	-	-	-	-	-	0.09	0.05	0
	Ovary	-	-	-	0	0	0	-	-	-	-	-
	Virgin Spermatheca	-	-	-	0.14	0.16	0.02	-	-	-	-	-
	Mated Spermatheca	-	-	-	0.04	0.06	0	-	-	-	-	-
	Testis	0.11	0.1	0.01	-	-	-	-	-	-	-	-
	Accessory glands	0.06	0.07	0.01	-	-	-	-	-	-	-	-
	Carcass	1.59	0.18	0.15	2.05	1.21	0.24	0.98	n.s.	0.16	0.14	0.01
	Rectal pad	1.81	0.31	0.17	2.13	0.31	0.25	0.94	n.s.	-	-	-
FlyBase ID	FBgn0038083
Annotation Symbol	CG5999
Symbol	Ugt37A3
Name	UDP-glycosyltransferase family 37 member A3
		Adult Male			Adult Female			Male v. Female		Larval
	Tissue	FPKM	SD	Enrichment	FPKM	SD	Enrichment	M/F	p value	FPKM	SD	Enrichment
	Whole body	3.35	0.29	1	2.57	0.63	1	1.3	n.s.	66.34	8.99	1
	Head	1.16	0.55	0.35	1.94	1.96	0.75	1	n.s.	-	-	-
	Eye	1.05	0.14	0.31	4.25	0.18	1.65	0.47	n.s.	-	-	-
	Brain / CNS	0.06	0.02	0.02	0.33	0.1	0.13	1	p > 0.05	0.07	0.12	0
	Thoracicoabdominal ganglion	0.24	0.18	0.07	0.58	0.11	0.23	1	n.s.	-	-	-
	Crop	0.19	0.14	0.06	0.25	0.14	0.1	1	n.s.	-	-	-
	Midgut	37.78	7.06	11.28	31.55	0.63	12.28	1.2	n.s.	132.4	16.75	2
	Hindgut	9.71	3.36	2.9	7.98	0.9	3.11	1.22	n.s.	0.57	0.09	0.01
	Malpighian Tubules	5.04	1.35	1.5	5.17	1.37	2.01	0.97	n.s.	278.13	87.95	4.19
	Fat body	1.46	1.69	0.44	2.1	0.37	0.82	0.95	n.s.	22.37	4.49	0.34
	Salivary gland	0.69	0.2	0.21	0.26	0.33	0.1	1	n.s.	1.36	0.51	0.02
	Heart									-	-	-
	Trachea	-	-	-	-	-	-	-	-	0.95	0.75	0.01
	Ovary	-	-	-	0	0	0	-	-	-	-	-
	Virgin Spermatheca	-	-	-	1.24	0.51	0.48	-	-	-	-	-
	Mated Spermatheca	-	-	-	1.9	0.66	0.74	-	-	-	-	-
	Testis	0.12	0.1	0.04	-	-	-	-	-	-	-	-
	Accessory glands	0.13	0.18	0.04	-	-	-	-	-	-	-	-
	Carcass	1.88	0.27	0.56	16.32	20.92	6.35	0.12	n.s.	0.89	0.61	0.01
	Rectal pad	0.04	0.04	0.01	0.18	0.03	0.07	1	n.s.	-	-	-
FlyBase ID	FBgn0026755
Annotation Symbol	CG9481
Symbol	Ugt37B1
Name	UDP-glycosyltransferase family 37 member B1
		Adult Male			Adult Female			Male v. Female		Larval
	Tissue	FPKM	SD	Enrichment	FPKM	SD	Enrichment	M/F	p value	FPKM	SD	Enrichment
	Whole body	6.4	1.29	1	0.24	0.27	-1	3.2	p > 0.05	1.14	0.86	-1
	Head	4.42	1.39	0.69	0.11	0.11	-1	2.2	p > 0.05	-	-	-
	Eye	4.69	2.32	0.73	0.12	0.08	-1	2.3	n.s.	-	-	-
	Brain / CNS	0.09	0.02	0.01	0.01	0.01	-1	1	p > 0.05	0	0	-1
	Thoracicoabdominal ganglion	0.51	0.11	0.08	0.16	0.11	-1	1	n.s.	-	-	-
	Crop	0.38	0.3	0.06	0.05	0.03	-1	1	n.s.	-	-	-
	Midgut	43.59	10.96	6.81	6.49	1.88	3.24	6.7	p > 0.05	2.11	0.83	1.06
	Hindgut	0.98	0.54	0.15	0.65	0.18	-1	1	n.s.	0.07	0.06	-1
	Malpighian Tubules	17.58	6.93	2.75	7.9	1.68	3.95	2.2	n.s.	9.96	2.53	4.98
	Fat body	4.75	1.42	0.74	0	0	-1	2.4	p > 0.05	0.14	0.24	-1
	Salivary gland	1.25	0.59	0.2	0.09	0.1	-1	1	n.s.	0.02	0.04	-1
	Heart									-	-	-
	Trachea	-	-	-	-	-	-	-	-	0.03	0.04	-1
	Ovary	-	-	-	0	0	-1	-	-	-	-	-
	Virgin Spermatheca	-	-	-	0.04	0.08	-1	-	-	-	-	-
	Mated Spermatheca	-	-	-	0	0	-1	-	-	-	-	-
	Testis	0.05	0.09	0.01	-	-	-	-	-	-	-	-
	Accessory glands	0.12	0.12	0.02	-	-	-	-	-	-	-	-
	Carcass	3.4	1.72	0.53	0.3	0.17	-1	1.7	n.s.	0	0	-1
	Rectal pad	0.07	0.04	0.01	0.01	0.01	-1	1	n.s.	-	-	-
FlyBase ID	FBgn0026754
Annotation Symbol	CG8652
Symbol	Ugt37C1
Name	UDP-glycosyltransferase family 37 member C1
		Adult Male			Adult Female			Male v. Female		Larval
	Tissue	FPKM	SD	Enrichment	FPKM	SD	Enrichment	M/F	p value	FPKM	SD	Enrichment
	Whole body	0.14	0.02	-1	0.08	0.08	-1	1	n.s.	0.77	0.69	-1
	Head	0.06	0.02	-1	0.14	0.04	-1	1	n.s.	-	-	-
	Eye	0.14	0.01	-1	0.24	0.09	-1	1	n.s.	-	-	-
	Brain / CNS	0.01	0.02	-1	0.02	0	-1	1	n.s.	0.04	0.05	-1
	Thoracicoabdominal ganglion	0.04	0.04	-1	0.03	0.04	-1	1	n.s.	-	-	-
	Crop	0.12	0.04	-1	0.1	0.08	-1	1	n.s.	-	-	-
	Midgut	0	0	-1	0.08	0.09	-1	1	n.s.	0	0	-1
	Hindgut	0.02	0.04	-1	0.07	0.04	-1	1	n.s.	0	0	-1
	Malpighian Tubules	0.03	0.06	-1	0.1	0.14	-1	1	n.s.	0	0	-1
	Fat body	0.59	1.02	-1	0.2	0.19	-1	1	n.s.	0.59	0.36	-1
	Salivary gland	0.1	0.08	-1	0.17	0	-1	1	n.s.	0.5	0.26	-1
	Heart									-	-	-
	Trachea	-	-	-	-	-	-	-	-	0.61	0.52	-1
	Ovary	-	-	-	0.04	0.01	-1	-	-	-	-	-
	Virgin Spermatheca	-	-	-	0.31	0.54	-1	-	-	-	-	-
	Mated Spermatheca	-	-	-	0.31	0.29	-1	-	-	-	-	-
	Testis	0.64	0.12	-1	-	-	-	-	-	-	-	-
	Accessory glands	0.16	0.1	-1	-	-	-	-	-	-	-	-
	Carcass	0.32	0.12	-1	0.44	0.05	-1	1	n.s.	11.41	1.81	5.7
	Rectal pad	0.08	0.07	-1	0.02	0.02	-1	1	n.s.	-	-	-
FlyBase ID	FBgn0040262
Annotation Symbol	CG13270
Symbol	Ugt37C2
Name	UDP-glycosyltransferase family 37 member C2
		Adult Male			Adult Female			Male v. Female		Larval
	Tissue	FPKM	SD	Enrichment	FPKM	SD	Enrichment	M/F	p value	FPKM	SD	Enrichment
	Whole body	0.37	0.12	-1	0.42	0.13	-1	1	n.s.	0.96	0.28	-1
	Head	0.03	0.05	-1	0.04	0.05	-1	1	n.s.	-	-	-
	Eye	0.04	0.05	-1	0.04	0.01	-1	1	n.s.	-	-	-
	Brain / CNS	0.02	0.02	-1	0.03	0.02	-1	1	n.s.	0.03	0.03	-1
	Thoracicoabdominal ganglion	0.04	0.01	-1	0.04	0.04	-1	1	n.s.	-	-	-
	Crop	0.05	0.04	-1	0.02	0.01	-1	1	n.s.	-	-	-
	Midgut	4.14	1.26	2.07	5.87	0.51	2.94	0.71	n.s.	0.93	0.3	-1
	Hindgut	0.31	0.22	-1	0.36	0.22	-1	1	n.s.	0.08	0.09	-1
	Malpighian Tubules	0.27	0.14	-1	0.09	0.08	-1	1	n.s.	1.5	0.25	-1
	Fat body	0.05	0.09	-1	0	0	-1	1	n.s.	0.31	0.21	-1
	Salivary gland	0.05	0.04	-1	0.09	0.13	-1	1	n.s.	0.04	0.04	-1
	Heart									-	-	-
	Trachea	-	-	-	-	-	-	-	-	0.35	0.27	-1
	Ovary	-	-	-	0.05	0.04	-1	-	-	-	-	-
	Virgin Spermatheca	-	-	-	0.14	0.25	-1	-	-	-	-	-
	Mated Spermatheca	-	-	-	0.07	0.13	-1	-	-	-	-	-
	Testis	0	0	-1	-	-	-	-	-	-	-	-
	Accessory glands	0.84	0.19	-1	-	-	-	-	-	-	-	-
	Carcass	0.1	0.05	-1	0.11	0.1	-1	1	n.s.	0.39	0.16	-1
	Rectal pad	0.06	0.04	-1	0.04	0.01	-1	1	n.s.	-	-	-
FlyBase ID	FBgn0040260
Annotation Symbol	CG17932
Symbol	Ugt37D1
Name	UDP-glycosyltransferase family 37 member D1
		Adult Male			Adult Female			Male v. Female		Larval
	Tissue	FPKM	SD	Enrichment	FPKM	SD	Enrichment	M/F	p value	FPKM	SD	Enrichment
	Whole body	18.91	2.28	1	6.72	0.35	1	2.8	p > 0.05	13.73	8.27	1
	Head	13.35	0.23	0.71	11.82	0.58	1.76	1.13	p > 0.05	-	-	-
	Eye	10.63	1.98	0.56	8	0.49	1.19	1.33	n.s.	-	-	-
	Brain / CNS	6.59	0.42	0.35	7.12	0.86	1.06	0.93	n.s.	0.65	0.47	0.05
	Thoracicoabdominal ganglion	15.04	2.98	0.8	12.79	2.25	1.9	1.18	n.s.	-	-	-
	Crop	86.73	6.7	4.59	48.47	8.98	7.21	1.79	n.s.	-	-	-
	Midgut	131.2	9.48	6.94	92.44	20.31	13.76	1.42	n.s.	15.59	4.03	1.14
	Hindgut	15.19	3.4	0.8	13.23	2.47	1.97	1.15	n.s.	0.82	0.2	0.06
	Malpighian Tubules	13	4.1	0.69	8.01	1.15	1.19	1.62	n.s.	6.01	1.56	0.44
	Fat body	7.93	1.8	0.42	4.06	1.81	0.6	1.95	n.s.	3.42	0.65	0.25
	Salivary gland	7.64	0.28	0.4	1.89	0.78	0.28	3.8	n.s.	0.27	0.24	0.02
	Heart									-	-	-
	Trachea	-	-	-	-	-	-	-	-	3.57	2.65	0.26
	Ovary	-	-	-	0.29	0.06	0.04	-	-	-	-	-
	Virgin Spermatheca	-	-	-	2.59	0.71	0.39	-	-	-	-	-
	Mated Spermatheca	-	-	-	3.42	0.92	0.51	-	-	-	-	-
	Testis	4.14	1.17	0.22	-	-	-	-	-	-	-	-
	Accessory glands	4.86	0.43	0.26	-	-	-	-	-	-	-	-
	Carcass	20.1	1.89	1.06	10.07	1.55	1.5	2	p > 0.01	10.12	1.37	0.74
	Rectal pad	24.61	0.14	1.3	11.38	0.3	1.69	2.2	p > 0.05	-	-	-
FlyBase ID	FBgn0040261
Annotation Symbol	CG13271
Symbol	Ugt37E1
Name	UDP-glycosyltransferase family 37 member E1
		Adult Male			Adult Female			Male v. Female		Larval
	Tissue	FPKM	SD	Enrichment	FPKM	SD	Enrichment	M/F	p value	FPKM	SD	Enrichment
	Whole body	0.08	0.09	-1	0.01	0.02	-1	1	n.s.	0	0	-1
	Head	0.06	0.05	-1	0.02	0.03	-1	1	n.s.	-	-	-
	Eye	0.26	0.13	-1	0.13	0	-1	1	n.s.	-	-	-
	Brain / CNS	0.02	0.02	-1	0.01	0.01	-1	1	n.s.	0.01	0.01	-1
	Thoracicoabdominal ganglion	0.02	0.01	-1	0.01	0.01	-1	1	n.s.	-	-	-
	Crop	0.1	0.06	-1	0.01	0.01	-1	1	n.s.	-	-	-
	Midgut	0.39	0.32	-1	0.89	0.53	-1	1	n.s.	0.04	0.08	-1
	Hindgut	0.03	0.03	-1	0.02	0.02	-1	1	n.s.	0	0	-1
	Malpighian Tubules	0	0	-1	0	0	-1	1	n.s.	0.04	0.03	-1
	Fat body	0	0	-1	0	0	-1	1	n.s.	0.18	0.24	-1
	Salivary gland	0.01	0.01	-1	0.01	0.01	-1	1	n.s.	0	0	-1
	Heart									-	-	-
	Trachea	-	-	-	-	-	-	-	-	0	0	-1
	Ovary	-	-	-	0	0	-1	-	-	-	-	-
	Virgin Spermatheca	-	-	-	0.31	0.54	-1	-	-	-	-	-
	Mated Spermatheca	-	-	-	0	0	-1	-	-	-	-	-
	Testis	0.02	0.04	-1	-	-	-	-	-	-	-	-
	Accessory glands	0	0	-1	-	-	-	-	-	-	-	-
	Carcass	0.12	0.1	-1	0.02	0.02	-1	1	n.s.	0.03	0.05	-1
	Rectal pad	0	0	-1	0.06	0.04	-1	1	n.s.	-	-	-
FlyBase ID	FBgn0027073
Annotation Symbol	CG4302
Symbol	Ugt49B1
Name	UDP-glycosyltransferase family 49 member B1
		Adult Male			Adult Female			Male v. Female		Larval
	Tissue	FPKM	SD	Enrichment	FPKM	SD	Enrichment	M/F	p value	FPKM	SD	Enrichment
	Whole body	9.03	0.69	1	5.58	2.96	1	1.62	n.s.	5.51	3.54	1
	Head	15.26	2.87	1.69	24.94	6.48	4.47	0.61	n.s.	-	-	-
	Eye	20.69	4.93	2.29	33.55	0.58	6.01	0.62	n.s.	-	-	-
	Brain / CNS	13.42	0.49	1.49	16.75	3.74	3	0.8	n.s.	1.52	1.24	0.28
	Thoracicoabdominal ganglion	21.42	3.54	2.37	20.77	0.5	3.72	1.03	n.s.	-	-	-
	Crop	9.58	0.24	1.06	9.29	1.18	1.66	1.03	n.s.	-	-	-
	Midgut	11.72	7.67	1.3	3.7	1.16	0.66	3.2	n.s.	1.26	0.14	0.23
	Hindgut	2.34	0.37	0.26	6.45	1.95	1.16	0.36	n.s.	0.37	0.09	0.07
	Malpighian Tubules	58.01	14.68	6.42	69.46	17.94	12.45	0.84	n.s.	33.77	9.39	6.13
	Fat body	44.62	8.48	4.94	65.32	8.76	11.71	0.68	p > 0.05	20.35	5.85	3.69
	Salivary gland	3.98	0.3	0.44	1.98	0.5	0.35	1.99	n.s.	1.13	0.44	0.21
	Heart									-	-	-
	Trachea	-	-	-	-	-	-	-	-	0.82	0.49	0.15
	Ovary	-	-	-	0.44	0.15	0.08	-	-	-	-	-
	Virgin Spermatheca	-	-	-	24.17	1.78	4.33	-	-	-	-	-
	Mated Spermatheca	-	-	-	38.13	8.05	6.83	-	-	-	-	-
	Testis	0.46	0.1	0.05	-	-	-	-	-	-	-	-
	Accessory glands	1.36	0.57	0.15	-	-	-	-	-	-	-	-
	Carcass	24.55	1.6	2.72	47.92	19.45	8.59	0.51	n.s.	1.91	0.31	0.35
	Rectal pad	5.47	0.58	0.61	6.38	1.46	1.14	0.86	n.s.	-	-	-
FlyBase ID	FBgn0038886
Annotation Symbol	CG6475
Symbol	Ugt49B2
Name	UDP-glycosyltransferase family 49 member B2
		Adult Male			Adult Female			Male v. Female		Larval
	Tissue	FPKM	SD	Enrichment	FPKM	SD	Enrichment	M/F	p value	FPKM	SD	Enrichment
	Whole body	0.24	0.09	-1	0	0	-1	1	p > 0.05	2.17	0.75	1
	Head	0	0	-1	0	0	-1	1	n.s.	-	-	-
	Eye	0	0	-1	0	0.01	-1	1	n.s.	-	-	-
	Brain / CNS	0	0	-1	0.01	0.01	-1	1	n.s.	0	0	0
	Thoracicoabdominal ganglion	0	0	-1	0	0	-1	1	n.s.	-	-	-
	Crop	0.08	0.04	-1	0.08	0.06	-1	1	n.s.	-	-	-
	Midgut	0	0	-1	0	0	-1	1	n.s.	0.03	0.05	0.01
	Hindgut	0.03	0.04	-1	0.01	0.01	-1	1	n.s.	0	0	0
	Malpighian Tubules	0.2	0.08	-1	0.2	0.05	-1	1	n.s.	30.05	6.04	13.85
	Fat body	0	0	-1	0	0	-1	1	n.s.	0.38	0.33	0.18
	Salivary gland	0	0	-1	0	0	-1	1	n.s.	0	0	0
	Heart									-	-	-
	Trachea	-	-	-	-	-	-	-	-	0.08	0.09	0.04
	Ovary	-	-	-	0	0	-1	-	-	-	-	-
	Virgin Spermatheca	-	-	-	0	0	-1	-	-	-	-	-
	Mated Spermatheca	-	-	-	0	0	-1	-	-	-	-	-
	Testis	2.12	0.6	1.06	-	-	-	-	-	-	-	-
	Accessory glands	0	0	-1	-	-	-	-	-	-	-	-
	Carcass	0.04	0.04	-1	0	0	-1	1	n.s.	0	0	0
	Rectal pad	0	0	-1	0.02	0.02	-1	1	n.s.	-	-	-
FlyBase ID	FBgn0034605
Annotation Symbol	CG15661
Symbol	Ugt49C1
Name	UDP-glycosyltransferase family 49 member C1
		Adult Male			Adult Female			Male v. Female		Larval
	Tissue	FPKM	SD	Enrichment	FPKM	SD	Enrichment	M/F	p value	FPKM	SD	Enrichment
	Whole body	8.23	1.35	1	3.23	0.63	1	2.5	p > 0.05	0.26	0.25	-1
	Head	14.53	2.09	1.77	22.63	2.48	7.01	0.64	p > 0.05	-	-	-
	Eye	11.54	1.97	1.4	20.81	0.72	6.44	0.55	n.s.	-	-	-
	Brain / CNS	4.44	0.45	0.54	5.85	1.43	1.81	0.76	n.s.	0.64	0.4	-1
	Thoracicoabdominal ganglion	9.46	1.73	1.15	9.09	0.12	2.81	1.04	n.s.	-	-	-
	Crop	83.42	7.4	10.14	49.27	6.45	15.25	1.69	n.s.	-	-	-
	Midgut	1.8	0.41	0.22	0.94	0.35	0.29	1	n.s.	0.29	0.28	-1
	Hindgut	1.15	0.18	0.14	3.32	0.95	1.03	0.6	n.s.	0.09	0.08	-1
	Malpighian Tubules	0.5	0.18	0.06	1.41	0.52	0.44	1	n.s.	0.09	0.08	-1
	Fat body	3.92	2.2	0.48	16.93	1.85	5.24	0.23	p > 0.01	0.28	0.15	-1
	Salivary gland	3.12	0.45	0.38	1.26	0.3	0.39	1.56	n.s.	0.14	0.04	-1
	Heart									-	-	-
	Trachea	-	-	-	-	-	-	-	-	0.1	0.06	-1
	Ovary	-	-	-	0.22	0.1	0.07	-	-	-	-	-
	Virgin Spermatheca	-	-	-	6.22	0.6	1.93	-	-	-	-	-
	Mated Spermatheca	-	-	-	10.58	3.7	3.28	-	-	-	-	-
	Testis	0.32	0.15	0.04	-	-	-	-	-	-	-	-
	Accessory glands	1.86	0.76	0.23	-	-	-	-	-	-	-	-
	Carcass	8.49	0.5	1.03	15.66	4.1	4.85	0.54	n.s.	0.45	0.18	-1
	Rectal pad	78.24	7.84	9.51	43.38	6	13.43	1.8	n.s.	-	-	-
FlyBase ID	FBgn0050438
Annotation Symbol	CG30438
Symbol	Ugt50B3
Name	UDP-glycosyltransferase family 50 member B3
		Adult Male			Adult Female			Male v. Female		Larval
	Tissue	FPKM	SD	Enrichment	FPKM	SD	Enrichment	M/F	p value	FPKM	SD	Enrichment
	Whole body	65.75	3.83	1	3.36	0.63	1	20	p > 0.01	3.77	0.44	1
	Head	7.74	1.63	0.12	5.51	1.4	1.64	1.4	n.s.	-	-	-
	Eye	5.23	1.99	0.08	2.09	0.19	0.62	2.5	n.s.	-	-	-
	Brain / CNS	0.28	0.09	0	0.38	0.07	0.11	1	n.s.	0.22	0.19	0.06
	Thoracicoabdominal ganglion	0.3	0.02	0	0.43	0.06	0.13	1	n.s.	-	-	-
	Crop	1.1	0.44	0.02	0.47	0.13	0.14	1	n.s.	-	-	-
	Midgut	5.48	8.91	0.08	0.11	0.01	0.03	2.7	n.s.	0.42	0.27	0.11
	Hindgut	14.03	5.52	0.21	9.54	0.14	2.84	1.47	n.s.	1.18	0.69	0.31
	Malpighian Tubules	0.97	0.99	0.01	0.61	0.27	0.18	1	n.s.	0.12	0.04	0.03
	Fat body	14.61	12.72	0.22	1.39	0.95	0.41	7.3	n.s.	0.93	0.65	0.25
	Salivary gland	1.77	0.06	0.03	0.44	0.18	0.13	1	n.s.	0.17	0.07	0.05
	Heart									-	-	-
	Trachea	-	-	-	-	-	-	-	-	23.67	1.46	6.28
	Ovary	-	-	-	2.64	0.06	0.79	-	-	-	-	-
	Virgin Spermatheca	-	-	-	33.25	10.33	9.9	-	-	-	-	-
	Mated Spermatheca	-	-	-	28.94	5.85	8.61	-	-	-	-	-
	Testis	21.44	2.32	0.33	-	-	-	-	-	-	-	-
	Accessory glands	1923.93	400.55	29.26	-	-	-	-	-	-	-	-
	Carcass	21.62	6.47	0.33	1.53	0.18	0.46	11	p > 0.05	12.06	2.7	3.2
	Rectal pad	1.53	0.32	0.02	5.01	2.64	1.49	0.4	n.s.	-	-	-
FlyBase ID	FBgn0032684
Annotation Symbol	CG10178
Symbol	Ugt301D1
Name	UDP-glycosyltransferase family 301 member D1
		Adult Male			Adult Female			Male v. Female		Larval
	Tissue	FPKM	SD	Enrichment	FPKM	SD	Enrichment	M/F	p value	FPKM	SD	Enrichment
	Whole body	16.29	0.62	1	5.93	0.54	1	2.7	p > 0.01	50.07	15.29	1
	Head	18.31	1.41	1.12	15.03	4.82	2.53	1.22	n.s.	-	-	-
	Eye	18.21	4.31	1.12	13.98	0.02	2.36	1.3	n.s.	-	-	-
	Brain / CNS	3.21	0.24	0.2	2.72	0.54	0.46	1.18	n.s.	0.38	0.08	0.01
	Thoracicoabdominal ganglion	5.42	1.77	0.33	4.66	0.59	0.79	1.16	n.s.	-	-	-
	Crop	5.7	1.87	0.35	3.66	0.7	0.62	1.56	n.s.	-	-	-
	Midgut	4.28	0.27	0.26	7.09	0.51	1.2	0.6	p > 0.01	90.94	20.05	1.82
	Hindgut	26.9	2.21	1.65	21.51	0.99	3.63	1.25	p > 0.05	17.54	5.8	0.35
	Malpighian Tubules	101.24	10.38	6.21	82.41	18.28	13.9	1.23	n.s.	345.89	66.26	6.91
	Fat body	26.62	1.9	1.63	13.9	2.3	2.34	1.92	p > 0.01	58.76	17.13	1.17
	Salivary gland	19.07	0.66	1.17	10.63	3.32	1.79	1.79	n.s.	6.18	0.58	0.12
	Heart									-	-	-
	Trachea	-	-	-	-	-	-	-	-	14.96	1.33	0.3
	Ovary	-	-	-	2.03	0.54	0.34	-	-	-	-	-
	Virgin Spermatheca	-	-	-	7.08	0.65	1.19	-	-	-	-	-
	Mated Spermatheca	-	-	-	10.19	0.62	1.72	-	-	-	-	-
	Testis	0.84	0.29	0.05	-	-	-	-	-	-	-	-
	Accessory glands	6.93	0.56	0.43	-	-	-	-	-	-	-	-
	Carcass	27.86	0.53	1.71	21.16	4.43	3.57	1.32	n.s.	3.57	1.51	0.07
	Rectal pad	24.6	2.26	1.51	7.86	0.06	1.33	3.1	p > 0.01	-	-	-
FlyBase ID	FBgn0040259
Annotation Symbol	CG18578
Symbol	Ugt302C1
Name	UDP-glycosyltransferase family 302 member C1
		Adult Male			Adult Female			Male v. Female		Larval
	Tissue	FPKM	SD	Enrichment	FPKM	SD	Enrichment	M/F	p value	FPKM	SD	Enrichment
	Whole body	29.95	2.65	1	12.6	1.48	1	2.4	p > 0.01	9.6	1.37	1
	Head	28.73	6.22	0.96	29.21	8	2.32	0.98	n.s.	-	-	-
	Eye	19.34	3.5	0.65	15.42	1	1.22	1.25	n.s.	-	-	-
	Brain / CNS	3.53	0.18	0.12	4.75	0.84	0.38	0.74	n.s.	2.47	1.46	0.26
	Thoracicoabdominal ganglion	8.04	0.86	0.27	8.41	0.95	0.67	0.96	n.s.	-	-	-
	Crop	62.77	15.83	2.1	41.56	8.32	3.3	1.51	n.s.	-	-	-
	Midgut	127.78	8.86	4.27	51.39	11.39	4.08	2.5	p > 0.01	26.95	8.26	2.81
	Hindgut	58.96	4.29	1.97	43.19	0.68	3.43	1.37	p > 0.05	11.02	2.47	1.15
	Malpighian Tubules	11.67	2.01	0.39	7.66	0.68	0.61	1.52	n.s.	6.68	1	0.7
	Fat body	10.32	3.32	0.34	3.63	0.97	0.29	2.8	n.s.	3.01	0.7	0.31
	Salivary gland	72.19	14.84	2.41	40.63	7.16	3.22	1.78	n.s.	1.97	0.59	0.21
	Heart									-	-	-
	Trachea	-	-	-	-	-	-	-	-	20.16	4.88	2.1
	Ovary	-	-	-	9.73	1.03	0.77	-	-	-	-	-
	Virgin Spermatheca	-	-	-	13.92	1.69	1.1	-	-	-	-	-
	Mated Spermatheca	-	-	-	15.14	3.21	1.2	-	-	-	-	-
	Testis	18.28	0.28	0.61	-	-	-	-	-	-	-	-
	Accessory glands	30.32	10.22	1.01	-	-	-	-	-	-	-	-
	Carcass	23.72	2.99	0.79	20.04	5.55	1.59	1.18	n.s.	10.45	1	1.09
	Rectal pad	56.07	4.68	1.87	55.99	1.53	4.44	1	n.s.	-	-	-
FlyBase ID	FBgn0040257
Annotation Symbol	CG4739
Symbol	Ugt302E1
Name	UDP-glycosyltransferase family 302 member E1
		Adult Male			Adult Female			Male v. Female		Larval
	Tissue	FPKM	SD	Enrichment	FPKM	SD	Enrichment	M/F	p value	FPKM	SD	Enrichment
	Whole body	0.95	0.16	-1	1.18	0.09	-1	1	n.s.	0.03	0.05	-1
	Head	0.21	0.11	-1	0.09	0.01	-1	1	n.s.	-	-	-
	Eye	0.26	0.01	-1	0.29	0.05	-1	1	n.s.	-	-	-
	Brain / CNS	0.05	0.02	-1	0.04	0.03	-1	1	n.s.	0.04	0.01	-1
	Thoracicoabdominal ganglion	0.08	0.01	-1	0.18	0.18	-1	1	n.s.	-	-	-
	Crop	0.2	0.06	-1	0.12	0.08	-1	1	n.s.	-	-	-
	Midgut	9.71	1.34	4.86	21.49	7.49	10.74	0.45	n.s.	0.04	0.08	-1
	Hindgut	0.41	0.28	-1	0.72	0.67	-1	1	n.s.	0.04	0.03	-1
	Malpighian Tubules	6.11	3.91	3.06	7.23	2.17	3.62	0.85	n.s.	0.04	0.03	-1
	Fat body	0.57	0.18	-1	0.07	0.13	-1	1	p > 0.05	0	0	-1
	Salivary gland	0.59	0.01	-1	0.4	0.33	-1	1	n.s.	0.02	0.03	-1
	Heart									-	-	-
	Trachea	-	-	-	-	-	-	-	-	0.02	0.03	-1
	Ovary	-	-	-	0.08	0.04	-1	-	-	-	-	-
	Virgin Spermatheca	-	-	-	0.26	0.12	-1	-	-	-	-	-
	Mated Spermatheca	-	-	-	0.32	0.34	-1	-	-	-	-	-
	Testis	0.24	0.14	-1	-	-	-	-	-	-	-	-
	Accessory glands	3.47	1.89	1.74	-	-	-	-	-	-	-	-
	Carcass	0.72	0.35	-1	0.87	0.28	-1	1	n.s.	0.14	0.08	-1
	Rectal pad	0.05	0.04	-1	0.15	0.02	-1	1	n.s.	-	-	-
FlyBase ID	FBgn0040251
Annotation Symbol	CG6658
Symbol	Ugt302K1
Name	UDP-glycosyltransferase family 302 member K1
		Adult Male			Adult Female			Male v. Female		Larval
	Tissue	FPKM	SD	Enrichment	FPKM	SD	Enrichment	M/F	p value	FPKM	SD	Enrichment
	Whole body	0.23	0.05	-1	0.44	0.11	-1	1	n.s.	2.93	1.35	1
	Head	0.92	0.23	-1	1.49	0.34	-1	1	n.s.	-	-	-
	Eye	1.17	0.01	-1	0.9	0.13	-1	1	n.s.	-	-	-
	Brain / CNS	3.05	0.25	1.52	3.12	0.73	1.56	0.98	n.s.	4.29	0.39	1.46
	Thoracicoabdominal ganglion	3.75	0.35	1.88	3.1	0.41	1.55	1.21	n.s.	-	-	-
	Crop	0.38	0.08	-1	0.35	0.04	-1	1	n.s.	-	-	-
	Midgut	0.63	0.16	-1	1.01	0.16	-1	1	p > 0.05	2.56	0.52	0.87
	Hindgut	0.09	0.04	-1	0.06	0.04	-1	1	n.s.	0.32	0.33	0.11
	Malpighian Tubules	0.1	0.04	-1	0.08	0.06	-1	1	n.s.	0.02	0.03	0.01
	Fat body	0.06	0.11	-1	0.06	0.1	-1	1	n.s.	0.06	0.06	0.02
	Salivary gland	0.15	0.02	-1	0.12	0.09	-1	1	n.s.	0.33	0.04	0.11
	Heart									-	-	-
	Trachea	-	-	-	-	-	-	-	-	2.58	1.13	0.88
	Ovary	-	-	-	0.27	0.06	-1	-	-	-	-	-
	Virgin Spermatheca	-	-	-	0	0	-1	-	-	-	-	-
	Mated Spermatheca	-	-	-	0.05	0.09	-1	-	-	-	-	-
	Testis	0.1	0.07	-1	-	-	-	-	-	-	-	-
	Accessory glands	0.05	0.08	-1	-	-	-	-	-	-	-	-
	Carcass	0.35	0.13	-1	0.38	0.12	-1	1	n.s.	2.2	0.51	0.75
	Rectal pad	0.09	0.02	-1	0.06	0.08	-1	1	n.s.	-	-	-
FlyBase ID	FBgn0040252
Annotation Symbol	CG4772
Symbol	Ugt303A1
Name	UDP-glycosyltransferase family 303 member A1
		Adult Male			Adult Female			Male v. Female		Larval
	Tissue	FPKM	SD	Enrichment	FPKM	SD	Enrichment	M/F	p value	FPKM	SD	Enrichment
	Whole body	4.4	0.43	1	1.34	0.28	-1	2.2	p > 0.01	6.46	1.21	1
	Head	0.05	0.09	0.01	0.09	0.06	-1	1	n.s.	-	-	-
	Eye	0	0	0	0.04	0.05	-1	1	n.s.	-	-	-
	Brain / CNS	0.06	0.02	0.01	0.05	0.03	-1	1	n.s.	0.11	0.08	0.02
	Thoracicoabdominal ganglion	0.22	0.13	0.05	0.3	0.17	-1	1	n.s.	-	-	-
	Crop	0.28	0.11	0.06	0.2	0.18	-1	1	n.s.	-	-	-
	Midgut	62.55	7.05	14.22	31.94	6.1	15.97	1.96	p > 0.01	39.53	7.36	6.12
	Hindgut	7.8	3.36	1.77	5.52	0.5	2.76	1.41	n.s.	0.17	0.1	0.03
	Malpighian Tubules	5.98	1.86	1.36	4.69	1.47	2.34	1.28	n.s.	3.43	2.41	0.53
	Fat body	0	0	0	0	0	-1	1	n.s.	0.15	0.19	0.02
	Salivary gland	0.76	0.4	0.17	0.08	0.01	-1	1	n.s.	0	0	0
	Heart									-	-	-
	Trachea	-	-	-	-	-	-	-	-	0.1	0.12	0.02
	Ovary	-	-	-	0	0	-1	-	-	-	-	-
	Virgin Spermatheca	-	-	-	0	0	-1	-	-	-	-	-
	Mated Spermatheca	-	-	-	0.06	0.11	-1	-	-	-	-	-
	Testis	0.11	0.1	0.02	-	-	-	-	-	-	-	-
	Accessory glands	0.08	0.05	0.02	-	-	-	-	-	-	-	-
	Carcass	1.04	0.42	0.24	0.4	0.32	-1	1	n.s.	0.02	0.04	0
	Rectal pad	0.14	0.04	0.03	0.06	0.08	-1	1	n.s.	-	-	-
FlyBase ID	FBgn0039086
Annotation Symbol	CG16732
Symbol	Ugt303B1
Name	UDP-glycosyltransferase family 303 member B1
		Adult Male			Adult Female			Male v. Female		Larval
	Tissue	FPKM	SD	Enrichment	FPKM	SD	Enrichment	M/F	p value	FPKM	SD	Enrichment
	Whole body	2.52	0.59	1	1.5	0.25	-1	1.26	n.s.	4.73	0.36	1
	Head	0	0	0	0	0	-1	1	n.s.	-	-	-
	Eye	0	0	0	0	0.01	-1	1	n.s.	-	-	-
	Brain / CNS	0.01	0.02	0	0.01	0.01	-1	1	n.s.	0	0	0
	Thoracicoabdominal ganglion	0.06	0.08	0.02	0.18	0.12	-1	1	n.s.	-	-	-
	Crop	0.12	0.09	0.05	0.04	0.06	-1	1	n.s.	-	-	-
	Midgut	47.2	2.44	18.73	27.69	3.03	13.84	1.7	p > 0.01	28.06	1.35	5.93
	Hindgut	4.54	1.03	1.8	4.97	0.56	2.48	0.91	n.s.	0.31	0.37	0.07
	Malpighian Tubules	2.53	0.38	1	2.25	0.11	1.12	1.12	n.s.	0.46	0.28	0.1
	Fat body	0	0	0	0.09	0.16	-1	1	n.s.	0.08	0.07	0.02
	Salivary gland	0.26	0.02	0.1	0.1	0.11	-1	1	n.s.	0	0	0
	Heart									-	-	-
	Trachea	-	-	-	-	-	-	-	-	0.09	0.15	0.02
	Ovary	-	-	-	0.01	0.02	-1	-	-	-	-	-
	Virgin Spermatheca	-	-	-	0	0	-1	-	-	-	-	-
	Mated Spermatheca	-	-	-	0	0	-1	-	-	-	-	-
	Testis	1.4	0.5	0.56	-	-	-	-	-	-	-	-
	Accessory glands	0.06	0.06	0.02	-	-	-	-	-	-	-	-
	Carcass	0.42	0.25	0.17	0.28	0.09	-1	1	n.s.	0	0	0
	Rectal pad	0.07	0.08	0.03	0.04	0.06	-1	1	n.s.	-	-	-
FlyBase ID	FBgn0039087
Annotation Symbol	CG10168
Symbol	Ugt303B2
Name	UDP-glycosyltransferase family 303 member B2
		Adult Male			Adult Female			Male v. Female		Larval
	Tissue	FPKM	SD	Enrichment	FPKM	SD	Enrichment	M/F	p value	FPKM	SD	Enrichment
	Whole body	0.79	0.29	-1	0.26	0.08	-1	1	n.s.	1.08	0.42	-1
	Head	0	0	-1	0	0	-1	1	n.s.	-	-	-
	Eye	0	0	-1	0	0	-1	1	n.s.	-	-	-
	Brain / CNS	0	0.01	-1	0.01	0.01	-1	1	n.s.	0	0	-1
	Thoracicoabdominal ganglion	0	0.01	-1	0.06	0.07	-1	1	n.s.	-	-	-
	Crop	0.03	0.03	-1	0.03	0.04	-1	1	n.s.	-	-	-
	Midgut	9.3	0.9	4.65	5.03	0.15	2.52	1.85	p > 0.05	4.46	0.31	2.23
	Hindgut	1.53	0.33	-1	1.34	0.25	-1	1	n.s.	0.15	0.05	-1
	Malpighian Tubules	1.17	0.26	-1	1.04	0.29	-1	1	n.s.	0.3	0.17	-1
	Fat body	0	0	-1	0	0	-1	1	n.s.	0.04	0.06	-1
	Salivary gland	0.05	0.05	-1	0	0	-1	1	n.s.	0	0	-1
	Heart									-	-	-
	Trachea	-	-	-	-	-	-	-	-	0.03	0.05	-1
	Ovary	-	-	-	0	0	-1	-	-	-	-	-
	Virgin Spermatheca	-	-	-	0	0	-1	-	-	-	-	-
	Mated Spermatheca	-	-	-	0	0	-1	-	-	-	-	-
	Testis	1.91	0.69	-1	-	-	-	-	-	-	-	-
	Accessory glands	0.02	0.03	-1	-	-	-	-	-	-	-	-
	Carcass	0.21	0.07	-1	0.03	0	-1	1	n.s.	0	0	-1
	Rectal pad	0.01	0.02	-1	0.02	0.01	-1	1	n.s.	-	-	-
FlyBase ID	FBgn0039085
Annotation Symbol	CG10170
Symbol	Ugt303B3
Name	UDP-glycosyltransferase family 303 member B3
		Adult Male			Adult Female			Male v. Female		Larval
	Tissue	FPKM	SD	Enrichment	FPKM	SD	Enrichment	M/F	p value	FPKM	SD	Enrichment
	Whole body	9.27	0.53	1	3.95	0.48	1	2.3	p > 0.01	5.67	0.49	1
	Head	0.01	0.02	0	0.03	0.04	0.01	1	n.s.	-	-	-
	Eye	0.02	0.04	0	0.03	0.01	0.01	1	n.s.	-	-	-
	Brain / CNS	0.01	0.01	0	0.02	0.03	0.01	1	n.s.	0.01	0.02	0
	Thoracicoabdominal ganglion	0.18	0.18	0.02	0.48	0.51	0.12	1	n.s.	-	-	-
	Crop	0.28	0.32	0.03	0.24	0.05	0.06	1	n.s.	-	-	-
	Midgut	97.27	5.72	10.49	54.86	5.55	13.89	1.77	p > 0.01	33.21	2.35	5.86
	Hindgut	9.21	2.68	0.99	10.4	0.92	2.63	0.89	n.s.	0.42	0.09	0.07
	Malpighian Tubules	74.26	9.76	8.01	55.23	8.9	13.98	1.34	n.s.	13.73	1.46	2.42
	Fat body	0.17	0.17	0.02	0.11	0.18	0.03	1	n.s.	0.14	0.07	0.02
	Salivary gland	1.25	0.18	0.13	0.38	0.25	0.1	1	n.s.	0	0	0
	Heart									-	-	-
	Trachea	-	-	-	-	-	-	-	-	0.09	0.09	0.02
	Ovary	-	-	-	0.01	0.02	0	-	-	-	-	-
	Virgin Spermatheca	-	-	-	0.22	0.1	0.06	-	-	-	-	-
	Mated Spermatheca	-	-	-	0.09	0.08	0.02	-	-	-	-	-
	Testis	1.06	0.47	0.11	-	-	-	-	-	-	-	-
	Accessory glands	0.15	0.13	0.02	-	-	-	-	-	-	-	-
	Carcass	2.04	1.13	0.22	0.99	0.46	0.25	1.02	n.s.	0.04	0.06	0.01
	Rectal pad	0.12	0.12	0.01	0.12	0.04	0.03	1	n.s.	-	-	-
FlyBase ID	FBgn0040250
Annotation Symbol	CG15902
Symbol	Ugt304A1
Name	UDP-glycosyltransferase family 304 member A1
		Adult Male			Adult Female			Male v. Female		Larval
	Tissue	FPKM	SD	Enrichment	FPKM	SD	Enrichment	M/F	p value	FPKM	SD	Enrichment
	Whole body	2.17	0.54	1	0.92	0.43	-1	1.08	p > 0.05	5.61	2.96	1
	Head	0.04	0.04	0.02	0	0	-1	1	n.s.	-	-	-
	Eye	0	0.01	0	0.02	0.02	-1	1	n.s.	-	-	-
	Brain / CNS	0.04	0.01	0.02	0.05	0.02	-1	1	n.s.	0.04	0.01	0.01
	Thoracicoabdominal ganglion	0.15	0.03	0.07	0.2	0.18	-1	1	n.s.	-	-	-
	Crop	0.18	0.1	0.08	0.07	0.04	-1	1	n.s.	-	-	-
	Midgut	36.82	0.97	16.97	20.77	4.8	10.38	1.77	p > 0.05	33.56	5.51	5.98
	Hindgut	3.24	1.31	1.49	2.92	0.78	1.46	1.11	n.s.	0.06	0.07	0.01
	Malpighian Tubules	9.46	1.12	4.36	8.84	0.85	4.42	1.07	n.s.	6.47	3.57	1.15
	Fat body	0	0	0	0	0	-1	1	n.s.	0.16	0.14	0.03
	Salivary gland	0.24	0.2	0.11	0.05	0.07	-1	1	n.s.	0	0	0
	Heart									-	-	-
	Trachea	-	-	-	-	-	-	-	-	0.07	0.11	0.01
	Ovary	-	-	-	0	0	-1	-	-	-	-	-
	Virgin Spermatheca	-	-	-	0	0	-1	-	-	-	-	-
	Mated Spermatheca	-	-	-	0	0	-1	-	-	-	-	-
	Testis	0.02	0.03	0.01	-	-	-	-	-	-	-	-
	Accessory glands	0.17	0.06	0.08	-	-	-	-	-	-	-	-
	Carcass	0.55	0.18	0.25	0.14	0.09	-1	1	p > 0.05	0	0	0
	Rectal pad	0.06	0.02	0.03	0.09	0.03	-1	1	n.s.	-	-	-
FlyBase ID	FBgn0042179
Annotation Symbol	CG18869
Symbol	Ugt305A1
Name	UDP-glycosyltransferase family 305 member A1
		Adult Male			Adult Female			Male v. Female		Larval
	Tissue	FPKM	SD	Enrichment	FPKM	SD	Enrichment	M/F	p value	FPKM	SD	Enrichment
	Whole body	15.01	1.54	1	1.37	0.19	-1	7.5	p > 0.01	5.35	1.04	1
	Head	0.13	0.02	0.01	0.1	0.04	-1	1	n.s.	-	-	-
	Eye	0.28	0.04	0.02	0.24	0.08	-1	1	n.s.	-	-	-
	Brain / CNS	0.05	0.05	0	0.06	0.03	-1	1	n.s.	0.01	0.01	0
	Thoracicoabdominal ganglion	0.3	0.12	0.02	0.18	0.11	-1	1	n.s.	-	-	-
	Crop	0.3	0.01	0.02	0.05	0.03	-1	1	n.s.	-	-	-
	Midgut	25.69	0.69	1.71	20.57	1.57	10.28	1.25	p > 0.05	23.71	2.76	4.43
	Hindgut	1.92	0.5	0.13	2.32	0.15	1.16	0.86	n.s.	0.23	0.18	0.04
	Malpighian Tubules	1.57	1.97	0.1	0.22	0.1	-1	1	n.s.	0.1	0.14	0.02
	Fat body	0.7	0.6	0.05	0	0	-1	1	n.s.	0.92	0.85	0.17
	Salivary gland	0.41	0.1	0.03	0.04	0.02	-1	1	n.s.	0	0	0
	Heart									-	-	-
	Trachea	-	-	-	-	-	-	-	-	0.12	0.05	0.02
	Ovary	-	-	-	0	0	-1	-	-	-	-	-
	Virgin Spermatheca	-	-	-	0.05	0.08	-1	-	-	-	-	-
	Mated Spermatheca	-	-	-	0.03	0.06	-1	-	-	-	-	-
	Testis	115.66	2.26	7.71	-	-	-	-	-	-	-	-
	Accessory glands	1.25	0.16	0.08	-	-	-	-	-	-	-	-
	Carcass	1.59	0.82	0.11	0.13	0.1	-1	1	n.s.	0.04	0.04	0.01
	Rectal pad	0.12	0.04	0.01	0.6	0.57	-1	1	n.s.	-	-	-
FlyBase ID	FBgn0031887
Annotation Symbol	CG11289
Symbol	Ugt307A1
Name	UDP-glycosyltransferase family 307 member A1
		Adult Male			Adult Female			Male v. Female		Larval
	Tissue	FPKM	SD	Enrichment	FPKM	SD	Enrichment	M/F	p value	FPKM	SD	Enrichment
	Whole body	0.05	0.04	-1	0.16	0.05	-1	1	p > 0.05	0.39	0.2	-1
	Head	0.07	0.06	-1	0.03	0.05	-1	1	n.s.	-	-	-
	Eye	0	0	-1	0.01	0.01	-1	1	n.s.	-	-	-
	Brain / CNS	0.01	0.01	-1	0	0	-1	1	n.s.	0.05	0.01	-1
	Thoracicoabdominal ganglion	0	0	-1	0.02	0.02	-1	1	n.s.	-	-	-
	Crop	0.02	0.04	-1	0	0	-1	1	n.s.	-	-	-
	Midgut	1.6	0.32	-1	1.46	0.82	-1	1	n.s.	1.95	1.04	-1
	Hindgut	0	0	-1	0.06	0.03	-1	1	n.s.	0.07	0.12	-1
	Malpighian Tubules	0.19	0.3	-1	0	0	-1	1	n.s.	0	0	-1
	Fat body	0.08	0.14	-1	0	0	-1	1	n.s.	0	0	-1
	Salivary gland	0	0	-1	0.02	0.03	-1	1	n.s.	0.1	0.08	-1
	Heart									-	-	-
	Trachea	-	-	-	-	-	-	-	-	0.1	0.06	-1
	Ovary	-	-	-	0.07	0.04	-1	-	-	-	-	-
	Virgin Spermatheca	-	-	-	9.98	13.75	4.99	-	-	-	-	-
	Mated Spermatheca	-	-	-	8.65	3.53	4.32	-	-	-	-	-
	Testis	0.02	0.04	-1	-	-	-	-	-	-	-	-
	Accessory glands	0.2	0.11	-1	-	-	-	-	-	-	-	-
	Carcass	0.1	0.02	-1	0.29	0.02	-1	1	p > 0.01	0.07	0.01	-1
	Rectal pad	0.06	0.07	-1	0.02	0.03	-1	1	n.s.	-	-	-
FlyBase ID	FBgn0036842
Annotation Symbol	CG3797
Symbol	Ugt316A1
Name	UDP-glycosyltransferase family 316 member A1
		Adult Male			Adult Female			Male v. Female		Larval
	Tissue	FPKM	SD	Enrichment	FPKM	SD	Enrichment	M/F	p value	FPKM	SD	Enrichment
	Whole body	5.59	0.65	1	12.29	2.18	1	0.45	p > 0.05	10.11	0.73	1
	Head	7.05	0.47	1.26	6.75	0.47	0.55	1.04	n.s.	-	-	-
	Eye	10.52	1.3	1.88	8.59	0.18	0.7	1.22	n.s.	-	-	-
	Brain / CNS	9.56	0.65	1.71	9.04	0.04	0.74	1.06	n.s.	12.79	0.22	1.27
	Thoracicoabdominal ganglion	9.07	1.41	1.62	9.21	0.2	0.75	0.98	n.s.	-	-	-
	Crop	9.2	0.62	1.65	7.72	2.16	0.63	1.19	n.s.	-	-	-
	Midgut	6.96	0.82	1.25	6.07	0.29	0.49	1.15	n.s.	10.71	0.74	1.06
	Hindgut	7.31	0.29	1.31	8.07	0.39	0.66	0.91	n.s.	10.33	1.55	1.02
	Malpighian Tubules	8.03	0.28	1.44	8.29	0.32	0.67	0.97	n.s.	14.99	0.68	1.48
	Fat body	4.86	0.32	0.87	4.99	0.9	0.41	0.97	n.s.	14.43	1.08	1.43
	Salivary gland	10.07	0.94	1.8	11.53	2.12	0.94	0.87	n.s.	23.16	1.67	2.29
	Heart									-	-	-
	Trachea	-	-	-	-	-	-	-	-	13.79	0.25	1.36
	Ovary	-	-	-	15.77	0.87	1.28	-	-	-	-	-
	Virgin Spermatheca	-	-	-	6.2	0.98	0.5	-	-	-	-	-
	Mated Spermatheca	-	-	-	5.17	0.98	0.42	-	-	-	-	-
	Testis	5.06	0.52	0.91	-	-	-	-	-	-	-	-
	Accessory glands	12.61	1.72	2.26	-	-	-	-	-	-	-	-
	Carcass	7.36	0.63	1.32	8	0.86	0.65	0.92	n.s.	13.08	1.38	1.29
	Rectal pad	8.62	0.86	1.54	7.35	0.21	0.6	1.17	n.s.	-	-	-
FlyBase ID	FBgn0040091
Annotation Symbol	CG4414
Symbol	Ugt317A1
Name	UDP-glycosyltransferase family 317 member A1
		Adult Male			Adult Female			Male v. Female		Larval
	Tissue	FPKM	SD	Enrichment	FPKM	SD	Enrichment	M/F	p value	FPKM	SD	Enrichment
	Whole body	2.55	0.7	1	2.58	1.01	1	0.99	n.s.	3.01	0.22	1
	Head	4.02	0.3	1.58	4.48	1.06	1.74	0.9	n.s.	-	-	-
	Eye	4.33	0.37	1.7	5.21	0.43	2.02	0.83	n.s.	-	-	-
	Brain / CNS	2.04	0.14	0.8	2.1	0.52	0.81	0.97	n.s.	3.94	0.06	1.31
	Thoracicoabdominal ganglion	3.44	0.39	1.35	3.73	0.15	1.45	0.92	n.s.	-	-	-
	Crop	1.95	0.43	0.76	1.78	0.46	0.69	1	n.s.	-	-	-
	Midgut	1.49	0.5	0.58	0.21	0.09	0.08	1	p > 0.05	0.3	0.1	0.1
	Hindgut	7.05	0.76	2.76	6.26	0.52	2.43	1.13	n.s.	5.72	1.74	1.9
	Malpighian Tubules	0.19	0.11	0.07	0.31	0.18	0.12	1	n.s.	1.63	1.2	0.54
	Fat body	2.18	0.13	0.85	2.6	1.08	1.01	0.84	n.s.	10.72	7.56	3.56
	Salivary gland	1.86	0.01	0.73	1.89	0.38	0.73	1	n.s.	0.6	0.14	0.2
	Heart									-	-	-
	Trachea	-	-	-	-	-	-	-	-	7.53	0.53	2.5
	Ovary	-	-	-	2.82	0.57	1.09	-	-	-	-	-
	Virgin Spermatheca	-	-	-	1	0.38	0.39	-	-	-	-	-
	Mated Spermatheca	-	-	-	2.16	0.42	0.84	-	-	-	-	-
	Testis	2.99	0.32	1.17	-	-	-	-	-	-	-	-
	Accessory glands	5.6	2.53	2.2	-	-	-	-	-	-	-	-
	Carcass	2.86	0.1	1.12	4	0.25	1.55	0.72	p > 0.01	2.94	0.55	0.98
	Rectal pad	1.98	0.2	0.78	2.24	0.11	0.87	0.89	n.s.	-	-	-

## Sheet: FPKMs - adult maleadult femalel
ADULT M	Wb	Hd	Ey	Br	Tg	Cr	Mg	Hg	Tu	Fb	Sg	Ts	Ag	Cs	Rp		ADULT F	Wb	Hd	Ey	Br	Tg	Cr	Mg	Hg	Tu	Fb	Sg	Ov	Vs	Ms	Cs	Rp		LARVA	Wb	Br	Mg	Hg	Tu	Fb	Sg	Tr	Cs
Ugt35A1	15.14	11.9	8.69	1.45	3.84	13.25	84.98	34.81	70.73	1.75	6.5	3.2	41.43	7.41	17.43		Ugt35A1	7.69	13.14	8.98	1.8	4.51	15.25	65.86	31.17	71.04	1.13	7.32	2.21	1.95	1.53	6.29	21.93		Ugt35A1	44.14	3	174.15	17.99	55.17	35.85	5.98	9.72	20.85
Ugt35B1	51.69	78.39	28.84	108.16	149.03	2.25	1.78	1.52	642.59	4.75	7.95	7.6	423.58	36.89	1.27		Ugt35B1	8.74	76.25	35.63	107.76	129.22	2.47	0.02	0.75	494.54	2.13	2.5	0.06	2.77	1.69	22.86	2.02		Ugt35B1	3.71	0.35	0.16	0.35	189.16	1.12	0.23	0.34	0.17
Ugt35C1	55.89	30.29	23.81	12.09	14.99	23.05	333.78	24.44	415.75	57.63	39.56	13.91	1.77	38.1	3.58		Ugt35C1	8.97	13.96	15.11	12.28	13.46	15.09	99.53	16.6	210.07	19.04	19.49	0.14	6.07	9.61	22.28	3.66		Ugt35C1	10.27	1.1	13.55	0.46	113.47	14.69	1.71	1.07	0.46
Ugt35D1	0.06	0.03	0.04	0.13	0.03	0.04	0	0	0.23	0	0	0.14	0.02	0.03	0		Ugt35D1	0.41	0.02	0.13	0.06	0.1	0.16	0	0.03	0.16	0	0	0	0.12	0.1	0.18	0.18		Ugt35D1	0.02	0.03	0	0.02	0.14	0	0	0	0.02
Ugt35E1	0.21	0.08	0.1	0.24	0.34	0.01	2.5	0.07	2.14	0.23	0.04	0.02	0.45	0.13	0.02		Ugt35E1	0.07	0.41	0.2	0.23	0.52	0	2.6	0.05	2.98	0.25	0.01	0	0.67	0.23	0.17	0.08		Ugt35E1	0.6	0	0.53	0	0.86	0	0	0	0.02
Ugt35E2	0.68	1.19	0.28	1.24	1.98	0.02	0.16	0.02	6.94	0.15	0.12	0.1	2.31	0.37	0.01		Ugt35E2	0.13	1.31	0.51	1.3	1.48	0	0.06	0.04	8.47	0.14	0.04	0	0.22	0.05	0.34	0.05		Ugt35E2	0.07	0	0	0.02	2.18	0	0	0.02	0
Ugt36A1	2.11	2.48	6.52	0.19	0.6	2.58	8.55	1.26	2.76	3.99	2.23	1.04	1.21	2.6	0.98		Ugt36A1	1.48	2.02	5.39	0.26	0.56	2.18	6.38	1.72	1.84	1.62	1.28	0.81	1.01	1.72	1.9	1.23		Ugt36A1	1.46	0.59	2.51	1.27	1.53	2.01	3.78	1.76	0.9
Ugt36D1	23.73	5.77	7.96	4.43	11.37	17.49	1.6	10.18	0.53	34.58	5.27	8.16	12.39	51.08	25.82		Ugt36D1	6.62	7.3	8.14	5.4	10.14	17.25	0.75	8.43	0.44	11.56	2.14	1.35	14.49	21.1	31.84	23.07		Ugt36D1	15.82	2.78	1.68	2.39	18.03	14.45	1.06	3.83	6.03
Ugt36E1	10.35	13.24	19.71	1.15	2.09	21.89	1.71	2.69	11.59	24.75	13.54	0.99	12.6	22.73	34.26		Ugt36E1	11.14	12.26	21.88	1.37	2.04	17.9	0.94	3.48	14.97	10.48	9.18	12.65	12.48	13.64	15.26	18.07		Ugt36E1	10.29	1.5	6.86	2.26	14.3	9.45	0.52	12.69	2.06
Ugt36F1	2.48	3.97	1.24	0.01	0.18	0.12	0.06	0.01	0.11	0.28	0.26	5	0.18	2.54	0.13		Ugt36F1	0.52	3.36	1.01	0.02	0.08	0.02	0	0.01	0.03	0	0.15	0.04	0.06	0.26	1.48	0.42		Ugt36F1	0.06	0.02	0.02	0.03	0.1	0.29	0	0.03	0.1
Ugt37A1	0.16	0.08	0.32	0.06	0.03	0	2.07	0.01	0.01	0	0.01	0	0	0.08	0.02		Ugt37A1	0.2	0.07	0.35	0.05	0.11	0.02	5.72	0.13	0.01	0.15	0.03	0.01	0.1	0	0.14	0		Ugt37A1	0	0.03	0.02	0	0	0	0.01	0.01	0.02
Ugt37A2	10.68	0	0.03	0.05	0.16	0.35	145.11	10.17	1.79	0.14	2.09	0.11	0.06	1.59	1.81		Ugt37A2	8.47	0.03	0.18	0.03	0.64	0.28	149.2	6.66	0.48	0	0.66	0	0.14	0.04	2.05	2.13		Ugt37A2	27.54	0.01	83.25	0.01	0.24	4.75	0.28	0.09	0.16
Ugt37A3	3.35	1.16	1.05	0.06	0.24	0.19	37.78	9.71	5.04	1.46	0.69	0.12	0.13	1.88	0.04		Ugt37A3	2.57	1.94	4.25	0.33	0.58	0.25	31.55	7.98	5.17	2.1	0.26	0	1.24	1.9	16.32	0.18		Ugt37A3	66.34	0.07	132.4	0.57	278.13	22.37	1.36	0.95	0.89
Ugt37B1	6.4	4.42	4.69	0.09	0.51	0.38	43.59	0.98	17.58	4.75	1.25	0.05	0.12	3.4	0.07		Ugt37B1	0.24	0.11	0.12	0.01	0.16	0.05	6.49	0.65	7.9	0	0.09	0	0.04	0	0.3	0.01		Ugt37B1	1.14	0	2.11	0.07	9.96	0.14	0.02	0.03	0
Ugt37C1	0.14	0.06	0.14	0.01	0.04	0.12	0	0.02	0.03	0.59	0.1	0.64	0.16	0.32	0.08		Ugt37C1	0.08	0.14	0.24	0.02	0.03	0.1	0.08	0.07	0.1	0.2	0.17	0.04	0.31	0.31	0.44	0.02		Ugt37C1	0.77	0.04	0	0	0	0.59	0.5	0.61	11.41
Ugt37C2	0.37	0.03	0.04	0.02	0.04	0.05	4.14	0.31	0.27	0.05	0.05	0	0.84	0.1	0.06		Ugt37C2	0.42	0.04	0.04	0.03	0.04	0.02	5.87	0.36	0.09	0	0.09	0.05	0.14	0.07	0.11	0.04		Ugt37C2	0.96	0.03	0.93	0.08	1.5	0.31	0.04	0.35	0.39
Ugt37D1	18.91	13.35	10.63	6.59	15.04	86.73	131.2	15.19	13	7.93	7.64	4.14	4.86	20.1	24.61		Ugt37D1	6.72	11.82	8	7.12	12.79	48.47	92.44	13.23	8.01	4.06	1.89	0.29	2.59	3.42	10.07	11.38		Ugt37D1	13.73	0.65	15.59	0.82	6.01	3.42	0.27	3.57	10.12
Ugt37E1	0.08	0.06	0.26	0.02	0.02	0.1	0.39	0.03	0	0	0.01	0.02	0	0.12	0		Ugt37E1	0.01	0.02	0.13	0.01	0.01	0.01	0.89	0.02	0	0	0.01	0	0.31	0	0.02	0.06		Ugt37E1	0	0.01	0.04	0	0.04	0.18	0	0	0.03
Ugt49B1	9.03	15.26	20.69	13.42	21.42	9.58	11.72	2.34	58.01	44.62	3.98	0.46	1.36	24.55	5.47		Ugt49B1	5.58	24.94	33.55	16.75	20.77	9.29	3.7	6.45	69.46	65.32	1.98	0.44	24.17	38.13	47.92	6.38		Ugt49B1	5.51	1.52	1.26	0.37	33.77	20.35	1.13	0.82	1.91
Ugt49B2	0.24	0	0	0	0	0.08	0	0.03	0.2	0	0	2.12	0	0.04	0		Ugt49B2	0	0	0	0.01	0	0.08	0	0.01	0.2	0	0	0	0	0	0	0.02		Ugt49B2	2.17	0	0.03	0	30.05	0.38	0	0.08	0
Ugt49C1	8.23	14.53	11.54	4.44	9.46	83.42	1.8	1.15	0.5	3.92	3.12	0.32	1.86	8.49	78.24		Ugt49C1	3.23	22.63	20.81	5.85	9.09	49.27	0.94	3.32	1.41	16.93	1.26	0.22	6.22	10.58	15.66	43.38		Ugt49C1	0.26	0.64	0.29	0.09	0.09	0.28	0.14	0.1	0.45
Ugt50B3	65.75	7.74	5.23	0.28	0.3	1.1	5.48	14.03	0.97	14.61	1.77	21.44	1923.93	21.62	1.53		Ugt50B3	3.36	5.51	2.09	0.38	0.43	0.47	0.11	9.54	0.61	1.39	0.44	2.64	33.25	28.94	1.53	5.01		Ugt50B3	3.77	0.22	0.42	1.18	0.12	0.93	0.17	23.67	12.06
Ugt301D1	16.29	18.31	18.21	3.21	5.42	5.7	4.28	26.9	101.24	26.62	19.07	0.84	6.93	27.86	24.6		Ugt301D1	5.93	15.03	13.98	2.72	4.66	3.66	7.09	21.51	82.41	13.9	10.63	2.03	7.08	10.19	21.16	7.86		Ugt301D1	50.07	0.38	90.94	17.54	345.89	58.76	6.18	14.96	3.57
Ugt302C1	29.95	28.73	19.34	3.53	8.04	62.77	127.78	58.96	11.67	10.32	72.19	18.28	30.32	23.72	56.07		Ugt302C1	12.6	29.21	15.42	4.75	8.41	41.56	51.39	43.19	7.66	3.63	40.63	9.73	13.92	15.14	20.04	55.99		Ugt302C1	9.6	2.47	26.95	11.02	6.68	3.01	1.97	20.16	10.45
Ugt302E1	0.95	0.21	0.26	0.05	0.08	0.2	9.71	0.41	6.11	0.57	0.59	0.24	3.47	0.72	0.05		Ugt302E1	1.18	0.09	0.29	0.04	0.18	0.12	21.49	0.72	7.23	0.07	0.4	0.08	0.26	0.32	0.87	0.15		Ugt302E1	0.03	0.04	0.04	0.04	0.04	0	0.02	0.02	0.14
Ugt302K1	0.23	0.92	1.17	3.05	3.75	0.38	0.63	0.09	0.1	0.06	0.15	0.1	0.05	0.35	0.09		Ugt302K1	0.44	1.49	0.9	3.12	3.1	0.35	1.01	0.06	0.08	0.06	0.12	0.27	0	0.05	0.38	0.06		Ugt302K1	2.93	4.29	2.56	0.32	0.02	0.06	0.33	2.58	2.2
Ugt303A1	4.4	0.05	0	0.06	0.22	0.28	62.55	7.8	5.98	0	0.76	0.11	0.08	1.04	0.14		Ugt303A1	1.34	0.09	0.04	0.05	0.3	0.2	31.94	5.52	4.69	0	0.08	0	0	0.06	0.4	0.06		Ugt303A1	6.46	0.11	39.53	0.17	3.43	0.15	0	0.1	0.02
Ugt303B1	2.52	0	0	0.01	0.06	0.12	47.2	4.54	2.53	0	0.26	1.4	0.06	0.42	0.07		Ugt303B1	1.5	0	0	0.01	0.18	0.04	27.69	4.97	2.25	0.09	0.1	0.01	0	0	0.28	0.04		Ugt303B1	4.73	0	28.06	0.31	0.46	0.08	0	0.09	0
Ugt303B2	0.79	0	0	0	0	0.03	9.3	1.53	1.17	0	0.05	1.91	0.02	0.21	0.01		Ugt303B2	0.26	0	0	0.01	0.06	0.03	5.03	1.34	1.04	0	0	0	0	0	0.03	0.02		Ugt303B2	1.08	0	4.46	0.15	0.3	0.04	0	0.03	0
Ugt303B3	9.27	0.01	0.02	0.01	0.18	0.28	97.27	9.21	74.26	0.17	1.25	1.06	0.15	2.04	0.12		Ugt303B3	3.95	0.03	0.03	0.02	0.48	0.24	54.86	10.4	55.23	0.11	0.38	0.01	0.22	0.09	0.99	0.12		Ugt303B3	5.67	0.01	33.21	0.42	13.73	0.14	0	0.09	0.04
Ugt304A1	2.17	0.04	0	0.04	0.15	0.18	36.82	3.24	9.46	0	0.24	0.02	0.17	0.55	0.06		Ugt304A1	0.92	0	0.02	0.05	0.2	0.07	20.77	2.92	8.84	0	0.05	0	0	0	0.14	0.09		Ugt304A1	5.61	0.04	33.56	0.06	6.47	0.16	0	0.07	0
Ugt305A1	15.01	0.13	0.28	0.05	0.3	0.3	25.69	1.92	1.57	0.7	0.41	115.66	1.25	1.59	0.12		Ugt305A1	1.37	0.1	0.24	0.06	0.18	0.05	20.57	2.32	0.22	0	0.04	0	0.05	0.03	0.13	0.6		Ugt305A1	5.35	0.01	23.71	0.23	0.1	0.92	0	0.12	0.04
Ugt307A1	0.05	0.07	0	0.01	0	0.02	1.6	0	0.19	0.08	0	0.02	0.2	0.1	0.06		Ugt307A1	0.16	0.03	0.01	0	0.02	0	1.46	0.06	0	0	0.02	0.07	9.98	8.65	0.29	0.02		Ugt307A1	0.39	0.05	1.95	0.07	0	0	0.1	0.1	0.07
Ugt316A1	5.59	7.05	10.52	9.56	9.07	9.2	6.96	7.31	8.03	4.86	10.07	5.06	12.61	7.36	8.62		Ugt316A1	12.29	6.75	8.59	9.04	9.21	7.72	6.07	8.07	8.29	4.99	11.53	15.77	6.2	5.17	8	7.35		Ugt316A1	10.11	12.79	10.71	10.33	14.99	14.43	23.16	13.79	13.08
Ugt317A1	2.55	4.02	4.33	2.04	3.44	1.95	1.49	7.05	0.19	2.18	1.86	2.99	5.6	2.86	1.98		Ugt317A1	2.58	4.48	5.21	2.1	3.73	1.78	0.21	6.26	0.31	2.6	1.89	2.82	1	2.16	4	2.24		Ugt317A1	3.01	3.94	0.3	5.72	1.63	10.72	0.6	7.53	2.94
KEY:
Hd = Head
Ey = Eye
Br = Brain / CNS
Tg = Thoracicoabdominal ganglion
Cr = Crop
Mg = Midgut
Hg = Hindgut
Tu = Malpighian Tubules
Fb = Fat body
Sg = Salivary gland
Tr = Trachea
Ov = Ovary
Vs = Virgin Spermatheca
Ms = Mated Spermatheca
Ts = Testis
Ag = Accessory glands
Cs = Carcass
Rp = Rectal pad

## Sheet: enrichments - adult maleadult f
ADULT M	Hd	Ey	Br	Tg	Cr	Mg	Hg	Tu	Fb	Sg	Ts	Ag	Cs	Rp		ADULT F	Hd	Ey	Br	Tg	Cr	Mg	Hg	Tu	Fb	Sg	Ov	Vs	Ms	Cs	Rp		LARVA	Br	Mg	Hg	Tu	Fb	Sg	Tr	Cs
Ugt35A1	0.79	0.57	0.1	0.25	0.88	5.61	2.3	4.67	0.12	0.43	0.21	2.74	0.49	1.15		Ugt35A1	1.71	1.17	0.23	0.59	1.98	8.56	4.05	9.24	0.15	0.95	0.29	0.25	0.2	0.82	2.85		Ugt35A1	0.07	3.95	0.41	1.25	0.81	0.14	0.22	0.47
Ugt35B1	1.52	0.56	2.09	2.88	0.04	0.03	0.03	12.43	0.09	0.15	0.15	8.19	0.71	0.02		Ugt35B1	8.72	4.08	12.33	14.78	0.28	0	0.09	56.58	0.24	0.29	0.01	0.32	0.19	2.62	0.23		Ugt35B1	0.09	0.04	0.09	50.99	0.3	0.06	0.09	0.05
Ugt35C1	0.54	0.43	0.22	0.27	0.41	5.97	0.44	7.44	1.03	0.71	0.25	0.03	0.68	0.06		Ugt35C1	1.56	1.68	1.37	1.5	1.68	11.1	1.85	23.42	2.12	2.17	0.02	0.68	1.07	2.48	0.41		Ugt35C1	0.11	1.32	0.04	11.05	1.43	0.17	0.1	0.04
Ugt35D1	-1	-1	-1	-1	-1	-1	-1	-1	-1	-1	-1	-1	-1	-1		Ugt35D1	-1	-1	-1	-1	-1	-1	-1	-1	-1	-1	-1	-1	-1	-1	-1		Ugt35D1	-1	-1	-1	-1	-1	-1	-1	-1
Ugt35E1	-1	-1	-1	-1	-1	1.25	-1	1.07	-1	-1	-1	-1	-1	-1		Ugt35E1	-1	-1	-1	-1	-1	1.3	-1	1.49	-1	-1	-1	-1	-1	-1	-1		Ugt35E1	-1	-1	-1	-1	-1	-1	-1	-1
Ugt35E2	-1	-1	-1	-1	-1	-1	-1	3.47	-1	-1	-1	1.16	-1	-1		Ugt35E2	-1	-1	-1	-1	-1	-1	-1	4.24	-1	-1	-1	-1	-1	-1	-1		Ugt35E2	-1	-1	-1	1.09	-1	-1	-1	-1
Ugt36A1	1.18	3.09	0.09	0.28	1.22	4.05	0.6	1.31	1.89	1.06	0.49	0.57	1.23	0.46		Ugt36A1	1.01	2.7	-1	-1	1.09	3.19	-1	-1	-1	-1	-1	-1	-1	-1	-1		Ugt36A1	-1	1.26	-1	-1	1	1.89	-1	-1
Ugt36D1	0.24	0.34	0.19	0.48	0.74	0.07	0.43	0.02	1.46	0.22	0.34	0.52	2.15	1.09		Ugt36D1	1.1	1.23	0.82	1.53	2.61	0.11	1.27	0.07	1.75	0.32	0.2	2.19	3.19	4.81	3.48		Ugt36D1	0.18	0.11	0.15	1.14	0.91	0.07	0.24	0.38
Ugt36E1	1.28	1.9	0.11	0.2	2.11	0.17	0.26	1.12	2.39	1.31	0.1	1.22	2.2	3.31		Ugt36E1	1.1	1.96	0.12	0.18	1.61	0.08	0.31	1.34	0.94	0.82	1.14	1.12	1.22	1.37	1.62		Ugt36E1	0.15	0.67	0.22	1.39	0.92	0.05	1.23	0.2
Ugt36F1	1.6	0.5	0	0.07	0.05	0.02	0	0.04	0.11	0.1	2.02	0.07	1.02	0.05		Ugt36F1	1.68	-1	-1	-1	-1	-1	-1	-1	-1	-1	-1	-1	-1	-1	-1		Ugt36F1	-1	-1	-1	-1	-1	-1	-1	-1
Ugt37A1	-1	-1	-1	-1	-1	1.04	-1	-1	-1	-1	-1	-1	-1	-1		Ugt37A1	-1	-1	-1	-1	-1	2.86	-1	-1	-1	-1	-1	-1	-1	-1	-1		Ugt37A1	-1	-1	-1	-1	-1	-1	-1	-1
Ugt37A2	0	0	0	0.01	0.03	13.59	0.95	0.17	0.01	0.2	0.01	0.01	0.15	0.17		Ugt37A2	0	0.02	0	0.08	0.03	17.62	0.79	0.06	0	0.08	0	0.02	0	0.24	0.25		Ugt37A2	0	3.02	0	0.01	0.17	0.01	0	0.01
Ugt37A3	0.35	0.31	0.02	0.07	0.06	11.28	2.9	1.5	0.44	0.21	0.04	0.04	0.56	0.01		Ugt37A3	0.75	1.65	0.13	0.23	0.1	12.28	3.11	2.01	0.82	0.1	0	0.48	0.74	6.35	0.07		Ugt37A3	0	2	0.01	4.19	0.34	0.02	0.01	0.01
Ugt37B1	0.69	0.73	0.01	0.08	0.06	6.81	0.15	2.75	0.74	0.2	0.01	0.02	0.53	0.01		Ugt37B1	-1	-1	-1	-1	-1	3.24	-1	3.95	-1	-1	-1	-1	-1	-1	-1		Ugt37B1	-1	1.06	-1	4.98	-1	-1	-1	-1
Ugt37C1	-1	-1	-1	-1	-1	-1	-1	-1	-1	-1	-1	-1	-1	-1		Ugt37C1	-1	-1	-1	-1	-1	-1	-1	-1	-1	-1	-1	-1	-1	-1	-1		Ugt37C1	-1	-1	-1	-1	-1	-1	-1	5.7
Ugt37C2	-1	-1	-1	-1	-1	2.07	-1	-1	-1	-1	-1	-1	-1	-1		Ugt37C2	-1	-1	-1	-1	-1	2.94	-1	-1	-1	-1	-1	-1	-1	-1	-1		Ugt37C2	-1	-1	-1	-1	-1	-1	-1	-1
Ugt37D1	0.71	0.56	0.35	0.8	4.59	6.94	0.8	0.69	0.42	0.4	0.22	0.26	1.06	1.3		Ugt37D1	1.76	1.19	1.06	1.9	7.21	13.76	1.97	1.19	0.6	0.28	0.04	0.39	0.51	1.5	1.69		Ugt37D1	0.05	1.14	0.06	0.44	0.25	0.02	0.26	0.74
Ugt37E1	-1	-1	-1	-1	-1	-1	-1	-1	-1	-1	-1	-1	-1	-1		Ugt37E1	-1	-1	-1	-1	-1	-1	-1	-1	-1	-1	-1	-1	-1	-1	-1		Ugt37E1	-1	-1	-1	-1	-1	-1	-1	-1
Ugt49B1	1.69	2.29	1.49	2.37	1.06	1.3	0.26	6.42	4.94	0.44	0.05	0.15	2.72	0.61		Ugt49B1	4.47	6.01	3	3.72	1.66	0.66	1.16	12.45	11.71	0.35	0.08	4.33	6.83	8.59	1.14		Ugt49B1	0.28	0.23	0.07	6.13	3.69	0.21	0.15	0.35
Ugt49B2	-1	-1	-1	-1	-1	-1	-1	-1	-1	-1	1.06	-1	-1	-1		Ugt49B2	-1	-1	-1	-1	-1	-1	-1	-1	-1	-1	-1	-1	-1	-1	-1		Ugt49B2	0	0.01	0	13.85	0.18	0	0.04	0
Ugt49C1	1.77	1.4	0.54	1.15	10.14	0.22	0.14	0.06	0.48	0.38	0.04	0.23	1.03	9.51		Ugt49C1	7.01	6.44	1.81	2.81	15.25	0.29	1.03	0.44	5.24	0.39	0.07	1.93	3.28	4.85	13.43		Ugt49C1	-1	-1	-1	-1	-1	-1	-1	-1
Ugt50B3	0.12	0.08	0	0	0.02	0.08	0.21	0.01	0.22	0.03	0.33	29.26	0.33	0.02		Ugt50B3	1.64	0.62	0.11	0.13	0.14	0.03	2.84	0.18	0.41	0.13	0.79	9.9	8.61	0.46	1.49		Ugt50B3	0.06	0.11	0.31	0.03	0.25	0.05	6.28	3.2
Ugt301D1	1.12	1.12	0.2	0.33	0.35	0.26	1.65	6.21	1.63	1.17	0.05	0.43	1.71	1.51		Ugt301D1	2.53	2.36	0.46	0.79	0.62	1.2	3.63	13.9	2.34	1.79	0.34	1.19	1.72	3.57	1.33		Ugt301D1	0.01	1.82	0.35	6.91	1.17	0.12	0.3	0.07
Ugt302C1	0.96	0.65	0.12	0.27	2.1	4.27	1.97	0.39	0.34	2.41	0.61	1.01	0.79	1.87		Ugt302C1	2.32	1.22	0.38	0.67	3.3	4.08	3.43	0.61	0.29	3.22	0.77	1.1	1.2	1.59	4.44		Ugt302C1	0.26	2.81	1.15	0.7	0.31	0.21	2.1	1.09
Ugt302E1	-1	-1	-1	-1	-1	4.86	-1	3.06	-1	-1	-1	1.74	-1	-1		Ugt302E1	-1	-1	-1	-1	-1	10.74	-1	3.62	-1	-1	-1	-1	-1	-1	-1		Ugt302E1	-1	-1	-1	-1	-1	-1	-1	-1
Ugt302K1	-1	-1	1.52	1.88	-1	-1	-1	-1	-1	-1	-1	-1	-1	-1		Ugt302K1	-1	-1	1.56	1.55	-1	-1	-1	-1	-1	-1	-1	-1	-1	-1	-1		Ugt302K1	1.46	0.87	0.11	0.01	0.02	0.11	0.88	0.75
Ugt303A1	0.01	0	0.01	0.05	0.06	14.22	1.77	1.36	0	0.17	0.02	0.02	0.24	0.03		Ugt303A1	-1	-1	-1	-1	-1	15.97	2.76	2.34	-1	-1	-1	-1	-1	-1	-1		Ugt303A1	0.02	6.12	0.03	0.53	0.02	0	0.02	0
Ugt303B1	0	0	0	0.02	0.05	18.73	1.8	1	0	0.1	0.56	0.02	0.17	0.03		Ugt303B1	-1	-1	-1	-1	-1	13.84	2.48	1.12	-1	-1	-1	-1	-1	-1	-1		Ugt303B1	0	5.93	0.07	0.1	0.02	0	0.02	0
Ugt303B2	-1	-1	-1	-1	-1	4.65	-1	-1	-1	-1	-1	-1	-1	-1		Ugt303B2	-1	-1	-1	-1	-1	2.52	-1	-1	-1	-1	-1	-1	-1	-1	-1		Ugt303B2	-1	2.23	-1	-1	-1	-1	-1	-1
Ugt303B3	0	0	0	0.02	0.03	10.49	0.99	8.01	0.02	0.13	0.11	0.02	0.22	0.01		Ugt303B3	0.01	0.01	0.01	0.12	0.06	13.89	2.63	13.98	0.03	0.1	0	0.06	0.02	0.25	0.03		Ugt303B3	0	5.86	0.07	2.42	0.02	0	0.02	0.01
Ugt304A1	0.02	0	0.02	0.07	0.08	16.97	1.49	4.36	0	0.11	0.01	0.08	0.25	0.03		Ugt304A1	-1	-1	-1	-1	-1	10.38	1.46	4.42	-1	-1	-1	-1	-1	-1	-1		Ugt304A1	0.01	5.98	0.01	1.15	0.03	0	0.01	0
Ugt305A1	0.01	0.02	0	0.02	0.02	1.71	0.13	0.1	0.05	0.03	7.71	0.08	0.11	0.01		Ugt305A1	-1	-1	-1	-1	-1	10.28	1.16	-1	-1	-1	-1	-1	-1	-1	-1		Ugt305A1	0	4.43	0.04	0.02	0.17	0	0.02	0.01
Ugt307A1	-1	-1	-1	-1	-1	-1	-1	-1	-1	-1	-1	-1	-1	-1		Ugt307A1	-1	-1	-1	-1	-1	-1	-1	-1	-1	-1	-1	4.99	4.32	-1	-1		Ugt307A1	-1	-1	-1	-1	-1	-1	-1	-1
Ugt316A1	1.26	1.88	1.71	1.62	1.65	1.25	1.31	1.44	0.87	1.8	0.91	2.26	1.32	1.54		Ugt316A1	0.55	0.7	0.74	0.75	0.63	0.49	0.66	0.67	0.41	0.94	1.28	0.5	0.42	0.65	0.6		Ugt316A1	1.27	1.06	1.02	1.48	1.43	2.29	1.36	1.29
Ugt317A1	1.58	1.7	0.8	1.35	0.76	0.58	2.76	0.07	0.85	0.73	1.17	2.2	1.12	0.78		Ugt317A1	1.74	2.02	0.81	1.45	0.69	0.08	2.43	0.12	1.01	0.73	1.09	0.39	0.84	1.55	0.87		Ugt317A1	1.31	0.1	1.9	0.54	3.56	0.2	2.5	0.98
KEY:
Hd = Head
Ey = Eye
Br = Brain / CNS
Tg = Thoracicoabdominal ganglion
Cr = Crop
Mg = Midgut
Hg = Hindgut
Tu = Malpighian Tubules
Fb = Fat body
Sg = Salivary gland
Tr = Trachea
Ov = Ovary
Vs = Virgin Spermatheca
Ms = Mated Spermatheca
Ts = Testis
Ag = Accessory glands
Cs = Carcass
Rp = Rectal pad
