# Supplementary material for: The UDP-Glycosyltransferase Family in Drosophila melanogaster: Nomenclature Update, Gene Expression and Phylogenetic Analysis
Source: Front Physiol. 2021 Mar 17;12:648481. doi: 10.3389/fphys.2021.648481 (PMC8010143; doi:10.3389/fphys.2021.648481)
Supplement: Supplementary file 3 [file Table_3.XLSX]

## Sheet: all data
##Release_ID	FBgn#	GeneSymbol	Parent_library_FBlc#	Parent_library_name	RNASource_FBlc#	RNASource_name	RPKM_value	Bin_value	Unique_exon_base_count	Total_exon_base_count	Count_used
Dmel_R6.35	FBgn0032684	Ugt301D1	FBlc0000236	modENCODE_mRNA-Seq_treatments	FBlc0000672	mE_mRNA_A_10d_Resveratrol_100uM	13	3	1987	1987	Unique
Dmel_R6.35	FBgn0032684	Ugt301D1	FBlc0000236	modENCODE_mRNA-Seq_treatments	FBlc0000673	mE_mRNA_A_10d_Rotenone_Starved	9	2	1987	1987	Unique
Dmel_R6.35	FBgn0032684	Ugt301D1	FBlc0000236	modENCODE_mRNA-Seq_treatments	FBlc0000244	mE_mRNA_A_4d_Caffeine_2.5mg/ml	3	1	1987	1987	Unique
Dmel_R6.35	FBgn0032684	Ugt301D1	FBlc0000236	modENCODE_mRNA-Seq_treatments	FBlc0000243	mE_mRNA_A_4d_Caffeine_25mg/ml	3	1	1987	1987	Unique
Dmel_R6.35	FBgn0032684	Ugt301D1	FBlc0000236	modENCODE_mRNA-Seq_treatments	FBlc0000247	mE_mRNA_A_4d_Cd_0.05M	6	2	1987	1987	Unique
Dmel_R6.35	FBgn0032684	Ugt301D1	FBlc0000236	modENCODE_mRNA-Seq_treatments	FBlc0000246	mE_mRNA_A_4d_Cd_0.1M	2	1	1987	1987	Unique
Dmel_R6.35	FBgn0032684	Ugt301D1	FBlc0000236	modENCODE_mRNA-Seq_treatments	FBlc0000237	mE_mRNA_A_4d_Cold1	4	2	1987	1987	Unique
Dmel_R6.35	FBgn0032684	Ugt301D1	FBlc0000236	modENCODE_mRNA-Seq_treatments	FBlc0000238	mE_mRNA_A_4d_Cold2	4	2	1987	1987	Unique
Dmel_R6.35	FBgn0032684	Ugt301D1	FBlc0000236	modENCODE_mRNA-Seq_treatments	FBlc0000241	mE_mRNA_A_4d_Cu_15mM	2	1	1987	1987	Unique
Dmel_R6.35	FBgn0032684	Ugt301D1	FBlc0000236	modENCODE_mRNA-Seq_treatments	FBlc0000257	mE_mRNA_A_4d_Heatshock	7	2	1987	1987	Unique
Dmel_R6.35	FBgn0032684	Ugt301D1	FBlc0000236	modENCODE_mRNA-Seq_treatments	FBlc0000251	mE_mRNA_A_4d_Paraquat_10mM	14	3	1987	1987	Unique
Dmel_R6.35	FBgn0032684	Ugt301D1	FBlc0000236	modENCODE_mRNA-Seq_treatments	FBlc0000250	mE_mRNA_A_4d_Paraquat_5mM	6	2	1987	1987	Unique
Dmel_R6.35	FBgn0032684	Ugt301D1	FBlc0000236	modENCODE_mRNA-Seq_treatments	FBlc0000242	mE_mRNA_A_4d_Zn_4.5mM	1	1	1987	1987	Unique
Dmel_R6.35	FBgn0032684	Ugt301D1	FBlc0000236	modENCODE_mRNA-Seq_treatments	FBlc0000674	mE_mRNA_F_Sindbis_virus	21	3	1987	1987	Unique
Dmel_R6.35	FBgn0032684	Ugt301D1	FBlc0000236	modENCODE_mRNA-Seq_treatments	FBlc0000675	mE_mRNA_L_Sindbis_virus	16	3	1987	1987	Unique
Dmel_R6.35	FBgn0032684	Ugt301D1	FBlc0000236	modENCODE_mRNA-Seq_treatments	FBlc0000245	mE_mRNA_L3_Caffeine_1.5mg/ml	19	3	1987	1987	Unique
Dmel_R6.35	FBgn0032684	Ugt301D1	FBlc0000236	modENCODE_mRNA-Seq_treatments	FBlc0000248	mE_mRNA_L3_Cd_12h	68	5	1987	1987	Unique
Dmel_R6.35	FBgn0032684	Ugt301D1	FBlc0000236	modENCODE_mRNA-Seq_treatments	FBlc0000249	mE_mRNA_L3_Cd_6hr	13	3	1987	1987	Unique
Dmel_R6.35	FBgn0032684	Ugt301D1	FBlc0000236	modENCODE_mRNA-Seq_treatments	FBlc0000239	mE_mRNA_L3_Cu_0.5mM	2	1	1987	1987	Unique
Dmel_R6.35	FBgn0032684	Ugt301D1	FBlc0000236	modENCODE_mRNA-Seq_treatments	FBlc0000254	mE_mRNA_L3_EtOH_10	14	3	1987	1987	Unique
Dmel_R6.35	FBgn0032684	Ugt301D1	FBlc0000236	modENCODE_mRNA-Seq_treatments	FBlc0000256	mE_mRNA_L3_EtOH_2.5	3	1	1987	1987	Unique
Dmel_R6.35	FBgn0032684	Ugt301D1	FBlc0000236	modENCODE_mRNA-Seq_treatments	FBlc0000255	mE_mRNA_L3_EtOH_5	13	3	1987	1987	Unique
Dmel_R6.35	FBgn0032684	Ugt301D1	FBlc0000236	modENCODE_mRNA-Seq_treatments	FBlc0000240	mE_mRNA_L3_late_Zn_5mM	4	2	1987	1987	Unique
Dmel_R6.35	FBgn0032684	Ugt301D1	FBlc0000236	modENCODE_mRNA-Seq_treatments	FBlc0000253	mE_mRNA_L3_Rotenone_2ug	19	3	1987	1987	Unique
Dmel_R6.35	FBgn0032684	Ugt301D1	FBlc0000236	modENCODE_mRNA-Seq_treatments	FBlc0000252	mE_mRNA_L3_Rotenone_8ug	7	2	1987	1987	Unique
Dmel_R6.35	FBgn0032684	Ugt301D1	FBlc0000236	modENCODE_mRNA-Seq_treatments	FBlc0000676	mE_mRNA_M_Sindbis_virus	27	4	1987	1987	Unique
Dmel_R6.35	FBgn0032684	Ugt301D1	FBlc0000236	modENCODE_mRNA-Seq_treatments	FBlc0000677	mE_mRNA_P_Sindbis_virus	10	2	1987	1987	Unique
Dmel_R6.35	FBgn0040259	Ugt302C1	FBlc0000236	modENCODE_mRNA-Seq_treatments	FBlc0000672	mE_mRNA_A_10d_Resveratrol_100uM	40	4	1994	1994	Unique
Dmel_R6.35	FBgn0040259	Ugt302C1	FBlc0000236	modENCODE_mRNA-Seq_treatments	FBlc0000673	mE_mRNA_A_10d_Rotenone_Starved	22	3	1994	1994	Unique
Dmel_R6.35	FBgn0040259	Ugt302C1	FBlc0000236	modENCODE_mRNA-Seq_treatments	FBlc0000244	mE_mRNA_A_4d_Caffeine_2.5mg/ml	20	3	1994	1994	Unique
Dmel_R6.35	FBgn0040259	Ugt302C1	FBlc0000236	modENCODE_mRNA-Seq_treatments	FBlc0000243	mE_mRNA_A_4d_Caffeine_25mg/ml	5	2	1994	1994	Unique
Dmel_R6.35	FBgn0040259	Ugt302C1	FBlc0000236	modENCODE_mRNA-Seq_treatments	FBlc0000247	mE_mRNA_A_4d_Cd_0.05M	45	4	1994	1994	Unique
Dmel_R6.35	FBgn0040259	Ugt302C1	FBlc0000236	modENCODE_mRNA-Seq_treatments	FBlc0000246	mE_mRNA_A_4d_Cd_0.1M	46	4	1994	1994	Unique
Dmel_R6.35	FBgn0040259	Ugt302C1	FBlc0000236	modENCODE_mRNA-Seq_treatments	FBlc0000237	mE_mRNA_A_4d_Cold1	5	2	1994	1994	Unique
Dmel_R6.35	FBgn0040259	Ugt302C1	FBlc0000236	modENCODE_mRNA-Seq_treatments	FBlc0000238	mE_mRNA_A_4d_Cold2	4	2	1994	1994	Unique
Dmel_R6.35	FBgn0040259	Ugt302C1	FBlc0000236	modENCODE_mRNA-Seq_treatments	FBlc0000241	mE_mRNA_A_4d_Cu_15mM	14	3	1994	1994	Unique
Dmel_R6.35	FBgn0040259	Ugt302C1	FBlc0000236	modENCODE_mRNA-Seq_treatments	FBlc0000257	mE_mRNA_A_4d_Heatshock	27	4	1994	1994	Unique
Dmel_R6.35	FBgn0040259	Ugt302C1	FBlc0000236	modENCODE_mRNA-Seq_treatments	FBlc0000251	mE_mRNA_A_4d_Paraquat_10mM	77	5	1994	1994	Unique
Dmel_R6.35	FBgn0040259	Ugt302C1	FBlc0000236	modENCODE_mRNA-Seq_treatments	FBlc0000250	mE_mRNA_A_4d_Paraquat_5mM	17	3	1994	1994	Unique
Dmel_R6.35	FBgn0040259	Ugt302C1	FBlc0000236	modENCODE_mRNA-Seq_treatments	FBlc0000242	mE_mRNA_A_4d_Zn_4.5mM	9	2	1994	1994	Unique
Dmel_R6.35	FBgn0040259	Ugt302C1	FBlc0000236	modENCODE_mRNA-Seq_treatments	FBlc0000674	mE_mRNA_F_Sindbis_virus	29	4	1994	1994	Unique
Dmel_R6.35	FBgn0040259	Ugt302C1	FBlc0000236	modENCODE_mRNA-Seq_treatments	FBlc0000675	mE_mRNA_L_Sindbis_virus	57	5	1994	1994	Unique
Dmel_R6.35	FBgn0040259	Ugt302C1	FBlc0000236	modENCODE_mRNA-Seq_treatments	FBlc0000245	mE_mRNA_L3_Caffeine_1.5mg/ml	55	5	1994	1994	Unique
Dmel_R6.35	FBgn0040259	Ugt302C1	FBlc0000236	modENCODE_mRNA-Seq_treatments	FBlc0000248	mE_mRNA_L3_Cd_12h	16	3	1994	1994	Unique
Dmel_R6.35	FBgn0040259	Ugt302C1	FBlc0000236	modENCODE_mRNA-Seq_treatments	FBlc0000249	mE_mRNA_L3_Cd_6hr	27	4	1994	1994	Unique
Dmel_R6.35	FBgn0040259	Ugt302C1	FBlc0000236	modENCODE_mRNA-Seq_treatments	FBlc0000239	mE_mRNA_L3_Cu_0.5mM	9	2	1994	1994	Unique
Dmel_R6.35	FBgn0040259	Ugt302C1	FBlc0000236	modENCODE_mRNA-Seq_treatments	FBlc0000254	mE_mRNA_L3_EtOH_10	40	4	1994	1994	Unique
Dmel_R6.35	FBgn0040259	Ugt302C1	FBlc0000236	modENCODE_mRNA-Seq_treatments	FBlc0000256	mE_mRNA_L3_EtOH_2.5	27	4	1994	1994	Unique
Dmel_R6.35	FBgn0040259	Ugt302C1	FBlc0000236	modENCODE_mRNA-Seq_treatments	FBlc0000255	mE_mRNA_L3_EtOH_5	63	5	1994	1994	Unique
Dmel_R6.35	FBgn0040259	Ugt302C1	FBlc0000236	modENCODE_mRNA-Seq_treatments	FBlc0000240	mE_mRNA_L3_late_Zn_5mM	6	2	1994	1994	Unique
Dmel_R6.35	FBgn0040259	Ugt302C1	FBlc0000236	modENCODE_mRNA-Seq_treatments	FBlc0000253	mE_mRNA_L3_Rotenone_2ug	48	4	1994	1994	Unique
Dmel_R6.35	FBgn0040259	Ugt302C1	FBlc0000236	modENCODE_mRNA-Seq_treatments	FBlc0000252	mE_mRNA_L3_Rotenone_8ug	76	5	1994	1994	Unique
Dmel_R6.35	FBgn0040259	Ugt302C1	FBlc0000236	modENCODE_mRNA-Seq_treatments	FBlc0000676	mE_mRNA_M_Sindbis_virus	31	4	1994	1994	Unique
Dmel_R6.35	FBgn0040259	Ugt302C1	FBlc0000236	modENCODE_mRNA-Seq_treatments	FBlc0000677	mE_mRNA_P_Sindbis_virus	15	3	1994	1994	Unique
Dmel_R6.35	FBgn0040257	Ugt302E1	FBlc0000236	modENCODE_mRNA-Seq_treatments	FBlc0000672	mE_mRNA_A_10d_Resveratrol_100uM	1	1	1595	1595	Unique
Dmel_R6.35	FBgn0040257	Ugt302E1	FBlc0000236	modENCODE_mRNA-Seq_treatments	FBlc0000673	mE_mRNA_A_10d_Rotenone_Starved	4	2	1595	1595	Unique
Dmel_R6.35	FBgn0040257	Ugt302E1	FBlc0000236	modENCODE_mRNA-Seq_treatments	FBlc0000244	mE_mRNA_A_4d_Caffeine_2.5mg/ml	2	1	1595	1595	Unique
Dmel_R6.35	FBgn0040257	Ugt302E1	FBlc0000236	modENCODE_mRNA-Seq_treatments	FBlc0000243	mE_mRNA_A_4d_Caffeine_25mg/ml	0	0	1595	1595	Unique
Dmel_R6.35	FBgn0040257	Ugt302E1	FBlc0000236	modENCODE_mRNA-Seq_treatments	FBlc0000247	mE_mRNA_A_4d_Cd_0.05M	0	0	1595	1595	Unique
Dmel_R6.35	FBgn0040257	Ugt302E1	FBlc0000236	modENCODE_mRNA-Seq_treatments	FBlc0000246	mE_mRNA_A_4d_Cd_0.1M	1	1	1595	1595	Unique
Dmel_R6.35	FBgn0040257	Ugt302E1	FBlc0000236	modENCODE_mRNA-Seq_treatments	FBlc0000237	mE_mRNA_A_4d_Cold1	0	0	1595	1595	Unique
Dmel_R6.35	FBgn0040257	Ugt302E1	FBlc0000236	modENCODE_mRNA-Seq_treatments	FBlc0000238	mE_mRNA_A_4d_Cold2	0	0	1595	1595	Unique
Dmel_R6.35	FBgn0040257	Ugt302E1	FBlc0000236	modENCODE_mRNA-Seq_treatments	FBlc0000241	mE_mRNA_A_4d_Cu_15mM	2	1	1595	1595	Unique
Dmel_R6.35	FBgn0040257	Ugt302E1	FBlc0000236	modENCODE_mRNA-Seq_treatments	FBlc0000257	mE_mRNA_A_4d_Heatshock	0	0	1595	1595	Unique
Dmel_R6.35	FBgn0040257	Ugt302E1	FBlc0000236	modENCODE_mRNA-Seq_treatments	FBlc0000251	mE_mRNA_A_4d_Paraquat_10mM	3	1	1595	1595	Unique
Dmel_R6.35	FBgn0040257	Ugt302E1	FBlc0000236	modENCODE_mRNA-Seq_treatments	FBlc0000250	mE_mRNA_A_4d_Paraquat_5mM	1	1	1595	1595	Unique
Dmel_R6.35	FBgn0040257	Ugt302E1	FBlc0000236	modENCODE_mRNA-Seq_treatments	FBlc0000242	mE_mRNA_A_4d_Zn_4.5mM	3	1	1595	1595	Unique
Dmel_R6.35	FBgn0040257	Ugt302E1	FBlc0000236	modENCODE_mRNA-Seq_treatments	FBlc0000674	mE_mRNA_F_Sindbis_virus	2	1	1595	1595	Unique
Dmel_R6.35	FBgn0040257	Ugt302E1	FBlc0000236	modENCODE_mRNA-Seq_treatments	FBlc0000675	mE_mRNA_L_Sindbis_virus	5	2	1595	1595	Unique
Dmel_R6.35	FBgn0040257	Ugt302E1	FBlc0000236	modENCODE_mRNA-Seq_treatments	FBlc0000245	mE_mRNA_L3_Caffeine_1.5mg/ml	1	1	1595	1595	Unique
Dmel_R6.35	FBgn0040257	Ugt302E1	FBlc0000236	modENCODE_mRNA-Seq_treatments	FBlc0000248	mE_mRNA_L3_Cd_12h	0	0	1595	1595	Unique
Dmel_R6.35	FBgn0040257	Ugt302E1	FBlc0000236	modENCODE_mRNA-Seq_treatments	FBlc0000249	mE_mRNA_L3_Cd_6hr	0	0	1595	1595	Unique
Dmel_R6.35	FBgn0040257	Ugt302E1	FBlc0000236	modENCODE_mRNA-Seq_treatments	FBlc0000239	mE_mRNA_L3_Cu_0.5mM	0	0	1595	1595	Unique
Dmel_R6.35	FBgn0040257	Ugt302E1	FBlc0000236	modENCODE_mRNA-Seq_treatments	FBlc0000254	mE_mRNA_L3_EtOH_10	0	0	1595	1595	Unique
Dmel_R6.35	FBgn0040257	Ugt302E1	FBlc0000236	modENCODE_mRNA-Seq_treatments	FBlc0000256	mE_mRNA_L3_EtOH_2.5	1	1	1595	1595	Unique
Dmel_R6.35	FBgn0040257	Ugt302E1	FBlc0000236	modENCODE_mRNA-Seq_treatments	FBlc0000255	mE_mRNA_L3_EtOH_5	1	1	1595	1595	Unique
Dmel_R6.35	FBgn0040257	Ugt302E1	FBlc0000236	modENCODE_mRNA-Seq_treatments	FBlc0000240	mE_mRNA_L3_late_Zn_5mM	0	0	1595	1595	Unique
Dmel_R6.35	FBgn0040257	Ugt302E1	FBlc0000236	modENCODE_mRNA-Seq_treatments	FBlc0000253	mE_mRNA_L3_Rotenone_2ug	0	0	1595	1595	Unique
Dmel_R6.35	FBgn0040257	Ugt302E1	FBlc0000236	modENCODE_mRNA-Seq_treatments	FBlc0000252	mE_mRNA_L3_Rotenone_8ug	0	0	1595	1595	Unique
Dmel_R6.35	FBgn0040257	Ugt302E1	FBlc0000236	modENCODE_mRNA-Seq_treatments	FBlc0000676	mE_mRNA_M_Sindbis_virus	1	1	1595	1595	Unique
Dmel_R6.35	FBgn0040257	Ugt302E1	FBlc0000236	modENCODE_mRNA-Seq_treatments	FBlc0000677	mE_mRNA_P_Sindbis_virus	0	0	1595	1595	Unique
Dmel_R6.35	FBgn0040251	Ugt302K1	FBlc0000236	modENCODE_mRNA-Seq_treatments	FBlc0000672	mE_mRNA_A_10d_Resveratrol_100uM	1	1	2556	2556	Unique
Dmel_R6.35	FBgn0040251	Ugt302K1	FBlc0000236	modENCODE_mRNA-Seq_treatments	FBlc0000673	mE_mRNA_A_10d_Rotenone_Starved	2	1	2556	2556	Unique
Dmel_R6.35	FBgn0040251	Ugt302K1	FBlc0000236	modENCODE_mRNA-Seq_treatments	FBlc0000244	mE_mRNA_A_4d_Caffeine_2.5mg/ml	0	0	2556	2556	Unique
Dmel_R6.35	FBgn0040251	Ugt302K1	FBlc0000236	modENCODE_mRNA-Seq_treatments	FBlc0000243	mE_mRNA_A_4d_Caffeine_25mg/ml	0	0	2556	2556	Unique
Dmel_R6.35	FBgn0040251	Ugt302K1	FBlc0000236	modENCODE_mRNA-Seq_treatments	FBlc0000247	mE_mRNA_A_4d_Cd_0.05M	0	0	2556	2556	Unique
Dmel_R6.35	FBgn0040251	Ugt302K1	FBlc0000236	modENCODE_mRNA-Seq_treatments	FBlc0000246	mE_mRNA_A_4d_Cd_0.1M	0	0	2556	2556	Unique
Dmel_R6.35	FBgn0040251	Ugt302K1	FBlc0000236	modENCODE_mRNA-Seq_treatments	FBlc0000237	mE_mRNA_A_4d_Cold1	0	0	2556	2556	Unique
Dmel_R6.35	FBgn0040251	Ugt302K1	FBlc0000236	modENCODE_mRNA-Seq_treatments	FBlc0000238	mE_mRNA_A_4d_Cold2	0	0	2556	2556	Unique
Dmel_R6.35	FBgn0040251	Ugt302K1	FBlc0000236	modENCODE_mRNA-Seq_treatments	FBlc0000241	mE_mRNA_A_4d_Cu_15mM	0	0	2556	2556	Unique
Dmel_R6.35	FBgn0040251	Ugt302K1	FBlc0000236	modENCODE_mRNA-Seq_treatments	FBlc0000257	mE_mRNA_A_4d_Heatshock	0	0	2556	2556	Unique
Dmel_R6.35	FBgn0040251	Ugt302K1	FBlc0000236	modENCODE_mRNA-Seq_treatments	FBlc0000251	mE_mRNA_A_4d_Paraquat_10mM	0	0	2556	2556	Unique
Dmel_R6.35	FBgn0040251	Ugt302K1	FBlc0000236	modENCODE_mRNA-Seq_treatments	FBlc0000250	mE_mRNA_A_4d_Paraquat_5mM	0	0	2556	2556	Unique
Dmel_R6.35	FBgn0040251	Ugt302K1	FBlc0000236	modENCODE_mRNA-Seq_treatments	FBlc0000242	mE_mRNA_A_4d_Zn_4.5mM	0	0	2556	2556	Unique
Dmel_R6.35	FBgn0040251	Ugt302K1	FBlc0000236	modENCODE_mRNA-Seq_treatments	FBlc0000674	mE_mRNA_F_Sindbis_virus	1	1	2556	2556	Unique
Dmel_R6.35	FBgn0040251	Ugt302K1	FBlc0000236	modENCODE_mRNA-Seq_treatments	FBlc0000675	mE_mRNA_L_Sindbis_virus	3	1	2556	2556	Unique
Dmel_R6.35	FBgn0040251	Ugt302K1	FBlc0000236	modENCODE_mRNA-Seq_treatments	FBlc0000245	mE_mRNA_L3_Caffeine_1.5mg/ml	0	0	2556	2556	Unique
Dmel_R6.35	FBgn0040251	Ugt302K1	FBlc0000236	modENCODE_mRNA-Seq_treatments	FBlc0000248	mE_mRNA_L3_Cd_12h	1	1	2556	2556	Unique
Dmel_R6.35	FBgn0040251	Ugt302K1	FBlc0000236	modENCODE_mRNA-Seq_treatments	FBlc0000249	mE_mRNA_L3_Cd_6hr	0	0	2556	2556	Unique
Dmel_R6.35	FBgn0040251	Ugt302K1	FBlc0000236	modENCODE_mRNA-Seq_treatments	FBlc0000239	mE_mRNA_L3_Cu_0.5mM	0	0	2556	2556	Unique
Dmel_R6.35	FBgn0040251	Ugt302K1	FBlc0000236	modENCODE_mRNA-Seq_treatments	FBlc0000254	mE_mRNA_L3_EtOH_10	0	0	2556	2556	Unique
Dmel_R6.35	FBgn0040251	Ugt302K1	FBlc0000236	modENCODE_mRNA-Seq_treatments	FBlc0000256	mE_mRNA_L3_EtOH_2.5	0	0	2556	2556	Unique
Dmel_R6.35	FBgn0040251	Ugt302K1	FBlc0000236	modENCODE_mRNA-Seq_treatments	FBlc0000255	mE_mRNA_L3_EtOH_5	0	0	2556	2556	Unique
Dmel_R6.35	FBgn0040251	Ugt302K1	FBlc0000236	modENCODE_mRNA-Seq_treatments	FBlc0000240	mE_mRNA_L3_late_Zn_5mM	1	1	2556	2556	Unique
Dmel_R6.35	FBgn0040251	Ugt302K1	FBlc0000236	modENCODE_mRNA-Seq_treatments	FBlc0000253	mE_mRNA_L3_Rotenone_2ug	0	0	2556	2556	Unique
Dmel_R6.35	FBgn0040251	Ugt302K1	FBlc0000236	modENCODE_mRNA-Seq_treatments	FBlc0000252	mE_mRNA_L3_Rotenone_8ug	0	0	2556	2556	Unique
Dmel_R6.35	FBgn0040251	Ugt302K1	FBlc0000236	modENCODE_mRNA-Seq_treatments	FBlc0000676	mE_mRNA_M_Sindbis_virus	1	1	2556	2556	Unique
Dmel_R6.35	FBgn0040251	Ugt302K1	FBlc0000236	modENCODE_mRNA-Seq_treatments	FBlc0000677	mE_mRNA_P_Sindbis_virus	2	1	2556	2556	Unique
Dmel_R6.35	FBgn0040252	Ugt303A1	FBlc0000236	modENCODE_mRNA-Seq_treatments	FBlc0000672	mE_mRNA_A_10d_Resveratrol_100uM	2	1	2032	2032	Unique
Dmel_R6.35	FBgn0040252	Ugt303A1	FBlc0000236	modENCODE_mRNA-Seq_treatments	FBlc0000673	mE_mRNA_A_10d_Rotenone_Starved	3	1	2032	2032	Unique
Dmel_R6.35	FBgn0040252	Ugt303A1	FBlc0000236	modENCODE_mRNA-Seq_treatments	FBlc0000244	mE_mRNA_A_4d_Caffeine_2.5mg/ml	2	1	2032	2032	Unique
Dmel_R6.35	FBgn0040252	Ugt303A1	FBlc0000236	modENCODE_mRNA-Seq_treatments	FBlc0000243	mE_mRNA_A_4d_Caffeine_25mg/ml	1	1	2032	2032	Unique
Dmel_R6.35	FBgn0040252	Ugt303A1	FBlc0000236	modENCODE_mRNA-Seq_treatments	FBlc0000247	mE_mRNA_A_4d_Cd_0.05M	3	1	2032	2032	Unique
Dmel_R6.35	FBgn0040252	Ugt303A1	FBlc0000236	modENCODE_mRNA-Seq_treatments	FBlc0000246	mE_mRNA_A_4d_Cd_0.1M	1	1	2032	2032	Unique
Dmel_R6.35	FBgn0040252	Ugt303A1	FBlc0000236	modENCODE_mRNA-Seq_treatments	FBlc0000237	mE_mRNA_A_4d_Cold1	0	0	2032	2032	Unique
Dmel_R6.35	FBgn0040252	Ugt303A1	FBlc0000236	modENCODE_mRNA-Seq_treatments	FBlc0000238	mE_mRNA_A_4d_Cold2	0	0	2032	2032	Unique
Dmel_R6.35	FBgn0040252	Ugt303A1	FBlc0000236	modENCODE_mRNA-Seq_treatments	FBlc0000241	mE_mRNA_A_4d_Cu_15mM	0	0	2032	2032	Unique
Dmel_R6.35	FBgn0040252	Ugt303A1	FBlc0000236	modENCODE_mRNA-Seq_treatments	FBlc0000257	mE_mRNA_A_4d_Heatshock	3	1	2032	2032	Unique
Dmel_R6.35	FBgn0040252	Ugt303A1	FBlc0000236	modENCODE_mRNA-Seq_treatments	FBlc0000251	mE_mRNA_A_4d_Paraquat_10mM	3	1	2032	2032	Unique
Dmel_R6.35	FBgn0040252	Ugt303A1	FBlc0000236	modENCODE_mRNA-Seq_treatments	FBlc0000250	mE_mRNA_A_4d_Paraquat_5mM	3	1	2032	2032	Unique
Dmel_R6.35	FBgn0040252	Ugt303A1	FBlc0000236	modENCODE_mRNA-Seq_treatments	FBlc0000242	mE_mRNA_A_4d_Zn_4.5mM	2	1	2032	2032	Unique
Dmel_R6.35	FBgn0040252	Ugt303A1	FBlc0000236	modENCODE_mRNA-Seq_treatments	FBlc0000674	mE_mRNA_F_Sindbis_virus	3	1	2032	2032	Unique
Dmel_R6.35	FBgn0040252	Ugt303A1	FBlc0000236	modENCODE_mRNA-Seq_treatments	FBlc0000675	mE_mRNA_L_Sindbis_virus	8	2	2032	2032	Unique
Dmel_R6.35	FBgn0040252	Ugt303A1	FBlc0000236	modENCODE_mRNA-Seq_treatments	FBlc0000245	mE_mRNA_L3_Caffeine_1.5mg/ml	7	2	2032	2032	Unique
Dmel_R6.35	FBgn0040252	Ugt303A1	FBlc0000236	modENCODE_mRNA-Seq_treatments	FBlc0000248	mE_mRNA_L3_Cd_12h	5	2	2032	2032	Unique
Dmel_R6.35	FBgn0040252	Ugt303A1	FBlc0000236	modENCODE_mRNA-Seq_treatments	FBlc0000249	mE_mRNA_L3_Cd_6hr	7	2	2032	2032	Unique
Dmel_R6.35	FBgn0040252	Ugt303A1	FBlc0000236	modENCODE_mRNA-Seq_treatments	FBlc0000239	mE_mRNA_L3_Cu_0.5mM	2	1	2032	2032	Unique
Dmel_R6.35	FBgn0040252	Ugt303A1	FBlc0000236	modENCODE_mRNA-Seq_treatments	FBlc0000254	mE_mRNA_L3_EtOH_10	4	2	2032	2032	Unique
Dmel_R6.35	FBgn0040252	Ugt303A1	FBlc0000236	modENCODE_mRNA-Seq_treatments	FBlc0000256	mE_mRNA_L3_EtOH_2.5	1	1	2032	2032	Unique
Dmel_R6.35	FBgn0040252	Ugt303A1	FBlc0000236	modENCODE_mRNA-Seq_treatments	FBlc0000255	mE_mRNA_L3_EtOH_5	10	2	2032	2032	Unique
Dmel_R6.35	FBgn0040252	Ugt303A1	FBlc0000236	modENCODE_mRNA-Seq_treatments	FBlc0000240	mE_mRNA_L3_late_Zn_5mM	1	1	2032	2032	Unique
Dmel_R6.35	FBgn0040252	Ugt303A1	FBlc0000236	modENCODE_mRNA-Seq_treatments	FBlc0000253	mE_mRNA_L3_Rotenone_2ug	9	2	2032	2032	Unique
Dmel_R6.35	FBgn0040252	Ugt303A1	FBlc0000236	modENCODE_mRNA-Seq_treatments	FBlc0000252	mE_mRNA_L3_Rotenone_8ug	5	2	2032	2032	Unique
Dmel_R6.35	FBgn0040252	Ugt303A1	FBlc0000236	modENCODE_mRNA-Seq_treatments	FBlc0000676	mE_mRNA_M_Sindbis_virus	3	1	2032	2032	Unique
Dmel_R6.35	FBgn0040252	Ugt303A1	FBlc0000236	modENCODE_mRNA-Seq_treatments	FBlc0000677	mE_mRNA_P_Sindbis_virus	1	1	2032	2032	Unique
Dmel_R6.35	FBgn0039086	Ugt303B1	FBlc0000236	modENCODE_mRNA-Seq_treatments	FBlc0000672	mE_mRNA_A_10d_Resveratrol_100uM	2	1	1758	1758	Unique
Dmel_R6.35	FBgn0039086	Ugt303B1	FBlc0000236	modENCODE_mRNA-Seq_treatments	FBlc0000673	mE_mRNA_A_10d_Rotenone_Starved	4	2	1758	1758	Unique
Dmel_R6.35	FBgn0039086	Ugt303B1	FBlc0000236	modENCODE_mRNA-Seq_treatments	FBlc0000244	mE_mRNA_A_4d_Caffeine_2.5mg/ml	1	1	1758	1758	Unique
Dmel_R6.35	FBgn0039086	Ugt303B1	FBlc0000236	modENCODE_mRNA-Seq_treatments	FBlc0000243	mE_mRNA_A_4d_Caffeine_25mg/ml	0	0	1758	1758	Unique
Dmel_R6.35	FBgn0039086	Ugt303B1	FBlc0000236	modENCODE_mRNA-Seq_treatments	FBlc0000247	mE_mRNA_A_4d_Cd_0.05M	1	1	1758	1758	Unique
Dmel_R6.35	FBgn0039086	Ugt303B1	FBlc0000236	modENCODE_mRNA-Seq_treatments	FBlc0000246	mE_mRNA_A_4d_Cd_0.1M	0	0	1758	1758	Unique
Dmel_R6.35	FBgn0039086	Ugt303B1	FBlc0000236	modENCODE_mRNA-Seq_treatments	FBlc0000237	mE_mRNA_A_4d_Cold1	0	0	1758	1758	Unique
Dmel_R6.35	FBgn0039086	Ugt303B1	FBlc0000236	modENCODE_mRNA-Seq_treatments	FBlc0000238	mE_mRNA_A_4d_Cold2	0	0	1758	1758	Unique
Dmel_R6.35	FBgn0039086	Ugt303B1	FBlc0000236	modENCODE_mRNA-Seq_treatments	FBlc0000241	mE_mRNA_A_4d_Cu_15mM	1	1	1758	1758	Unique
Dmel_R6.35	FBgn0039086	Ugt303B1	FBlc0000236	modENCODE_mRNA-Seq_treatments	FBlc0000257	mE_mRNA_A_4d_Heatshock	0	0	1758	1758	Unique
Dmel_R6.35	FBgn0039086	Ugt303B1	FBlc0000236	modENCODE_mRNA-Seq_treatments	FBlc0000251	mE_mRNA_A_4d_Paraquat_10mM	1	1	1758	1758	Unique
Dmel_R6.35	FBgn0039086	Ugt303B1	FBlc0000236	modENCODE_mRNA-Seq_treatments	FBlc0000250	mE_mRNA_A_4d_Paraquat_5mM	0	0	1758	1758	Unique
Dmel_R6.35	FBgn0039086	Ugt303B1	FBlc0000236	modENCODE_mRNA-Seq_treatments	FBlc0000242	mE_mRNA_A_4d_Zn_4.5mM	1	1	1758	1758	Unique
Dmel_R6.35	FBgn0039086	Ugt303B1	FBlc0000236	modENCODE_mRNA-Seq_treatments	FBlc0000674	mE_mRNA_F_Sindbis_virus	3	1	1758	1758	Unique
Dmel_R6.35	FBgn0039086	Ugt303B1	FBlc0000236	modENCODE_mRNA-Seq_treatments	FBlc0000675	mE_mRNA_L_Sindbis_virus	7	2	1758	1758	Unique
Dmel_R6.35	FBgn0039086	Ugt303B1	FBlc0000236	modENCODE_mRNA-Seq_treatments	FBlc0000245	mE_mRNA_L3_Caffeine_1.5mg/ml	2	1	1758	1758	Unique
Dmel_R6.35	FBgn0039086	Ugt303B1	FBlc0000236	modENCODE_mRNA-Seq_treatments	FBlc0000248	mE_mRNA_L3_Cd_12h	3	1	1758	1758	Unique
Dmel_R6.35	FBgn0039086	Ugt303B1	FBlc0000236	modENCODE_mRNA-Seq_treatments	FBlc0000249	mE_mRNA_L3_Cd_6hr	1	1	1758	1758	Unique
Dmel_R6.35	FBgn0039086	Ugt303B1	FBlc0000236	modENCODE_mRNA-Seq_treatments	FBlc0000239	mE_mRNA_L3_Cu_0.5mM	0	0	1758	1758	Unique
Dmel_R6.35	FBgn0039086	Ugt303B1	FBlc0000236	modENCODE_mRNA-Seq_treatments	FBlc0000254	mE_mRNA_L3_EtOH_10	1	1	1758	1758	Unique
Dmel_R6.35	FBgn0039086	Ugt303B1	FBlc0000236	modENCODE_mRNA-Seq_treatments	FBlc0000256	mE_mRNA_L3_EtOH_2.5	1	1	1758	1758	Unique
Dmel_R6.35	FBgn0039086	Ugt303B1	FBlc0000236	modENCODE_mRNA-Seq_treatments	FBlc0000255	mE_mRNA_L3_EtOH_5	2	1	1758	1758	Unique
Dmel_R6.35	FBgn0039086	Ugt303B1	FBlc0000236	modENCODE_mRNA-Seq_treatments	FBlc0000240	mE_mRNA_L3_late_Zn_5mM	0	0	1758	1758	Unique
Dmel_R6.35	FBgn0039086	Ugt303B1	FBlc0000236	modENCODE_mRNA-Seq_treatments	FBlc0000253	mE_mRNA_L3_Rotenone_2ug	2	1	1758	1758	Unique
Dmel_R6.35	FBgn0039086	Ugt303B1	FBlc0000236	modENCODE_mRNA-Seq_treatments	FBlc0000252	mE_mRNA_L3_Rotenone_8ug	1	1	1758	1758	Unique
Dmel_R6.35	FBgn0039086	Ugt303B1	FBlc0000236	modENCODE_mRNA-Seq_treatments	FBlc0000676	mE_mRNA_M_Sindbis_virus	3	1	1758	1758	Unique
Dmel_R6.35	FBgn0039086	Ugt303B1	FBlc0000236	modENCODE_mRNA-Seq_treatments	FBlc0000677	mE_mRNA_P_Sindbis_virus	2	1	1758	1758	Unique
Dmel_R6.35	FBgn0039087	Ugt303B2	FBlc0000236	modENCODE_mRNA-Seq_treatments	FBlc0000672	mE_mRNA_A_10d_Resveratrol_100uM	1	1	1856	1856	Unique
Dmel_R6.35	FBgn0039087	Ugt303B2	FBlc0000236	modENCODE_mRNA-Seq_treatments	FBlc0000673	mE_mRNA_A_10d_Rotenone_Starved	3	1	1856	1856	Unique
Dmel_R6.35	FBgn0039087	Ugt303B2	FBlc0000236	modENCODE_mRNA-Seq_treatments	FBlc0000244	mE_mRNA_A_4d_Caffeine_2.5mg/ml	0	0	1856	1856	Unique
Dmel_R6.35	FBgn0039087	Ugt303B2	FBlc0000236	modENCODE_mRNA-Seq_treatments	FBlc0000243	mE_mRNA_A_4d_Caffeine_25mg/ml	0	0	1856	1856	Unique
Dmel_R6.35	FBgn0039087	Ugt303B2	FBlc0000236	modENCODE_mRNA-Seq_treatments	FBlc0000247	mE_mRNA_A_4d_Cd_0.05M	0	0	1856	1856	Unique
Dmel_R6.35	FBgn0039087	Ugt303B2	FBlc0000236	modENCODE_mRNA-Seq_treatments	FBlc0000246	mE_mRNA_A_4d_Cd_0.1M	0	0	1856	1856	Unique
Dmel_R6.35	FBgn0039087	Ugt303B2	FBlc0000236	modENCODE_mRNA-Seq_treatments	FBlc0000237	mE_mRNA_A_4d_Cold1	0	0	1856	1856	Unique
Dmel_R6.35	FBgn0039087	Ugt303B2	FBlc0000236	modENCODE_mRNA-Seq_treatments	FBlc0000238	mE_mRNA_A_4d_Cold2	0	0	1856	1856	Unique
Dmel_R6.35	FBgn0039087	Ugt303B2	FBlc0000236	modENCODE_mRNA-Seq_treatments	FBlc0000241	mE_mRNA_A_4d_Cu_15mM	0	0	1856	1856	Unique
Dmel_R6.35	FBgn0039087	Ugt303B2	FBlc0000236	modENCODE_mRNA-Seq_treatments	FBlc0000257	mE_mRNA_A_4d_Heatshock	0	0	1856	1856	Unique
Dmel_R6.35	FBgn0039087	Ugt303B2	FBlc0000236	modENCODE_mRNA-Seq_treatments	FBlc0000251	mE_mRNA_A_4d_Paraquat_10mM	0	0	1856	1856	Unique
Dmel_R6.35	FBgn0039087	Ugt303B2	FBlc0000236	modENCODE_mRNA-Seq_treatments	FBlc0000250	mE_mRNA_A_4d_Paraquat_5mM	0	0	1856	1856	Unique
Dmel_R6.35	FBgn0039087	Ugt303B2	FBlc0000236	modENCODE_mRNA-Seq_treatments	FBlc0000242	mE_mRNA_A_4d_Zn_4.5mM	0	0	1856	1856	Unique
Dmel_R6.35	FBgn0039087	Ugt303B2	FBlc0000236	modENCODE_mRNA-Seq_treatments	FBlc0000674	mE_mRNA_F_Sindbis_virus	2	1	1856	1856	Unique
Dmel_R6.35	FBgn0039087	Ugt303B2	FBlc0000236	modENCODE_mRNA-Seq_treatments	FBlc0000675	mE_mRNA_L_Sindbis_virus	5	2	1856	1856	Unique
Dmel_R6.35	FBgn0039087	Ugt303B2	FBlc0000236	modENCODE_mRNA-Seq_treatments	FBlc0000245	mE_mRNA_L3_Caffeine_1.5mg/ml	1	1	1856	1856	Unique
Dmel_R6.35	FBgn0039087	Ugt303B2	FBlc0000236	modENCODE_mRNA-Seq_treatments	FBlc0000248	mE_mRNA_L3_Cd_12h	1	1	1856	1856	Unique
Dmel_R6.35	FBgn0039087	Ugt303B2	FBlc0000236	modENCODE_mRNA-Seq_treatments	FBlc0000249	mE_mRNA_L3_Cd_6hr	1	1	1856	1856	Unique
Dmel_R6.35	FBgn0039087	Ugt303B2	FBlc0000236	modENCODE_mRNA-Seq_treatments	FBlc0000239	mE_mRNA_L3_Cu_0.5mM	0	0	1856	1856	Unique
Dmel_R6.35	FBgn0039087	Ugt303B2	FBlc0000236	modENCODE_mRNA-Seq_treatments	FBlc0000254	mE_mRNA_L3_EtOH_10	1	1	1856	1856	Unique
Dmel_R6.35	FBgn0039087	Ugt303B2	FBlc0000236	modENCODE_mRNA-Seq_treatments	FBlc0000256	mE_mRNA_L3_EtOH_2.5	0	0	1856	1856	Unique
Dmel_R6.35	FBgn0039087	Ugt303B2	FBlc0000236	modENCODE_mRNA-Seq_treatments	FBlc0000255	mE_mRNA_L3_EtOH_5	1	1	1856	1856	Unique
Dmel_R6.35	FBgn0039087	Ugt303B2	FBlc0000236	modENCODE_mRNA-Seq_treatments	FBlc0000240	mE_mRNA_L3_late_Zn_5mM	0	0	1856	1856	Unique
Dmel_R6.35	FBgn0039087	Ugt303B2	FBlc0000236	modENCODE_mRNA-Seq_treatments	FBlc0000253	mE_mRNA_L3_Rotenone_2ug	1	1	1856	1856	Unique
Dmel_R6.35	FBgn0039087	Ugt303B2	FBlc0000236	modENCODE_mRNA-Seq_treatments	FBlc0000252	mE_mRNA_L3_Rotenone_8ug	0	0	1856	1856	Unique
Dmel_R6.35	FBgn0039087	Ugt303B2	FBlc0000236	modENCODE_mRNA-Seq_treatments	FBlc0000676	mE_mRNA_M_Sindbis_virus	2	1	1856	1856	Unique
Dmel_R6.35	FBgn0039087	Ugt303B2	FBlc0000236	modENCODE_mRNA-Seq_treatments	FBlc0000677	mE_mRNA_P_Sindbis_virus	1	1	1856	1856	Unique
Dmel_R6.35	FBgn0039085	Ugt303B3	FBlc0000236	modENCODE_mRNA-Seq_treatments	FBlc0000672	mE_mRNA_A_10d_Resveratrol_100uM	10	2	1764	1764	Unique
Dmel_R6.35	FBgn0039085	Ugt303B3	FBlc0000236	modENCODE_mRNA-Seq_treatments	FBlc0000673	mE_mRNA_A_10d_Rotenone_Starved	13	3	1764	1764	Unique
Dmel_R6.35	FBgn0039085	Ugt303B3	FBlc0000236	modENCODE_mRNA-Seq_treatments	FBlc0000244	mE_mRNA_A_4d_Caffeine_2.5mg/ml	3	1	1764	1764	Unique
Dmel_R6.35	FBgn0039085	Ugt303B3	FBlc0000236	modENCODE_mRNA-Seq_treatments	FBlc0000243	mE_mRNA_A_4d_Caffeine_25mg/ml	1	1	1764	1764	Unique
Dmel_R6.35	FBgn0039085	Ugt303B3	FBlc0000236	modENCODE_mRNA-Seq_treatments	FBlc0000247	mE_mRNA_A_4d_Cd_0.05M	5	2	1764	1764	Unique
Dmel_R6.35	FBgn0039085	Ugt303B3	FBlc0000236	modENCODE_mRNA-Seq_treatments	FBlc0000246	mE_mRNA_A_4d_Cd_0.1M	6	2	1764	1764	Unique
Dmel_R6.35	FBgn0039085	Ugt303B3	FBlc0000236	modENCODE_mRNA-Seq_treatments	FBlc0000237	mE_mRNA_A_4d_Cold1	1	1	1764	1764	Unique
Dmel_R6.35	FBgn0039085	Ugt303B3	FBlc0000236	modENCODE_mRNA-Seq_treatments	FBlc0000238	mE_mRNA_A_4d_Cold2	1	1	1764	1764	Unique
Dmel_R6.35	FBgn0039085	Ugt303B3	FBlc0000236	modENCODE_mRNA-Seq_treatments	FBlc0000241	mE_mRNA_A_4d_Cu_15mM	3	1	1764	1764	Unique
Dmel_R6.35	FBgn0039085	Ugt303B3	FBlc0000236	modENCODE_mRNA-Seq_treatments	FBlc0000257	mE_mRNA_A_4d_Heatshock	6	2	1764	1764	Unique
Dmel_R6.35	FBgn0039085	Ugt303B3	FBlc0000236	modENCODE_mRNA-Seq_treatments	FBlc0000251	mE_mRNA_A_4d_Paraquat_10mM	7	2	1764	1764	Unique
Dmel_R6.35	FBgn0039085	Ugt303B3	FBlc0000236	modENCODE_mRNA-Seq_treatments	FBlc0000250	mE_mRNA_A_4d_Paraquat_5mM	5	2	1764	1764	Unique
Dmel_R6.35	FBgn0039085	Ugt303B3	FBlc0000236	modENCODE_mRNA-Seq_treatments	FBlc0000242	mE_mRNA_A_4d_Zn_4.5mM	5	2	1764	1764	Unique
Dmel_R6.35	FBgn0039085	Ugt303B3	FBlc0000236	modENCODE_mRNA-Seq_treatments	FBlc0000674	mE_mRNA_F_Sindbis_virus	15	3	1764	1764	Unique
Dmel_R6.35	FBgn0039085	Ugt303B3	FBlc0000236	modENCODE_mRNA-Seq_treatments	FBlc0000675	mE_mRNA_L_Sindbis_virus	21	3	1764	1764	Unique
Dmel_R6.35	FBgn0039085	Ugt303B3	FBlc0000236	modENCODE_mRNA-Seq_treatments	FBlc0000245	mE_mRNA_L3_Caffeine_1.5mg/ml	8	2	1764	1764	Unique
Dmel_R6.35	FBgn0039085	Ugt303B3	FBlc0000236	modENCODE_mRNA-Seq_treatments	FBlc0000248	mE_mRNA_L3_Cd_12h	5	2	1764	1764	Unique
Dmel_R6.35	FBgn0039085	Ugt303B3	FBlc0000236	modENCODE_mRNA-Seq_treatments	FBlc0000249	mE_mRNA_L3_Cd_6hr	4	2	1764	1764	Unique
Dmel_R6.35	FBgn0039085	Ugt303B3	FBlc0000236	modENCODE_mRNA-Seq_treatments	FBlc0000239	mE_mRNA_L3_Cu_0.5mM	0	0	1764	1764	Unique
Dmel_R6.35	FBgn0039085	Ugt303B3	FBlc0000236	modENCODE_mRNA-Seq_treatments	FBlc0000254	mE_mRNA_L3_EtOH_10	5	2	1764	1764	Unique
Dmel_R6.35	FBgn0039085	Ugt303B3	FBlc0000236	modENCODE_mRNA-Seq_treatments	FBlc0000256	mE_mRNA_L3_EtOH_2.5	5	2	1764	1764	Unique
Dmel_R6.35	FBgn0039085	Ugt303B3	FBlc0000236	modENCODE_mRNA-Seq_treatments	FBlc0000255	mE_mRNA_L3_EtOH_5	8	2	1764	1764	Unique
Dmel_R6.35	FBgn0039085	Ugt303B3	FBlc0000236	modENCODE_mRNA-Seq_treatments	FBlc0000240	mE_mRNA_L3_late_Zn_5mM	2	1	1764	1764	Unique
Dmel_R6.35	FBgn0039085	Ugt303B3	FBlc0000236	modENCODE_mRNA-Seq_treatments	FBlc0000253	mE_mRNA_L3_Rotenone_2ug	9	2	1764	1764	Unique
Dmel_R6.35	FBgn0039085	Ugt303B3	FBlc0000236	modENCODE_mRNA-Seq_treatments	FBlc0000252	mE_mRNA_L3_Rotenone_8ug	3	1	1764	1764	Unique
Dmel_R6.35	FBgn0039085	Ugt303B3	FBlc0000236	modENCODE_mRNA-Seq_treatments	FBlc0000676	mE_mRNA_M_Sindbis_virus	15	3	1764	1764	Unique
Dmel_R6.35	FBgn0039085	Ugt303B3	FBlc0000236	modENCODE_mRNA-Seq_treatments	FBlc0000677	mE_mRNA_P_Sindbis_virus	6	2	1764	1764	Unique
Dmel_R6.35	FBgn0040250	Ugt304A1	FBlc0000236	modENCODE_mRNA-Seq_treatments	FBlc0000672	mE_mRNA_A_10d_Resveratrol_100uM	1	1	1737	1737	Unique
Dmel_R6.35	FBgn0040250	Ugt304A1	FBlc0000236	modENCODE_mRNA-Seq_treatments	FBlc0000673	mE_mRNA_A_10d_Rotenone_Starved	3	1	1737	1737	Unique
Dmel_R6.35	FBgn0040250	Ugt304A1	FBlc0000236	modENCODE_mRNA-Seq_treatments	FBlc0000244	mE_mRNA_A_4d_Caffeine_2.5mg/ml	0	0	1737	1737	Unique
Dmel_R6.35	FBgn0040250	Ugt304A1	FBlc0000236	modENCODE_mRNA-Seq_treatments	FBlc0000243	mE_mRNA_A_4d_Caffeine_25mg/ml	0	0	1737	1737	Unique
Dmel_R6.35	FBgn0040250	Ugt304A1	FBlc0000236	modENCODE_mRNA-Seq_treatments	FBlc0000247	mE_mRNA_A_4d_Cd_0.05M	2	1	1737	1737	Unique
Dmel_R6.35	FBgn0040250	Ugt304A1	FBlc0000236	modENCODE_mRNA-Seq_treatments	FBlc0000246	mE_mRNA_A_4d_Cd_0.1M	0	0	1737	1737	Unique
Dmel_R6.35	FBgn0040250	Ugt304A1	FBlc0000236	modENCODE_mRNA-Seq_treatments	FBlc0000237	mE_mRNA_A_4d_Cold1	0	0	1737	1737	Unique
Dmel_R6.35	FBgn0040250	Ugt304A1	FBlc0000236	modENCODE_mRNA-Seq_treatments	FBlc0000238	mE_mRNA_A_4d_Cold2	0	0	1737	1737	Unique
Dmel_R6.35	FBgn0040250	Ugt304A1	FBlc0000236	modENCODE_mRNA-Seq_treatments	FBlc0000241	mE_mRNA_A_4d_Cu_15mM	1	1	1737	1737	Unique
Dmel_R6.35	FBgn0040250	Ugt304A1	FBlc0000236	modENCODE_mRNA-Seq_treatments	FBlc0000257	mE_mRNA_A_4d_Heatshock	1	1	1737	1737	Unique
Dmel_R6.35	FBgn0040250	Ugt304A1	FBlc0000236	modENCODE_mRNA-Seq_treatments	FBlc0000251	mE_mRNA_A_4d_Paraquat_10mM	2	1	1737	1737	Unique
Dmel_R6.35	FBgn0040250	Ugt304A1	FBlc0000236	modENCODE_mRNA-Seq_treatments	FBlc0000250	mE_mRNA_A_4d_Paraquat_5mM	2	1	1737	1737	Unique
Dmel_R6.35	FBgn0040250	Ugt304A1	FBlc0000236	modENCODE_mRNA-Seq_treatments	FBlc0000242	mE_mRNA_A_4d_Zn_4.5mM	0	0	1737	1737	Unique
Dmel_R6.35	FBgn0040250	Ugt304A1	FBlc0000236	modENCODE_mRNA-Seq_treatments	FBlc0000674	mE_mRNA_F_Sindbis_virus	2	1	1737	1737	Unique
Dmel_R6.35	FBgn0040250	Ugt304A1	FBlc0000236	modENCODE_mRNA-Seq_treatments	FBlc0000675	mE_mRNA_L_Sindbis_virus	5	2	1737	1737	Unique
Dmel_R6.35	FBgn0040250	Ugt304A1	FBlc0000236	modENCODE_mRNA-Seq_treatments	FBlc0000245	mE_mRNA_L3_Caffeine_1.5mg/ml	2	1	1737	1737	Unique
Dmel_R6.35	FBgn0040250	Ugt304A1	FBlc0000236	modENCODE_mRNA-Seq_treatments	FBlc0000248	mE_mRNA_L3_Cd_12h	3	1	1737	1737	Unique
Dmel_R6.35	FBgn0040250	Ugt304A1	FBlc0000236	modENCODE_mRNA-Seq_treatments	FBlc0000249	mE_mRNA_L3_Cd_6hr	4	2	1737	1737	Unique
Dmel_R6.35	FBgn0040250	Ugt304A1	FBlc0000236	modENCODE_mRNA-Seq_treatments	FBlc0000239	mE_mRNA_L3_Cu_0.5mM	1	1	1737	1737	Unique
Dmel_R6.35	FBgn0040250	Ugt304A1	FBlc0000236	modENCODE_mRNA-Seq_treatments	FBlc0000254	mE_mRNA_L3_EtOH_10	2	1	1737	1737	Unique
Dmel_R6.35	FBgn0040250	Ugt304A1	FBlc0000236	modENCODE_mRNA-Seq_treatments	FBlc0000256	mE_mRNA_L3_EtOH_2.5	0	0	1737	1737	Unique
Dmel_R6.35	FBgn0040250	Ugt304A1	FBlc0000236	modENCODE_mRNA-Seq_treatments	FBlc0000255	mE_mRNA_L3_EtOH_5	3	1	1737	1737	Unique
Dmel_R6.35	FBgn0040250	Ugt304A1	FBlc0000236	modENCODE_mRNA-Seq_treatments	FBlc0000240	mE_mRNA_L3_late_Zn_5mM	0	0	1737	1737	Unique
Dmel_R6.35	FBgn0040250	Ugt304A1	FBlc0000236	modENCODE_mRNA-Seq_treatments	FBlc0000253	mE_mRNA_L3_Rotenone_2ug	4	2	1737	1737	Unique
Dmel_R6.35	FBgn0040250	Ugt304A1	FBlc0000236	modENCODE_mRNA-Seq_treatments	FBlc0000252	mE_mRNA_L3_Rotenone_8ug	2	1	1737	1737	Unique
Dmel_R6.35	FBgn0040250	Ugt304A1	FBlc0000236	modENCODE_mRNA-Seq_treatments	FBlc0000676	mE_mRNA_M_Sindbis_virus	2	1	1737	1737	Unique
Dmel_R6.35	FBgn0040250	Ugt304A1	FBlc0000236	modENCODE_mRNA-Seq_treatments	FBlc0000677	mE_mRNA_P_Sindbis_virus	0	0	1737	1737	Unique
Dmel_R6.35	FBgn0042179	Ugt305A1	FBlc0000236	modENCODE_mRNA-Seq_treatments	FBlc0000672	mE_mRNA_A_10d_Resveratrol_100uM	5	2	1976	1976	Unique
Dmel_R6.35	FBgn0042179	Ugt305A1	FBlc0000236	modENCODE_mRNA-Seq_treatments	FBlc0000673	mE_mRNA_A_10d_Rotenone_Starved	6	2	1976	1976	Unique
Dmel_R6.35	FBgn0042179	Ugt305A1	FBlc0000236	modENCODE_mRNA-Seq_treatments	FBlc0000244	mE_mRNA_A_4d_Caffeine_2.5mg/ml	1	1	1976	1976	Unique
Dmel_R6.35	FBgn0042179	Ugt305A1	FBlc0000236	modENCODE_mRNA-Seq_treatments	FBlc0000243	mE_mRNA_A_4d_Caffeine_25mg/ml	2	1	1976	1976	Unique
Dmel_R6.35	FBgn0042179	Ugt305A1	FBlc0000236	modENCODE_mRNA-Seq_treatments	FBlc0000247	mE_mRNA_A_4d_Cd_0.05M	6	2	1976	1976	Unique
Dmel_R6.35	FBgn0042179	Ugt305A1	FBlc0000236	modENCODE_mRNA-Seq_treatments	FBlc0000246	mE_mRNA_A_4d_Cd_0.1M	5	2	1976	1976	Unique
Dmel_R6.35	FBgn0042179	Ugt305A1	FBlc0000236	modENCODE_mRNA-Seq_treatments	FBlc0000237	mE_mRNA_A_4d_Cold1	2	1	1976	1976	Unique
Dmel_R6.35	FBgn0042179	Ugt305A1	FBlc0000236	modENCODE_mRNA-Seq_treatments	FBlc0000238	mE_mRNA_A_4d_Cold2	1	1	1976	1976	Unique
Dmel_R6.35	FBgn0042179	Ugt305A1	FBlc0000236	modENCODE_mRNA-Seq_treatments	FBlc0000241	mE_mRNA_A_4d_Cu_15mM	7	2	1976	1976	Unique
Dmel_R6.35	FBgn0042179	Ugt305A1	FBlc0000236	modENCODE_mRNA-Seq_treatments	FBlc0000257	mE_mRNA_A_4d_Heatshock	4	2	1976	1976	Unique
Dmel_R6.35	FBgn0042179	Ugt305A1	FBlc0000236	modENCODE_mRNA-Seq_treatments	FBlc0000251	mE_mRNA_A_4d_Paraquat_10mM	7	2	1976	1976	Unique
Dmel_R6.35	FBgn0042179	Ugt305A1	FBlc0000236	modENCODE_mRNA-Seq_treatments	FBlc0000250	mE_mRNA_A_4d_Paraquat_5mM	7	2	1976	1976	Unique
Dmel_R6.35	FBgn0042179	Ugt305A1	FBlc0000236	modENCODE_mRNA-Seq_treatments	FBlc0000242	mE_mRNA_A_4d_Zn_4.5mM	6	2	1976	1976	Unique
Dmel_R6.35	FBgn0042179	Ugt305A1	FBlc0000236	modENCODE_mRNA-Seq_treatments	FBlc0000674	mE_mRNA_F_Sindbis_virus	6	2	1976	1976	Unique
Dmel_R6.35	FBgn0042179	Ugt305A1	FBlc0000236	modENCODE_mRNA-Seq_treatments	FBlc0000675	mE_mRNA_L_Sindbis_virus	22	3	1976	1976	Unique
Dmel_R6.35	FBgn0042179	Ugt305A1	FBlc0000236	modENCODE_mRNA-Seq_treatments	FBlc0000245	mE_mRNA_L3_Caffeine_1.5mg/ml	5	2	1976	1976	Unique
Dmel_R6.35	FBgn0042179	Ugt305A1	FBlc0000236	modENCODE_mRNA-Seq_treatments	FBlc0000248	mE_mRNA_L3_Cd_12h	6	2	1976	1976	Unique
Dmel_R6.35	FBgn0042179	Ugt305A1	FBlc0000236	modENCODE_mRNA-Seq_treatments	FBlc0000249	mE_mRNA_L3_Cd_6hr	4	2	1976	1976	Unique
Dmel_R6.35	FBgn0042179	Ugt305A1	FBlc0000236	modENCODE_mRNA-Seq_treatments	FBlc0000239	mE_mRNA_L3_Cu_0.5mM	2	1	1976	1976	Unique
Dmel_R6.35	FBgn0042179	Ugt305A1	FBlc0000236	modENCODE_mRNA-Seq_treatments	FBlc0000254	mE_mRNA_L3_EtOH_10	6	2	1976	1976	Unique
Dmel_R6.35	FBgn0042179	Ugt305A1	FBlc0000236	modENCODE_mRNA-Seq_treatments	FBlc0000256	mE_mRNA_L3_EtOH_2.5	5	2	1976	1976	Unique
Dmel_R6.35	FBgn0042179	Ugt305A1	FBlc0000236	modENCODE_mRNA-Seq_treatments	FBlc0000255	mE_mRNA_L3_EtOH_5	11	3	1976	1976	Unique
Dmel_R6.35	FBgn0042179	Ugt305A1	FBlc0000236	modENCODE_mRNA-Seq_treatments	FBlc0000240	mE_mRNA_L3_late_Zn_5mM	2	1	1976	1976	Unique
Dmel_R6.35	FBgn0042179	Ugt305A1	FBlc0000236	modENCODE_mRNA-Seq_treatments	FBlc0000253	mE_mRNA_L3_Rotenone_2ug	9	2	1976	1976	Unique
Dmel_R6.35	FBgn0042179	Ugt305A1	FBlc0000236	modENCODE_mRNA-Seq_treatments	FBlc0000252	mE_mRNA_L3_Rotenone_8ug	6	2	1976	1976	Unique
Dmel_R6.35	FBgn0042179	Ugt305A1	FBlc0000236	modENCODE_mRNA-Seq_treatments	FBlc0000676	mE_mRNA_M_Sindbis_virus	17	3	1976	1976	Unique
Dmel_R6.35	FBgn0042179	Ugt305A1	FBlc0000236	modENCODE_mRNA-Seq_treatments	FBlc0000677	mE_mRNA_P_Sindbis_virus	12	3	1976	1976	Unique
Dmel_R6.35	FBgn0031887	Ugt307A1	FBlc0000236	modENCODE_mRNA-Seq_treatments	FBlc0000672	mE_mRNA_A_10d_Resveratrol_100uM	1	1	1513	1513	Unique
Dmel_R6.35	FBgn0031887	Ugt307A1	FBlc0000236	modENCODE_mRNA-Seq_treatments	FBlc0000673	mE_mRNA_A_10d_Rotenone_Starved	3	1	1513	1513	Unique
Dmel_R6.35	FBgn0031887	Ugt307A1	FBlc0000236	modENCODE_mRNA-Seq_treatments	FBlc0000244	mE_mRNA_A_4d_Caffeine_2.5mg/ml	0	0	1513	1513	Unique
Dmel_R6.35	FBgn0031887	Ugt307A1	FBlc0000236	modENCODE_mRNA-Seq_treatments	FBlc0000243	mE_mRNA_A_4d_Caffeine_25mg/ml	0	0	1513	1513	Unique
Dmel_R6.35	FBgn0031887	Ugt307A1	FBlc0000236	modENCODE_mRNA-Seq_treatments	FBlc0000247	mE_mRNA_A_4d_Cd_0.05M	0	0	1513	1513	Unique
Dmel_R6.35	FBgn0031887	Ugt307A1	FBlc0000236	modENCODE_mRNA-Seq_treatments	FBlc0000246	mE_mRNA_A_4d_Cd_0.1M	0	0	1513	1513	Unique
Dmel_R6.35	FBgn0031887	Ugt307A1	FBlc0000236	modENCODE_mRNA-Seq_treatments	FBlc0000237	mE_mRNA_A_4d_Cold1	0	0	1513	1513	Unique
Dmel_R6.35	FBgn0031887	Ugt307A1	FBlc0000236	modENCODE_mRNA-Seq_treatments	FBlc0000238	mE_mRNA_A_4d_Cold2	0	0	1513	1513	Unique
Dmel_R6.35	FBgn0031887	Ugt307A1	FBlc0000236	modENCODE_mRNA-Seq_treatments	FBlc0000241	mE_mRNA_A_4d_Cu_15mM	0	0	1513	1513	Unique
Dmel_R6.35	FBgn0031887	Ugt307A1	FBlc0000236	modENCODE_mRNA-Seq_treatments	FBlc0000257	mE_mRNA_A_4d_Heatshock	0	0	1513	1513	Unique
Dmel_R6.35	FBgn0031887	Ugt307A1	FBlc0000236	modENCODE_mRNA-Seq_treatments	FBlc0000251	mE_mRNA_A_4d_Paraquat_10mM	0	0	1513	1513	Unique
Dmel_R6.35	FBgn0031887	Ugt307A1	FBlc0000236	modENCODE_mRNA-Seq_treatments	FBlc0000250	mE_mRNA_A_4d_Paraquat_5mM	0	0	1513	1513	Unique
Dmel_R6.35	FBgn0031887	Ugt307A1	FBlc0000236	modENCODE_mRNA-Seq_treatments	FBlc0000242	mE_mRNA_A_4d_Zn_4.5mM	0	0	1513	1513	Unique
Dmel_R6.35	FBgn0031887	Ugt307A1	FBlc0000236	modENCODE_mRNA-Seq_treatments	FBlc0000674	mE_mRNA_F_Sindbis_virus	1	1	1513	1513	Unique
Dmel_R6.35	FBgn0031887	Ugt307A1	FBlc0000236	modENCODE_mRNA-Seq_treatments	FBlc0000675	mE_mRNA_L_Sindbis_virus	1	1	1513	1513	Unique
Dmel_R6.35	FBgn0031887	Ugt307A1	FBlc0000236	modENCODE_mRNA-Seq_treatments	FBlc0000245	mE_mRNA_L3_Caffeine_1.5mg/ml	1	1	1513	1513	Unique
Dmel_R6.35	FBgn0031887	Ugt307A1	FBlc0000236	modENCODE_mRNA-Seq_treatments	FBlc0000248	mE_mRNA_L3_Cd_12h	0	0	1513	1513	Unique
Dmel_R6.35	FBgn0031887	Ugt307A1	FBlc0000236	modENCODE_mRNA-Seq_treatments	FBlc0000249	mE_mRNA_L3_Cd_6hr	1	1	1513	1513	Unique
Dmel_R6.35	FBgn0031887	Ugt307A1	FBlc0000236	modENCODE_mRNA-Seq_treatments	FBlc0000239	mE_mRNA_L3_Cu_0.5mM	0	0	1513	1513	Unique
Dmel_R6.35	FBgn0031887	Ugt307A1	FBlc0000236	modENCODE_mRNA-Seq_treatments	FBlc0000254	mE_mRNA_L3_EtOH_10	0	0	1513	1513	Unique
Dmel_R6.35	FBgn0031887	Ugt307A1	FBlc0000236	modENCODE_mRNA-Seq_treatments	FBlc0000256	mE_mRNA_L3_EtOH_2.5	0	0	1513	1513	Unique
Dmel_R6.35	FBgn0031887	Ugt307A1	FBlc0000236	modENCODE_mRNA-Seq_treatments	FBlc0000255	mE_mRNA_L3_EtOH_5	0	0	1513	1513	Unique
Dmel_R6.35	FBgn0031887	Ugt307A1	FBlc0000236	modENCODE_mRNA-Seq_treatments	FBlc0000240	mE_mRNA_L3_late_Zn_5mM	0	0	1513	1513	Unique
Dmel_R6.35	FBgn0031887	Ugt307A1	FBlc0000236	modENCODE_mRNA-Seq_treatments	FBlc0000253	mE_mRNA_L3_Rotenone_2ug	1	1	1513	1513	Unique
Dmel_R6.35	FBgn0031887	Ugt307A1	FBlc0000236	modENCODE_mRNA-Seq_treatments	FBlc0000252	mE_mRNA_L3_Rotenone_8ug	0	0	1513	1513	Unique
Dmel_R6.35	FBgn0031887	Ugt307A1	FBlc0000236	modENCODE_mRNA-Seq_treatments	FBlc0000676	mE_mRNA_M_Sindbis_virus	0	0	1513	1513	Unique
Dmel_R6.35	FBgn0031887	Ugt307A1	FBlc0000236	modENCODE_mRNA-Seq_treatments	FBlc0000677	mE_mRNA_P_Sindbis_virus	1	1	1513	1513	Unique
Dmel_R6.35	FBgn0036842	Ugt316A1	FBlc0000236	modENCODE_mRNA-Seq_treatments	FBlc0000672	mE_mRNA_A_10d_Resveratrol_100uM	13	3	3154	3154	Unique
Dmel_R6.35	FBgn0036842	Ugt316A1	FBlc0000236	modENCODE_mRNA-Seq_treatments	FBlc0000673	mE_mRNA_A_10d_Rotenone_Starved	9	2	3154	3154	Unique
Dmel_R6.35	FBgn0036842	Ugt316A1	FBlc0000236	modENCODE_mRNA-Seq_treatments	FBlc0000244	mE_mRNA_A_4d_Caffeine_2.5mg/ml	15	3	3154	3154	Unique
Dmel_R6.35	FBgn0036842	Ugt316A1	FBlc0000236	modENCODE_mRNA-Seq_treatments	FBlc0000243	mE_mRNA_A_4d_Caffeine_25mg/ml	5	2	3154	3154	Unique
Dmel_R6.35	FBgn0036842	Ugt316A1	FBlc0000236	modENCODE_mRNA-Seq_treatments	FBlc0000247	mE_mRNA_A_4d_Cd_0.05M	12	3	3154	3154	Unique
Dmel_R6.35	FBgn0036842	Ugt316A1	FBlc0000236	modENCODE_mRNA-Seq_treatments	FBlc0000246	mE_mRNA_A_4d_Cd_0.1M	19	3	3154	3154	Unique
Dmel_R6.35	FBgn0036842	Ugt316A1	FBlc0000236	modENCODE_mRNA-Seq_treatments	FBlc0000237	mE_mRNA_A_4d_Cold1	5	2	3154	3154	Unique
Dmel_R6.35	FBgn0036842	Ugt316A1	FBlc0000236	modENCODE_mRNA-Seq_treatments	FBlc0000238	mE_mRNA_A_4d_Cold2	4	2	3154	3154	Unique
Dmel_R6.35	FBgn0036842	Ugt316A1	FBlc0000236	modENCODE_mRNA-Seq_treatments	FBlc0000241	mE_mRNA_A_4d_Cu_15mM	10	2	3154	3154	Unique
Dmel_R6.35	FBgn0036842	Ugt316A1	FBlc0000236	modENCODE_mRNA-Seq_treatments	FBlc0000257	mE_mRNA_A_4d_Heatshock	10	2	3154	3154	Unique
Dmel_R6.35	FBgn0036842	Ugt316A1	FBlc0000236	modENCODE_mRNA-Seq_treatments	FBlc0000251	mE_mRNA_A_4d_Paraquat_10mM	10	2	3154	3154	Unique
Dmel_R6.35	FBgn0036842	Ugt316A1	FBlc0000236	modENCODE_mRNA-Seq_treatments	FBlc0000250	mE_mRNA_A_4d_Paraquat_5mM	12	3	3154	3154	Unique
Dmel_R6.35	FBgn0036842	Ugt316A1	FBlc0000236	modENCODE_mRNA-Seq_treatments	FBlc0000242	mE_mRNA_A_4d_Zn_4.5mM	4	2	3154	3154	Unique
Dmel_R6.35	FBgn0036842	Ugt316A1	FBlc0000236	modENCODE_mRNA-Seq_treatments	FBlc0000674	mE_mRNA_F_Sindbis_virus	15	3	3154	3154	Unique
Dmel_R6.35	FBgn0036842	Ugt316A1	FBlc0000236	modENCODE_mRNA-Seq_treatments	FBlc0000675	mE_mRNA_L_Sindbis_virus	10	2	3154	3154	Unique
Dmel_R6.35	FBgn0036842	Ugt316A1	FBlc0000236	modENCODE_mRNA-Seq_treatments	FBlc0000245	mE_mRNA_L3_Caffeine_1.5mg/ml	10	2	3154	3154	Unique
Dmel_R6.35	FBgn0036842	Ugt316A1	FBlc0000236	modENCODE_mRNA-Seq_treatments	FBlc0000248	mE_mRNA_L3_Cd_12h	12	3	3154	3154	Unique
Dmel_R6.35	FBgn0036842	Ugt316A1	FBlc0000236	modENCODE_mRNA-Seq_treatments	FBlc0000249	mE_mRNA_L3_Cd_6hr	8	2	3154	3154	Unique
Dmel_R6.35	FBgn0036842	Ugt316A1	FBlc0000236	modENCODE_mRNA-Seq_treatments	FBlc0000239	mE_mRNA_L3_Cu_0.5mM	3	1	3154	3154	Unique
Dmel_R6.35	FBgn0036842	Ugt316A1	FBlc0000236	modENCODE_mRNA-Seq_treatments	FBlc0000254	mE_mRNA_L3_EtOH_10	8	2	3154	3154	Unique
Dmel_R6.35	FBgn0036842	Ugt316A1	FBlc0000236	modENCODE_mRNA-Seq_treatments	FBlc0000256	mE_mRNA_L3_EtOH_2.5	16	3	3154	3154	Unique
Dmel_R6.35	FBgn0036842	Ugt316A1	FBlc0000236	modENCODE_mRNA-Seq_treatments	FBlc0000255	mE_mRNA_L3_EtOH_5	10	2	3154	3154	Unique
Dmel_R6.35	FBgn0036842	Ugt316A1	FBlc0000236	modENCODE_mRNA-Seq_treatments	FBlc0000240	mE_mRNA_L3_late_Zn_5mM	3	1	3154	3154	Unique
Dmel_R6.35	FBgn0036842	Ugt316A1	FBlc0000236	modENCODE_mRNA-Seq_treatments	FBlc0000253	mE_mRNA_L3_Rotenone_2ug	10	2	3154	3154	Unique
Dmel_R6.35	FBgn0036842	Ugt316A1	FBlc0000236	modENCODE_mRNA-Seq_treatments	FBlc0000252	mE_mRNA_L3_Rotenone_8ug	4	2	3154	3154	Unique
Dmel_R6.35	FBgn0036842	Ugt316A1	FBlc0000236	modENCODE_mRNA-Seq_treatments	FBlc0000676	mE_mRNA_M_Sindbis_virus	6	2	3154	3154	Unique
Dmel_R6.35	FBgn0036842	Ugt316A1	FBlc0000236	modENCODE_mRNA-Seq_treatments	FBlc0000677	mE_mRNA_P_Sindbis_virus	20	3	3154	3154	Unique
Dmel_R6.35	FBgn0040091	Ugt317A1	FBlc0000236	modENCODE_mRNA-Seq_treatments	FBlc0000672	mE_mRNA_A_10d_Resveratrol_100uM	4	2	1864	1864	Unique
Dmel_R6.35	FBgn0040091	Ugt317A1	FBlc0000236	modENCODE_mRNA-Seq_treatments	FBlc0000673	mE_mRNA_A_10d_Rotenone_Starved	6	2	1864	1864	Unique
Dmel_R6.35	FBgn0040091	Ugt317A1	FBlc0000236	modENCODE_mRNA-Seq_treatments	FBlc0000244	mE_mRNA_A_4d_Caffeine_2.5mg/ml	1	1	1864	1864	Unique
Dmel_R6.35	FBgn0040091	Ugt317A1	FBlc0000236	modENCODE_mRNA-Seq_treatments	FBlc0000243	mE_mRNA_A_4d_Caffeine_25mg/ml	1	1	1864	1864	Unique
Dmel_R6.35	FBgn0040091	Ugt317A1	FBlc0000236	modENCODE_mRNA-Seq_treatments	FBlc0000247	mE_mRNA_A_4d_Cd_0.05M	3	1	1864	1864	Unique
Dmel_R6.35	FBgn0040091	Ugt317A1	FBlc0000236	modENCODE_mRNA-Seq_treatments	FBlc0000246	mE_mRNA_A_4d_Cd_0.1M	2	1	1864	1864	Unique
Dmel_R6.35	FBgn0040091	Ugt317A1	FBlc0000236	modENCODE_mRNA-Seq_treatments	FBlc0000237	mE_mRNA_A_4d_Cold1	1	1	1864	1864	Unique
Dmel_R6.35	FBgn0040091	Ugt317A1	FBlc0000236	modENCODE_mRNA-Seq_treatments	FBlc0000238	mE_mRNA_A_4d_Cold2	0	0	1864	1864	Unique
Dmel_R6.35	FBgn0040091	Ugt317A1	FBlc0000236	modENCODE_mRNA-Seq_treatments	FBlc0000241	mE_mRNA_A_4d_Cu_15mM	1	1	1864	1864	Unique
Dmel_R6.35	FBgn0040091	Ugt317A1	FBlc0000236	modENCODE_mRNA-Seq_treatments	FBlc0000257	mE_mRNA_A_4d_Heatshock	3	1	1864	1864	Unique
Dmel_R6.35	FBgn0040091	Ugt317A1	FBlc0000236	modENCODE_mRNA-Seq_treatments	FBlc0000251	mE_mRNA_A_4d_Paraquat_10mM	3	1	1864	1864	Unique
Dmel_R6.35	FBgn0040091	Ugt317A1	FBlc0000236	modENCODE_mRNA-Seq_treatments	FBlc0000250	mE_mRNA_A_4d_Paraquat_5mM	1	1	1864	1864	Unique
Dmel_R6.35	FBgn0040091	Ugt317A1	FBlc0000236	modENCODE_mRNA-Seq_treatments	FBlc0000242	mE_mRNA_A_4d_Zn_4.5mM	1	1	1864	1864	Unique
Dmel_R6.35	FBgn0040091	Ugt317A1	FBlc0000236	modENCODE_mRNA-Seq_treatments	FBlc0000674	mE_mRNA_F_Sindbis_virus	7	2	1864	1864	Unique
Dmel_R6.35	FBgn0040091	Ugt317A1	FBlc0000236	modENCODE_mRNA-Seq_treatments	FBlc0000675	mE_mRNA_L_Sindbis_virus	11	3	1864	1864	Unique
Dmel_R6.35	FBgn0040091	Ugt317A1	FBlc0000236	modENCODE_mRNA-Seq_treatments	FBlc0000245	mE_mRNA_L3_Caffeine_1.5mg/ml	3	1	1864	1864	Unique
Dmel_R6.35	FBgn0040091	Ugt317A1	FBlc0000236	modENCODE_mRNA-Seq_treatments	FBlc0000248	mE_mRNA_L3_Cd_12h	3	1	1864	1864	Unique
Dmel_R6.35	FBgn0040091	Ugt317A1	FBlc0000236	modENCODE_mRNA-Seq_treatments	FBlc0000249	mE_mRNA_L3_Cd_6hr	2	1	1864	1864	Unique
Dmel_R6.35	FBgn0040091	Ugt317A1	FBlc0000236	modENCODE_mRNA-Seq_treatments	FBlc0000239	mE_mRNA_L3_Cu_0.5mM	2	1	1864	1864	Unique
Dmel_R6.35	FBgn0040091	Ugt317A1	FBlc0000236	modENCODE_mRNA-Seq_treatments	FBlc0000254	mE_mRNA_L3_EtOH_10	5	2	1864	1864	Unique
Dmel_R6.35	FBgn0040091	Ugt317A1	FBlc0000236	modENCODE_mRNA-Seq_treatments	FBlc0000256	mE_mRNA_L3_EtOH_2.5	3	1	1864	1864	Unique
Dmel_R6.35	FBgn0040091	Ugt317A1	FBlc0000236	modENCODE_mRNA-Seq_treatments	FBlc0000255	mE_mRNA_L3_EtOH_5	4	2	1864	1864	Unique
Dmel_R6.35	FBgn0040091	Ugt317A1	FBlc0000236	modENCODE_mRNA-Seq_treatments	FBlc0000240	mE_mRNA_L3_late_Zn_5mM	1	1	1864	1864	Unique
Dmel_R6.35	FBgn0040091	Ugt317A1	FBlc0000236	modENCODE_mRNA-Seq_treatments	FBlc0000253	mE_mRNA_L3_Rotenone_2ug	4	2	1864	1864	Unique
Dmel_R6.35	FBgn0040091	Ugt317A1	FBlc0000236	modENCODE_mRNA-Seq_treatments	FBlc0000252	mE_mRNA_L3_Rotenone_8ug	3	1	1864	1864	Unique
Dmel_R6.35	FBgn0040091	Ugt317A1	FBlc0000236	modENCODE_mRNA-Seq_treatments	FBlc0000676	mE_mRNA_M_Sindbis_virus	5	2	1864	1864	Unique
Dmel_R6.35	FBgn0040091	Ugt317A1	FBlc0000236	modENCODE_mRNA-Seq_treatments	FBlc0000677	mE_mRNA_P_Sindbis_virus	12	3	1864	1864	Unique
Dmel_R6.35	FBgn0026315	Ugt35A1	FBlc0000236	modENCODE_mRNA-Seq_treatments	FBlc0000672	mE_mRNA_A_10d_Resveratrol_100uM	20	3	1781	1781	Unique
Dmel_R6.35	FBgn0026315	Ugt35A1	FBlc0000236	modENCODE_mRNA-Seq_treatments	FBlc0000673	mE_mRNA_A_10d_Rotenone_Starved	15	3	1781	1781	Unique
Dmel_R6.35	FBgn0026315	Ugt35A1	FBlc0000236	modENCODE_mRNA-Seq_treatments	FBlc0000244	mE_mRNA_A_4d_Caffeine_2.5mg/ml	12	3	1781	1781	Unique
Dmel_R6.35	FBgn0026315	Ugt35A1	FBlc0000236	modENCODE_mRNA-Seq_treatments	FBlc0000243	mE_mRNA_A_4d_Caffeine_25mg/ml	2	1	1781	1781	Unique
Dmel_R6.35	FBgn0026315	Ugt35A1	FBlc0000236	modENCODE_mRNA-Seq_treatments	FBlc0000247	mE_mRNA_A_4d_Cd_0.05M	27	4	1781	1781	Unique
Dmel_R6.35	FBgn0026315	Ugt35A1	FBlc0000236	modENCODE_mRNA-Seq_treatments	FBlc0000246	mE_mRNA_A_4d_Cd_0.1M	9	2	1781	1781	Unique
Dmel_R6.35	FBgn0026315	Ugt35A1	FBlc0000236	modENCODE_mRNA-Seq_treatments	FBlc0000237	mE_mRNA_A_4d_Cold1	2	1	1781	1781	Unique
Dmel_R6.35	FBgn0026315	Ugt35A1	FBlc0000236	modENCODE_mRNA-Seq_treatments	FBlc0000238	mE_mRNA_A_4d_Cold2	2	1	1781	1781	Unique
Dmel_R6.35	FBgn0026315	Ugt35A1	FBlc0000236	modENCODE_mRNA-Seq_treatments	FBlc0000241	mE_mRNA_A_4d_Cu_15mM	6	2	1781	1781	Unique
Dmel_R6.35	FBgn0026315	Ugt35A1	FBlc0000236	modENCODE_mRNA-Seq_treatments	FBlc0000257	mE_mRNA_A_4d_Heatshock	21	3	1781	1781	Unique
Dmel_R6.35	FBgn0026315	Ugt35A1	FBlc0000236	modENCODE_mRNA-Seq_treatments	FBlc0000251	mE_mRNA_A_4d_Paraquat_10mM	15	3	1781	1781	Unique
Dmel_R6.35	FBgn0026315	Ugt35A1	FBlc0000236	modENCODE_mRNA-Seq_treatments	FBlc0000250	mE_mRNA_A_4d_Paraquat_5mM	11	3	1781	1781	Unique
Dmel_R6.35	FBgn0026315	Ugt35A1	FBlc0000236	modENCODE_mRNA-Seq_treatments	FBlc0000242	mE_mRNA_A_4d_Zn_4.5mM	8	2	1781	1781	Unique
Dmel_R6.35	FBgn0026315	Ugt35A1	FBlc0000236	modENCODE_mRNA-Seq_treatments	FBlc0000674	mE_mRNA_F_Sindbis_virus	25	3	1781	1781	Unique
Dmel_R6.35	FBgn0026315	Ugt35A1	FBlc0000236	modENCODE_mRNA-Seq_treatments	FBlc0000675	mE_mRNA_L_Sindbis_virus	100	5	1781	1781	Unique
Dmel_R6.35	FBgn0026315	Ugt35A1	FBlc0000236	modENCODE_mRNA-Seq_treatments	FBlc0000245	mE_mRNA_L3_Caffeine_1.5mg/ml	106	6	1781	1781	Unique
Dmel_R6.35	FBgn0026315	Ugt35A1	FBlc0000236	modENCODE_mRNA-Seq_treatments	FBlc0000248	mE_mRNA_L3_Cd_12h	53	5	1781	1781	Unique
Dmel_R6.35	FBgn0026315	Ugt35A1	FBlc0000236	modENCODE_mRNA-Seq_treatments	FBlc0000249	mE_mRNA_L3_Cd_6hr	39	4	1781	1781	Unique
Dmel_R6.35	FBgn0026315	Ugt35A1	FBlc0000236	modENCODE_mRNA-Seq_treatments	FBlc0000239	mE_mRNA_L3_Cu_0.5mM	7	2	1781	1781	Unique
Dmel_R6.35	FBgn0026315	Ugt35A1	FBlc0000236	modENCODE_mRNA-Seq_treatments	FBlc0000254	mE_mRNA_L3_EtOH_10	42	4	1781	1781	Unique
Dmel_R6.35	FBgn0026315	Ugt35A1	FBlc0000236	modENCODE_mRNA-Seq_treatments	FBlc0000256	mE_mRNA_L3_EtOH_2.5	7	2	1781	1781	Unique
Dmel_R6.35	FBgn0026315	Ugt35A1	FBlc0000236	modENCODE_mRNA-Seq_treatments	FBlc0000255	mE_mRNA_L3_EtOH_5	85	5	1781	1781	Unique
Dmel_R6.35	FBgn0026315	Ugt35A1	FBlc0000236	modENCODE_mRNA-Seq_treatments	FBlc0000240	mE_mRNA_L3_late_Zn_5mM	8	2	1781	1781	Unique
Dmel_R6.35	FBgn0026315	Ugt35A1	FBlc0000236	modENCODE_mRNA-Seq_treatments	FBlc0000253	mE_mRNA_L3_Rotenone_2ug	68	5	1781	1781	Unique
Dmel_R6.35	FBgn0026315	Ugt35A1	FBlc0000236	modENCODE_mRNA-Seq_treatments	FBlc0000252	mE_mRNA_L3_Rotenone_8ug	29	4	1781	1781	Unique
Dmel_R6.35	FBgn0026315	Ugt35A1	FBlc0000236	modENCODE_mRNA-Seq_treatments	FBlc0000676	mE_mRNA_M_Sindbis_virus	23	3	1781	1781	Unique
Dmel_R6.35	FBgn0026315	Ugt35A1	FBlc0000236	modENCODE_mRNA-Seq_treatments	FBlc0000677	mE_mRNA_P_Sindbis_virus	2	1	1781	1781	Unique
Dmel_R6.35	FBgn0026314	Ugt35B1	FBlc0000236	modENCODE_mRNA-Seq_treatments	FBlc0000672	mE_mRNA_A_10d_Resveratrol_100uM	10	2	1672	1672	Unique
Dmel_R6.35	FBgn0026314	Ugt35B1	FBlc0000236	modENCODE_mRNA-Seq_treatments	FBlc0000673	mE_mRNA_A_10d_Rotenone_Starved	10	2	1672	1672	Unique
Dmel_R6.35	FBgn0026314	Ugt35B1	FBlc0000236	modENCODE_mRNA-Seq_treatments	FBlc0000244	mE_mRNA_A_4d_Caffeine_2.5mg/ml	4	2	1672	1672	Unique
Dmel_R6.35	FBgn0026314	Ugt35B1	FBlc0000236	modENCODE_mRNA-Seq_treatments	FBlc0000243	mE_mRNA_A_4d_Caffeine_25mg/ml	1	1	1672	1672	Unique
Dmel_R6.35	FBgn0026314	Ugt35B1	FBlc0000236	modENCODE_mRNA-Seq_treatments	FBlc0000247	mE_mRNA_A_4d_Cd_0.05M	2	1	1672	1672	Unique
Dmel_R6.35	FBgn0026314	Ugt35B1	FBlc0000236	modENCODE_mRNA-Seq_treatments	FBlc0000246	mE_mRNA_A_4d_Cd_0.1M	2	1	1672	1672	Unique
Dmel_R6.35	FBgn0026314	Ugt35B1	FBlc0000236	modENCODE_mRNA-Seq_treatments	FBlc0000237	mE_mRNA_A_4d_Cold1	1	1	1672	1672	Unique
Dmel_R6.35	FBgn0026314	Ugt35B1	FBlc0000236	modENCODE_mRNA-Seq_treatments	FBlc0000238	mE_mRNA_A_4d_Cold2	2	1	1672	1672	Unique
Dmel_R6.35	FBgn0026314	Ugt35B1	FBlc0000236	modENCODE_mRNA-Seq_treatments	FBlc0000241	mE_mRNA_A_4d_Cu_15mM	3	1	1672	1672	Unique
Dmel_R6.35	FBgn0026314	Ugt35B1	FBlc0000236	modENCODE_mRNA-Seq_treatments	FBlc0000257	mE_mRNA_A_4d_Heatshock	6	2	1672	1672	Unique
Dmel_R6.35	FBgn0026314	Ugt35B1	FBlc0000236	modENCODE_mRNA-Seq_treatments	FBlc0000251	mE_mRNA_A_4d_Paraquat_10mM	12	3	1672	1672	Unique
Dmel_R6.35	FBgn0026314	Ugt35B1	FBlc0000236	modENCODE_mRNA-Seq_treatments	FBlc0000250	mE_mRNA_A_4d_Paraquat_5mM	13	3	1672	1672	Unique
Dmel_R6.35	FBgn0026314	Ugt35B1	FBlc0000236	modENCODE_mRNA-Seq_treatments	FBlc0000242	mE_mRNA_A_4d_Zn_4.5mM	7	2	1672	1672	Unique
Dmel_R6.35	FBgn0026314	Ugt35B1	FBlc0000236	modENCODE_mRNA-Seq_treatments	FBlc0000674	mE_mRNA_F_Sindbis_virus	19	3	1672	1672	Unique
Dmel_R6.35	FBgn0026314	Ugt35B1	FBlc0000236	modENCODE_mRNA-Seq_treatments	FBlc0000675	mE_mRNA_L_Sindbis_virus	5	2	1672	1672	Unique
Dmel_R6.35	FBgn0026314	Ugt35B1	FBlc0000236	modENCODE_mRNA-Seq_treatments	FBlc0000245	mE_mRNA_L3_Caffeine_1.5mg/ml	1	1	1672	1672	Unique
Dmel_R6.35	FBgn0026314	Ugt35B1	FBlc0000236	modENCODE_mRNA-Seq_treatments	FBlc0000248	mE_mRNA_L3_Cd_12h	1	1	1672	1672	Unique
Dmel_R6.35	FBgn0026314	Ugt35B1	FBlc0000236	modENCODE_mRNA-Seq_treatments	FBlc0000249	mE_mRNA_L3_Cd_6hr	1	1	1672	1672	Unique
Dmel_R6.35	FBgn0026314	Ugt35B1	FBlc0000236	modENCODE_mRNA-Seq_treatments	FBlc0000239	mE_mRNA_L3_Cu_0.5mM	0	0	1672	1672	Unique
Dmel_R6.35	FBgn0026314	Ugt35B1	FBlc0000236	modENCODE_mRNA-Seq_treatments	FBlc0000254	mE_mRNA_L3_EtOH_10	2	1	1672	1672	Unique
Dmel_R6.35	FBgn0026314	Ugt35B1	FBlc0000236	modENCODE_mRNA-Seq_treatments	FBlc0000256	mE_mRNA_L3_EtOH_2.5	8	2	1672	1672	Unique
Dmel_R6.35	FBgn0026314	Ugt35B1	FBlc0000236	modENCODE_mRNA-Seq_treatments	FBlc0000255	mE_mRNA_L3_EtOH_5	2	1	1672	1672	Unique
Dmel_R6.35	FBgn0026314	Ugt35B1	FBlc0000236	modENCODE_mRNA-Seq_treatments	FBlc0000240	mE_mRNA_L3_late_Zn_5mM	0	0	1672	1672	Unique
Dmel_R6.35	FBgn0026314	Ugt35B1	FBlc0000236	modENCODE_mRNA-Seq_treatments	FBlc0000253	mE_mRNA_L3_Rotenone_2ug	1	1	1672	1672	Unique
Dmel_R6.35	FBgn0026314	Ugt35B1	FBlc0000236	modENCODE_mRNA-Seq_treatments	FBlc0000252	mE_mRNA_L3_Rotenone_8ug	1	1	1672	1672	Unique
Dmel_R6.35	FBgn0026314	Ugt35B1	FBlc0000236	modENCODE_mRNA-Seq_treatments	FBlc0000676	mE_mRNA_M_Sindbis_virus	54	5	1672	1672	Unique
Dmel_R6.35	FBgn0026314	Ugt35B1	FBlc0000236	modENCODE_mRNA-Seq_treatments	FBlc0000677	mE_mRNA_P_Sindbis_virus	1	1	1672	1672	Unique
Dmel_R6.35	FBgn0040256	Ugt35C1	FBlc0000236	modENCODE_mRNA-Seq_treatments	FBlc0000672	mE_mRNA_A_10d_Resveratrol_100uM	3	1	1671	1671	Unique
Dmel_R6.35	FBgn0040256	Ugt35C1	FBlc0000236	modENCODE_mRNA-Seq_treatments	FBlc0000673	mE_mRNA_A_10d_Rotenone_Starved	6	2	1671	1671	Unique
Dmel_R6.35	FBgn0040256	Ugt35C1	FBlc0000236	modENCODE_mRNA-Seq_treatments	FBlc0000244	mE_mRNA_A_4d_Caffeine_2.5mg/ml	9	2	1671	1671	Unique
Dmel_R6.35	FBgn0040256	Ugt35C1	FBlc0000236	modENCODE_mRNA-Seq_treatments	FBlc0000243	mE_mRNA_A_4d_Caffeine_25mg/ml	3	1	1671	1671	Unique
Dmel_R6.35	FBgn0040256	Ugt35C1	FBlc0000236	modENCODE_mRNA-Seq_treatments	FBlc0000247	mE_mRNA_A_4d_Cd_0.05M	1	1	1671	1671	Unique
Dmel_R6.35	FBgn0040256	Ugt35C1	FBlc0000236	modENCODE_mRNA-Seq_treatments	FBlc0000246	mE_mRNA_A_4d_Cd_0.1M	4	2	1671	1671	Unique
Dmel_R6.35	FBgn0040256	Ugt35C1	FBlc0000236	modENCODE_mRNA-Seq_treatments	FBlc0000237	mE_mRNA_A_4d_Cold1	0	0	1671	1671	Unique
Dmel_R6.35	FBgn0040256	Ugt35C1	FBlc0000236	modENCODE_mRNA-Seq_treatments	FBlc0000238	mE_mRNA_A_4d_Cold2	0	0	1671	1671	Unique
Dmel_R6.35	FBgn0040256	Ugt35C1	FBlc0000236	modENCODE_mRNA-Seq_treatments	FBlc0000241	mE_mRNA_A_4d_Cu_15mM	1	1	1671	1671	Unique
Dmel_R6.35	FBgn0040256	Ugt35C1	FBlc0000236	modENCODE_mRNA-Seq_treatments	FBlc0000257	mE_mRNA_A_4d_Heatshock	1	1	1671	1671	Unique
Dmel_R6.35	FBgn0040256	Ugt35C1	FBlc0000236	modENCODE_mRNA-Seq_treatments	FBlc0000251	mE_mRNA_A_4d_Paraquat_10mM	2	1	1671	1671	Unique
Dmel_R6.35	FBgn0040256	Ugt35C1	FBlc0000236	modENCODE_mRNA-Seq_treatments	FBlc0000250	mE_mRNA_A_4d_Paraquat_5mM	1	1	1671	1671	Unique
Dmel_R6.35	FBgn0040256	Ugt35C1	FBlc0000236	modENCODE_mRNA-Seq_treatments	FBlc0000242	mE_mRNA_A_4d_Zn_4.5mM	0	0	1671	1671	Unique
Dmel_R6.35	FBgn0040256	Ugt35C1	FBlc0000236	modENCODE_mRNA-Seq_treatments	FBlc0000674	mE_mRNA_F_Sindbis_virus	36	4	1671	1671	Unique
Dmel_R6.35	FBgn0040256	Ugt35C1	FBlc0000236	modENCODE_mRNA-Seq_treatments	FBlc0000675	mE_mRNA_L_Sindbis_virus	51	5	1671	1671	Unique
Dmel_R6.35	FBgn0040256	Ugt35C1	FBlc0000236	modENCODE_mRNA-Seq_treatments	FBlc0000245	mE_mRNA_L3_Caffeine_1.5mg/ml	10	2	1671	1671	Unique
Dmel_R6.35	FBgn0040256	Ugt35C1	FBlc0000236	modENCODE_mRNA-Seq_treatments	FBlc0000248	mE_mRNA_L3_Cd_12h	1	1	1671	1671	Unique
Dmel_R6.35	FBgn0040256	Ugt35C1	FBlc0000236	modENCODE_mRNA-Seq_treatments	FBlc0000249	mE_mRNA_L3_Cd_6hr	0	0	1671	1671	Unique
Dmel_R6.35	FBgn0040256	Ugt35C1	FBlc0000236	modENCODE_mRNA-Seq_treatments	FBlc0000239	mE_mRNA_L3_Cu_0.5mM	0	0	1671	1671	Unique
Dmel_R6.35	FBgn0040256	Ugt35C1	FBlc0000236	modENCODE_mRNA-Seq_treatments	FBlc0000254	mE_mRNA_L3_EtOH_10	1	1	1671	1671	Unique
Dmel_R6.35	FBgn0040256	Ugt35C1	FBlc0000236	modENCODE_mRNA-Seq_treatments	FBlc0000256	mE_mRNA_L3_EtOH_2.5	3	1	1671	1671	Unique
Dmel_R6.35	FBgn0040256	Ugt35C1	FBlc0000236	modENCODE_mRNA-Seq_treatments	FBlc0000255	mE_mRNA_L3_EtOH_5	8	2	1671	1671	Unique
Dmel_R6.35	FBgn0040256	Ugt35C1	FBlc0000236	modENCODE_mRNA-Seq_treatments	FBlc0000240	mE_mRNA_L3_late_Zn_5mM	0	0	1671	1671	Unique
Dmel_R6.35	FBgn0040256	Ugt35C1	FBlc0000236	modENCODE_mRNA-Seq_treatments	FBlc0000253	mE_mRNA_L3_Rotenone_2ug	1	1	1671	1671	Unique
Dmel_R6.35	FBgn0040256	Ugt35C1	FBlc0000236	modENCODE_mRNA-Seq_treatments	FBlc0000252	mE_mRNA_L3_Rotenone_8ug	0	0	1671	1671	Unique
Dmel_R6.35	FBgn0040256	Ugt35C1	FBlc0000236	modENCODE_mRNA-Seq_treatments	FBlc0000676	mE_mRNA_M_Sindbis_virus	44	4	1671	1671	Unique
Dmel_R6.35	FBgn0040256	Ugt35C1	FBlc0000236	modENCODE_mRNA-Seq_treatments	FBlc0000677	mE_mRNA_P_Sindbis_virus	2	1	1671	1671	Unique
Dmel_R6.35	FBgn0051002	Ugt35D1	FBlc0000236	modENCODE_mRNA-Seq_treatments	FBlc0000672	mE_mRNA_A_10d_Resveratrol_100uM	0	0	1663	1663	Unique
Dmel_R6.35	FBgn0051002	Ugt35D1	FBlc0000236	modENCODE_mRNA-Seq_treatments	FBlc0000673	mE_mRNA_A_10d_Rotenone_Starved	2	1	1663	1663	Unique
Dmel_R6.35	FBgn0051002	Ugt35D1	FBlc0000236	modENCODE_mRNA-Seq_treatments	FBlc0000244	mE_mRNA_A_4d_Caffeine_2.5mg/ml	0	0	1663	1663	Unique
Dmel_R6.35	FBgn0051002	Ugt35D1	FBlc0000236	modENCODE_mRNA-Seq_treatments	FBlc0000243	mE_mRNA_A_4d_Caffeine_25mg/ml	0	0	1663	1663	Unique
Dmel_R6.35	FBgn0051002	Ugt35D1	FBlc0000236	modENCODE_mRNA-Seq_treatments	FBlc0000247	mE_mRNA_A_4d_Cd_0.05M	0	0	1663	1663	Unique
Dmel_R6.35	FBgn0051002	Ugt35D1	FBlc0000236	modENCODE_mRNA-Seq_treatments	FBlc0000246	mE_mRNA_A_4d_Cd_0.1M	0	0	1663	1663	Unique
Dmel_R6.35	FBgn0051002	Ugt35D1	FBlc0000236	modENCODE_mRNA-Seq_treatments	FBlc0000237	mE_mRNA_A_4d_Cold1	0	0	1663	1663	Unique
Dmel_R6.35	FBgn0051002	Ugt35D1	FBlc0000236	modENCODE_mRNA-Seq_treatments	FBlc0000238	mE_mRNA_A_4d_Cold2	0	0	1663	1663	Unique
Dmel_R6.35	FBgn0051002	Ugt35D1	FBlc0000236	modENCODE_mRNA-Seq_treatments	FBlc0000241	mE_mRNA_A_4d_Cu_15mM	0	0	1663	1663	Unique
Dmel_R6.35	FBgn0051002	Ugt35D1	FBlc0000236	modENCODE_mRNA-Seq_treatments	FBlc0000257	mE_mRNA_A_4d_Heatshock	0	0	1663	1663	Unique
Dmel_R6.35	FBgn0051002	Ugt35D1	FBlc0000236	modENCODE_mRNA-Seq_treatments	FBlc0000251	mE_mRNA_A_4d_Paraquat_10mM	0	0	1663	1663	Unique
Dmel_R6.35	FBgn0051002	Ugt35D1	FBlc0000236	modENCODE_mRNA-Seq_treatments	FBlc0000250	mE_mRNA_A_4d_Paraquat_5mM	0	0	1663	1663	Unique
Dmel_R6.35	FBgn0051002	Ugt35D1	FBlc0000236	modENCODE_mRNA-Seq_treatments	FBlc0000242	mE_mRNA_A_4d_Zn_4.5mM	1	1	1663	1663	Unique
Dmel_R6.35	FBgn0051002	Ugt35D1	FBlc0000236	modENCODE_mRNA-Seq_treatments	FBlc0000674	mE_mRNA_F_Sindbis_virus	0	0	1663	1663	Unique
Dmel_R6.35	FBgn0051002	Ugt35D1	FBlc0000236	modENCODE_mRNA-Seq_treatments	FBlc0000675	mE_mRNA_L_Sindbis_virus	0	0	1663	1663	Unique
Dmel_R6.35	FBgn0051002	Ugt35D1	FBlc0000236	modENCODE_mRNA-Seq_treatments	FBlc0000245	mE_mRNA_L3_Caffeine_1.5mg/ml	0	0	1663	1663	Unique
Dmel_R6.35	FBgn0051002	Ugt35D1	FBlc0000236	modENCODE_mRNA-Seq_treatments	FBlc0000248	mE_mRNA_L3_Cd_12h	0	0	1663	1663	Unique
Dmel_R6.35	FBgn0051002	Ugt35D1	FBlc0000236	modENCODE_mRNA-Seq_treatments	FBlc0000249	mE_mRNA_L3_Cd_6hr	0	0	1663	1663	Unique
Dmel_R6.35	FBgn0051002	Ugt35D1	FBlc0000236	modENCODE_mRNA-Seq_treatments	FBlc0000239	mE_mRNA_L3_Cu_0.5mM	0	0	1663	1663	Unique
Dmel_R6.35	FBgn0051002	Ugt35D1	FBlc0000236	modENCODE_mRNA-Seq_treatments	FBlc0000254	mE_mRNA_L3_EtOH_10	0	0	1663	1663	Unique
Dmel_R6.35	FBgn0051002	Ugt35D1	FBlc0000236	modENCODE_mRNA-Seq_treatments	FBlc0000256	mE_mRNA_L3_EtOH_2.5	0	0	1663	1663	Unique
Dmel_R6.35	FBgn0051002	Ugt35D1	FBlc0000236	modENCODE_mRNA-Seq_treatments	FBlc0000255	mE_mRNA_L3_EtOH_5	0	0	1663	1663	Unique
Dmel_R6.35	FBgn0051002	Ugt35D1	FBlc0000236	modENCODE_mRNA-Seq_treatments	FBlc0000240	mE_mRNA_L3_late_Zn_5mM	0	0	1663	1663	Unique
Dmel_R6.35	FBgn0051002	Ugt35D1	FBlc0000236	modENCODE_mRNA-Seq_treatments	FBlc0000253	mE_mRNA_L3_Rotenone_2ug	0	0	1663	1663	Unique
Dmel_R6.35	FBgn0051002	Ugt35D1	FBlc0000236	modENCODE_mRNA-Seq_treatments	FBlc0000252	mE_mRNA_L3_Rotenone_8ug	0	0	1663	1663	Unique
Dmel_R6.35	FBgn0051002	Ugt35D1	FBlc0000236	modENCODE_mRNA-Seq_treatments	FBlc0000676	mE_mRNA_M_Sindbis_virus	0	0	1663	1663	Unique
Dmel_R6.35	FBgn0051002	Ugt35D1	FBlc0000236	modENCODE_mRNA-Seq_treatments	FBlc0000677	mE_mRNA_P_Sindbis_virus	0	0	1663	1663	Unique
Dmel_R6.35	FBgn0040253	Ugt35E1	FBlc0000236	modENCODE_mRNA-Seq_treatments	FBlc0000672	mE_mRNA_A_10d_Resveratrol_100uM	0	0	1584	1584	Unique
Dmel_R6.35	FBgn0040253	Ugt35E1	FBlc0000236	modENCODE_mRNA-Seq_treatments	FBlc0000673	mE_mRNA_A_10d_Rotenone_Starved	3	1	1584	1584	Unique
Dmel_R6.35	FBgn0040253	Ugt35E1	FBlc0000236	modENCODE_mRNA-Seq_treatments	FBlc0000244	mE_mRNA_A_4d_Caffeine_2.5mg/ml	0	0	1584	1584	Unique
Dmel_R6.35	FBgn0040253	Ugt35E1	FBlc0000236	modENCODE_mRNA-Seq_treatments	FBlc0000243	mE_mRNA_A_4d_Caffeine_25mg/ml	0	0	1584	1584	Unique
Dmel_R6.35	FBgn0040253	Ugt35E1	FBlc0000236	modENCODE_mRNA-Seq_treatments	FBlc0000247	mE_mRNA_A_4d_Cd_0.05M	0	0	1584	1584	Unique
Dmel_R6.35	FBgn0040253	Ugt35E1	FBlc0000236	modENCODE_mRNA-Seq_treatments	FBlc0000246	mE_mRNA_A_4d_Cd_0.1M	0	0	1584	1584	Unique
Dmel_R6.35	FBgn0040253	Ugt35E1	FBlc0000236	modENCODE_mRNA-Seq_treatments	FBlc0000237	mE_mRNA_A_4d_Cold1	0	0	1584	1584	Unique
Dmel_R6.35	FBgn0040253	Ugt35E1	FBlc0000236	modENCODE_mRNA-Seq_treatments	FBlc0000238	mE_mRNA_A_4d_Cold2	0	0	1584	1584	Unique
Dmel_R6.35	FBgn0040253	Ugt35E1	FBlc0000236	modENCODE_mRNA-Seq_treatments	FBlc0000241	mE_mRNA_A_4d_Cu_15mM	0	0	1584	1584	Unique
Dmel_R6.35	FBgn0040253	Ugt35E1	FBlc0000236	modENCODE_mRNA-Seq_treatments	FBlc0000257	mE_mRNA_A_4d_Heatshock	1	1	1584	1584	Unique
Dmel_R6.35	FBgn0040253	Ugt35E1	FBlc0000236	modENCODE_mRNA-Seq_treatments	FBlc0000251	mE_mRNA_A_4d_Paraquat_10mM	0	0	1584	1584	Unique
Dmel_R6.35	FBgn0040253	Ugt35E1	FBlc0000236	modENCODE_mRNA-Seq_treatments	FBlc0000250	mE_mRNA_A_4d_Paraquat_5mM	1	1	1584	1584	Unique
Dmel_R6.35	FBgn0040253	Ugt35E1	FBlc0000236	modENCODE_mRNA-Seq_treatments	FBlc0000242	mE_mRNA_A_4d_Zn_4.5mM	0	0	1584	1584	Unique
Dmel_R6.35	FBgn0040253	Ugt35E1	FBlc0000236	modENCODE_mRNA-Seq_treatments	FBlc0000674	mE_mRNA_F_Sindbis_virus	1	1	1584	1584	Unique
Dmel_R6.35	FBgn0040253	Ugt35E1	FBlc0000236	modENCODE_mRNA-Seq_treatments	FBlc0000675	mE_mRNA_L_Sindbis_virus	8	2	1584	1584	Unique
Dmel_R6.35	FBgn0040253	Ugt35E1	FBlc0000236	modENCODE_mRNA-Seq_treatments	FBlc0000245	mE_mRNA_L3_Caffeine_1.5mg/ml	1	1	1584	1584	Unique
Dmel_R6.35	FBgn0040253	Ugt35E1	FBlc0000236	modENCODE_mRNA-Seq_treatments	FBlc0000248	mE_mRNA_L3_Cd_12h	1	1	1584	1584	Unique
Dmel_R6.35	FBgn0040253	Ugt35E1	FBlc0000236	modENCODE_mRNA-Seq_treatments	FBlc0000249	mE_mRNA_L3_Cd_6hr	0	0	1584	1584	Unique
Dmel_R6.35	FBgn0040253	Ugt35E1	FBlc0000236	modENCODE_mRNA-Seq_treatments	FBlc0000239	mE_mRNA_L3_Cu_0.5mM	1	1	1584	1584	Unique
Dmel_R6.35	FBgn0040253	Ugt35E1	FBlc0000236	modENCODE_mRNA-Seq_treatments	FBlc0000254	mE_mRNA_L3_EtOH_10	1	1	1584	1584	Unique
Dmel_R6.35	FBgn0040253	Ugt35E1	FBlc0000236	modENCODE_mRNA-Seq_treatments	FBlc0000256	mE_mRNA_L3_EtOH_2.5	0	0	1584	1584	Unique
Dmel_R6.35	FBgn0040253	Ugt35E1	FBlc0000236	modENCODE_mRNA-Seq_treatments	FBlc0000255	mE_mRNA_L3_EtOH_5	1	1	1584	1584	Unique
Dmel_R6.35	FBgn0040253	Ugt35E1	FBlc0000236	modENCODE_mRNA-Seq_treatments	FBlc0000240	mE_mRNA_L3_late_Zn_5mM	0	0	1584	1584	Unique
Dmel_R6.35	FBgn0040253	Ugt35E1	FBlc0000236	modENCODE_mRNA-Seq_treatments	FBlc0000253	mE_mRNA_L3_Rotenone_2ug	1	1	1584	1584	Unique
Dmel_R6.35	FBgn0040253	Ugt35E1	FBlc0000236	modENCODE_mRNA-Seq_treatments	FBlc0000252	mE_mRNA_L3_Rotenone_8ug	0	0	1584	1584	Unique
Dmel_R6.35	FBgn0040253	Ugt35E1	FBlc0000236	modENCODE_mRNA-Seq_treatments	FBlc0000676	mE_mRNA_M_Sindbis_virus	1	1	1584	1584	Unique
Dmel_R6.35	FBgn0040253	Ugt35E1	FBlc0000236	modENCODE_mRNA-Seq_treatments	FBlc0000677	mE_mRNA_P_Sindbis_virus	0	0	1584	1584	Unique
Dmel_R6.35	FBgn0040255	Ugt35E2	FBlc0000236	modENCODE_mRNA-Seq_treatments	FBlc0000672	mE_mRNA_A_10d_Resveratrol_100uM	0	0	1739	1739	Unique
Dmel_R6.35	FBgn0040255	Ugt35E2	FBlc0000236	modENCODE_mRNA-Seq_treatments	FBlc0000673	mE_mRNA_A_10d_Rotenone_Starved	3	1	1739	1739	Unique
Dmel_R6.35	FBgn0040255	Ugt35E2	FBlc0000236	modENCODE_mRNA-Seq_treatments	FBlc0000244	mE_mRNA_A_4d_Caffeine_2.5mg/ml	0	0	1739	1739	Unique
Dmel_R6.35	FBgn0040255	Ugt35E2	FBlc0000236	modENCODE_mRNA-Seq_treatments	FBlc0000243	mE_mRNA_A_4d_Caffeine_25mg/ml	0	0	1739	1739	Unique
Dmel_R6.35	FBgn0040255	Ugt35E2	FBlc0000236	modENCODE_mRNA-Seq_treatments	FBlc0000247	mE_mRNA_A_4d_Cd_0.05M	0	0	1739	1739	Unique
Dmel_R6.35	FBgn0040255	Ugt35E2	FBlc0000236	modENCODE_mRNA-Seq_treatments	FBlc0000246	mE_mRNA_A_4d_Cd_0.1M	0	0	1739	1739	Unique
Dmel_R6.35	FBgn0040255	Ugt35E2	FBlc0000236	modENCODE_mRNA-Seq_treatments	FBlc0000237	mE_mRNA_A_4d_Cold1	0	0	1739	1739	Unique
Dmel_R6.35	FBgn0040255	Ugt35E2	FBlc0000236	modENCODE_mRNA-Seq_treatments	FBlc0000238	mE_mRNA_A_4d_Cold2	0	0	1739	1739	Unique
Dmel_R6.35	FBgn0040255	Ugt35E2	FBlc0000236	modENCODE_mRNA-Seq_treatments	FBlc0000241	mE_mRNA_A_4d_Cu_15mM	0	0	1739	1739	Unique
Dmel_R6.35	FBgn0040255	Ugt35E2	FBlc0000236	modENCODE_mRNA-Seq_treatments	FBlc0000257	mE_mRNA_A_4d_Heatshock	0	0	1739	1739	Unique
Dmel_R6.35	FBgn0040255	Ugt35E2	FBlc0000236	modENCODE_mRNA-Seq_treatments	FBlc0000251	mE_mRNA_A_4d_Paraquat_10mM	0	0	1739	1739	Unique
Dmel_R6.35	FBgn0040255	Ugt35E2	FBlc0000236	modENCODE_mRNA-Seq_treatments	FBlc0000250	mE_mRNA_A_4d_Paraquat_5mM	0	0	1739	1739	Unique
Dmel_R6.35	FBgn0040255	Ugt35E2	FBlc0000236	modENCODE_mRNA-Seq_treatments	FBlc0000242	mE_mRNA_A_4d_Zn_4.5mM	0	0	1739	1739	Unique
Dmel_R6.35	FBgn0040255	Ugt35E2	FBlc0000236	modENCODE_mRNA-Seq_treatments	FBlc0000674	mE_mRNA_F_Sindbis_virus	0	0	1739	1739	Unique
Dmel_R6.35	FBgn0040255	Ugt35E2	FBlc0000236	modENCODE_mRNA-Seq_treatments	FBlc0000675	mE_mRNA_L_Sindbis_virus	1	1	1739	1739	Unique
Dmel_R6.35	FBgn0040255	Ugt35E2	FBlc0000236	modENCODE_mRNA-Seq_treatments	FBlc0000245	mE_mRNA_L3_Caffeine_1.5mg/ml	0	0	1739	1739	Unique
Dmel_R6.35	FBgn0040255	Ugt35E2	FBlc0000236	modENCODE_mRNA-Seq_treatments	FBlc0000248	mE_mRNA_L3_Cd_12h	0	0	1739	1739	Unique
Dmel_R6.35	FBgn0040255	Ugt35E2	FBlc0000236	modENCODE_mRNA-Seq_treatments	FBlc0000249	mE_mRNA_L3_Cd_6hr	0	0	1739	1739	Unique
Dmel_R6.35	FBgn0040255	Ugt35E2	FBlc0000236	modENCODE_mRNA-Seq_treatments	FBlc0000239	mE_mRNA_L3_Cu_0.5mM	0	0	1739	1739	Unique
Dmel_R6.35	FBgn0040255	Ugt35E2	FBlc0000236	modENCODE_mRNA-Seq_treatments	FBlc0000254	mE_mRNA_L3_EtOH_10	0	0	1739	1739	Unique
Dmel_R6.35	FBgn0040255	Ugt35E2	FBlc0000236	modENCODE_mRNA-Seq_treatments	FBlc0000256	mE_mRNA_L3_EtOH_2.5	0	0	1739	1739	Unique
Dmel_R6.35	FBgn0040255	Ugt35E2	FBlc0000236	modENCODE_mRNA-Seq_treatments	FBlc0000255	mE_mRNA_L3_EtOH_5	0	0	1739	1739	Unique
Dmel_R6.35	FBgn0040255	Ugt35E2	FBlc0000236	modENCODE_mRNA-Seq_treatments	FBlc0000240	mE_mRNA_L3_late_Zn_5mM	0	0	1739	1739	Unique
Dmel_R6.35	FBgn0040255	Ugt35E2	FBlc0000236	modENCODE_mRNA-Seq_treatments	FBlc0000253	mE_mRNA_L3_Rotenone_2ug	0	0	1739	1739	Unique
Dmel_R6.35	FBgn0040255	Ugt35E2	FBlc0000236	modENCODE_mRNA-Seq_treatments	FBlc0000252	mE_mRNA_L3_Rotenone_8ug	0	0	1739	1739	Unique
Dmel_R6.35	FBgn0040255	Ugt35E2	FBlc0000236	modENCODE_mRNA-Seq_treatments	FBlc0000676	mE_mRNA_M_Sindbis_virus	1	1	1739	1739	Unique
Dmel_R6.35	FBgn0040255	Ugt35E2	FBlc0000236	modENCODE_mRNA-Seq_treatments	FBlc0000677	mE_mRNA_P_Sindbis_virus	0	0	1739	1739	Unique
Dmel_R6.35	FBgn0015663	Ugt36A1	FBlc0000236	modENCODE_mRNA-Seq_treatments	FBlc0000672	mE_mRNA_A_10d_Resveratrol_100uM	4	2	2303	2303	Unique
Dmel_R6.35	FBgn0015663	Ugt36A1	FBlc0000236	modENCODE_mRNA-Seq_treatments	FBlc0000673	mE_mRNA_A_10d_Rotenone_Starved	5	2	2303	2303	Unique
Dmel_R6.35	FBgn0015663	Ugt36A1	FBlc0000236	modENCODE_mRNA-Seq_treatments	FBlc0000244	mE_mRNA_A_4d_Caffeine_2.5mg/ml	2	1	2303	2303	Unique
Dmel_R6.35	FBgn0015663	Ugt36A1	FBlc0000236	modENCODE_mRNA-Seq_treatments	FBlc0000243	mE_mRNA_A_4d_Caffeine_25mg/ml	1	1	2303	2303	Unique
Dmel_R6.35	FBgn0015663	Ugt36A1	FBlc0000236	modENCODE_mRNA-Seq_treatments	FBlc0000247	mE_mRNA_A_4d_Cd_0.05M	2	1	2303	2303	Unique
Dmel_R6.35	FBgn0015663	Ugt36A1	FBlc0000236	modENCODE_mRNA-Seq_treatments	FBlc0000246	mE_mRNA_A_4d_Cd_0.1M	3	1	2303	2303	Unique
Dmel_R6.35	FBgn0015663	Ugt36A1	FBlc0000236	modENCODE_mRNA-Seq_treatments	FBlc0000237	mE_mRNA_A_4d_Cold1	0	0	2303	2303	Unique
Dmel_R6.35	FBgn0015663	Ugt36A1	FBlc0000236	modENCODE_mRNA-Seq_treatments	FBlc0000238	mE_mRNA_A_4d_Cold2	1	1	2303	2303	Unique
Dmel_R6.35	FBgn0015663	Ugt36A1	FBlc0000236	modENCODE_mRNA-Seq_treatments	FBlc0000241	mE_mRNA_A_4d_Cu_15mM	3	1	2303	2303	Unique
Dmel_R6.35	FBgn0015663	Ugt36A1	FBlc0000236	modENCODE_mRNA-Seq_treatments	FBlc0000257	mE_mRNA_A_4d_Heatshock	2	1	2303	2303	Unique
Dmel_R6.35	FBgn0015663	Ugt36A1	FBlc0000236	modENCODE_mRNA-Seq_treatments	FBlc0000251	mE_mRNA_A_4d_Paraquat_10mM	3	1	2303	2303	Unique
Dmel_R6.35	FBgn0015663	Ugt36A1	FBlc0000236	modENCODE_mRNA-Seq_treatments	FBlc0000250	mE_mRNA_A_4d_Paraquat_5mM	3	1	2303	2303	Unique
Dmel_R6.35	FBgn0015663	Ugt36A1	FBlc0000236	modENCODE_mRNA-Seq_treatments	FBlc0000242	mE_mRNA_A_4d_Zn_4.5mM	2	1	2303	2303	Unique
Dmel_R6.35	FBgn0015663	Ugt36A1	FBlc0000236	modENCODE_mRNA-Seq_treatments	FBlc0000674	mE_mRNA_F_Sindbis_virus	5	2	2303	2303	Unique
Dmel_R6.35	FBgn0015663	Ugt36A1	FBlc0000236	modENCODE_mRNA-Seq_treatments	FBlc0000675	mE_mRNA_L_Sindbis_virus	8	2	2303	2303	Unique
Dmel_R6.35	FBgn0015663	Ugt36A1	FBlc0000236	modENCODE_mRNA-Seq_treatments	FBlc0000245	mE_mRNA_L3_Caffeine_1.5mg/ml	5	2	2303	2303	Unique
Dmel_R6.35	FBgn0015663	Ugt36A1	FBlc0000236	modENCODE_mRNA-Seq_treatments	FBlc0000248	mE_mRNA_L3_Cd_12h	4	2	2303	2303	Unique
Dmel_R6.35	FBgn0015663	Ugt36A1	FBlc0000236	modENCODE_mRNA-Seq_treatments	FBlc0000249	mE_mRNA_L3_Cd_6hr	2	1	2303	2303	Unique
Dmel_R6.35	FBgn0015663	Ugt36A1	FBlc0000236	modENCODE_mRNA-Seq_treatments	FBlc0000239	mE_mRNA_L3_Cu_0.5mM	0	0	2303	2303	Unique
Dmel_R6.35	FBgn0015663	Ugt36A1	FBlc0000236	modENCODE_mRNA-Seq_treatments	FBlc0000254	mE_mRNA_L3_EtOH_10	3	1	2303	2303	Unique
Dmel_R6.35	FBgn0015663	Ugt36A1	FBlc0000236	modENCODE_mRNA-Seq_treatments	FBlc0000256	mE_mRNA_L3_EtOH_2.5	3	1	2303	2303	Unique
Dmel_R6.35	FBgn0015663	Ugt36A1	FBlc0000236	modENCODE_mRNA-Seq_treatments	FBlc0000255	mE_mRNA_L3_EtOH_5	6	2	2303	2303	Unique
Dmel_R6.35	FBgn0015663	Ugt36A1	FBlc0000236	modENCODE_mRNA-Seq_treatments	FBlc0000240	mE_mRNA_L3_late_Zn_5mM	2	1	2303	2303	Unique
Dmel_R6.35	FBgn0015663	Ugt36A1	FBlc0000236	modENCODE_mRNA-Seq_treatments	FBlc0000253	mE_mRNA_L3_Rotenone_2ug	4	2	2303	2303	Unique
Dmel_R6.35	FBgn0015663	Ugt36A1	FBlc0000236	modENCODE_mRNA-Seq_treatments	FBlc0000252	mE_mRNA_L3_Rotenone_8ug	2	1	2303	2303	Unique
Dmel_R6.35	FBgn0015663	Ugt36A1	FBlc0000236	modENCODE_mRNA-Seq_treatments	FBlc0000676	mE_mRNA_M_Sindbis_virus	5	2	2303	2303	Unique
Dmel_R6.35	FBgn0015663	Ugt36A1	FBlc0000236	modENCODE_mRNA-Seq_treatments	FBlc0000677	mE_mRNA_P_Sindbis_virus	4	2	2303	2303	Unique
Dmel_R6.35	FBgn0032713	Ugt36D1	FBlc0000236	modENCODE_mRNA-Seq_treatments	FBlc0000672	mE_mRNA_A_10d_Resveratrol_100uM	24	3	2275	2275	Unique
Dmel_R6.35	FBgn0032713	Ugt36D1	FBlc0000236	modENCODE_mRNA-Seq_treatments	FBlc0000673	mE_mRNA_A_10d_Rotenone_Starved	14	3	2275	2275	Unique
Dmel_R6.35	FBgn0032713	Ugt36D1	FBlc0000236	modENCODE_mRNA-Seq_treatments	FBlc0000244	mE_mRNA_A_4d_Caffeine_2.5mg/ml	2	1	2275	2275	Unique
Dmel_R6.35	FBgn0032713	Ugt36D1	FBlc0000236	modENCODE_mRNA-Seq_treatments	FBlc0000243	mE_mRNA_A_4d_Caffeine_25mg/ml	4	2	2275	2275	Unique
Dmel_R6.35	FBgn0032713	Ugt36D1	FBlc0000236	modENCODE_mRNA-Seq_treatments	FBlc0000247	mE_mRNA_A_4d_Cd_0.05M	2	1	2275	2275	Unique
Dmel_R6.35	FBgn0032713	Ugt36D1	FBlc0000236	modENCODE_mRNA-Seq_treatments	FBlc0000246	mE_mRNA_A_4d_Cd_0.1M	2	1	2275	2275	Unique
Dmel_R6.35	FBgn0032713	Ugt36D1	FBlc0000236	modENCODE_mRNA-Seq_treatments	FBlc0000237	mE_mRNA_A_4d_Cold1	5	2	2275	2275	Unique
Dmel_R6.35	FBgn0032713	Ugt36D1	FBlc0000236	modENCODE_mRNA-Seq_treatments	FBlc0000238	mE_mRNA_A_4d_Cold2	4	2	2275	2275	Unique
Dmel_R6.35	FBgn0032713	Ugt36D1	FBlc0000236	modENCODE_mRNA-Seq_treatments	FBlc0000241	mE_mRNA_A_4d_Cu_15mM	1	1	2275	2275	Unique
Dmel_R6.35	FBgn0032713	Ugt36D1	FBlc0000236	modENCODE_mRNA-Seq_treatments	FBlc0000257	mE_mRNA_A_4d_Heatshock	3	1	2275	2275	Unique
Dmel_R6.35	FBgn0032713	Ugt36D1	FBlc0000236	modENCODE_mRNA-Seq_treatments	FBlc0000251	mE_mRNA_A_4d_Paraquat_10mM	5	2	2275	2275	Unique
Dmel_R6.35	FBgn0032713	Ugt36D1	FBlc0000236	modENCODE_mRNA-Seq_treatments	FBlc0000250	mE_mRNA_A_4d_Paraquat_5mM	4	2	2275	2275	Unique
Dmel_R6.35	FBgn0032713	Ugt36D1	FBlc0000236	modENCODE_mRNA-Seq_treatments	FBlc0000242	mE_mRNA_A_4d_Zn_4.5mM	4	2	2275	2275	Unique
Dmel_R6.35	FBgn0032713	Ugt36D1	FBlc0000236	modENCODE_mRNA-Seq_treatments	FBlc0000674	mE_mRNA_F_Sindbis_virus	25	3	2275	2275	Unique
Dmel_R6.35	FBgn0032713	Ugt36D1	FBlc0000236	modENCODE_mRNA-Seq_treatments	FBlc0000675	mE_mRNA_L_Sindbis_virus	19	3	2275	2275	Unique
Dmel_R6.35	FBgn0032713	Ugt36D1	FBlc0000236	modENCODE_mRNA-Seq_treatments	FBlc0000245	mE_mRNA_L3_Caffeine_1.5mg/ml	2	1	2275	2275	Unique
Dmel_R6.35	FBgn0032713	Ugt36D1	FBlc0000236	modENCODE_mRNA-Seq_treatments	FBlc0000248	mE_mRNA_L3_Cd_12h	18	3	2275	2275	Unique
Dmel_R6.35	FBgn0032713	Ugt36D1	FBlc0000236	modENCODE_mRNA-Seq_treatments	FBlc0000249	mE_mRNA_L3_Cd_6hr	2	1	2275	2275	Unique
Dmel_R6.35	FBgn0032713	Ugt36D1	FBlc0000236	modENCODE_mRNA-Seq_treatments	FBlc0000239	mE_mRNA_L3_Cu_0.5mM	2	1	2275	2275	Unique
Dmel_R6.35	FBgn0032713	Ugt36D1	FBlc0000236	modENCODE_mRNA-Seq_treatments	FBlc0000254	mE_mRNA_L3_EtOH_10	2	1	2275	2275	Unique
Dmel_R6.35	FBgn0032713	Ugt36D1	FBlc0000236	modENCODE_mRNA-Seq_treatments	FBlc0000256	mE_mRNA_L3_EtOH_2.5	4	2	2275	2275	Unique
Dmel_R6.35	FBgn0032713	Ugt36D1	FBlc0000236	modENCODE_mRNA-Seq_treatments	FBlc0000255	mE_mRNA_L3_EtOH_5	5	2	2275	2275	Unique
Dmel_R6.35	FBgn0032713	Ugt36D1	FBlc0000236	modENCODE_mRNA-Seq_treatments	FBlc0000240	mE_mRNA_L3_late_Zn_5mM	2	1	2275	2275	Unique
Dmel_R6.35	FBgn0032713	Ugt36D1	FBlc0000236	modENCODE_mRNA-Seq_treatments	FBlc0000253	mE_mRNA_L3_Rotenone_2ug	4	2	2275	2275	Unique
Dmel_R6.35	FBgn0032713	Ugt36D1	FBlc0000236	modENCODE_mRNA-Seq_treatments	FBlc0000252	mE_mRNA_L3_Rotenone_8ug	2	1	2275	2275	Unique
Dmel_R6.35	FBgn0032713	Ugt36D1	FBlc0000236	modENCODE_mRNA-Seq_treatments	FBlc0000676	mE_mRNA_M_Sindbis_virus	32	4	2275	2275	Unique
Dmel_R6.35	FBgn0032713	Ugt36D1	FBlc0000236	modENCODE_mRNA-Seq_treatments	FBlc0000677	mE_mRNA_P_Sindbis_virus	58	5	2275	2275	Unique
Dmel_R6.35	FBgn0027070	Ugt36E1	FBlc0000236	modENCODE_mRNA-Seq_treatments	FBlc0000672	mE_mRNA_A_10d_Resveratrol_100uM	13	3	1903	1903	Unique
Dmel_R6.35	FBgn0027070	Ugt36E1	FBlc0000236	modENCODE_mRNA-Seq_treatments	FBlc0000673	mE_mRNA_A_10d_Rotenone_Starved	9	2	1903	1903	Unique
Dmel_R6.35	FBgn0027070	Ugt36E1	FBlc0000236	modENCODE_mRNA-Seq_treatments	FBlc0000244	mE_mRNA_A_4d_Caffeine_2.5mg/ml	17	3	1903	1903	Unique
Dmel_R6.35	FBgn0027070	Ugt36E1	FBlc0000236	modENCODE_mRNA-Seq_treatments	FBlc0000243	mE_mRNA_A_4d_Caffeine_25mg/ml	6	2	1903	1903	Unique
Dmel_R6.35	FBgn0027070	Ugt36E1	FBlc0000236	modENCODE_mRNA-Seq_treatments	FBlc0000247	mE_mRNA_A_4d_Cd_0.05M	9	2	1903	1903	Unique
Dmel_R6.35	FBgn0027070	Ugt36E1	FBlc0000236	modENCODE_mRNA-Seq_treatments	FBlc0000246	mE_mRNA_A_4d_Cd_0.1M	24	3	1903	1903	Unique
Dmel_R6.35	FBgn0027070	Ugt36E1	FBlc0000236	modENCODE_mRNA-Seq_treatments	FBlc0000237	mE_mRNA_A_4d_Cold1	3	1	1903	1903	Unique
Dmel_R6.35	FBgn0027070	Ugt36E1	FBlc0000236	modENCODE_mRNA-Seq_treatments	FBlc0000238	mE_mRNA_A_4d_Cold2	2	1	1903	1903	Unique
Dmel_R6.35	FBgn0027070	Ugt36E1	FBlc0000236	modENCODE_mRNA-Seq_treatments	FBlc0000241	mE_mRNA_A_4d_Cu_15mM	9	2	1903	1903	Unique
Dmel_R6.35	FBgn0027070	Ugt36E1	FBlc0000236	modENCODE_mRNA-Seq_treatments	FBlc0000257	mE_mRNA_A_4d_Heatshock	11	3	1903	1903	Unique
Dmel_R6.35	FBgn0027070	Ugt36E1	FBlc0000236	modENCODE_mRNA-Seq_treatments	FBlc0000251	mE_mRNA_A_4d_Paraquat_10mM	19	3	1903	1903	Unique
Dmel_R6.35	FBgn0027070	Ugt36E1	FBlc0000236	modENCODE_mRNA-Seq_treatments	FBlc0000250	mE_mRNA_A_4d_Paraquat_5mM	11	3	1903	1903	Unique
Dmel_R6.35	FBgn0027070	Ugt36E1	FBlc0000236	modENCODE_mRNA-Seq_treatments	FBlc0000242	mE_mRNA_A_4d_Zn_4.5mM	7	2	1903	1903	Unique
Dmel_R6.35	FBgn0027070	Ugt36E1	FBlc0000236	modENCODE_mRNA-Seq_treatments	FBlc0000674	mE_mRNA_F_Sindbis_virus	10	2	1903	1903	Unique
Dmel_R6.35	FBgn0027070	Ugt36E1	FBlc0000236	modENCODE_mRNA-Seq_treatments	FBlc0000675	mE_mRNA_L_Sindbis_virus	3	1	1903	1903	Unique
Dmel_R6.35	FBgn0027070	Ugt36E1	FBlc0000236	modENCODE_mRNA-Seq_treatments	FBlc0000245	mE_mRNA_L3_Caffeine_1.5mg/ml	3	1	1903	1903	Unique
Dmel_R6.35	FBgn0027070	Ugt36E1	FBlc0000236	modENCODE_mRNA-Seq_treatments	FBlc0000248	mE_mRNA_L3_Cd_12h	4	2	1903	1903	Unique
Dmel_R6.35	FBgn0027070	Ugt36E1	FBlc0000236	modENCODE_mRNA-Seq_treatments	FBlc0000249	mE_mRNA_L3_Cd_6hr	2	1	1903	1903	Unique
Dmel_R6.35	FBgn0027070	Ugt36E1	FBlc0000236	modENCODE_mRNA-Seq_treatments	FBlc0000239	mE_mRNA_L3_Cu_0.5mM	1	1	1903	1903	Unique
Dmel_R6.35	FBgn0027070	Ugt36E1	FBlc0000236	modENCODE_mRNA-Seq_treatments	FBlc0000254	mE_mRNA_L3_EtOH_10	3	1	1903	1903	Unique
Dmel_R6.35	FBgn0027070	Ugt36E1	FBlc0000236	modENCODE_mRNA-Seq_treatments	FBlc0000256	mE_mRNA_L3_EtOH_2.5	23	3	1903	1903	Unique
Dmel_R6.35	FBgn0027070	Ugt36E1	FBlc0000236	modENCODE_mRNA-Seq_treatments	FBlc0000255	mE_mRNA_L3_EtOH_5	4	2	1903	1903	Unique
Dmel_R6.35	FBgn0027070	Ugt36E1	FBlc0000236	modENCODE_mRNA-Seq_treatments	FBlc0000240	mE_mRNA_L3_late_Zn_5mM	1	1	1903	1903	Unique
Dmel_R6.35	FBgn0027070	Ugt36E1	FBlc0000236	modENCODE_mRNA-Seq_treatments	FBlc0000253	mE_mRNA_L3_Rotenone_2ug	3	1	1903	1903	Unique
Dmel_R6.35	FBgn0027070	Ugt36E1	FBlc0000236	modENCODE_mRNA-Seq_treatments	FBlc0000252	mE_mRNA_L3_Rotenone_8ug	2	1	1903	1903	Unique
Dmel_R6.35	FBgn0027070	Ugt36E1	FBlc0000236	modENCODE_mRNA-Seq_treatments	FBlc0000676	mE_mRNA_M_Sindbis_virus	6	2	1903	1903	Unique
Dmel_R6.35	FBgn0027070	Ugt36E1	FBlc0000236	modENCODE_mRNA-Seq_treatments	FBlc0000677	mE_mRNA_P_Sindbis_virus	3	1	1903	1903	Unique
Dmel_R6.35	FBgn0027074	Ugt36F1	FBlc0000236	modENCODE_mRNA-Seq_treatments	FBlc0000672	mE_mRNA_A_10d_Resveratrol_100uM	1	1	1680	1680	Unique
Dmel_R6.35	FBgn0027074	Ugt36F1	FBlc0000236	modENCODE_mRNA-Seq_treatments	FBlc0000673	mE_mRNA_A_10d_Rotenone_Starved	3	1	1680	1680	Unique
Dmel_R6.35	FBgn0027074	Ugt36F1	FBlc0000236	modENCODE_mRNA-Seq_treatments	FBlc0000244	mE_mRNA_A_4d_Caffeine_2.5mg/ml	1	1	1680	1680	Unique
Dmel_R6.35	FBgn0027074	Ugt36F1	FBlc0000236	modENCODE_mRNA-Seq_treatments	FBlc0000243	mE_mRNA_A_4d_Caffeine_25mg/ml	0	0	1680	1680	Unique
Dmel_R6.35	FBgn0027074	Ugt36F1	FBlc0000236	modENCODE_mRNA-Seq_treatments	FBlc0000247	mE_mRNA_A_4d_Cd_0.05M	0	0	1680	1680	Unique
Dmel_R6.35	FBgn0027074	Ugt36F1	FBlc0000236	modENCODE_mRNA-Seq_treatments	FBlc0000246	mE_mRNA_A_4d_Cd_0.1M	1	1	1680	1680	Unique
Dmel_R6.35	FBgn0027074	Ugt36F1	FBlc0000236	modENCODE_mRNA-Seq_treatments	FBlc0000237	mE_mRNA_A_4d_Cold1	0	0	1680	1680	Unique
Dmel_R6.35	FBgn0027074	Ugt36F1	FBlc0000236	modENCODE_mRNA-Seq_treatments	FBlc0000238	mE_mRNA_A_4d_Cold2	0	0	1680	1680	Unique
Dmel_R6.35	FBgn0027074	Ugt36F1	FBlc0000236	modENCODE_mRNA-Seq_treatments	FBlc0000241	mE_mRNA_A_4d_Cu_15mM	0	0	1680	1680	Unique
Dmel_R6.35	FBgn0027074	Ugt36F1	FBlc0000236	modENCODE_mRNA-Seq_treatments	FBlc0000257	mE_mRNA_A_4d_Heatshock	0	0	1680	1680	Unique
Dmel_R6.35	FBgn0027074	Ugt36F1	FBlc0000236	modENCODE_mRNA-Seq_treatments	FBlc0000251	mE_mRNA_A_4d_Paraquat_10mM	2	1	1680	1680	Unique
Dmel_R6.35	FBgn0027074	Ugt36F1	FBlc0000236	modENCODE_mRNA-Seq_treatments	FBlc0000250	mE_mRNA_A_4d_Paraquat_5mM	3	1	1680	1680	Unique
Dmel_R6.35	FBgn0027074	Ugt36F1	FBlc0000236	modENCODE_mRNA-Seq_treatments	FBlc0000242	mE_mRNA_A_4d_Zn_4.5mM	2	1	1680	1680	Unique
Dmel_R6.35	FBgn0027074	Ugt36F1	FBlc0000236	modENCODE_mRNA-Seq_treatments	FBlc0000674	mE_mRNA_F_Sindbis_virus	2	1	1680	1680	Unique
Dmel_R6.35	FBgn0027074	Ugt36F1	FBlc0000236	modENCODE_mRNA-Seq_treatments	FBlc0000675	mE_mRNA_L_Sindbis_virus	0	0	1680	1680	Unique
Dmel_R6.35	FBgn0027074	Ugt36F1	FBlc0000236	modENCODE_mRNA-Seq_treatments	FBlc0000245	mE_mRNA_L3_Caffeine_1.5mg/ml	0	0	1680	1680	Unique
Dmel_R6.35	FBgn0027074	Ugt36F1	FBlc0000236	modENCODE_mRNA-Seq_treatments	FBlc0000248	mE_mRNA_L3_Cd_12h	1	1	1680	1680	Unique
Dmel_R6.35	FBgn0027074	Ugt36F1	FBlc0000236	modENCODE_mRNA-Seq_treatments	FBlc0000249	mE_mRNA_L3_Cd_6hr	0	0	1680	1680	Unique
Dmel_R6.35	FBgn0027074	Ugt36F1	FBlc0000236	modENCODE_mRNA-Seq_treatments	FBlc0000239	mE_mRNA_L3_Cu_0.5mM	1	1	1680	1680	Unique
Dmel_R6.35	FBgn0027074	Ugt36F1	FBlc0000236	modENCODE_mRNA-Seq_treatments	FBlc0000254	mE_mRNA_L3_EtOH_10	0	0	1680	1680	Unique
Dmel_R6.35	FBgn0027074	Ugt36F1	FBlc0000236	modENCODE_mRNA-Seq_treatments	FBlc0000256	mE_mRNA_L3_EtOH_2.5	1	1	1680	1680	Unique
Dmel_R6.35	FBgn0027074	Ugt36F1	FBlc0000236	modENCODE_mRNA-Seq_treatments	FBlc0000255	mE_mRNA_L3_EtOH_5	0	0	1680	1680	Unique
Dmel_R6.35	FBgn0027074	Ugt36F1	FBlc0000236	modENCODE_mRNA-Seq_treatments	FBlc0000240	mE_mRNA_L3_late_Zn_5mM	0	0	1680	1680	Unique
Dmel_R6.35	FBgn0027074	Ugt36F1	FBlc0000236	modENCODE_mRNA-Seq_treatments	FBlc0000253	mE_mRNA_L3_Rotenone_2ug	0	0	1680	1680	Unique
Dmel_R6.35	FBgn0027074	Ugt36F1	FBlc0000236	modENCODE_mRNA-Seq_treatments	FBlc0000252	mE_mRNA_L3_Rotenone_8ug	0	0	1680	1680	Unique
Dmel_R6.35	FBgn0027074	Ugt36F1	FBlc0000236	modENCODE_mRNA-Seq_treatments	FBlc0000676	mE_mRNA_M_Sindbis_virus	4	2	1680	1680	Unique
Dmel_R6.35	FBgn0027074	Ugt36F1	FBlc0000236	modENCODE_mRNA-Seq_treatments	FBlc0000677	mE_mRNA_P_Sindbis_virus	3	1	1680	1680	Unique
Dmel_R6.35	FBgn0026756	Ugt37A1	FBlc0000236	modENCODE_mRNA-Seq_treatments	FBlc0000672	mE_mRNA_A_10d_Resveratrol_100uM	0	0	1644	1644	Unique
Dmel_R6.35	FBgn0026756	Ugt37A1	FBlc0000236	modENCODE_mRNA-Seq_treatments	FBlc0000673	mE_mRNA_A_10d_Rotenone_Starved	3	1	1644	1644	Unique
Dmel_R6.35	FBgn0026756	Ugt37A1	FBlc0000236	modENCODE_mRNA-Seq_treatments	FBlc0000244	mE_mRNA_A_4d_Caffeine_2.5mg/ml	1	1	1644	1644	Unique
Dmel_R6.35	FBgn0026756	Ugt37A1	FBlc0000236	modENCODE_mRNA-Seq_treatments	FBlc0000243	mE_mRNA_A_4d_Caffeine_25mg/ml	0	0	1644	1644	Unique
Dmel_R6.35	FBgn0026756	Ugt37A1	FBlc0000236	modENCODE_mRNA-Seq_treatments	FBlc0000247	mE_mRNA_A_4d_Cd_0.05M	0	0	1644	1644	Unique
Dmel_R6.35	FBgn0026756	Ugt37A1	FBlc0000236	modENCODE_mRNA-Seq_treatments	FBlc0000246	mE_mRNA_A_4d_Cd_0.1M	0	0	1644	1644	Unique
Dmel_R6.35	FBgn0026756	Ugt37A1	FBlc0000236	modENCODE_mRNA-Seq_treatments	FBlc0000237	mE_mRNA_A_4d_Cold1	0	0	1644	1644	Unique
Dmel_R6.35	FBgn0026756	Ugt37A1	FBlc0000236	modENCODE_mRNA-Seq_treatments	FBlc0000238	mE_mRNA_A_4d_Cold2	0	0	1644	1644	Unique
Dmel_R6.35	FBgn0026756	Ugt37A1	FBlc0000236	modENCODE_mRNA-Seq_treatments	FBlc0000241	mE_mRNA_A_4d_Cu_15mM	0	0	1644	1644	Unique
Dmel_R6.35	FBgn0026756	Ugt37A1	FBlc0000236	modENCODE_mRNA-Seq_treatments	FBlc0000257	mE_mRNA_A_4d_Heatshock	0	0	1644	1644	Unique
Dmel_R6.35	FBgn0026756	Ugt37A1	FBlc0000236	modENCODE_mRNA-Seq_treatments	FBlc0000251	mE_mRNA_A_4d_Paraquat_10mM	0	0	1644	1644	Unique
Dmel_R6.35	FBgn0026756	Ugt37A1	FBlc0000236	modENCODE_mRNA-Seq_treatments	FBlc0000250	mE_mRNA_A_4d_Paraquat_5mM	0	0	1644	1644	Unique
Dmel_R6.35	FBgn0026756	Ugt37A1	FBlc0000236	modENCODE_mRNA-Seq_treatments	FBlc0000242	mE_mRNA_A_4d_Zn_4.5mM	1	1	1644	1644	Unique
Dmel_R6.35	FBgn0026756	Ugt37A1	FBlc0000236	modENCODE_mRNA-Seq_treatments	FBlc0000674	mE_mRNA_F_Sindbis_virus	2	1	1644	1644	Unique
Dmel_R6.35	FBgn0026756	Ugt37A1	FBlc0000236	modENCODE_mRNA-Seq_treatments	FBlc0000675	mE_mRNA_L_Sindbis_virus	7	2	1644	1644	Unique
Dmel_R6.35	FBgn0026756	Ugt37A1	FBlc0000236	modENCODE_mRNA-Seq_treatments	FBlc0000245	mE_mRNA_L3_Caffeine_1.5mg/ml	0	0	1644	1644	Unique
Dmel_R6.35	FBgn0026756	Ugt37A1	FBlc0000236	modENCODE_mRNA-Seq_treatments	FBlc0000248	mE_mRNA_L3_Cd_12h	0	0	1644	1644	Unique
Dmel_R6.35	FBgn0026756	Ugt37A1	FBlc0000236	modENCODE_mRNA-Seq_treatments	FBlc0000249	mE_mRNA_L3_Cd_6hr	0	0	1644	1644	Unique
Dmel_R6.35	FBgn0026756	Ugt37A1	FBlc0000236	modENCODE_mRNA-Seq_treatments	FBlc0000239	mE_mRNA_L3_Cu_0.5mM	0	0	1644	1644	Unique
Dmel_R6.35	FBgn0026756	Ugt37A1	FBlc0000236	modENCODE_mRNA-Seq_treatments	FBlc0000254	mE_mRNA_L3_EtOH_10	0	0	1644	1644	Unique
Dmel_R6.35	FBgn0026756	Ugt37A1	FBlc0000236	modENCODE_mRNA-Seq_treatments	FBlc0000256	mE_mRNA_L3_EtOH_2.5	0	0	1644	1644	Unique
Dmel_R6.35	FBgn0026756	Ugt37A1	FBlc0000236	modENCODE_mRNA-Seq_treatments	FBlc0000255	mE_mRNA_L3_EtOH_5	0	0	1644	1644	Unique
Dmel_R6.35	FBgn0026756	Ugt37A1	FBlc0000236	modENCODE_mRNA-Seq_treatments	FBlc0000240	mE_mRNA_L3_late_Zn_5mM	0	0	1644	1644	Unique
Dmel_R6.35	FBgn0026756	Ugt37A1	FBlc0000236	modENCODE_mRNA-Seq_treatments	FBlc0000253	mE_mRNA_L3_Rotenone_2ug	0	0	1644	1644	Unique
Dmel_R6.35	FBgn0026756	Ugt37A1	FBlc0000236	modENCODE_mRNA-Seq_treatments	FBlc0000252	mE_mRNA_L3_Rotenone_8ug	0	0	1644	1644	Unique
Dmel_R6.35	FBgn0026756	Ugt37A1	FBlc0000236	modENCODE_mRNA-Seq_treatments	FBlc0000676	mE_mRNA_M_Sindbis_virus	0	0	1644	1644	Unique
Dmel_R6.35	FBgn0026756	Ugt37A1	FBlc0000236	modENCODE_mRNA-Seq_treatments	FBlc0000677	mE_mRNA_P_Sindbis_virus	0	0	1644	1644	Unique
Dmel_R6.35	FBgn0038082	Ugt37A2	FBlc0000236	modENCODE_mRNA-Seq_treatments	FBlc0000672	mE_mRNA_A_10d_Resveratrol_100uM	10	2	1710	1710	Unique
Dmel_R6.35	FBgn0038082	Ugt37A2	FBlc0000236	modENCODE_mRNA-Seq_treatments	FBlc0000673	mE_mRNA_A_10d_Rotenone_Starved	19	3	1710	1710	Unique
Dmel_R6.35	FBgn0038082	Ugt37A2	FBlc0000236	modENCODE_mRNA-Seq_treatments	FBlc0000244	mE_mRNA_A_4d_Caffeine_2.5mg/ml	12	3	1710	1710	Unique
Dmel_R6.35	FBgn0038082	Ugt37A2	FBlc0000236	modENCODE_mRNA-Seq_treatments	FBlc0000243	mE_mRNA_A_4d_Caffeine_25mg/ml	1	1	1710	1710	Unique
Dmel_R6.35	FBgn0038082	Ugt37A2	FBlc0000236	modENCODE_mRNA-Seq_treatments	FBlc0000247	mE_mRNA_A_4d_Cd_0.05M	24	3	1710	1710	Unique
Dmel_R6.35	FBgn0038082	Ugt37A2	FBlc0000236	modENCODE_mRNA-Seq_treatments	FBlc0000246	mE_mRNA_A_4d_Cd_0.1M	3	1	1710	1710	Unique
Dmel_R6.35	FBgn0038082	Ugt37A2	FBlc0000236	modENCODE_mRNA-Seq_treatments	FBlc0000237	mE_mRNA_A_4d_Cold1	0	0	1710	1710	Unique
Dmel_R6.35	FBgn0038082	Ugt37A2	FBlc0000236	modENCODE_mRNA-Seq_treatments	FBlc0000238	mE_mRNA_A_4d_Cold2	1	1	1710	1710	Unique
Dmel_R6.35	FBgn0038082	Ugt37A2	FBlc0000236	modENCODE_mRNA-Seq_treatments	FBlc0000241	mE_mRNA_A_4d_Cu_15mM	1	1	1710	1710	Unique
Dmel_R6.35	FBgn0038082	Ugt37A2	FBlc0000236	modENCODE_mRNA-Seq_treatments	FBlc0000257	mE_mRNA_A_4d_Heatshock	19	3	1710	1710	Unique
Dmel_R6.35	FBgn0038082	Ugt37A2	FBlc0000236	modENCODE_mRNA-Seq_treatments	FBlc0000251	mE_mRNA_A_4d_Paraquat_10mM	10	2	1710	1710	Unique
Dmel_R6.35	FBgn0038082	Ugt37A2	FBlc0000236	modENCODE_mRNA-Seq_treatments	FBlc0000250	mE_mRNA_A_4d_Paraquat_5mM	4	2	1710	1710	Unique
Dmel_R6.35	FBgn0038082	Ugt37A2	FBlc0000236	modENCODE_mRNA-Seq_treatments	FBlc0000242	mE_mRNA_A_4d_Zn_4.5mM	1	1	1710	1710	Unique
Dmel_R6.35	FBgn0038082	Ugt37A2	FBlc0000236	modENCODE_mRNA-Seq_treatments	FBlc0000674	mE_mRNA_F_Sindbis_virus	51	5	1710	1710	Unique
Dmel_R6.35	FBgn0038082	Ugt37A2	FBlc0000236	modENCODE_mRNA-Seq_treatments	FBlc0000675	mE_mRNA_L_Sindbis_virus	126	6	1710	1710	Unique
Dmel_R6.35	FBgn0038082	Ugt37A2	FBlc0000236	modENCODE_mRNA-Seq_treatments	FBlc0000245	mE_mRNA_L3_Caffeine_1.5mg/ml	139	6	1710	1710	Unique
Dmel_R6.35	FBgn0038082	Ugt37A2	FBlc0000236	modENCODE_mRNA-Seq_treatments	FBlc0000248	mE_mRNA_L3_Cd_12h	10	2	1710	1710	Unique
Dmel_R6.35	FBgn0038082	Ugt37A2	FBlc0000236	modENCODE_mRNA-Seq_treatments	FBlc0000249	mE_mRNA_L3_Cd_6hr	14	3	1710	1710	Unique
Dmel_R6.35	FBgn0038082	Ugt37A2	FBlc0000236	modENCODE_mRNA-Seq_treatments	FBlc0000239	mE_mRNA_L3_Cu_0.5mM	2	1	1710	1710	Unique
Dmel_R6.35	FBgn0038082	Ugt37A2	FBlc0000236	modENCODE_mRNA-Seq_treatments	FBlc0000254	mE_mRNA_L3_EtOH_10	26	4	1710	1710	Unique
Dmel_R6.35	FBgn0038082	Ugt37A2	FBlc0000236	modENCODE_mRNA-Seq_treatments	FBlc0000256	mE_mRNA_L3_EtOH_2.5	3	1	1710	1710	Unique
Dmel_R6.35	FBgn0038082	Ugt37A2	FBlc0000236	modENCODE_mRNA-Seq_treatments	FBlc0000255	mE_mRNA_L3_EtOH_5	144	6	1710	1710	Unique
Dmel_R6.35	FBgn0038082	Ugt37A2	FBlc0000236	modENCODE_mRNA-Seq_treatments	FBlc0000240	mE_mRNA_L3_late_Zn_5mM	1	1	1710	1710	Unique
Dmel_R6.35	FBgn0038082	Ugt37A2	FBlc0000236	modENCODE_mRNA-Seq_treatments	FBlc0000253	mE_mRNA_L3_Rotenone_2ug	59	5	1710	1710	Unique
Dmel_R6.35	FBgn0038082	Ugt37A2	FBlc0000236	modENCODE_mRNA-Seq_treatments	FBlc0000252	mE_mRNA_L3_Rotenone_8ug	87	5	1710	1710	Unique
Dmel_R6.35	FBgn0038082	Ugt37A2	FBlc0000236	modENCODE_mRNA-Seq_treatments	FBlc0000676	mE_mRNA_M_Sindbis_virus	47	4	1710	1710	Unique
Dmel_R6.35	FBgn0038082	Ugt37A2	FBlc0000236	modENCODE_mRNA-Seq_treatments	FBlc0000677	mE_mRNA_P_Sindbis_virus	5	2	1710	1710	Unique
Dmel_R6.35	FBgn0038083	Ugt37A3	FBlc0000236	modENCODE_mRNA-Seq_treatments	FBlc0000672	mE_mRNA_A_10d_Resveratrol_100uM	4	2	1667	1667	Unique
Dmel_R6.35	FBgn0038083	Ugt37A3	FBlc0000236	modENCODE_mRNA-Seq_treatments	FBlc0000673	mE_mRNA_A_10d_Rotenone_Starved	8	2	1667	1667	Unique
Dmel_R6.35	FBgn0038083	Ugt37A3	FBlc0000236	modENCODE_mRNA-Seq_treatments	FBlc0000244	mE_mRNA_A_4d_Caffeine_2.5mg/ml	2	1	1667	1667	Unique
Dmel_R6.35	FBgn0038083	Ugt37A3	FBlc0000236	modENCODE_mRNA-Seq_treatments	FBlc0000243	mE_mRNA_A_4d_Caffeine_25mg/ml	3	1	1667	1667	Unique
Dmel_R6.35	FBgn0038083	Ugt37A3	FBlc0000236	modENCODE_mRNA-Seq_treatments	FBlc0000247	mE_mRNA_A_4d_Cd_0.05M	40	4	1667	1667	Unique
Dmel_R6.35	FBgn0038083	Ugt37A3	FBlc0000236	modENCODE_mRNA-Seq_treatments	FBlc0000246	mE_mRNA_A_4d_Cd_0.1M	7	2	1667	1667	Unique
Dmel_R6.35	FBgn0038083	Ugt37A3	FBlc0000236	modENCODE_mRNA-Seq_treatments	FBlc0000237	mE_mRNA_A_4d_Cold1	2	1	1667	1667	Unique
Dmel_R6.35	FBgn0038083	Ugt37A3	FBlc0000236	modENCODE_mRNA-Seq_treatments	FBlc0000238	mE_mRNA_A_4d_Cold2	5	2	1667	1667	Unique
Dmel_R6.35	FBgn0038083	Ugt37A3	FBlc0000236	modENCODE_mRNA-Seq_treatments	FBlc0000241	mE_mRNA_A_4d_Cu_15mM	3	1	1667	1667	Unique
Dmel_R6.35	FBgn0038083	Ugt37A3	FBlc0000236	modENCODE_mRNA-Seq_treatments	FBlc0000257	mE_mRNA_A_4d_Heatshock	33	4	1667	1667	Unique
Dmel_R6.35	FBgn0038083	Ugt37A3	FBlc0000236	modENCODE_mRNA-Seq_treatments	FBlc0000251	mE_mRNA_A_4d_Paraquat_10mM	15	3	1667	1667	Unique
Dmel_R6.35	FBgn0038083	Ugt37A3	FBlc0000236	modENCODE_mRNA-Seq_treatments	FBlc0000250	mE_mRNA_A_4d_Paraquat_5mM	6	2	1667	1667	Unique
Dmel_R6.35	FBgn0038083	Ugt37A3	FBlc0000236	modENCODE_mRNA-Seq_treatments	FBlc0000242	mE_mRNA_A_4d_Zn_4.5mM	3	1	1667	1667	Unique
Dmel_R6.35	FBgn0038083	Ugt37A3	FBlc0000236	modENCODE_mRNA-Seq_treatments	FBlc0000674	mE_mRNA_F_Sindbis_virus	31	4	1667	1667	Unique
Dmel_R6.35	FBgn0038083	Ugt37A3	FBlc0000236	modENCODE_mRNA-Seq_treatments	FBlc0000675	mE_mRNA_L_Sindbis_virus	44	4	1667	1667	Unique
Dmel_R6.35	FBgn0038083	Ugt37A3	FBlc0000236	modENCODE_mRNA-Seq_treatments	FBlc0000245	mE_mRNA_L3_Caffeine_1.5mg/ml	261	6	1667	1667	Unique
Dmel_R6.35	FBgn0038083	Ugt37A3	FBlc0000236	modENCODE_mRNA-Seq_treatments	FBlc0000248	mE_mRNA_L3_Cd_12h	50	4	1667	1667	Unique
Dmel_R6.35	FBgn0038083	Ugt37A3	FBlc0000236	modENCODE_mRNA-Seq_treatments	FBlc0000249	mE_mRNA_L3_Cd_6hr	43	4	1667	1667	Unique
Dmel_R6.35	FBgn0038083	Ugt37A3	FBlc0000236	modENCODE_mRNA-Seq_treatments	FBlc0000239	mE_mRNA_L3_Cu_0.5mM	12	3	1667	1667	Unique
Dmel_R6.35	FBgn0038083	Ugt37A3	FBlc0000236	modENCODE_mRNA-Seq_treatments	FBlc0000254	mE_mRNA_L3_EtOH_10	37	4	1667	1667	Unique
Dmel_R6.35	FBgn0038083	Ugt37A3	FBlc0000236	modENCODE_mRNA-Seq_treatments	FBlc0000256	mE_mRNA_L3_EtOH_2.5	5	2	1667	1667	Unique
Dmel_R6.35	FBgn0038083	Ugt37A3	FBlc0000236	modENCODE_mRNA-Seq_treatments	FBlc0000255	mE_mRNA_L3_EtOH_5	132	6	1667	1667	Unique
Dmel_R6.35	FBgn0038083	Ugt37A3	FBlc0000236	modENCODE_mRNA-Seq_treatments	FBlc0000240	mE_mRNA_L3_late_Zn_5mM	6	2	1667	1667	Unique
Dmel_R6.35	FBgn0038083	Ugt37A3	FBlc0000236	modENCODE_mRNA-Seq_treatments	FBlc0000253	mE_mRNA_L3_Rotenone_2ug	121	6	1667	1667	Unique
Dmel_R6.35	FBgn0038083	Ugt37A3	FBlc0000236	modENCODE_mRNA-Seq_treatments	FBlc0000252	mE_mRNA_L3_Rotenone_8ug	132	6	1667	1667	Unique
Dmel_R6.35	FBgn0038083	Ugt37A3	FBlc0000236	modENCODE_mRNA-Seq_treatments	FBlc0000676	mE_mRNA_M_Sindbis_virus	34	4	1667	1667	Unique
Dmel_R6.35	FBgn0038083	Ugt37A3	FBlc0000236	modENCODE_mRNA-Seq_treatments	FBlc0000677	mE_mRNA_P_Sindbis_virus	5	2	1667	1667	Unique
Dmel_R6.35	FBgn0026755	Ugt37B1	FBlc0000236	modENCODE_mRNA-Seq_treatments	FBlc0000672	mE_mRNA_A_10d_Resveratrol_100uM	2	1	1740	1740	Unique
Dmel_R6.35	FBgn0026755	Ugt37B1	FBlc0000236	modENCODE_mRNA-Seq_treatments	FBlc0000673	mE_mRNA_A_10d_Rotenone_Starved	5	2	1740	1740	Unique
Dmel_R6.35	FBgn0026755	Ugt37B1	FBlc0000236	modENCODE_mRNA-Seq_treatments	FBlc0000244	mE_mRNA_A_4d_Caffeine_2.5mg/ml	1	1	1740	1740	Unique
Dmel_R6.35	FBgn0026755	Ugt37B1	FBlc0000236	modENCODE_mRNA-Seq_treatments	FBlc0000243	mE_mRNA_A_4d_Caffeine_25mg/ml	0	0	1740	1740	Unique
Dmel_R6.35	FBgn0026755	Ugt37B1	FBlc0000236	modENCODE_mRNA-Seq_treatments	FBlc0000247	mE_mRNA_A_4d_Cd_0.05M	4	2	1740	1740	Unique
Dmel_R6.35	FBgn0026755	Ugt37B1	FBlc0000236	modENCODE_mRNA-Seq_treatments	FBlc0000246	mE_mRNA_A_4d_Cd_0.1M	1	1	1740	1740	Unique
Dmel_R6.35	FBgn0026755	Ugt37B1	FBlc0000236	modENCODE_mRNA-Seq_treatments	FBlc0000237	mE_mRNA_A_4d_Cold1	0	0	1740	1740	Unique
Dmel_R6.35	FBgn0026755	Ugt37B1	FBlc0000236	modENCODE_mRNA-Seq_treatments	FBlc0000238	mE_mRNA_A_4d_Cold2	0	0	1740	1740	Unique
Dmel_R6.35	FBgn0026755	Ugt37B1	FBlc0000236	modENCODE_mRNA-Seq_treatments	FBlc0000241	mE_mRNA_A_4d_Cu_15mM	0	0	1740	1740	Unique
Dmel_R6.35	FBgn0026755	Ugt37B1	FBlc0000236	modENCODE_mRNA-Seq_treatments	FBlc0000257	mE_mRNA_A_4d_Heatshock	4	2	1740	1740	Unique
Dmel_R6.35	FBgn0026755	Ugt37B1	FBlc0000236	modENCODE_mRNA-Seq_treatments	FBlc0000251	mE_mRNA_A_4d_Paraquat_10mM	1	1	1740	1740	Unique
Dmel_R6.35	FBgn0026755	Ugt37B1	FBlc0000236	modENCODE_mRNA-Seq_treatments	FBlc0000250	mE_mRNA_A_4d_Paraquat_5mM	3	1	1740	1740	Unique
Dmel_R6.35	FBgn0026755	Ugt37B1	FBlc0000236	modENCODE_mRNA-Seq_treatments	FBlc0000242	mE_mRNA_A_4d_Zn_4.5mM	0	0	1740	1740	Unique
Dmel_R6.35	FBgn0026755	Ugt37B1	FBlc0000236	modENCODE_mRNA-Seq_treatments	FBlc0000674	mE_mRNA_F_Sindbis_virus	2	1	1740	1740	Unique
Dmel_R6.35	FBgn0026755	Ugt37B1	FBlc0000236	modENCODE_mRNA-Seq_treatments	FBlc0000675	mE_mRNA_L_Sindbis_virus	11	3	1740	1740	Unique
Dmel_R6.35	FBgn0026755	Ugt37B1	FBlc0000236	modENCODE_mRNA-Seq_treatments	FBlc0000245	mE_mRNA_L3_Caffeine_1.5mg/ml	5	2	1740	1740	Unique
Dmel_R6.35	FBgn0026755	Ugt37B1	FBlc0000236	modENCODE_mRNA-Seq_treatments	FBlc0000248	mE_mRNA_L3_Cd_12h	3	1	1740	1740	Unique
Dmel_R6.35	FBgn0026755	Ugt37B1	FBlc0000236	modENCODE_mRNA-Seq_treatments	FBlc0000249	mE_mRNA_L3_Cd_6hr	5	2	1740	1740	Unique
Dmel_R6.35	FBgn0026755	Ugt37B1	FBlc0000236	modENCODE_mRNA-Seq_treatments	FBlc0000239	mE_mRNA_L3_Cu_0.5mM	0	0	1740	1740	Unique
Dmel_R6.35	FBgn0026755	Ugt37B1	FBlc0000236	modENCODE_mRNA-Seq_treatments	FBlc0000254	mE_mRNA_L3_EtOH_10	5	2	1740	1740	Unique
Dmel_R6.35	FBgn0026755	Ugt37B1	FBlc0000236	modENCODE_mRNA-Seq_treatments	FBlc0000256	mE_mRNA_L3_EtOH_2.5	1	1	1740	1740	Unique
Dmel_R6.35	FBgn0026755	Ugt37B1	FBlc0000236	modENCODE_mRNA-Seq_treatments	FBlc0000255	mE_mRNA_L3_EtOH_5	13	3	1740	1740	Unique
Dmel_R6.35	FBgn0026755	Ugt37B1	FBlc0000236	modENCODE_mRNA-Seq_treatments	FBlc0000240	mE_mRNA_L3_late_Zn_5mM	1	1	1740	1740	Unique
Dmel_R6.35	FBgn0026755	Ugt37B1	FBlc0000236	modENCODE_mRNA-Seq_treatments	FBlc0000253	mE_mRNA_L3_Rotenone_2ug	5	2	1740	1740	Unique
Dmel_R6.35	FBgn0026755	Ugt37B1	FBlc0000236	modENCODE_mRNA-Seq_treatments	FBlc0000252	mE_mRNA_L3_Rotenone_8ug	3	1	1740	1740	Unique
Dmel_R6.35	FBgn0026755	Ugt37B1	FBlc0000236	modENCODE_mRNA-Seq_treatments	FBlc0000676	mE_mRNA_M_Sindbis_virus	7	2	1740	1740	Unique
Dmel_R6.35	FBgn0026755	Ugt37B1	FBlc0000236	modENCODE_mRNA-Seq_treatments	FBlc0000677	mE_mRNA_P_Sindbis_virus	1	1	1740	1740	Unique
Dmel_R6.35	FBgn0026754	Ugt37C1	FBlc0000236	modENCODE_mRNA-Seq_treatments	FBlc0000672	mE_mRNA_A_10d_Resveratrol_100uM	0	0	1743	1743	Unique
Dmel_R6.35	FBgn0026754	Ugt37C1	FBlc0000236	modENCODE_mRNA-Seq_treatments	FBlc0000673	mE_mRNA_A_10d_Rotenone_Starved	4	2	1743	1743	Unique
Dmel_R6.35	FBgn0026754	Ugt37C1	FBlc0000236	modENCODE_mRNA-Seq_treatments	FBlc0000244	mE_mRNA_A_4d_Caffeine_2.5mg/ml	0	0	1743	1743	Unique
Dmel_R6.35	FBgn0026754	Ugt37C1	FBlc0000236	modENCODE_mRNA-Seq_treatments	FBlc0000243	mE_mRNA_A_4d_Caffeine_25mg/ml	0	0	1743	1743	Unique
Dmel_R6.35	FBgn0026754	Ugt37C1	FBlc0000236	modENCODE_mRNA-Seq_treatments	FBlc0000247	mE_mRNA_A_4d_Cd_0.05M	2	1	1743	1743	Unique
Dmel_R6.35	FBgn0026754	Ugt37C1	FBlc0000236	modENCODE_mRNA-Seq_treatments	FBlc0000246	mE_mRNA_A_4d_Cd_0.1M	0	0	1743	1743	Unique
Dmel_R6.35	FBgn0026754	Ugt37C1	FBlc0000236	modENCODE_mRNA-Seq_treatments	FBlc0000237	mE_mRNA_A_4d_Cold1	0	0	1743	1743	Unique
Dmel_R6.35	FBgn0026754	Ugt37C1	FBlc0000236	modENCODE_mRNA-Seq_treatments	FBlc0000238	mE_mRNA_A_4d_Cold2	0	0	1743	1743	Unique
Dmel_R6.35	FBgn0026754	Ugt37C1	FBlc0000236	modENCODE_mRNA-Seq_treatments	FBlc0000241	mE_mRNA_A_4d_Cu_15mM	0	0	1743	1743	Unique
Dmel_R6.35	FBgn0026754	Ugt37C1	FBlc0000236	modENCODE_mRNA-Seq_treatments	FBlc0000257	mE_mRNA_A_4d_Heatshock	1	1	1743	1743	Unique
Dmel_R6.35	FBgn0026754	Ugt37C1	FBlc0000236	modENCODE_mRNA-Seq_treatments	FBlc0000251	mE_mRNA_A_4d_Paraquat_10mM	0	0	1743	1743	Unique
Dmel_R6.35	FBgn0026754	Ugt37C1	FBlc0000236	modENCODE_mRNA-Seq_treatments	FBlc0000250	mE_mRNA_A_4d_Paraquat_5mM	0	0	1743	1743	Unique
Dmel_R6.35	FBgn0026754	Ugt37C1	FBlc0000236	modENCODE_mRNA-Seq_treatments	FBlc0000242	mE_mRNA_A_4d_Zn_4.5mM	0	0	1743	1743	Unique
Dmel_R6.35	FBgn0026754	Ugt37C1	FBlc0000236	modENCODE_mRNA-Seq_treatments	FBlc0000674	mE_mRNA_F_Sindbis_virus	0	0	1743	1743	Unique
Dmel_R6.35	FBgn0026754	Ugt37C1	FBlc0000236	modENCODE_mRNA-Seq_treatments	FBlc0000675	mE_mRNA_L_Sindbis_virus	17	3	1743	1743	Unique
Dmel_R6.35	FBgn0026754	Ugt37C1	FBlc0000236	modENCODE_mRNA-Seq_treatments	FBlc0000245	mE_mRNA_L3_Caffeine_1.5mg/ml	1	1	1743	1743	Unique
Dmel_R6.35	FBgn0026754	Ugt37C1	FBlc0000236	modENCODE_mRNA-Seq_treatments	FBlc0000248	mE_mRNA_L3_Cd_12h	0	0	1743	1743	Unique
Dmel_R6.35	FBgn0026754	Ugt37C1	FBlc0000236	modENCODE_mRNA-Seq_treatments	FBlc0000249	mE_mRNA_L3_Cd_6hr	2	1	1743	1743	Unique
Dmel_R6.35	FBgn0026754	Ugt37C1	FBlc0000236	modENCODE_mRNA-Seq_treatments	FBlc0000239	mE_mRNA_L3_Cu_0.5mM	0	0	1743	1743	Unique
Dmel_R6.35	FBgn0026754	Ugt37C1	FBlc0000236	modENCODE_mRNA-Seq_treatments	FBlc0000254	mE_mRNA_L3_EtOH_10	3	1	1743	1743	Unique
Dmel_R6.35	FBgn0026754	Ugt37C1	FBlc0000236	modENCODE_mRNA-Seq_treatments	FBlc0000256	mE_mRNA_L3_EtOH_2.5	0	0	1743	1743	Unique
Dmel_R6.35	FBgn0026754	Ugt37C1	FBlc0000236	modENCODE_mRNA-Seq_treatments	FBlc0000255	mE_mRNA_L3_EtOH_5	3	1	1743	1743	Unique
Dmel_R6.35	FBgn0026754	Ugt37C1	FBlc0000236	modENCODE_mRNA-Seq_treatments	FBlc0000240	mE_mRNA_L3_late_Zn_5mM	0	0	1743	1743	Unique
Dmel_R6.35	FBgn0026754	Ugt37C1	FBlc0000236	modENCODE_mRNA-Seq_treatments	FBlc0000253	mE_mRNA_L3_Rotenone_2ug	5	2	1743	1743	Unique
Dmel_R6.35	FBgn0026754	Ugt37C1	FBlc0000236	modENCODE_mRNA-Seq_treatments	FBlc0000252	mE_mRNA_L3_Rotenone_8ug	3	1	1743	1743	Unique
Dmel_R6.35	FBgn0026754	Ugt37C1	FBlc0000236	modENCODE_mRNA-Seq_treatments	FBlc0000676	mE_mRNA_M_Sindbis_virus	0	0	1743	1743	Unique
Dmel_R6.35	FBgn0026754	Ugt37C1	FBlc0000236	modENCODE_mRNA-Seq_treatments	FBlc0000677	mE_mRNA_P_Sindbis_virus	0	0	1743	1743	Unique
Dmel_R6.35	FBgn0040262	Ugt37C2	FBlc0000236	modENCODE_mRNA-Seq_treatments	FBlc0000672	mE_mRNA_A_10d_Resveratrol_100uM	1	1	1799	1799	Unique
Dmel_R6.35	FBgn0040262	Ugt37C2	FBlc0000236	modENCODE_mRNA-Seq_treatments	FBlc0000673	mE_mRNA_A_10d_Rotenone_Starved	5	2	1799	1799	Unique
Dmel_R6.35	FBgn0040262	Ugt37C2	FBlc0000236	modENCODE_mRNA-Seq_treatments	FBlc0000244	mE_mRNA_A_4d_Caffeine_2.5mg/ml	1	1	1799	1799	Unique
Dmel_R6.35	FBgn0040262	Ugt37C2	FBlc0000236	modENCODE_mRNA-Seq_treatments	FBlc0000243	mE_mRNA_A_4d_Caffeine_25mg/ml	0	0	1799	1799	Unique
Dmel_R6.35	FBgn0040262	Ugt37C2	FBlc0000236	modENCODE_mRNA-Seq_treatments	FBlc0000247	mE_mRNA_A_4d_Cd_0.05M	6	2	1799	1799	Unique
Dmel_R6.35	FBgn0040262	Ugt37C2	FBlc0000236	modENCODE_mRNA-Seq_treatments	FBlc0000246	mE_mRNA_A_4d_Cd_0.1M	2	1	1799	1799	Unique
Dmel_R6.35	FBgn0040262	Ugt37C2	FBlc0000236	modENCODE_mRNA-Seq_treatments	FBlc0000237	mE_mRNA_A_4d_Cold1	0	0	1799	1799	Unique
Dmel_R6.35	FBgn0040262	Ugt37C2	FBlc0000236	modENCODE_mRNA-Seq_treatments	FBlc0000238	mE_mRNA_A_4d_Cold2	0	0	1799	1799	Unique
Dmel_R6.35	FBgn0040262	Ugt37C2	FBlc0000236	modENCODE_mRNA-Seq_treatments	FBlc0000241	mE_mRNA_A_4d_Cu_15mM	1	1	1799	1799	Unique
Dmel_R6.35	FBgn0040262	Ugt37C2	FBlc0000236	modENCODE_mRNA-Seq_treatments	FBlc0000257	mE_mRNA_A_4d_Heatshock	3	1	1799	1799	Unique
Dmel_R6.35	FBgn0040262	Ugt37C2	FBlc0000236	modENCODE_mRNA-Seq_treatments	FBlc0000251	mE_mRNA_A_4d_Paraquat_10mM	2	1	1799	1799	Unique
Dmel_R6.35	FBgn0040262	Ugt37C2	FBlc0000236	modENCODE_mRNA-Seq_treatments	FBlc0000250	mE_mRNA_A_4d_Paraquat_5mM	2	1	1799	1799	Unique
Dmel_R6.35	FBgn0040262	Ugt37C2	FBlc0000236	modENCODE_mRNA-Seq_treatments	FBlc0000242	mE_mRNA_A_4d_Zn_4.5mM	0	0	1799	1799	Unique
Dmel_R6.35	FBgn0040262	Ugt37C2	FBlc0000236	modENCODE_mRNA-Seq_treatments	FBlc0000674	mE_mRNA_F_Sindbis_virus	1	1	1799	1799	Unique
Dmel_R6.35	FBgn0040262	Ugt37C2	FBlc0000236	modENCODE_mRNA-Seq_treatments	FBlc0000675	mE_mRNA_L_Sindbis_virus	7	2	1799	1799	Unique
Dmel_R6.35	FBgn0040262	Ugt37C2	FBlc0000236	modENCODE_mRNA-Seq_treatments	FBlc0000245	mE_mRNA_L3_Caffeine_1.5mg/ml	6	2	1799	1799	Unique
Dmel_R6.35	FBgn0040262	Ugt37C2	FBlc0000236	modENCODE_mRNA-Seq_treatments	FBlc0000248	mE_mRNA_L3_Cd_12h	1	1	1799	1799	Unique
Dmel_R6.35	FBgn0040262	Ugt37C2	FBlc0000236	modENCODE_mRNA-Seq_treatments	FBlc0000249	mE_mRNA_L3_Cd_6hr	2	1	1799	1799	Unique
Dmel_R6.35	FBgn0040262	Ugt37C2	FBlc0000236	modENCODE_mRNA-Seq_treatments	FBlc0000239	mE_mRNA_L3_Cu_0.5mM	2	1	1799	1799	Unique
Dmel_R6.35	FBgn0040262	Ugt37C2	FBlc0000236	modENCODE_mRNA-Seq_treatments	FBlc0000254	mE_mRNA_L3_EtOH_10	6	2	1799	1799	Unique
Dmel_R6.35	FBgn0040262	Ugt37C2	FBlc0000236	modENCODE_mRNA-Seq_treatments	FBlc0000256	mE_mRNA_L3_EtOH_2.5	2	1	1799	1799	Unique
Dmel_R6.35	FBgn0040262	Ugt37C2	FBlc0000236	modENCODE_mRNA-Seq_treatments	FBlc0000255	mE_mRNA_L3_EtOH_5	19	3	1799	1799	Unique
Dmel_R6.35	FBgn0040262	Ugt37C2	FBlc0000236	modENCODE_mRNA-Seq_treatments	FBlc0000240	mE_mRNA_L3_late_Zn_5mM	0	0	1799	1799	Unique
Dmel_R6.35	FBgn0040262	Ugt37C2	FBlc0000236	modENCODE_mRNA-Seq_treatments	FBlc0000253	mE_mRNA_L3_Rotenone_2ug	8	2	1799	1799	Unique
Dmel_R6.35	FBgn0040262	Ugt37C2	FBlc0000236	modENCODE_mRNA-Seq_treatments	FBlc0000252	mE_mRNA_L3_Rotenone_8ug	9	2	1799	1799	Unique
Dmel_R6.35	FBgn0040262	Ugt37C2	FBlc0000236	modENCODE_mRNA-Seq_treatments	FBlc0000676	mE_mRNA_M_Sindbis_virus	1	1	1799	1799	Unique
Dmel_R6.35	FBgn0040262	Ugt37C2	FBlc0000236	modENCODE_mRNA-Seq_treatments	FBlc0000677	mE_mRNA_P_Sindbis_virus	1	1	1799	1799	Unique
Dmel_R6.35	FBgn0040260	Ugt37D1	FBlc0000236	modENCODE_mRNA-Seq_treatments	FBlc0000672	mE_mRNA_A_10d_Resveratrol_100uM	23	3	1954	1954	Unique
Dmel_R6.35	FBgn0040260	Ugt37D1	FBlc0000236	modENCODE_mRNA-Seq_treatments	FBlc0000673	mE_mRNA_A_10d_Rotenone_Starved	20	3	1954	1954	Unique
Dmel_R6.35	FBgn0040260	Ugt37D1	FBlc0000236	modENCODE_mRNA-Seq_treatments	FBlc0000244	mE_mRNA_A_4d_Caffeine_2.5mg/ml	4	2	1954	1954	Unique
Dmel_R6.35	FBgn0040260	Ugt37D1	FBlc0000236	modENCODE_mRNA-Seq_treatments	FBlc0000243	mE_mRNA_A_4d_Caffeine_25mg/ml	2	1	1954	1954	Unique
Dmel_R6.35	FBgn0040260	Ugt37D1	FBlc0000236	modENCODE_mRNA-Seq_treatments	FBlc0000247	mE_mRNA_A_4d_Cd_0.05M	21	3	1954	1954	Unique
Dmel_R6.35	FBgn0040260	Ugt37D1	FBlc0000236	modENCODE_mRNA-Seq_treatments	FBlc0000246	mE_mRNA_A_4d_Cd_0.1M	10	2	1954	1954	Unique
Dmel_R6.35	FBgn0040260	Ugt37D1	FBlc0000236	modENCODE_mRNA-Seq_treatments	FBlc0000237	mE_mRNA_A_4d_Cold1	1	1	1954	1954	Unique
Dmel_R6.35	FBgn0040260	Ugt37D1	FBlc0000236	modENCODE_mRNA-Seq_treatments	FBlc0000238	mE_mRNA_A_4d_Cold2	1	1	1954	1954	Unique
Dmel_R6.35	FBgn0040260	Ugt37D1	FBlc0000236	modENCODE_mRNA-Seq_treatments	FBlc0000241	mE_mRNA_A_4d_Cu_15mM	5	2	1954	1954	Unique
Dmel_R6.35	FBgn0040260	Ugt37D1	FBlc0000236	modENCODE_mRNA-Seq_treatments	FBlc0000257	mE_mRNA_A_4d_Heatshock	12	3	1954	1954	Unique
Dmel_R6.35	FBgn0040260	Ugt37D1	FBlc0000236	modENCODE_mRNA-Seq_treatments	FBlc0000251	mE_mRNA_A_4d_Paraquat_10mM	28	4	1954	1954	Unique
Dmel_R6.35	FBgn0040260	Ugt37D1	FBlc0000236	modENCODE_mRNA-Seq_treatments	FBlc0000250	mE_mRNA_A_4d_Paraquat_5mM	7	2	1954	1954	Unique
Dmel_R6.35	FBgn0040260	Ugt37D1	FBlc0000236	modENCODE_mRNA-Seq_treatments	FBlc0000242	mE_mRNA_A_4d_Zn_4.5mM	4	2	1954	1954	Unique
Dmel_R6.35	FBgn0040260	Ugt37D1	FBlc0000236	modENCODE_mRNA-Seq_treatments	FBlc0000674	mE_mRNA_F_Sindbis_virus	44	4	1954	1954	Unique
Dmel_R6.35	FBgn0040260	Ugt37D1	FBlc0000236	modENCODE_mRNA-Seq_treatments	FBlc0000675	mE_mRNA_L_Sindbis_virus	102	6	1954	1954	Unique
Dmel_R6.35	FBgn0040260	Ugt37D1	FBlc0000236	modENCODE_mRNA-Seq_treatments	FBlc0000245	mE_mRNA_L3_Caffeine_1.5mg/ml	26	4	1954	1954	Unique
Dmel_R6.35	FBgn0040260	Ugt37D1	FBlc0000236	modENCODE_mRNA-Seq_treatments	FBlc0000248	mE_mRNA_L3_Cd_12h	7	2	1954	1954	Unique
Dmel_R6.35	FBgn0040260	Ugt37D1	FBlc0000236	modENCODE_mRNA-Seq_treatments	FBlc0000249	mE_mRNA_L3_Cd_6hr	14	3	1954	1954	Unique
Dmel_R6.35	FBgn0040260	Ugt37D1	FBlc0000236	modENCODE_mRNA-Seq_treatments	FBlc0000239	mE_mRNA_L3_Cu_0.5mM	6	2	1954	1954	Unique
Dmel_R6.35	FBgn0040260	Ugt37D1	FBlc0000236	modENCODE_mRNA-Seq_treatments	FBlc0000254	mE_mRNA_L3_EtOH_10	20	3	1954	1954	Unique
Dmel_R6.35	FBgn0040260	Ugt37D1	FBlc0000236	modENCODE_mRNA-Seq_treatments	FBlc0000256	mE_mRNA_L3_EtOH_2.5	7	2	1954	1954	Unique
Dmel_R6.35	FBgn0040260	Ugt37D1	FBlc0000236	modENCODE_mRNA-Seq_treatments	FBlc0000255	mE_mRNA_L3_EtOH_5	47	4	1954	1954	Unique
Dmel_R6.35	FBgn0040260	Ugt37D1	FBlc0000236	modENCODE_mRNA-Seq_treatments	FBlc0000240	mE_mRNA_L3_late_Zn_5mM	4	2	1954	1954	Unique
Dmel_R6.35	FBgn0040260	Ugt37D1	FBlc0000236	modENCODE_mRNA-Seq_treatments	FBlc0000253	mE_mRNA_L3_Rotenone_2ug	27	4	1954	1954	Unique
Dmel_R6.35	FBgn0040260	Ugt37D1	FBlc0000236	modENCODE_mRNA-Seq_treatments	FBlc0000252	mE_mRNA_L3_Rotenone_8ug	60	5	1954	1954	Unique
Dmel_R6.35	FBgn0040260	Ugt37D1	FBlc0000236	modENCODE_mRNA-Seq_treatments	FBlc0000676	mE_mRNA_M_Sindbis_virus	46	4	1954	1954	Unique
Dmel_R6.35	FBgn0040260	Ugt37D1	FBlc0000236	modENCODE_mRNA-Seq_treatments	FBlc0000677	mE_mRNA_P_Sindbis_virus	17	3	1954	1954	Unique
Dmel_R6.35	FBgn0040261	Ugt37E1	FBlc0000236	modENCODE_mRNA-Seq_treatments	FBlc0000672	mE_mRNA_A_10d_Resveratrol_100uM	0	0	1620	1620	Unique
Dmel_R6.35	FBgn0040261	Ugt37E1	FBlc0000236	modENCODE_mRNA-Seq_treatments	FBlc0000673	mE_mRNA_A_10d_Rotenone_Starved	3	1	1620	1620	Unique
Dmel_R6.35	FBgn0040261	Ugt37E1	FBlc0000236	modENCODE_mRNA-Seq_treatments	FBlc0000244	mE_mRNA_A_4d_Caffeine_2.5mg/ml	0	0	1620	1620	Unique
Dmel_R6.35	FBgn0040261	Ugt37E1	FBlc0000236	modENCODE_mRNA-Seq_treatments	FBlc0000243	mE_mRNA_A_4d_Caffeine_25mg/ml	0	0	1620	1620	Unique
Dmel_R6.35	FBgn0040261	Ugt37E1	FBlc0000236	modENCODE_mRNA-Seq_treatments	FBlc0000247	mE_mRNA_A_4d_Cd_0.05M	0	0	1620	1620	Unique
Dmel_R6.35	FBgn0040261	Ugt37E1	FBlc0000236	modENCODE_mRNA-Seq_treatments	FBlc0000246	mE_mRNA_A_4d_Cd_0.1M	0	0	1620	1620	Unique
Dmel_R6.35	FBgn0040261	Ugt37E1	FBlc0000236	modENCODE_mRNA-Seq_treatments	FBlc0000237	mE_mRNA_A_4d_Cold1	0	0	1620	1620	Unique
Dmel_R6.35	FBgn0040261	Ugt37E1	FBlc0000236	modENCODE_mRNA-Seq_treatments	FBlc0000238	mE_mRNA_A_4d_Cold2	0	0	1620	1620	Unique
Dmel_R6.35	FBgn0040261	Ugt37E1	FBlc0000236	modENCODE_mRNA-Seq_treatments	FBlc0000241	mE_mRNA_A_4d_Cu_15mM	0	0	1620	1620	Unique
Dmel_R6.35	FBgn0040261	Ugt37E1	FBlc0000236	modENCODE_mRNA-Seq_treatments	FBlc0000257	mE_mRNA_A_4d_Heatshock	0	0	1620	1620	Unique
Dmel_R6.35	FBgn0040261	Ugt37E1	FBlc0000236	modENCODE_mRNA-Seq_treatments	FBlc0000251	mE_mRNA_A_4d_Paraquat_10mM	0	0	1620	1620	Unique
Dmel_R6.35	FBgn0040261	Ugt37E1	FBlc0000236	modENCODE_mRNA-Seq_treatments	FBlc0000250	mE_mRNA_A_4d_Paraquat_5mM	0	0	1620	1620	Unique
Dmel_R6.35	FBgn0040261	Ugt37E1	FBlc0000236	modENCODE_mRNA-Seq_treatments	FBlc0000242	mE_mRNA_A_4d_Zn_4.5mM	0	0	1620	1620	Unique
Dmel_R6.35	FBgn0040261	Ugt37E1	FBlc0000236	modENCODE_mRNA-Seq_treatments	FBlc0000674	mE_mRNA_F_Sindbis_virus	0	0	1620	1620	Unique
Dmel_R6.35	FBgn0040261	Ugt37E1	FBlc0000236	modENCODE_mRNA-Seq_treatments	FBlc0000675	mE_mRNA_L_Sindbis_virus	0	0	1620	1620	Unique
Dmel_R6.35	FBgn0040261	Ugt37E1	FBlc0000236	modENCODE_mRNA-Seq_treatments	FBlc0000245	mE_mRNA_L3_Caffeine_1.5mg/ml	0	0	1620	1620	Unique
Dmel_R6.35	FBgn0040261	Ugt37E1	FBlc0000236	modENCODE_mRNA-Seq_treatments	FBlc0000248	mE_mRNA_L3_Cd_12h	0	0	1620	1620	Unique
Dmel_R6.35	FBgn0040261	Ugt37E1	FBlc0000236	modENCODE_mRNA-Seq_treatments	FBlc0000249	mE_mRNA_L3_Cd_6hr	0	0	1620	1620	Unique
Dmel_R6.35	FBgn0040261	Ugt37E1	FBlc0000236	modENCODE_mRNA-Seq_treatments	FBlc0000239	mE_mRNA_L3_Cu_0.5mM	0	0	1620	1620	Unique
Dmel_R6.35	FBgn0040261	Ugt37E1	FBlc0000236	modENCODE_mRNA-Seq_treatments	FBlc0000254	mE_mRNA_L3_EtOH_10	0	0	1620	1620	Unique
Dmel_R6.35	FBgn0040261	Ugt37E1	FBlc0000236	modENCODE_mRNA-Seq_treatments	FBlc0000256	mE_mRNA_L3_EtOH_2.5	0	0	1620	1620	Unique
Dmel_R6.35	FBgn0040261	Ugt37E1	FBlc0000236	modENCODE_mRNA-Seq_treatments	FBlc0000255	mE_mRNA_L3_EtOH_5	1	1	1620	1620	Unique
Dmel_R6.35	FBgn0040261	Ugt37E1	FBlc0000236	modENCODE_mRNA-Seq_treatments	FBlc0000240	mE_mRNA_L3_late_Zn_5mM	0	0	1620	1620	Unique
Dmel_R6.35	FBgn0040261	Ugt37E1	FBlc0000236	modENCODE_mRNA-Seq_treatments	FBlc0000253	mE_mRNA_L3_Rotenone_2ug	0	0	1620	1620	Unique
Dmel_R6.35	FBgn0040261	Ugt37E1	FBlc0000236	modENCODE_mRNA-Seq_treatments	FBlc0000252	mE_mRNA_L3_Rotenone_8ug	0	0	1620	1620	Unique
Dmel_R6.35	FBgn0040261	Ugt37E1	FBlc0000236	modENCODE_mRNA-Seq_treatments	FBlc0000676	mE_mRNA_M_Sindbis_virus	0	0	1620	1620	Unique
Dmel_R6.35	FBgn0040261	Ugt37E1	FBlc0000236	modENCODE_mRNA-Seq_treatments	FBlc0000677	mE_mRNA_P_Sindbis_virus	1	1	1620	1620	Unique
Dmel_R6.35	FBgn0027073	Ugt49B1	FBlc0000236	modENCODE_mRNA-Seq_treatments	FBlc0000672	mE_mRNA_A_10d_Resveratrol_100uM	36	4	1754	1754	Unique
Dmel_R6.35	FBgn0027073	Ugt49B1	FBlc0000236	modENCODE_mRNA-Seq_treatments	FBlc0000673	mE_mRNA_A_10d_Rotenone_Starved	22	3	1754	1754	Unique
Dmel_R6.35	FBgn0027073	Ugt49B1	FBlc0000236	modENCODE_mRNA-Seq_treatments	FBlc0000244	mE_mRNA_A_4d_Caffeine_2.5mg/ml	25	3	1754	1754	Unique
Dmel_R6.35	FBgn0027073	Ugt49B1	FBlc0000236	modENCODE_mRNA-Seq_treatments	FBlc0000243	mE_mRNA_A_4d_Caffeine_25mg/ml	2	1	1754	1754	Unique
Dmel_R6.35	FBgn0027073	Ugt49B1	FBlc0000236	modENCODE_mRNA-Seq_treatments	FBlc0000247	mE_mRNA_A_4d_Cd_0.05M	9	2	1754	1754	Unique
Dmel_R6.35	FBgn0027073	Ugt49B1	FBlc0000236	modENCODE_mRNA-Seq_treatments	FBlc0000246	mE_mRNA_A_4d_Cd_0.1M	3	1	1754	1754	Unique
Dmel_R6.35	FBgn0027073	Ugt49B1	FBlc0000236	modENCODE_mRNA-Seq_treatments	FBlc0000237	mE_mRNA_A_4d_Cold1	1	1	1754	1754	Unique
Dmel_R6.35	FBgn0027073	Ugt49B1	FBlc0000236	modENCODE_mRNA-Seq_treatments	FBlc0000238	mE_mRNA_A_4d_Cold2	1	1	1754	1754	Unique
Dmel_R6.35	FBgn0027073	Ugt49B1	FBlc0000236	modENCODE_mRNA-Seq_treatments	FBlc0000241	mE_mRNA_A_4d_Cu_15mM	5	2	1754	1754	Unique
Dmel_R6.35	FBgn0027073	Ugt49B1	FBlc0000236	modENCODE_mRNA-Seq_treatments	FBlc0000257	mE_mRNA_A_4d_Heatshock	8	2	1754	1754	Unique
Dmel_R6.35	FBgn0027073	Ugt49B1	FBlc0000236	modENCODE_mRNA-Seq_treatments	FBlc0000251	mE_mRNA_A_4d_Paraquat_10mM	11	3	1754	1754	Unique
Dmel_R6.35	FBgn0027073	Ugt49B1	FBlc0000236	modENCODE_mRNA-Seq_treatments	FBlc0000250	mE_mRNA_A_4d_Paraquat_5mM	8	2	1754	1754	Unique
Dmel_R6.35	FBgn0027073	Ugt49B1	FBlc0000236	modENCODE_mRNA-Seq_treatments	FBlc0000242	mE_mRNA_A_4d_Zn_4.5mM	4	2	1754	1754	Unique
Dmel_R6.35	FBgn0027073	Ugt49B1	FBlc0000236	modENCODE_mRNA-Seq_treatments	FBlc0000674	mE_mRNA_F_Sindbis_virus	27	4	1754	1754	Unique
Dmel_R6.35	FBgn0027073	Ugt49B1	FBlc0000236	modENCODE_mRNA-Seq_treatments	FBlc0000675	mE_mRNA_L_Sindbis_virus	65	5	1754	1754	Unique
Dmel_R6.35	FBgn0027073	Ugt49B1	FBlc0000236	modENCODE_mRNA-Seq_treatments	FBlc0000245	mE_mRNA_L3_Caffeine_1.5mg/ml	32	4	1754	1754	Unique
Dmel_R6.35	FBgn0027073	Ugt49B1	FBlc0000236	modENCODE_mRNA-Seq_treatments	FBlc0000248	mE_mRNA_L3_Cd_12h	10	2	1754	1754	Unique
Dmel_R6.35	FBgn0027073	Ugt49B1	FBlc0000236	modENCODE_mRNA-Seq_treatments	FBlc0000249	mE_mRNA_L3_Cd_6hr	17	3	1754	1754	Unique
Dmel_R6.35	FBgn0027073	Ugt49B1	FBlc0000236	modENCODE_mRNA-Seq_treatments	FBlc0000239	mE_mRNA_L3_Cu_0.5mM	2	1	1754	1754	Unique
Dmel_R6.35	FBgn0027073	Ugt49B1	FBlc0000236	modENCODE_mRNA-Seq_treatments	FBlc0000254	mE_mRNA_L3_EtOH_10	12	3	1754	1754	Unique
Dmel_R6.35	FBgn0027073	Ugt49B1	FBlc0000236	modENCODE_mRNA-Seq_treatments	FBlc0000256	mE_mRNA_L3_EtOH_2.5	5	2	1754	1754	Unique
Dmel_R6.35	FBgn0027073	Ugt49B1	FBlc0000236	modENCODE_mRNA-Seq_treatments	FBlc0000255	mE_mRNA_L3_EtOH_5	47	4	1754	1754	Unique
Dmel_R6.35	FBgn0027073	Ugt49B1	FBlc0000236	modENCODE_mRNA-Seq_treatments	FBlc0000240	mE_mRNA_L3_late_Zn_5mM	1	1	1754	1754	Unique
Dmel_R6.35	FBgn0027073	Ugt49B1	FBlc0000236	modENCODE_mRNA-Seq_treatments	FBlc0000253	mE_mRNA_L3_Rotenone_2ug	13	3	1754	1754	Unique
Dmel_R6.35	FBgn0027073	Ugt49B1	FBlc0000236	modENCODE_mRNA-Seq_treatments	FBlc0000252	mE_mRNA_L3_Rotenone_8ug	5	2	1754	1754	Unique
Dmel_R6.35	FBgn0027073	Ugt49B1	FBlc0000236	modENCODE_mRNA-Seq_treatments	FBlc0000676	mE_mRNA_M_Sindbis_virus	33	4	1754	1754	Unique
Dmel_R6.35	FBgn0027073	Ugt49B1	FBlc0000236	modENCODE_mRNA-Seq_treatments	FBlc0000677	mE_mRNA_P_Sindbis_virus	2	1	1754	1754	Unique
Dmel_R6.35	FBgn0038886	Ugt49B2	FBlc0000236	modENCODE_mRNA-Seq_treatments	FBlc0000672	mE_mRNA_A_10d_Resveratrol_100uM	0	0	1683	1683	Unique
Dmel_R6.35	FBgn0038886	Ugt49B2	FBlc0000236	modENCODE_mRNA-Seq_treatments	FBlc0000673	mE_mRNA_A_10d_Rotenone_Starved	4	2	1683	1683	Unique
Dmel_R6.35	FBgn0038886	Ugt49B2	FBlc0000236	modENCODE_mRNA-Seq_treatments	FBlc0000244	mE_mRNA_A_4d_Caffeine_2.5mg/ml	0	0	1683	1683	Unique
Dmel_R6.35	FBgn0038886	Ugt49B2	FBlc0000236	modENCODE_mRNA-Seq_treatments	FBlc0000243	mE_mRNA_A_4d_Caffeine_25mg/ml	0	0	1683	1683	Unique
Dmel_R6.35	FBgn0038886	Ugt49B2	FBlc0000236	modENCODE_mRNA-Seq_treatments	FBlc0000247	mE_mRNA_A_4d_Cd_0.05M	0	0	1683	1683	Unique
Dmel_R6.35	FBgn0038886	Ugt49B2	FBlc0000236	modENCODE_mRNA-Seq_treatments	FBlc0000246	mE_mRNA_A_4d_Cd_0.1M	0	0	1683	1683	Unique
Dmel_R6.35	FBgn0038886	Ugt49B2	FBlc0000236	modENCODE_mRNA-Seq_treatments	FBlc0000237	mE_mRNA_A_4d_Cold1	0	0	1683	1683	Unique
Dmel_R6.35	FBgn0038886	Ugt49B2	FBlc0000236	modENCODE_mRNA-Seq_treatments	FBlc0000238	mE_mRNA_A_4d_Cold2	0	0	1683	1683	Unique
Dmel_R6.35	FBgn0038886	Ugt49B2	FBlc0000236	modENCODE_mRNA-Seq_treatments	FBlc0000241	mE_mRNA_A_4d_Cu_15mM	0	0	1683	1683	Unique
Dmel_R6.35	FBgn0038886	Ugt49B2	FBlc0000236	modENCODE_mRNA-Seq_treatments	FBlc0000257	mE_mRNA_A_4d_Heatshock	0	0	1683	1683	Unique
Dmel_R6.35	FBgn0038886	Ugt49B2	FBlc0000236	modENCODE_mRNA-Seq_treatments	FBlc0000251	mE_mRNA_A_4d_Paraquat_10mM	0	0	1683	1683	Unique
Dmel_R6.35	FBgn0038886	Ugt49B2	FBlc0000236	modENCODE_mRNA-Seq_treatments	FBlc0000250	mE_mRNA_A_4d_Paraquat_5mM	0	0	1683	1683	Unique
Dmel_R6.35	FBgn0038886	Ugt49B2	FBlc0000236	modENCODE_mRNA-Seq_treatments	FBlc0000242	mE_mRNA_A_4d_Zn_4.5mM	0	0	1683	1683	Unique
Dmel_R6.35	FBgn0038886	Ugt49B2	FBlc0000236	modENCODE_mRNA-Seq_treatments	FBlc0000674	mE_mRNA_F_Sindbis_virus	0	0	1683	1683	Unique
Dmel_R6.35	FBgn0038886	Ugt49B2	FBlc0000236	modENCODE_mRNA-Seq_treatments	FBlc0000675	mE_mRNA_L_Sindbis_virus	1	1	1683	1683	Unique
Dmel_R6.35	FBgn0038886	Ugt49B2	FBlc0000236	modENCODE_mRNA-Seq_treatments	FBlc0000245	mE_mRNA_L3_Caffeine_1.5mg/ml	0	0	1683	1683	Unique
Dmel_R6.35	FBgn0038886	Ugt49B2	FBlc0000236	modENCODE_mRNA-Seq_treatments	FBlc0000248	mE_mRNA_L3_Cd_12h	0	0	1683	1683	Unique
Dmel_R6.35	FBgn0038886	Ugt49B2	FBlc0000236	modENCODE_mRNA-Seq_treatments	FBlc0000249	mE_mRNA_L3_Cd_6hr	0	0	1683	1683	Unique
Dmel_R6.35	FBgn0038886	Ugt49B2	FBlc0000236	modENCODE_mRNA-Seq_treatments	FBlc0000239	mE_mRNA_L3_Cu_0.5mM	0	0	1683	1683	Unique
Dmel_R6.35	FBgn0038886	Ugt49B2	FBlc0000236	modENCODE_mRNA-Seq_treatments	FBlc0000254	mE_mRNA_L3_EtOH_10	0	0	1683	1683	Unique
Dmel_R6.35	FBgn0038886	Ugt49B2	FBlc0000236	modENCODE_mRNA-Seq_treatments	FBlc0000256	mE_mRNA_L3_EtOH_2.5	0	0	1683	1683	Unique
Dmel_R6.35	FBgn0038886	Ugt49B2	FBlc0000236	modENCODE_mRNA-Seq_treatments	FBlc0000255	mE_mRNA_L3_EtOH_5	0	0	1683	1683	Unique
Dmel_R6.35	FBgn0038886	Ugt49B2	FBlc0000236	modENCODE_mRNA-Seq_treatments	FBlc0000240	mE_mRNA_L3_late_Zn_5mM	0	0	1683	1683	Unique
Dmel_R6.35	FBgn0038886	Ugt49B2	FBlc0000236	modENCODE_mRNA-Seq_treatments	FBlc0000253	mE_mRNA_L3_Rotenone_2ug	0	0	1683	1683	Unique
Dmel_R6.35	FBgn0038886	Ugt49B2	FBlc0000236	modENCODE_mRNA-Seq_treatments	FBlc0000252	mE_mRNA_L3_Rotenone_8ug	0	0	1683	1683	Unique
Dmel_R6.35	FBgn0038886	Ugt49B2	FBlc0000236	modENCODE_mRNA-Seq_treatments	FBlc0000676	mE_mRNA_M_Sindbis_virus	0	0	1683	1683	Unique
Dmel_R6.35	FBgn0038886	Ugt49B2	FBlc0000236	modENCODE_mRNA-Seq_treatments	FBlc0000677	mE_mRNA_P_Sindbis_virus	2	1	1683	1683	Unique
Dmel_R6.35	FBgn0034605	Ugt49C1	FBlc0000236	modENCODE_mRNA-Seq_treatments	FBlc0000672	mE_mRNA_A_10d_Resveratrol_100uM	15	3	1899	1899	Unique
Dmel_R6.35	FBgn0034605	Ugt49C1	FBlc0000236	modENCODE_mRNA-Seq_treatments	FBlc0000673	mE_mRNA_A_10d_Rotenone_Starved	9	2	1899	1899	Unique
Dmel_R6.35	FBgn0034605	Ugt49C1	FBlc0000236	modENCODE_mRNA-Seq_treatments	FBlc0000244	mE_mRNA_A_4d_Caffeine_2.5mg/ml	6	2	1899	1899	Unique
Dmel_R6.35	FBgn0034605	Ugt49C1	FBlc0000236	modENCODE_mRNA-Seq_treatments	FBlc0000243	mE_mRNA_A_4d_Caffeine_25mg/ml	2	1	1899	1899	Unique
Dmel_R6.35	FBgn0034605	Ugt49C1	FBlc0000236	modENCODE_mRNA-Seq_treatments	FBlc0000247	mE_mRNA_A_4d_Cd_0.05M	3	1	1899	1899	Unique
Dmel_R6.35	FBgn0034605	Ugt49C1	FBlc0000236	modENCODE_mRNA-Seq_treatments	FBlc0000246	mE_mRNA_A_4d_Cd_0.1M	5	2	1899	1899	Unique
Dmel_R6.35	FBgn0034605	Ugt49C1	FBlc0000236	modENCODE_mRNA-Seq_treatments	FBlc0000237	mE_mRNA_A_4d_Cold1	0	0	1899	1899	Unique
Dmel_R6.35	FBgn0034605	Ugt49C1	FBlc0000236	modENCODE_mRNA-Seq_treatments	FBlc0000238	mE_mRNA_A_4d_Cold2	0	0	1899	1899	Unique
Dmel_R6.35	FBgn0034605	Ugt49C1	FBlc0000236	modENCODE_mRNA-Seq_treatments	FBlc0000241	mE_mRNA_A_4d_Cu_15mM	6	2	1899	1899	Unique
Dmel_R6.35	FBgn0034605	Ugt49C1	FBlc0000236	modENCODE_mRNA-Seq_treatments	FBlc0000257	mE_mRNA_A_4d_Heatshock	3	1	1899	1899	Unique
Dmel_R6.35	FBgn0034605	Ugt49C1	FBlc0000236	modENCODE_mRNA-Seq_treatments	FBlc0000251	mE_mRNA_A_4d_Paraquat_10mM	12	3	1899	1899	Unique
Dmel_R6.35	FBgn0034605	Ugt49C1	FBlc0000236	modENCODE_mRNA-Seq_treatments	FBlc0000250	mE_mRNA_A_4d_Paraquat_5mM	6	2	1899	1899	Unique
Dmel_R6.35	FBgn0034605	Ugt49C1	FBlc0000236	modENCODE_mRNA-Seq_treatments	FBlc0000242	mE_mRNA_A_4d_Zn_4.5mM	7	2	1899	1899	Unique
Dmel_R6.35	FBgn0034605	Ugt49C1	FBlc0000236	modENCODE_mRNA-Seq_treatments	FBlc0000674	mE_mRNA_F_Sindbis_virus	14	3	1899	1899	Unique
Dmel_R6.35	FBgn0034605	Ugt49C1	FBlc0000236	modENCODE_mRNA-Seq_treatments	FBlc0000675	mE_mRNA_L_Sindbis_virus	12	3	1899	1899	Unique
Dmel_R6.35	FBgn0034605	Ugt49C1	FBlc0000236	modENCODE_mRNA-Seq_treatments	FBlc0000245	mE_mRNA_L3_Caffeine_1.5mg/ml	5	2	1899	1899	Unique
Dmel_R6.35	FBgn0034605	Ugt49C1	FBlc0000236	modENCODE_mRNA-Seq_treatments	FBlc0000248	mE_mRNA_L3_Cd_12h	0	0	1899	1899	Unique
Dmel_R6.35	FBgn0034605	Ugt49C1	FBlc0000236	modENCODE_mRNA-Seq_treatments	FBlc0000249	mE_mRNA_L3_Cd_6hr	2	1	1899	1899	Unique
Dmel_R6.35	FBgn0034605	Ugt49C1	FBlc0000236	modENCODE_mRNA-Seq_treatments	FBlc0000239	mE_mRNA_L3_Cu_0.5mM	0	0	1899	1899	Unique
Dmel_R6.35	FBgn0034605	Ugt49C1	FBlc0000236	modENCODE_mRNA-Seq_treatments	FBlc0000254	mE_mRNA_L3_EtOH_10	2	1	1899	1899	Unique
Dmel_R6.35	FBgn0034605	Ugt49C1	FBlc0000236	modENCODE_mRNA-Seq_treatments	FBlc0000256	mE_mRNA_L3_EtOH_2.5	5	2	1899	1899	Unique
Dmel_R6.35	FBgn0034605	Ugt49C1	FBlc0000236	modENCODE_mRNA-Seq_treatments	FBlc0000255	mE_mRNA_L3_EtOH_5	7	2	1899	1899	Unique
Dmel_R6.35	FBgn0034605	Ugt49C1	FBlc0000236	modENCODE_mRNA-Seq_treatments	FBlc0000240	mE_mRNA_L3_late_Zn_5mM	0	0	1899	1899	Unique
Dmel_R6.35	FBgn0034605	Ugt49C1	FBlc0000236	modENCODE_mRNA-Seq_treatments	FBlc0000253	mE_mRNA_L3_Rotenone_2ug	2	1	1899	1899	Unique
Dmel_R6.35	FBgn0034605	Ugt49C1	FBlc0000236	modENCODE_mRNA-Seq_treatments	FBlc0000252	mE_mRNA_L3_Rotenone_8ug	2	1	1899	1899	Unique
Dmel_R6.35	FBgn0034605	Ugt49C1	FBlc0000236	modENCODE_mRNA-Seq_treatments	FBlc0000676	mE_mRNA_M_Sindbis_virus	13	3	1899	1899	Unique
Dmel_R6.35	FBgn0034605	Ugt49C1	FBlc0000236	modENCODE_mRNA-Seq_treatments	FBlc0000677	mE_mRNA_P_Sindbis_virus	1	1	1899	1899	Unique
Dmel_R6.35	FBgn0050438	Ugt50B3	FBlc0000236	modENCODE_mRNA-Seq_treatments	FBlc0000672	mE_mRNA_A_10d_Resveratrol_100uM	4	2	3316	3316	Unique
Dmel_R6.35	FBgn0050438	Ugt50B3	FBlc0000236	modENCODE_mRNA-Seq_treatments	FBlc0000673	mE_mRNA_A_10d_Rotenone_Starved	3	1	3316	3316	Unique
Dmel_R6.35	FBgn0050438	Ugt50B3	FBlc0000236	modENCODE_mRNA-Seq_treatments	FBlc0000244	mE_mRNA_A_4d_Caffeine_2.5mg/ml	2	1	3316	3316	Unique
Dmel_R6.35	FBgn0050438	Ugt50B3	FBlc0000236	modENCODE_mRNA-Seq_treatments	FBlc0000243	mE_mRNA_A_4d_Caffeine_25mg/ml	3	1	3316	3316	Unique
Dmel_R6.35	FBgn0050438	Ugt50B3	FBlc0000236	modENCODE_mRNA-Seq_treatments	FBlc0000247	mE_mRNA_A_4d_Cd_0.05M	1	1	3316	3316	Unique
Dmel_R6.35	FBgn0050438	Ugt50B3	FBlc0000236	modENCODE_mRNA-Seq_treatments	FBlc0000246	mE_mRNA_A_4d_Cd_0.1M	2	1	3316	3316	Unique
Dmel_R6.35	FBgn0050438	Ugt50B3	FBlc0000236	modENCODE_mRNA-Seq_treatments	FBlc0000237	mE_mRNA_A_4d_Cold1	2	1	3316	3316	Unique
Dmel_R6.35	FBgn0050438	Ugt50B3	FBlc0000236	modENCODE_mRNA-Seq_treatments	FBlc0000238	mE_mRNA_A_4d_Cold2	5	2	3316	3316	Unique
Dmel_R6.35	FBgn0050438	Ugt50B3	FBlc0000236	modENCODE_mRNA-Seq_treatments	FBlc0000241	mE_mRNA_A_4d_Cu_15mM	2	1	3316	3316	Unique
Dmel_R6.35	FBgn0050438	Ugt50B3	FBlc0000236	modENCODE_mRNA-Seq_treatments	FBlc0000257	mE_mRNA_A_4d_Heatshock	5	2	3316	3316	Unique
Dmel_R6.35	FBgn0050438	Ugt50B3	FBlc0000236	modENCODE_mRNA-Seq_treatments	FBlc0000251	mE_mRNA_A_4d_Paraquat_10mM	7	2	3316	3316	Unique
Dmel_R6.35	FBgn0050438	Ugt50B3	FBlc0000236	modENCODE_mRNA-Seq_treatments	FBlc0000250	mE_mRNA_A_4d_Paraquat_5mM	12	3	3316	3316	Unique
Dmel_R6.35	FBgn0050438	Ugt50B3	FBlc0000236	modENCODE_mRNA-Seq_treatments	FBlc0000242	mE_mRNA_A_4d_Zn_4.5mM	10	2	3316	3316	Unique
Dmel_R6.35	FBgn0050438	Ugt50B3	FBlc0000236	modENCODE_mRNA-Seq_treatments	FBlc0000674	mE_mRNA_F_Sindbis_virus	3	1	3316	3316	Unique
Dmel_R6.35	FBgn0050438	Ugt50B3	FBlc0000236	modENCODE_mRNA-Seq_treatments	FBlc0000675	mE_mRNA_L_Sindbis_virus	2	1	3316	3316	Unique
Dmel_R6.35	FBgn0050438	Ugt50B3	FBlc0000236	modENCODE_mRNA-Seq_treatments	FBlc0000245	mE_mRNA_L3_Caffeine_1.5mg/ml	2	1	3316	3316	Unique
Dmel_R6.35	FBgn0050438	Ugt50B3	FBlc0000236	modENCODE_mRNA-Seq_treatments	FBlc0000248	mE_mRNA_L3_Cd_12h	3	1	3316	3316	Unique
Dmel_R6.35	FBgn0050438	Ugt50B3	FBlc0000236	modENCODE_mRNA-Seq_treatments	FBlc0000249	mE_mRNA_L3_Cd_6hr	1	1	3316	3316	Unique
Dmel_R6.35	FBgn0050438	Ugt50B3	FBlc0000236	modENCODE_mRNA-Seq_treatments	FBlc0000239	mE_mRNA_L3_Cu_0.5mM	1	1	3316	3316	Unique
Dmel_R6.35	FBgn0050438	Ugt50B3	FBlc0000236	modENCODE_mRNA-Seq_treatments	FBlc0000254	mE_mRNA_L3_EtOH_10	1	1	3316	3316	Unique
Dmel_R6.35	FBgn0050438	Ugt50B3	FBlc0000236	modENCODE_mRNA-Seq_treatments	FBlc0000256	mE_mRNA_L3_EtOH_2.5	7	2	3316	3316	Unique
Dmel_R6.35	FBgn0050438	Ugt50B3	FBlc0000236	modENCODE_mRNA-Seq_treatments	FBlc0000255	mE_mRNA_L3_EtOH_5	2	1	3316	3316	Unique
Dmel_R6.35	FBgn0050438	Ugt50B3	FBlc0000236	modENCODE_mRNA-Seq_treatments	FBlc0000240	mE_mRNA_L3_late_Zn_5mM	0	0	3316	3316	Unique
Dmel_R6.35	FBgn0050438	Ugt50B3	FBlc0000236	modENCODE_mRNA-Seq_treatments	FBlc0000253	mE_mRNA_L3_Rotenone_2ug	1	1	3316	3316	Unique
Dmel_R6.35	FBgn0050438	Ugt50B3	FBlc0000236	modENCODE_mRNA-Seq_treatments	FBlc0000252	mE_mRNA_L3_Rotenone_8ug	0	0	3316	3316	Unique
Dmel_R6.35	FBgn0050438	Ugt50B3	FBlc0000236	modENCODE_mRNA-Seq_treatments	FBlc0000676	mE_mRNA_M_Sindbis_virus	41	4	3316	3316	Unique
Dmel_R6.35	FBgn0050438	Ugt50B3	FBlc0000236	modENCODE_mRNA-Seq_treatments	FBlc0000677	mE_mRNA_P_Sindbis_virus	10	2	3316	3316	Unique

## Sheet: RPKMs (all)
RPKM_value	L3_Caffeine_1.5mg/ml	A_4d_Caffeine_2.5mg/ml	A_4d_Caffeine_25mg/ml	A_4d_Paraquat_5mM	A_4d_Paraquat_10mM	A_10d_Resveratrol_100uM	L3_Rotenone_2ug	L3_Rotenone_8ug	A_10d_Rotenone_Starved	L3_EtOH_2.5	L3_EtOH_5	L3_EtOH_10	L3_Cd_6hr	L3_Cd_12h	A_4d_Cd_0.05M	A_4d_Cd_0.1M	L3_Cu_0.5mM	A_4d_Cu_15mM	L3_late_Zn_5mM	A_4d_Zn_4.5mM	L_Sindbis_virus	P_Sindbis_virus	M_Sindbis_virus	F_Sindbis_virus	A_4d_Cold1	A_4d_Cold2	A_4d_Heatshock
Ugt301D1	19	3	3	6	14	13	19	7	9	3	13	14	13	68	6	2	2	2	4	1	16	10	27	21	4	4	7
Ugt302C1	55	20	5	17	77	40	48	76	22	27	63	40	27	16	45	46	9	14	6	9	57	15	31	29	5	4	27
Ugt302E1	1	2	0	1	3	1	0	0	4	1	1	0	0	0	0	1	0	2	0	3	5	0	1	2	0	0	0
Ugt302K1	0	0	0	0	0	1	0	0	2	0	0	0	0	1	0	0	0	0	1	0	3	2	1	1	0	0	0
Ugt303A1	7	2	1	3	3	2	9	5	3	1	10	4	7	5	3	1	2	0	1	2	8	1	3	3	0	0	3
Ugt303B1	2	1	0	0	1	2	2	1	4	1	2	1	1	3	1	0	0	1	0	1	7	2	3	3	0	0	0
Ugt303B2	1	0	0	0	0	1	1	0	3	0	1	1	1	1	0	0	0	0	0	0	5	1	2	2	0	0	0
Ugt303B3	8	3	1	5	7	10	9	3	13	5	8	5	4	5	5	6	0	3	2	5	21	6	15	15	1	1	6
Ugt304A1	2	0	0	2	2	1	4	2	3	0	3	2	4	3	2	0	1	1	0	0	5	0	2	2	0	0	1
Ugt305A1	5	1	2	7	7	5	9	6	6	5	11	6	4	6	6	5	2	7	2	6	22	12	17	6	2	1	4
Ugt307A1	1	0	0	0	0	1	1	0	3	0	0	0	1	0	0	0	0	0	0	0	1	1	0	1	0	0	0
Ugt316A1	10	15	5	12	10	13	10	4	9	16	10	8	8	12	12	19	3	10	3	4	10	20	6	15	5	4	10
Ugt317A1	3	1	1	1	3	4	4	3	6	3	4	5	2	3	3	2	2	1	1	1	11	12	5	7	1	0	3
Ugt35A1	106	12	2	11	15	20	68	29	15	7	85	42	39	53	27	9	7	6	8	8	100	2	23	25	2	2	21
Ugt35B1	1	4	1	13	12	10	1	1	10	8	2	2	1	1	2	2	0	3	0	7	5	1	54	19	1	2	6
Ugt35C1	10	9	3	1	2	3	1	0	6	3	8	1	0	1	1	4	0	1	0	0	51	2	44	36	0	0	1
Ugt35D1	0	0	0	0	0	0	0	0	2	0	0	0	0	0	0	0	0	0	0	1	0	0	0	0	0	0	0
Ugt35E1	1	0	0	1	0	0	1	0	3	0	1	1	0	1	0	0	1	0	0	0	8	0	1	1	0	0	1
Ugt35E2	0	0	0	0	0	0	0	0	3	0	0	0	0	0	0	0	0	0	0	0	1	0	1	0	0	0	0
Ugt36A1	5	2	1	3	3	4	4	2	5	3	6	3	2	4	2	3	0	3	2	2	8	4	5	5	0	1	2
Ugt36D1	2	2	4	4	5	24	4	2	14	4	5	2	2	18	2	2	2	1	2	4	19	58	32	25	5	4	3
Ugt36E1	3	17	6	11	19	13	3	2	9	23	4	3	2	4	9	24	1	9	1	7	3	3	6	10	3	2	11
Ugt36F1	0	1	0	3	2	1	0	0	3	1	0	0	0	1	0	1	1	0	0	2	0	3	4	2	0	0	0
Ugt37A1	0	1	0	0	0	0	0	0	3	0	0	0	0	0	0	0	0	0	0	1	7	0	0	2	0	0	0
Ugt37A2	139	12	1	4	10	10	59	87	19	3	144	26	14	10	24	3	2	1	1	1	126	5	47	51	0	1	19
Ugt37A3	261	2	3	6	15	4	121	132	8	5	132	37	43	50	40	7	12	3	6	3	44	5	34	31	2	5	33
Ugt37B1	5	1	0	3	1	2	5	3	5	1	13	5	5	3	4	1	0	0	1	0	11	1	7	2	0	0	4
Ugt37C1	1	0	0	0	0	0	5	3	4	0	3	3	2	0	2	0	0	0	0	0	17	0	0	0	0	0	1
Ugt37C2	6	1	0	2	2	1	8	9	5	2	19	6	2	1	6	2	2	1	0	0	7	1	1	1	0	0	3
Ugt37D1	26	4	2	7	28	23	27	60	20	7	47	20	14	7	21	10	6	5	4	4	102	17	46	44	1	1	12
Ugt37E1	0	0	0	0	0	0	0	0	3	0	1	0	0	0	0	0	0	0	0	0	0	1	0	0	0	0	0
Ugt49B1	32	25	2	8	11	36	13	5	22	5	47	12	17	10	9	3	2	5	1	4	65	2	33	27	1	1	8
Ugt49B2	0	0	0	0	0	0	0	0	4	0	0	0	0	0	0	0	0	0	0	0	1	2	0	0	0	0	0
Ugt49C1	5	6	2	6	12	15	2	2	9	5	7	2	2	0	3	5	0	6	0	7	12	1	13	14	0	0	3
Ugt50B3	2	2	3	12	7	4	1	0	3	7	2	1	1	3	1	2	1	2	0	10	2	10	41	3	2	5	5

## Sheet: RPKMs (representative subset)
	L3_Caffeine_1.5mg/ml	A_4d_Paraquat_10mM	A_10d_Resveratrol_100uM	L3_Rotenone_2ug	L3_EtOH_5	L3_Cd_12h	L3_Cu_0.5mM	A_4d_Zn_4.5mM	L_Sindbis_virus	A_4d_Cold1	A_4d_Heatshock
Ugt35A1	106	15	20	68	85	53	7	8	100	2	21
Ugt35B1	1	12	10	1	2	1	0	7	5	1	6
Ugt35C1	10	2	3	1	8	1	0	0	51	0	1
Ugt35D1	0	0	0	0	0	0	0	1	0	0	0
Ugt35E1	1	0	0	1	1	1	1	0	8	0	1
Ugt35E2	0	0	0	0	0	0	0	0	1	0	0
Ugt36A1	5	3	4	4	6	4	0	2	8	0	2
Ugt36D1	2	5	24	4	5	18	2	4	19	5	3
Ugt36E1	3	19	13	3	4	4	1	7	3	3	11
Ugt36F1	0	2	1	0	0	1	1	2	0	0	0
Ugt37A1	0	0	0	0	0	0	0	1	7	0	0
Ugt37A2	139	10	10	59	144	10	2	1	126	0	19
Ugt37A3	261	15	4	121	132	50	12	3	44	2	33
Ugt37B1	5	1	2	5	13	3	0	0	11	0	4
Ugt37C1	1	0	0	5	3	0	0	0	17	0	1
Ugt37C2	6	2	1	8	19	1	2	0	7	0	3
Ugt37D1	26	28	23	27	47	7	6	4	102	1	12
Ugt37E1	0	0	0	0	1	0	0	0	0	0	0
Ugt49B1	32	11	36	13	47	10	2	4	65	1	8
Ugt49B2	0	0	0	0	0	0	0	0	1	0	0
Ugt49C1	5	12	15	2	7	0	0	7	12	0	3
Ugt50B3	2	7	4	1	2	3	1	10	2	2	5
Ugt301D1	19	14	13	19	13	68	2	1	16	4	7
Ugt302C1	55	77	40	48	63	16	9	9	57	5	27
Ugt302E1	1	3	1	0	1	0	0	3	5	0	0
Ugt302K1	0	0	1	0	0	1	0	0	3	0	0
Ugt303A1	7	3	2	9	10	5	2	2	8	0	3
Ugt303B1	2	1	2	2	2	3	0	1	7	0	0
Ugt303B2	1	0	1	1	1	1	0	0	5	0	0
Ugt303B3	8	7	10	9	8	5	0	5	21	1	6
Ugt304A1	2	2	1	4	3	3	1	0	5	0	1
Ugt305A1	5	7	5	9	11	6	2	6	22	2	4
Ugt307A1	1	0	1	1	0	0	0	0	1	0	0
Ugt316A1	10	10	13	10	10	12	3	4	10	5	10
Ugt317A1	3	3	4	4	4	3	2	1	11	1	3
