# Supplementary material for: The UDP-Glycosyltransferase Family in Drosophila melanogaster: Nomenclature Update, Gene Expression and Phylogenetic Analysis
Source: Front Physiol. 2021 Mar 17;12:648481. doi: 10.3389/fphys.2021.648481 (PMC8010143; doi:10.3389/fphys.2021.648481)
Supplement: Supplementary file 4 [file Table_4.XLSX]

## Sheet: Dmel
Drosophila melanogaster (taxID:7227)
Annotation release: 6.32
Assembly: Release 6 plus ISO1 MT (GCF_000001215.4)
Family	Subfamily	UGT	OrthoDB group (v9)	OrthoDB group (v10)	NCBI Gene symbol	NCBI Gene ID	Gene type (NCBI)	FlyBase symbol	FlyBase annotation ID	FlyBase gene ID	Gene type (FlyBase)	Scaffold (NCBI)	Strand	mRNA accession(s) (NCBI)	Protein accession(s) (NCBI)	Exon count	Protein sequence	Protein length (aa)	Notes
UGT35	UGT35A	UGT35A1	EOG091908E6	9688at7215	Ugt35A1	41334	protein coding	Ugt35A1	CG6644	FBgn0026315	protein coding	3R	↑	NM_079590.3	NP_524314.2	2	MGGIFSVTGLGILLIGLIWLFAANADEGVQSSRILAVFPFPGRSQYIFAEQFMKELAHRGHNVTVINTFGSDKNEPNFRVIGAKKIHEIMAAFGNADYTQTASQWQMLTMTTQFLNLLTTSILDDAAVKDLLNSGEKFDLVIMEAVQTEALFGLIQHFGAETIGISSYGTDTHIDELMGNISPLSYNPLLLSSRTEQMDFKDRVMNVFEASVMWLHKRIVHLPSQRDLYAKYFPTARKSLDEVLDSFALMLLGQHFSLSYPRPYLPNMIEVGGLHLQQKRKVQPLAKELSEFVEQSEKGVIYFSMGSNIKSKDLPPSTRKMLMQTFASVPQRVLWKFEDDQLPEKPDNVFISKWFPQPDILAHPNVKLFITHGGLLSTIESIYFGKPILGLPIFYDQHL…	537
	UGT35B	UGT35B1	EOG091905V4	8028at7215	Ugt35B1	41333	protein coding	Ugt35B1	CG6649	FBgn0026314	protein coding	3R	↑	NM_079589.3	NP_524313.2	2	MLALRIGFLLLTLPASMQAARILAIFPFPGPSQYINVVPYLKELANRGHQVTSVNAFPQKKPVVNFRDVFIPDVFNNYKELINELSGPMNLWQENNFINKFFVSVTRCVLTNKEVTETLLPPGKDHFDLIIVEALRSDAYYGFAAHFNAPIIGISTFGTDWNIDALVGNESPLSYTPLATGGLTDRMTFLERLSNFVDTTVAWLNYRFVHMSEQEKMYAKYFPEASKRVQLTDLNRNFSLVLLNQHFSLSFPRPYVPNMIEVGGLHISHKPAPLPKDLEEFIQGSGEHGVIYFSLGSNVLSKDLPADRKDLILKTFASLPQRVLWKFEDDKLPGKPSNVFISKWFPQPDILAHPKVKLFITHGGLLSTIESIHHGKPVLGLPFFYDQFLNVRRATQAGF…	516
	UGT35C	UGT35C1	EOG091909TA	11638at7215	Ugt35C1	53507	protein coding	Ugt35C1	CG6633	FBgn0040256	protein coding	3R	↑	NM_001104274.2	NP_001097744.1	2	MRLLTVIAIVFCALSAKPLESESAKILATLPFPGRSQYIFVESYLKALAAKGHQVTVINAFKNKETPNMRFIEALKAHEFADEMMSLLNVPLLWQQLNAMDYILNKFIDVTMEDEGVQRLLNSGETFDLVLAEMLHMEPMYAFAQHFNATLVGFSSFGTDRTIDEAAGNISPISYNPLVTSPRTDRMTFLERLENHYEVIVEDIHRHFVHLPHMRNVYKKYFPNAKKTLEEVMDSFSLILLGQHFSLSYPRPYLPNMIEVGGMHISHKPKPLPEDIKQFIEGSPHGVIYFSMGSNVKSKDLPQETRDTLLKTFAKLKQRVLWKFEDDDMPGKPANVLIKKWYPQPDILAHPNVKLFISHGGLLSSTESVYFGKPILGLPCFYDQHMNVQRAQRVGFGLG…	517
	UGT35D	UGT35D1	EOG09190699	10145at7215	Ugt35D1	43708	protein coding	Ugt35D1	CG31002	FBgn0051002	protein coding	3R	↑	NM_143609.3	NP_651866.1	2	MPPIFLLVCLLPGYSEGARILAVFPLPSSSHYFFALPYLKSLASLGHEITSVSPYPQREPFRNIHDIPVPEVFENFNEVLRIASTPRSTWQSSDFINEYVLNLTKTVLNNEGVRRDILGPQKPHFDLVIMDLWRMDVLSGLAAYFDAPIIGMASYGTDWKIDELMGNVSPISYLQSPSSRFYDLEAYGERLLHLMERTFSYMNYKWRHVRKQETLYSQFFPSVAERKPLSEISRNFDLVLVNQHFTLGPPRPYVPNMIQVGGLHVDHSTEALSAELDHFIQGAGESGVIYFSLGTNVKSKSLSEDRRKVLLETFASLPQRIVWKFEDELLPGKPPNVFISKWFPQQAILAHPNVKLFITHGGLLSTIESIHHGKPMLGLPCLFDQFRNMDHVRQVGLGL…	521
	UGT35E	UGT35E1	EOG09190699	10145at7215	Ugt35E1	53504	protein coding	Ugt35E1	CG17200	FBgn0040253	protein coding	3R	↑	NM_144365.3	NP_652622.3	2	MLASGLFYLIILLFPGFLYGARILALFPVPSHSHYYHALPYLKNLASLGHEITSVSPFPSEEPVKNIYDIYVPEVLNSFDELLKQMTTPKNTWEFFDATNEFVYNITKDVFNNDGVRREILRPGKAQFDLIIVDIWKYDAFYSLAAYFEAPIIGLAPCGIDWKIDEMVGNPSPMSYLQSPSSYLYNLDTFGGRVAHVVEVAISWFNWHWRYEQKHEALYKKYFPKIAETKPLSEISQDIALVLVNQHFTLGPPRPYVPNVIEVGGMHIDEQPKALAQDLEDFIQGSGEHGVIYFSLGTNVRTKNMVDDRKRILIEAFGSLPQRVLWKFEDEELQDIPSNVLVRKWLPQQDLLAHPKVKLFITHGGMQSTIESIHYGKPMLGLPFFYDQFTNVDHIKKHG…	527
		UGT35E2	EOG09190699	10145at7215	Ugt35E2	53506	protein coding	Ugt35E2	CG6653	FBgn0040255	protein coding	3R	↑	NM_144366.4	NP_652623.2	2	MPMSMLVLRLIVLVVALLPVLLEGARILGVFPIPSHSHYYHALPYLKKLASLGHEITSVSPFPLKEPVANIHDIPVPELFDNIEEIVGNLTNRKGTWNEFEYINQYTLGLVEKVLENDGVRREILQPESLQFDLIIVDLWRLDALYGLAAYFDAPIIGIASYGTDWKIDELVGNVSPLAYLQSPSFNWFDLDTYGGRLGHFVDQSMAWINWHWRHEERHEAVYRKYFPKIADKRSLSEITRNFALILVNQHFTMAPPRPYVPNIIEVGGMHVDQQPKALPQDLEDFIQGAGEHGVIYFSLGTNVRSRNLSKDRRKILIDTFASLPQRILWKFDADELSDVPSNVLISPWFPQQDILAHPNVKLFITHGGLQSTVECIHRGVPMLGLPFFYDQFRNMEHI…	527
UGT36	UGT36A	UGT36A1	EOG091906AF	10197at7215	Ugt36A1	44058	protein coding	Ugt36A1	CG2788	FBgn0015663	protein coding	2L	↓	NM_001298662.1, NM_079947.5	NP_001285591.1, NP_524686.3	3	MTTCLRSGVLIIVLLGILGIPEPISAGNILAVYPHFGFSHFKVVMPILNELAHRGHDITVISYVKNPQAGAYPNYEELLISAPGEDQSSTTINLVPLTEHTPTRSLGVLIREYVDLHEEGQKTCEHLFASGHIERAIERHRNKPYDLLLTEYFNSDCQLALAKLLNLPIIGLSTCALMPYYYDRIDLPDTPAFIQSEFVGFAGQLNWHERLLNFVQAKLLKFLYKYHSNRADNELVRKYLGVEVDVEEVARTQTAFIFGNQHYSLMGSRPQSLQFVEIGGVHITKKAEQELPQNIANFLNQSAEGVIFISWGSMVRASSIDEDKLSAILEVLKSQPLKIIWKWEADETPDTDASKFLFVKWAPQLALLCHPKVKLFWSHGGLLGTTESVHCGKPLLVTP…	537
	UGT36D	UGT36D1	EOG091902ZF	6540at7215	Ugt36D1	35138	protein coding	Ugt36D1	CG17323	FBgn0032713	protein coding	2L	↓	NM_001259155.2, NM_001259154.2, NM_001259153.2, NM_136066.4	NP_001246082.2, NP_001246084.1, NP_001246083.1, NP_609910.1	4	MWSPRVALLFLALALSQPDELVEAAGPLKVLGLFPHPGVSHFHFFHPIMKGLAEAGHDVSVVSHFPDKHPVAHYKDFPLTGMDKLTNSVDLKFFEKRTFYSHFQEFFLLYDWGKQTCNLTLRSEALQQILRRPGRFDVIIMEQFNTDCMMGVAHQLQAPVIALSSCVMMPWHYERMGAPLIPSHIPALFMAQSQHMNFGGRLANWFSTHALNWMYKLLSVPAADAMVQYKFGHDVPSVGELVKNTSMFFVNQHYSLSGPKVTPPNVIELGGIHIQKSKPLPADLQRILDNAEEGVILISWGSMIRANSLSAAKRDGIIRAVARLKQKVIWKWENETLPNQPPNMHIMKWLPQRDILCHPNVKVFMSHGGLMGTSEAAYCGVPVVATPMYGDQFVNTAAL…	519
	UGT36E	UGT36E1	EOG0919068C	12663at7215	Ugt36E1	35139	protein coding	Ugt36E1	CG17322	FBgn0027070	protein coding	2L	↓	NM_165264.3, NM_165263.3, NM_136067.4, NM_165265.3	NP_724135.1, NP_724134.1, NP_724133.1, NP_609911.1	3	MCGCWKVFCLLALLSLVAFSDSLRILGLFPHPAISHFKFFHPIMRGLAEAGHSVDVISPFEDKDPPNGYKDHLLPPSTLTDTISLEDFERPYSFLFHYVEFFILHKMGREDCNTTLHSRALTEILKNPPGYYDVILLEQFNTDCAMSVAHVFQAPVIGMSSCALMPWHYERFGAPLIPSYISALFQGQSQEMSFAGRLGNWITVHSLNLLYKMFTVPAGNALIRQRFGPGLPSTEDLVRNTSLMLVNQHFSLSGPKPLPPNVIEVGGVHISPPKPLPSDLQKILDNAPKGVILISWGSQLKACSLSAARRDGIVKAIGRLEQEVIWKYENDTLPNKPPNLHIRKWLPQRDILAHPNLKVFMSHGGLMGTTEAVSSAVPIVGVPIYGDQSLNIAALVQRG…	517
	UGT36F	UGT36F1	EOG091905Y5	8298at7215	Ugt36F1	35137	protein coding	Ugt36F1	CG17324	FBgn0027074	protein coding	2L	↓	NM_136065.4	NP_609909.1	5	MKLLPLALLAFLLRPKPNDAAHILGLFQHPGKSHFDFFRPMFLALAERGHNISMYSYFPLEKPVANYTDYVFQGMPLLTDIVDLSNFESEWKPLGLPFKVPTYFMLHDWGLRSCKVALNSPLITQLLKSPIRYDVILLEHFSNDCMAAVAHLLNAPVIALSSCAIMPWHYKRMGSPFINPIMPMNFLPYTDEMSLIDRLNNFFHFHTVNTLYNMITQPATDALIAERFGPGLPPINEIVKNTSLMLINQHYALTGPRPYAPNVIEVGGLQVGPIKPLPQHLLDLLDRSPNGVIYISWGSMVNSNTLPSGKRSALFQSISQLKEYNFVMRWKSLESLEDKQPSNLYTFDWLPQRDLLCHPKIRAFISHGGLLGTTEAIHCGVPMLVTPFYGDQFLNSGAV…	525
UGT37	UGT37A	UGT37A1	EOG091906LE	9572at7215	Ugt37A1	35307	protein coding	Ugt37A1	CG11012	FBgn0026756	protein coding	2L	↑	NM_078883.3	NP_523607.2	2	MIKMVGRTKSYFVIVLALTLLIYGAQGANILGLFPSLSPSHLIISMSVAKILAEQGHNVTVVTVLEPTITHKNINLVTVPMTKEEIKQRSETIGAKQKNTSSNRFISILNMSGQMDSMLRKMADVLKDQRVKELYLNKDNHFDLVISGYFMNDYQLGFARKVNAPVVVLAPSPPSQMLNSLIGNPHDKVEKEKGMTFGQRLDSYISSLLYGIFLRQIDQRNRQYYNEIFGDDPTMPEYTDILRNTSLVFFCSHAASEGPIRPSVPAAIEIGGIQIKDKPDPLPKNLEKFLGNATHGAILLSLGSNVQGSHIKADTVKKIFSVLSNLKQRVIWKWDDLDKTPGKSDNILYSRWLPQDDILAHPSVKLFINHAGKGGISEAQYHGKPMLSLPVFGDQPGNA…	522
		UGT37A2	EOG091906LE	9572at7215	Ugt37A2	41573	protein coding	Ugt37A2	CG5724	FBgn0038082	protein coding	3R	↓	NM_141971.3	NP_650228.1	2	MVHKSGIYLLLATAICVLGGCHGANILGVFTSLSPSHLIIQMSTAKVLAERGHNVTVITVLKPVVNHKNITVIMVPLTKEESQQMSDTIGAMSKTDNSNMILSMLRMMGQMEFMFDKMAGALKDDRVRDLYLNRDNKFDLVLSGYFMNVYQLGFAKKVKAPVIVVATMPPNQLLNPLIGNPLEIAYVPSISDSVEKGKGMSFRQRLAGYSSSFFFGIFDFVTQRRSKRLYKELFGDDPNMPEYSELVKNTSLIFFASHAPSEGPIRPNVPAAIEIGGIQVKDTPDPLPQNMAEFLGNATDGAILLSLGSNVKGSHINPDTVVKMFNVLSKLKQRVIWKWEDLEKTPGKSDNIFYSKWLPQDDILAHPNIKLFINHAGKGGITEAQYHGKPMLSLPVFGD…	530
		UGT37A3	EOG091906LE	9572at7215	Ugt37A3	41574	protein coding	Ugt37A3	CG5999	FBgn0038083	protein coding	3R	↑	NM_141972.2	NP_650229.2	2	MGSSQGANILGLFPSLSPSHLIIQMSAAKVLAENGHNVTVVTVLKPVVNHKNITVIQVPLSKEEAQQMSDTIGAMSKNDNSNMALSLLRMSDQMDFMIRKNAETLMNDRVRDLYLNRGNKFDLVISGYFMNDFQLGFARKVNAPVIVLATMPPNHLLNPLIGNPLEVSYAGISNPAEGSKAVTFQRRLSSYMQSLGFGVFSHLSERRNRNWYKEVYGNDPKMPEYSEMLKNTSLVFFSSHAASEGPIRPNVPSAIEIGGIQIKDKPDPLPQNIAEFLGNATDGAILLSLGSNVQGKHLNPDTVAKMFNVLSKLKERVIWKWEDQENTPGKSANILYSKWLPQDDILAHPNIKLFINHAGKGGITESQYHGKPMLSLPVFADQPRNANAMVKSGFGLTLS…	530
	UGT37B	UGT37B1	EOG091905ZO	9572at7215	Ugt37B1	53584	protein coding	Ugt37B1	CG9481	FBgn0026755	protein coding	2L	↓	NM_080269.3	NP_525008.2	2	MGGISRCLALQIVVLIAGAHGANILGLFTSLSPSHLVIQMSMARILAERGHNVTVVTILKPPSLHKDINHILVPMEEDILQAFNSVVGGMTKTDNSNAYVSMFRSVRQLSETFSKMGDVMKQPLVKDLYEHPDNKFDLVMVGYFMNCYQLALAHKLKVPLVVALSNPPSFLGYLLGNPWEVSYVPGMSVSIKGGKPLGFGHRVLNLLGSMAQRLFMFIIELRNARIYREIYGDDPTLPSYEDLHKNISLIFFASHGISEGPIRPNVPAVIEIGGIQVKEQPERLPQNMEQFLSEAPNGAILLSLGSNLKEDHLKSSTVQKMFNVLSKLQQKVIWKWDDLDNIPGESENILYSKWVPQVDVLAHPNITLFITHAGKGGLTEAQYHGKPMLALPVFGDQPS…	537
	UGT37C	UGT37C1	EOG091904GQ	9024at7215	Ugt37C1	53583	protein coding	Ugt37C1	CG8652	FBgn0026754	protein coding	2R	↑	NM_080268.2	NP_525007.1	1	MKMLAVFSAIVWLLAVASPSQGANILGVYSALSPSHLIIHMSTAKALAEAGHNVTVVSMMQPKVMHKDIHLIVVPVTKEQERTLENQMASMAGSKNNIITTMYLLLNGLDVMVTSQADLLKDPRFQRVFETKFDLMILGSFFNDFQLGVAGKLKVPVIVDWMIPSNTMIDEFVANPSEVSYVPNESTFATTPMSFFKRAENLVKHVILKYLTIRFNYKFNRIYNEIFTDKDMPTLSEMKKNISMVFVGSHLISDGPIRPLVPAIIEVGGIQVKEQPDPLPQDIEQFMENSSQGAIFLSFGSNIKSYMVKPEIVGIMFKVLSGLKQNVIWKWEDLENTPGNASNIFYKDWLPQDDILAHPNTKLFVTHAGKGSITESQYHGVPMVALPIFGDHPLNAALM…	525	485 aa in current FlyBase, but new start codon is found (NM_080268.2) making it 525aa
		UGT37C2	EOG091904GQ	9024at7215	Ugt37C2	53513	protein coding	Ugt37C2	CG13270	FBgn0040262	protein coding	2L	↓	NM_001273587.1, NM_144372.2	NP_001260516.1, NP_652629.1	1	MIGVHFVFLLLLGVVASTQGANILGLFSSHSPSHLIIHMSVAKALVKAGHNVTVVSMLKPKVTHKDIHLIVVPMKEEQERIMEDQMTEMAGQKNSLVSTMYRLLTSMDVMINAQAELLSDPRFQRIYETKFDLMILGYFINDFQLGVAHKLKVPVIINWMSAPVPAIDKYTGNPSELSYVPLMGTVATQPMGFLKRTENALKSLLFEFIFVVFDYKLTRIYNDVFPEQDMPTLKELRKNISMAFVGSHLISEGPIRPLVPALIEIGGIQVKDKPDPLPKDIDQFISNAKQGAVFLSLGSNVKSSTVRPEIVQIIFKVLSELKENVIWKWEDLENTPGNSSNILYKNWLPQDDILAHPNTKLFITHAGKGGITEAQYHGVPMVALPIFGDQPGNAALMEK…	523
	UGT37D	UGT37D1	EOG091905SF	8050at7215	Ugt37D1	53511	protein coding	Ugt37D1	CG17932	FBgn0040260	protein coding	2L	↓	NM_001299060.1, NM_165193.2, NM_144370.3	NP_001285989.1, NP_724013.1, NP_652627.2	2	MTQNRSTWIGCSLGGLLVALLALQTMPQGTEGANILGVFTSHSPSHFIVHMSIMKTLAEKGHNVTVVSSVPPKVTHKSINHIVVPMSAEDEKVLNDGMAGMVKEKPSIWNTMKSIFSSLALLIDKQVDVLEDPRFQELYLNKGNKFDVVFVGFFFNTYQVALGARFNCPVIISWSGPPMMMVNEVLGNPELSSVPQMHISAPPGQPMNFQQRMQNFASTLGFNALNIFLNHKYNKFYDRLWSKDKSMPTFAQAKRNVSLAFCNGHGISEGPIRPNVPGVIEIGGIQVKSKPDPLPEDIQEFLEKGKHGAILFSLGSNLKGEHIQPEVVKTIFKGLSSLKQQVIWKWEDPKNTPGKSANILYKKWLPQDDILAHPKLKLFITHAGKGGVAEAQYHGVPML…	543
	UGT37E	UGT37E1	EOG091905OT	9704at7215	Ugt37E1	53512	protein coding	Ugt37E1	CG13271	FBgn0040261	protein coding	2L	↓	NM_144371.2	NP_652628.2	2	MIEYTKIGFLIAFLLSTMTQSSGGANILGVFGTHSPSHVIVHMAVMKALADRGHNITVVTQMKPKLATHENITVIIAPPTEERQRYIKEYMAEVSNEKPSFWETMVKAIVQSSNQLEGQYEFMTHPNVKEIYENPKIKFDLVFLGLMANTYQLGIAAKLKCPVIISWVGIPLPFMDTIVGNVNDPSYVPTVNVALNAGQKTMDFGLRFVNFFKYAIMCVFETVLDYKMNQFYERAFANELEFPNYHEMKRRVSLLFYNYHSASEGPIRPTVPQSIEIGGIQVKEQADPLPKELAKFLDKADEGAIFFSLGTNVNTNTFRPDTVDILYKVLSKLPQRVIWKWEDLKNKPGNASNIFFGNWLPQDDILAHPNTKLFITHAGKGGVAEAQYHGVPMVALPIF…	539
UGT49	UGT49B	UGT49B1	EOG091906W8	8604at7215	Ugt49B1	37420	protein coding	Ugt49B1	CG4302	FBgn0027073	protein coding	2R	↑	NM_137719.4	NP_611563.1	4	MSLKSALHIFLLSLVALQQLELGTGSRILAAFFFPGKSHFMMTNAIIRELVKQGHEVTFITPFSLAKEKLGSNYKEIVIPQYDFWPEIKEMTNKNTVLEMTDLPTFAFLRMVNVMGIHTTDFALEQPEIQAVINEKNKIGKYDLLLAEQFFNEGALILGHLYQIPTITISTFGNANHLSQLFGVVSPWSYVPHAYMPYTDRMTLWERIGNVAMSAAEDLVREFSYYPGQDAVLKKHFSKLLDRVPTIKELERNISAILLNSYMPLASSRPMAYNMIPVGGLHIQPPKALPEHLQKFLDGATHGAIYFSLGSQVRSADLPPEKLKVFLEVFGSLKQRVLWKFEDESLPNLPANVKVQSWLPQGDILAHPNVKVFIAHGGLFGTQEAVYNGVPILGMPVYC…	532
		UGT49B2	EOG091905VV	8989at7215	Ugt49B2	42538	protein coding	Ugt49B2	CG6475	FBgn0038886	protein coding	3R	↑	NM_001104389.3	NP_001097859.4	4	MILFMKLLFVCLLGTGDGARILAPFFLPVKSHFMMTDAIIRELVKRGHEVTFITPLSLAKENLGPNYREILLPKYDTWADISAMMKTKSALDMIDMSKLTHMRLAQHIGIKSTDFALAHPEVQELIYAKDKKGKFDLLLVEQFHNEGALMLGYIYEIPAITIATFAYANYFSQVFGFVNPLSYVPNVFLSCTDRMSLWERLENVVISTAEDVVREVSYYPQQDAVIRKHFSSLLPRVPTVKQLEQNISVILLNSYMPLTSPRPMSQNMISVGGLHILPPKPLPEHIKNYLDNAEHGAIYFSLGSQVRSADMPAEKLQIFLDVFASLKQRVLWKFEDDQLPNLPDNVKVEKWLPQADILAHPNVKVFIAHGGLFGMQEAVYHAVPVLGMPFYFDQDINIK…	526
	UGT49C	UGT49C1	EOG091905U3	7138at7215	Ugt49C1	37421	protein coding	Ugt49C1	CG15661	FBgn0034605	protein coding	2R	↑	NM_001043100.3, NM_137720.4	NP_611564.2, NP_001036565.1	5	MQFPLLFGLLLTGTLYSQLELAEGSKILAVYAFPGKSHFMMHTALIRELVESGHQVTMVTAFSLEKEQLGSNYTEILIEPVYDFWHDVKLNFGAQHLFELTRMTNYDFLKMLEIIGLKTTEHALRQPKVRSLIHAEQKEGVFDLLLAEQFYQEAFLALAHLYKIPVVTTSTLGYENHMSQMMGLITPWSFVPHGFMPFTDRMSFLERVKNSYASFYEDMDRLLNYFPKMDAVAREFFGPVLTEVPKVKHMERQISVMLLNSHAPLTTARPTVDAMVPVGGMHIYPPKPLPADMQALLDGATEGAIFFSLGSNVQSKDMPVEMLRLFLQVFGSLKQRVLWKFEDESISQLPDNVMVRKWLPQADILAHRHVKVFITHGGLFGTQEGVHYAVPMLGIPFYC…	530
UGT50	UGT50B	UGT50B3	EOG091905X3	7492at7215	Ugt50B3	246614	protein coding	Ugt50B3	CG30438	FBgn0050438	protein coding	2R	↓	NM_001273781.1, NM_165438.3, NM_165437.3, NM_165436.3, NM_165435.3	NP_001260710.1, NP_724419.3, NP_724418.3, NP_724417.3, NP_724416.2	6	MLKKIALFLIIWSCGTLAADILMATQGGTKSHKIPFWELAKGLISRGHNITFLSGFPADFNIEGLLEVTPAGLVEYIHNYTNWDLLGSRMAGEMPIKPWDGLRYAFESCDAMLRDSETKELTKKSFDLAILDGAFPECFLGLMYDFKIPFMYINTVGFYTGSISTAGNPVSYAITPNFYSRFTDTMNLYERAINTAMQIGQTLMHMYVMRRTHLVMREHLGTQIPHPYEMSRNVSFILQNGHAVLSYPRAFNPNVAEVACIHCRPARKLPRNLEEFIGASGASGFIYVSMGSSVKAANMPEALRHMLVKTFARLPYHVLWKYEGSSTDIKDITSNVKLSRWLPQQDILGHPKLRAFVTHGGLLSMFETVYHGVPVVTMPVFCDHDVNSAKAEVDGYAIK…	435, 524	Alternative splicing
UGT301	UGT301D	UGT301D1	EOG091906Q3	8238at7215	Ugt301D1	35105	protein coding	Ugt301D1	CG10178	FBgn0032684	protein coding	2L	↓	NM_001259150.2, NM_136038.3	NP_001246079.1, NP_609882.1	3	MEMQLQWKCWMLIFLIGLLEFGAGSRILFMGPFPAPSHWLWLEHFQNDLLRQGHHVTSVNNHPTKHPHENLTEIIISPSFDIPKHFPKENIFSMQFVSDFNNLELWWTIGLMTTEHAFKDPKVKKLIESKDDHYDLVIIEQFFHEAFLMFGKRFNCPVVTIGTMGYADNIDHAMGILTPWSLIPHLLLSHTDRMTFGQRAYNAYLSLYDAVMRRWVYLPKMQKLAEKYFQGSIEGPLPNVLDLERNISLVLINAHRSIDLPRPSMPGLIDVGGAHIQKPKQLPTDLQNFLDNATYGVIYFSMGSYVKSTDLPQEKTALILKAFGQLKQQVIWKFENDSIGDLPSNVMIKKWMPQNDILAHPNVKLFITHGGIFGTQEGIYWGVPMLCVPLYGDQHRNTI…	530
UGT302	UGT302C	UGT302C1	EOG091905ZI	9044at7215	Ugt302C1	53510	protein coding	Ugt302C1	CG18578	FBgn0040259	protein coding	3R	↓	NM_144369.3	NP_652626.1	3	MKPTAGQTGFLALLLFCLLSCVSAYNYLVVLHTAARSHYHVGSALAKGLAAAGHQVTIISPFELKKPIKNIKDVPAKSILTSMQGRIANLLQSSKEPIIKQIINFHEMGIEITELLLKEPSVIELMKSNQTFDAVISEVFLNEAHFGFAEHFKAPLIGLGTFGAISWNTDLVGSPSPPSYVPSALLKFSDRMSLVERVGNQAFLTYEYIFLNYFYLPRQEVLYRKYFPNNKQDFYDMRKNTALVLLNQHVSLSFPRPYSPNMIEVGGMHINRKRQPLPKDILEFIEGAEHGVIYFSMGSNLKSKTLPLEKRQALIDTFAQLKQRVLWKFEDTDLPGKPANVFISDWFPQDDILAHDNVLAFITHGGLLSTTESIYHRKPFVGIPIFGDQFLNMARAEQN…	528
	UGT302E	UGT302E1	EOG091908FU	10067at7215	Ugt302E1	53508	protein coding	Ugt302E1	CG4739	FBgn0040257	protein coding	3R	↓	NM_144368.3	NP_652625.2	2	MRWLLNSWLLLILALFGQSWGYSYLMISHTASKSHYAVCFALAKGLAAAGHEVTLVSPFPQRKPIKNIIDVETPNIITVMGVYKARILENAKKPVLLRYPRISLMGLDITESLLKEPKVQELLKQNRTFDGVICETFMNDAHYGFAEHFGAPLITLSSLGATGWTSDLVGTPSPPSYVPHSLLRFGDRMNFWERAQNLGFQIYEFAYENLINLPRHEALYRKYFPNNKQDFYRMRKDTSLVLLNNHVSISNPRPYSPNMIEVGGMHVNRKAPKPLPQNIRKFIEEAEHGVIYFSLGSNLNSKDLPENKRKAIVETLRGLKYRVIWKYEEETFVDKPDNVLISNWLPQDDILAHEKVIAFITHGGLLSTMESIYHGKPVVGIPFFGDQFMNMARAEQMGY…	521
	UGT302K	UGT302K1	EOG091906NJ	8316at7215	Ugt302K1	53502	protein coding	Ugt302K1	CG6658	FBgn0040251	protein coding	3R	↑	NM_001300352.1, NM_144363.2	NP_001287281.1, NP_652620.1	3	MRTFTLILGLLCSLGYSSGYNYLMVLNSAGRSHFNVGHALAKGLVKAGHTITVVSVFPQKKPIPGYTDVSVPNVIEVMGGDIGALWASIQKTYTQNLIDHYQMGFRITRGLFEDSNFQDFLKSNQSFDAIICETFYNDAHYGLAEHFNAPLIGLATGGGLTFITDMVGSPAPASFVPHIMLPFNDHMSLYERLLNVAFLGYERVLLDYYFLPTQEKLYKEFFPGNKRCFYKMRRNASLVLINQHVSLSFPRPHSPNMIEVGGMHIDGKWNPLPEKIERFINESEHGAIYFSMGSNLKTKDLPPSKVQEILKALGGLKQRVLWKFELDNLPNKPENVYISDWFPQTDILAHPKIMAFVTHGGMLSTTESIYHAKPVIGLPIFSDQFFNMAHAEQNGYGIM…	519
UGT303	UGT303A	UGT303A1	EOG0919066F	8345at7215	Ugt303A1	53503	protein coding	Ugt303A1	CG4772	FBgn0040252	protein coding	3R	↓	NM_001275541.1, NM_144364.2	NP_001262470.1, NP_652621.1	2	MFSGPGIAGLLLTVLLFGLLCPKLTNAENILAVFSYTFGSSYLLITPFLRNLVQRGHQLTLISAVTIMPHIEGVHHIRVPKLDMLMKILLDFEYDTDLTKWTEAQFLSEYFYNCSKFVLEDPGVQELLRNASAKYSLIILEASHNDALYGFSQHFNAPLLGVAAYGSSWNIDFLVGNSAPSVYEPMSALGYTSGLNLIEKWHNLIYITEERLVERFIYLPRQIDLYKQHFPGATTSIHDLRRRFSLVLINQHFTMGRVRSNVPNIVEVAGMHLDEKPYPLDAELKKILDEAEHGVIYFSMGLQLLDHWLPPGMRASMSDAFAQLKQQVIWKTDYPEMVNQSRNVFARTWFPQRAILNHPNVKLFITHAGLLSLIESVHYAVPLLCIPLFYDQFQNTKRM…	526
	UGT303B	UGT303B1	EOG091906AU	9723at7215	Ugt303B1	42775	protein coding	Ugt303B1	CG16732	FBgn0039086	protein coding	3R	↑	NM_001202343.1, NM_142896.2	NP_001189272.1, NP_651153.1	2	MRLRYCWLTLSLCLLLQHDRAQAANILGIFPYRHISPFFVMQPLVRTLATRGHNVTLITPIGMPNDIEGVRHIRVAQLNERIKEMLESDQVLDFMINKWTESALTAKALFNASNDILSDPGVQRMLHDKSESFDLIIMEPSSLDALYGLVEFYNATLMGLSSIRINWHTYELAGNPAPSIYEPISPVGFSLETSLFSRVYNWIHIMEEKLVNYLILRPAQLHLFQKFFGYSAQKMNELRSRFSLMLINSHYSMGKVRANAPNIIEVGGLHLSEPPEPSDEELQKFLDKADHGVIYFSMGNDILIKFLPENIQELLLQTFATLNESIIWKSELLYMPDKSDNVYVVEQAPQRHILNHPNVRLFITNGGLLSVIEAVDSGVPMLGLPMFFDQFGNMRWVQL…	516, 519	Alternative splicing
		UGT303B2	EOG091906AU	9723at7215	Ugt303B2	42776	protein coding	Ugt303B2	CG10168	FBgn0039087	protein coding	3R	↑	NM_142897.2	NP_651154.1	2	MRLGYAWLAFGLLLHLNLYLELGQAANILGVFPYRIPSPFQMVRPLIKALVERGHKVTMVTPADYPAKIDGVRHIRVPMLNQLMQNLMKNDQFFDALGDKWREGVLVSTIFYNVSHAILNNNGVQMLMRDKSIRFDMIMVEASHLDALYGLAEFYNATLLGISCMHMTWHIDYLAGNLAPSVYEPISPNGFALDNTFLSRWSNWIYITEEKLLERLVFRPAQVRLFKKFFGYPAEKLDELRARFSVILVNSHFSMGRVRANVPNIIEVAGVHLSEPPEPCGAELQKYLDEAEHGAIYFSMGQDILIKYLPENMQKQLLLVFLQMKQRVIWKSELSMLANKSENIYVMDKVPQRMVLAHPNLRLFITHGGLQSVMEAIDNGVPMLGLPLFFDQFNNIHRV…	540
		UGT303B3	EOG091906AU	9723at7215	Ugt303B3	42774	protein coding	Ugt303B3	CG10170	FBgn0039085	protein coding	3R	↑	NM_142895.3	NP_651152.1	2	MHLEFYWLAVLFCLFLQKDLYQDSVQAANILGIFSYHFSSHNLVVRPLAKALVKRGHNVTLITPVGMPTDIEGVRHIRVPKLNQRVQEMIEGDQILDFFGSKWIASLMVVSMLYNMSSDILSDKGVQKMLQNRNERFDLVMLEPSALEALYGVVEHYNATLMGFSGGNVNWSTEEVAGNFAPSINDPISSLGYSRSNSLLSKIYNWVHITEEKLLKHLIFRPSQLRIFKKFFNFSEQKFYNMREKYSVILVNNHISMGRVRSNVPNIIEVGGLHLTEPAEPCDSKLQKFMDDAEHGVIYFSMGQEIMVQFLPEDMQQNLMKSLDQFKQRVVWKTELYNMPNKSDNVYVIEQPPQRAVLAHPNTRLFITNGGLLSVMEAVYSGVPILGLPVFFDQFINLR…	539
UGT304	UGT304A	UGT304A1	EOG091905PF	9960at7215	Ugt304A1	53501	protein coding	Ugt304A1	CG15902	FBgn0040250	protein coding	3R	↑	NM_144362.2	NP_652619.1	2	MFPPGRWLLPMFWLISNSICWIRSSRILVIAPFESHSQCMLVTPYIQALKDRGHQLTVIHAYKHCMHKIEDVTFIRIWYNNNVFLEFEESVGIASANNKWEEISSMSSLMANATLNVLNNVEVRALMKSRITFDAVVLEAGYSDVLYGMAAHFSAQLIGICTCVADWNINNLVGFSTSTLTEPIMPFRAKYVKNVWDRIYNWLYTTEEWLLINLVFLPKQRLIHDHFFGHLEKSFHEIRQDFALMLLNQHFSLFRARPNVPGMVEVAGLHIPKEDPQLPSDLQVFIDEAEHGVILFSLGLEQDSKDLPRKTQEILVETFKSVPQRVIWKFDGESTMSLGTDIYHSKLLPQQAILAHPNVKLFISHCGMMSVIEAAYYAKPVLGLPSFFDQFRNLEIMKE…	529
UGT305	UGT305A	UGT305A1	EOG09190AUN	13042at7215	Ugt305A1	59217	protein coding	Ugt305A1	CG18869	FBgn0042179	protein coding	3L	↓	NM_001274465.1, NM_144446.2	NP_001261394.1, NP_652703.1	4	MRALCLLPVFVLLGRFCSLEAANILCLVSTAKHNNPGWSKPLFDALLANGHSLLVISTAPNPEPKKQVDGLVYYHLPNEYDVMKRHFLLEEPREYISMVTLNQLLVWYEVLLGSCRALLNSDTMSSKRPELTAQLSMEYDLIITDVTQGIECLMDSVSGWRSKPVLGLSAGKLTPDLMSLLRAENTINAARIPHYISQVPKTMGFWNRLHNHIMYYAEPLIHLVITRPVLSELMKTENAFPKLQLVLLNTHPTLDYVQNLPPGVIEVGGLHIKNQTSPLPTYIQEFTEKFFDGIVYINMPYIEYMNDQGLKAMYTMIHGNPNVAFIWNVEQLEQLPAKKPNLLTLHVNQSLQQDILAMQYVKGFLNHGDSFSLQEAIHYGVPVVVLPLKLEEFNNAQRV…	583	Drosophila-specific, longer than average
UGT307	UGT307A	UGT307A1	EOG0919063L	13310at7215	Ugt307A1	33993	protein coding	Ugt307A1	CG11289	FBgn0031887	protein coding	2L	↓	NM_135253.2	NP_609097.2	2	MKRSPISWSLLWMGYTCIFLLADSPAPVESHHILGLFVNVHRSQLMVHLAVCRALLQRGHHLTLVTTLPLEEQEIQGNVSHIYIPWQQPKEEVSSSDLILRLERMFRRLEHSGDLLDLPEWKMFLRNQPNTPYDLLLLGYHFNDHLLGVAAHFNCPVAIVSTQQPTGFVNSLMGNPEERWYVPQPYDGQQRSGISAWVFGMWEKFMEILARRVLARIYRLHFPEPQYPSFETMRRSVVLALSNHHMISEGPIAPLIPSMVDIGGIVLEQQLDKTPLEISAGNRSLIIFSLGTRFTWRKSTKELVRTFTKAFAQFPDYDIYWTYDGPNGSAISLDYPHLKVAKWWPQTQMWQSGKVRLFITHGGKGSVSEALFYGVPMLGLPLIGDQRDNLQRMQSKNWG…	502
UGT316	UGT316A	UGT316A1	EOG09190739	8475at7215	Ugt316A1	40079	protein coding	Ugt316A1	CG3797	FBgn0036842	protein coding	3L	↑	NM_001300182.1, NM_140828.3	NP_001287111.1, NP_649085.1	4	MQILQVFLGTLLCGIVLGANVLTVFPSVWKSHYLFGRRLLQELVESSGNHSVTLISPHAAQEGVDAEIPKIRELRIEGLRENWLDMGMSFEAEEMRAQSVMERFTRLIYAGTTNVDILLSDPQVRKLLTSGEKFDLLIVDLFLSDALLGLAFYYGIPTVAVSPTGANSWLNNMFGNPQSSSLDPSNFLPFTERMNTRQRILNSLMSTFERLTYNFFHLISQQSVYTNHFELLVKELPLYRDLTKNLSLALINSHPGLHYPRAYLPNMVEVGGLHLSHLNDDNLPKHLLSFMESAPSGVIYFSLGADVETAQLPQEKLAIILDVFGHLKEFHFLLKWEKEEFTAEQVLPENVMIADWWPQQAILHHPQVKMFISSCGQLSVWESISGQKPVLAIPILAEQ…	636	Drosophila-specific, longer than average
UGT317	UGT317A	UGT317A1	EOG091906DB	11614at7215	Ugt317A1	37590	protein coding	Ugt317A1	CG4414	FBgn0040091	protein coding	2R	↑	NM_001299805.1, NM_137850.4	NP_001286734.1, NP_611694.2	4	MESQWNRWILLAILGLALGQISQAAKILVLFPHVNEGHFAVMRTLVTELANREHTIEVYTGHGLGESLDNVTETVTAEFPFWSELQKQAAPKGNLADLGLLPIEKLRQSLASVGARALDHFLAQEPIQKLLKMSYLEFDFDVILVDYFYTEALLALGALHQRPVVGIISTDFGNYMDAVQEALVPAACSPIDFERDQPEMSFSVRLGNIRTCIARRKQFIKDHYGGQEQLVTKYFQLQSSIPELQASQLSVLLLNSHVPLITPKVSIQQIIPAGGLHIRGPKELPWNVKRFLEEARPGAIYVQLGNEQACGQLPKEKLDTLFAFFSARKQSIIWTCHDVKTLEGLPKNVMIQHAVPQIDILAHPRVKAFLTNGDLLNLQEGIMRNVPILGLPLFQHEAR…	529
TOTAL	35

## Sheet: Dana
Drosophila ananassae (taxID: 7217)
Annotation release: 101
Assembly: DanaRS2.1 (GCF_003285975.2)
Family	Subfamily	OrthoDB group (v9)	OrthoDB group (v10)	NCBI Gene symbol	NCBI Gene ID	Gene type (NCBI)	FlyBase symbol (retired)	FlyBase gene ID (retired)	Gene type (FlyBase)	Scaffold (NCBI)	mRNA accession(s) (NCBI)	Protein accession(s) (NCBI)	Exon count	Protein sequence	Protein length (aa)	Notes
UGT35	UGT35A	EOG091908E6	9688at7215	LOC6501038	6501038	protein coding	Dana\GF18260	FBgn0095278	protein coding	NW_022473262.1	XM_001954399.3	XP_001954435.3	2	MRISSSGAGIGLFFVVGLVLVLSSNADDKVKSSRILAVFPFPGRSQYIFAEQYLKELSRRSHNVTVINTFGSDKIEPNFRVIGAKKIHELMAAFNSIMYNAPASQWKMLTMTTEFINLLTTCILDDPAVKELLASDERFDMVVFETVQNEALFGLAQHFGALTMGISSYGTDRHIDELMGNISPLSYNPMLLSSRTERMNFEDRFWNLWDALLLWVHKRVVHLPTQRDLLKKYFPESKQSLEEIMDKFSLVLMGQHFSLSYPRPYLPNMIEVGGLHLQQQRKVQPLPQELSDFVGQATEGVIYFSMGSNIKSKDLPPSVRQALMETFASLPQSILWKFEDDQLEEKPANVFISKWFPQPDILAHPNVKLFITHGGLLSTIESIYFGKPVLGLPVFYDQH…	535
	UGT35B	EOG091905V4	8028at7215	LOC6502673	6502673	protein coding	Dana\GF19938	FBgn0096945	protein coding	NW_022473262.1	XM_001954400.3	XP_001954436.1	2	MLPLKLCAIFTLLMPVCLEAARILAVFPFPGPSQYINALPYLKELAARGHEVTSINAFPQKKPLKNFRDIPIPEVFENYNDLITDLSQPMNLWQENNFINKFFVSVTRAVLTNKEVKESLLPLGKDHFDLIIVEALRTDAYYGFASHFNAPIIGLSTFGTDWNIDELVGNVSPMSYTPLVTAGLTDRMSFRERITNFVDTTLAWLNYKYVHMPLQEEMYAKYFPEASKRVPLSDLNRNFSLVLLNQHFSLSYPRPYVPNMIQVGGLHISHKPAPLPQDLEEFIQGAGKAGVIYFSLGSNVKSKDLPAERREIILKTFATLPQRVLWKFEEDQLPGKPSNVFISKWFPQPDILAHPNVKLFITHGGLLSTIESIHHGKPVLGLPFFYDQFLNVKRATQAG…	520
	UGT35C	EOG091909TA	11638at7215	LOC6499523	6499523	protein coding	Dana\GF16729	FBgn0093750	protein coding	NW_022473262.1	XM_001954409.3, XM_032455388.1	XP_001954445.1, XP_032311279.1	2	MRFHTVIAFVLCALGAQMLESESAKILATLPFPGRSQYIFVETYLKALADKGHQVTVINTFRNKPYPNIRFIEAVKVQEYSDDMLGSLNEPSLWQQLNSLDSILKNFTETTLEDEGVKKLLNSGETFDLVLAEMLQMEPLYALAQHFNASLVGFSSFGTDEKVDEAFGNVSPLSYNPLVTSPRNSRMTFVERLHNQYEAGIERIHRHWVHLPAMQKLYQKYFPNAKKTMEEVMDSFSLVLLGQHFSLSYPRPYMPNMIEVGGLHISHKPKPLPEDIKKFIEESKHGVIYFSMGSNVKSKDLPLETRETLLKTFSKLKQRVLWKFEDDNMPGKPDNVLIKKWYPQPDILAHPNVKMFITHGGLLSSTESVYFGKPVLGLPCFYDQFMNVKRAENVGFGLG…	517
	UGT35E	EOG09190699	10145at7215	LOC6501039	6501039	protein coding	Dana\GF18261	FBgn0095279	protein coding	NW_022473262.1	XM_001954401.2	XP_001954437.1	2	MLILRWFFVAMCVFPGFLEAARILAIFPILSPSHYIYVLPYLKSLASLGHEVTFLNPFPSKEPVKNIRDIPIPEVMEGVEDILKLLTTPMNTWKAAEIVHEYGLNLTKKVFNNDAVRREILKPGKANFDLIIVDVWRSEALYGLAVYFEAPIIGVAPYGTDWKIDELVGNTSPVSYLQSSFHKMSVPDTETFGGRLSNFVEQSINWLNWNWGYAAKHEALYRKYFPNIADKHSLSKVSRDFSLIFVNQHFTLAPPRPYVPNIIEVAGLHVQQEPQALPTDLEEFIQGAGEDGVIYFSLGSNIKSKTLSQERLKVILQAFSSLPQRVLWKFDEENLPEMPSNVFISKWFPQQDILAHPKVRLFVTHGGLLSTIESIHYGTPMLGLPFFFDQFRNIEYVIR…	530
UGT36	UGT36A	EOG091906AF	10197at7215	LOC6498058	6498058	protein coding	Dana\GF15245	FBgn0092270	protein coding	NW_022473268.1	XM_001961952.3	XP_001961988.1	3	MTTSWMTNRVIIVLFWMSLIAGIPRSATAGNVLAVYPHFGFSHFKVVMPILNELAKRGHQITVISYVKNPQAKELPNYEELLITAADEDQSSTTINLVPLSENTATRSLDVLFREYLALHEEGQETCERLYGSGHVQTVLERHKKKPYDLLLTEYFNSDCQLALAKLMELPIIGLSTCALMPYYYDRIDLPDTPSFIQSEFVGFAGSLKWHERLVNFIQAKMLKLLYKYHSNAADNALIKKHLGVEIDTEEVARQQTAFIFGNQHYSLMGSRPQSLQFVEVGGVHITKKAEKELPESIAKFLNESEGVLFISWGSMVRASSIDEDKLEAIIRVLTEQDLKVIWKWEADETPKVDASKFLFVKWAPQLALLCHPKVKLFWSHGGLLGTTESVHCGKPLLV…	539
	UGT36D	EOG091902ZF	6540at7215	LOC6498228	6498228	protein coding	Dana\GF15420	FBgn0092445	protein coding	NW_022473268.1	XM_014906550.2	XP_014762036.1	4	MWSLLVALVLLTLSQSEVGVDGSLKVLGLFPHPGISHFHFFHPIMEGLAEAGHEVSVVSHFPNKNPVARYKDFPLSGVDKLTNSVDLKFFEKRPFYGHFIEFFLLHEWGKQACNSTLRSDALHQVMKRRPGYYDVIIVEQFNTDCMMGVAHQLQAPVIALSSCVMMPWHYERMGAPLIPSHVPALFMAQSQNMDFGGRLANWFSTHALNWMYKLLSVPTADALVQYKFGHDVPSVGELAKNTSLFFVNQHYSLSGPKPLPPNVIELGGIHIQKSKPLPADLQRILDSAEEGVILISWGSMIRANSLSDAKRDGIVRAVARLKQQVIWKWENETLPNKPANMHIMNWLPQRDILCHPNVKVFMSHGGLMGSSEAAYCGVPVVATPMYGDQFVNTAAMVQR…	516
	UGT36F	EOG091905Y5	8298at7215	LOC6498227	6498227	protein coding	Dana\GF15419	FBgn0092444	protein coding	NW_022473268.1	XM_032451564.1, XM_014906547.2	XP_032307455.1, XP_014762033.1	5	MLLLCISLVLFSIGWESAGAAQILGLFAHPGKSHFNFFRPIFTALAERGHNISMYSYFPLEKPIDNYTDYVFQGMPVLTDIVDLQNFESDWKPLGLPFKIPTYFMLHDWGLRSCKVALNSPLIAQLLASPIRFDVVILEHFSNDCMAAVAHLLGAPMIALSSCAIMPWHYKRMGSPFINPIMPMNFLPYTDEMSLIHRINNFFHFHSVSILYNWITQPATDELIKHRFGNGLPPINEIVKNTSLMLINQYYALTGPRPYAPNVVEVGGLQLRVEKPLPQNLMDLLDRSRDGIIYISWGSMVNPNTLSPAKRSALFESISQFKKYNFVMRWKCDPLLLKEKPSNLYIYDWLPQRDLLCHPKVKGFMSHGGLLGTTEAVYCGVSMLVTPFYGDQFLNAGAI…	525	2 variants
UGT37	UGT37A	EOG091906LE	9572at7215	LOC6498552	6498552	protein coding	Dana\GF15747	FBgn0092771	protein coding	NW_022473445.1	XM_001963010.3	XP_001963046.3	2	MFIQFSFNCRLVTMTINPCQLLILILAFTGSMNGIQSANILGLFTSLSPSHLIIQMSTAKILAERGHNVTVVTVLKPLVTHKDINLIQVPLSTEDAQRHSEIIGSMSKNDNSNIIVSLFGMLKRTGFMFRKMVVALKDPRVRDLYLNNGNKFDLVVGGYFMNEYQLGFARKVKAPIVLVALMPPNQMIGSLIGNPLEGSFLSADKDAGKKDQGTSFRQRLTNYFYSQFFKLFNYLSERRNIDFYNELFAEDPSMPPFHDMVKNVSLIFFASHGPSEGPIRALVPAAIEIGGIHIKDKPDPLPKDLSSFLGNATDGAILLSLGSNVKSSHVKPETVKKMFNVLSKLKQRVIWKWEDLEKTPGKSDNILYSKWLPQDDVLAHPNTKLFINHAGKGGITEAA…	547
		EOG09190LCX	15027at7215	LOC26514669	26514669	protein coding	Dana\GF27260	FBgn0274483	protein coding	NW_022473445.1	XM_014906870.2	XP_014762356.1	2	MVRFSVKVLLAVVLLQFLGSAESANILGIFTVPQPSHVIVHMSLAKVLAERGHNLTIITSIEPPVKHKNFNIIRVPHSKDEERDLNEALVNMAKIDGGVLSQLINMPKFLDVNLRIMTSALRDPRVVDLYENKDNHFDLVIAGYFMNNFQLGLAQKLKVPVILSFSQQPVEFMATMVGNPRSLSHVPGMLTAVEKGQVMTFFQRFHTQAISWLQRIWLAQYDYNNGKIYRSLYGNDPLMAAYEDLSKNITLMFFNSHALSEGPIRPNVPAAIEIGGIQIKNKPDPLPPNMAEFLGNATEGAILLSLGSNLKGSHLTPDMVQIMFRVLSNLPQRVIWKWDDLKNTPGTAENILYSKWLPQDDILAHPSIKLFITHAGKGGTAESQYHGKPMLAIPFFGDQ…	530
		EOG09190LCX	15027at7215	LOC6498553	6498553	protein coding	Dana\GF15748	FBgn0092772	protein coding	NW_022473445.1	XM_001963011.2	XP_001963047.1	2	MRIISGALSIVITLLSILASGQCANILGIFTVPMASHTIVHLSVAKVLAERGHNLTIVTLFDLPVKHEDFTVIQVPPSKEDEQQLNEVIGEATATANNGFLAAFLNAPKFLNILLRIMENAIRDPRVKALYENKNNKFDLMISGYLNNDFQLGIARKLKVPVIAAFPQQPLEFIASVVGNPSSLSSVPGMLTSAEKGKVMSLGQRFLEVLFSWGHSAVQKLMEHGNKKRYRSLFSDDPSMPEYEDLSKNISLMFFNSYGLSDGPIRPNVPAVVEIGGIQIKDQPDPLPPNMAEFLGNATEGAILLSLGSNIKGSHLTPEMVQSIFRVLSNLPQLVIWKWDDLKNTPGTANNILYSKWLPQDDILAHPSIKLFITHAGKGGTAESQYHGKPMLAIPFFGD…	531
	UGT37B	EOG091906LE	9572at7215	LOC6498487	6498487	protein coding	Dana\GF15681	FBgn0092705	protein coding	NW_022473445.1	XM_032455430.1	XP_032311321.1	2	MAVLYFAGFLALVASANGANILGLFAGLSPSHLIIQLSMAQILAEQGHNMTVVTVVEPPFTHKDITYVRIPLGKEDFQGFSAIISEIAKKDNSNVFTFLWAIFSGSSELSSRMSSIVKHPLYKDLYENQDNNFDLVIVGYFVNSFQLALAHKLKVPQVLAISNPPCYIGHKLGNPPEVSYVPSTYMVSAQADVVGIGNRFTNLLYLAAERVFWYFLEYYSEITYRQVYKDDPDVPSYSDLDKNVSLIFFASHGISERSIRPNLPTVIEVGGIQIKETPDPLPQNLEEFLKDAPDGAILLSLGTNIKRSHLSQETVGTMFNVLSHLKQKVIWKWDDFDNLPGKSDNILYAHWLPQDDILAHPNIKLFITHAGKGGITEAQYHGKPMLALPVFFDQPQNAK…	534
		n/a	n/a	LOC116656026	116656026	protein coding	n/a	n/a	protein coding	NW_022473445.1	XM_032455163.1	XP_032311054.1	2	MAAVCFSVLFLALVATANGANILGLFVGLSPSHLIIQLSMAEILAENGHNVTVLTILEPQARHENITYIQIALEQEDLLELGALIADVAKKNNDNGVMFLLRVLGPFTKISTKLIGVVNHPLYRDLYENKGNKFDLVIVGFFFNSFHMALAHKLKVPQVVAISNPPSYIGHKLGNPHELSYVPTTYLPITLGENMDLGKRAYNIILFLAGKLFWYWAEVWNGAVFEQMFGNDPDIPRYSELDKNISLIFFASHGISERSIRPNLPTVIEVGGIQIKETPDPLPQNLKEFLENAPDGAILLSLGTNIKRSHLNQQTVGTMFKVLSQLKQKVIWKWDDLDNLPGKSDNILYAHWLPQTDILAHPNIKLFITHAGKGGITEAQYHGKPMLALPVFFDQPQNA…	533	3-end fixed
		EOG091905ZO	9572at7215	LOC6497780	6497780	protein coding	Dana\GF14965	FBgn0091990	protein coding	NW_022473268.1	XM_001961399.3	XP_001961435.2	3	MEPSSEQTERTIAQPQRKNHLKFRTPTDVLTSVIRNSGRLKAIRPVTYQSSLRVTVGEYTWPRLEICWPFWPTHAANIVGLFASLSPSHLVIQMSMARILAESGHNVTVVTALKPPFLPKNITHIQVPLTEDELQAFNSVFAETAKTDNTNPFLQMLQRVGKMSSAFSKTARVMDHQLVKDLYENKDNKIDLVIVGYFMSSFHFTLAHKLKVPLVLALSNPPSFLGHLLGNPRELSYVPAMTTTVKAGEVMGLGKRFANLLGALGQLAFMTIIEYNNEKTYRKMYQDDPSLPAYGELAKNISLIFFSSHGISEGPIRPNVPAVIEVGGIQVKDQPDPLPQNLQDFLSVCPHGAILLSLGSNLKGAHLKQDSVKRMFNVLSKLKQKVIWKWDDLENLPGQ…	585	need annotation, long 5-end,XP_001961435.2
	UGT37C	EOG091904GQ	9024at7215	LOC6498174	6498174	protein coding	Dana\GF15362	FBgn0092387	protein coding	NW_022473268.1	XM_001962196.3	XP_001962232.1	1	MLVARPVILLLAILIASSNGANILGLFSSHSPSHLIIHMSVAKTLAEAGHNVTVVSMLPPKVTHKDIHVIVIPVTDEQEKVIENQMSEMASQRNSIISTLNRLMNGMDVMINSQADLLSHPQFQQIYDTKFDLMIMGYFLNEFQLGVAAKLKVPVIIDWMNAPMLAIDEFTGNPTEVSYVPNIGTTATPPMGFLKRAENLAKHLFLKYMMSALLSKSERIYEEKFGNDKSLPSLSEAKKNISLAFVNAHLISEGPIRPLVPAMVEIGGIQVKDKPSPLPKDIDEFLSKSTQGAILLSLGSNVKSSSIKPEIVQSIFKVLSGLKLNVIWKWEDPKNTPGSSPNILYKKWLPQDDILAHPNTKLFITHAGKGGITEAQYHGVPMVALPIFGDQISNAQAME…	528
	UGT37D	EOG091905SF	8050at7215	LOC6498177	6498177	protein coding	Dana\GF15365	FBgn0092390	protein coding	NW_022473268.1	XM_001962199.3	XP_001962235.2	2	MTQSRSTWLGCSLGSLLAVLVLVLQTMNQEAEGANILGVFPGHGPSHLIVHMSVMKALAEKGHNVTTISTIVPKVTHKNIKQIVVPLITPEEEKLLNSGISGMAKEKGSIWTTMKVMVGSMSMMVEKQVELLEHPRFQELHQNKDNKFDVVFAGFFVNSYLVGLGARFNAPVIICWSGAPMLWVNKFLGNPELSTVPQMQIGVAQGEVMTFQQRIQNFVSTLSFDALDAYLEIKYKHFYNRVWGSDKSMPSYEEAKQNVSLVFCNSHAISEGPIRANVPAVVEVGGIQIKNKPDPLPQDIKEFLDKAKNGAVLFSLGSNLKGEHIKPDVVSTIFKALSSIKQQVIWKWEDLEKTPGKASNILYKKWLPQDDILAHPNIKLFITHAGKGGVSEAQYHGVP…	542
		EOG091905SF	8050at7215	LOC6498178	6498178	protein coding	Dana\GF15366	FBgn0092391	protein coding	NW_022473268.1	XM_001962200.3	XP_001962236.1	2	MTPNRSTWFGCSLGGLLVAFLALQSMPQGSDGANILGVFTSHSPSHLIVHMSVMKALAEKGHNITVVSSLPPKVTHKSIKHIVVPLDPQSEKILNEGMADMAKQKPSIWNTFSNIFNSLSLLIDKQVDVLEDPRFQELYLNKGNKFDVVFVGFFFNSYQVALGARFNCPVIISWSGPPMLMVNSFLGNPELSSVPQMSISLAPGATMNFQQRLKNFVSTIGFNGLGLVLDHKYKKFYKRLWGNDKTMPSFEEAQKNVSLAFCNGHGISEGPIRPNVPGIIEVGGIQVKSKPDPLPEDIKEFLDKAKNGAILFSLGSNLKGDFIKPEVVKTIFKGLSKLKQQVIWKWDDLDNVPGKSANILYKKWLPQDDILAHPKLKLFITHAGKGGVSEAQYHGVPML…	543
		EOG091905SF	8050at7215	LOC26515374	26515374	protein coding	Dana\GF27965	FBgn0275188	protein coding	NW_022473268.1	XM_014906941.2	XP_014762427.1	2	MVQLLTSFGAILVAFVIIQSMPKESNGSNILGVFTSHSPSHLIVHMSIMRTLAERGHNVTVLSSMPPKVTHENIKHIVVPLSAEDEKVLDEGMSGMVKTKQSFLSMMNSASKSQSILMYKQVEVLEDPRFKELYLNKDNKFDVVFFGFFFNTYQVALGARFNCPVIMSWCGPPMPLVNELLGNPELSSVPQMHVAVAPGQPMNFKKRLHNLASNIGFSMFNIYLNRKNQLFYDRLWGIDPSMPSFEEAKQNVSLAFFNGHSLSEGPIRPNVPAVIEIGGIQIKSKPDPLPKDIKEFLDMANYGAVLFSLGSNLKGEHIPPEIVTTIFKALSSIKQQVIWKWEDIEKVPGKSANILYKNWLPQDDILAHPNVKLFITHAGKGGVSEALFHGVPMLALPVF…	538
	UGT37E	EOG091905OT	9704at7215	LOC6498175	6498175	protein coding	Dana\GF15363	FBgn0092388	protein coding	NW_022473268.1	XM_001962197.2	XP_001962233.1	2	MKKFTGIVLLFTILLSMEAPSCDGANILGIFGSHSPSHVIVHMAMMKTLADRGHNITVVTQMKPKLKAHENITVVLAPPTPEREKYIKEYMSQITAEKPSIWTTFFKAIVKSGDQFEAQYEFAVHPNFKEIYENPHTKFDLVFLGMMGNDFQLGVAAKLKCPVIMTWVGVPIQILDSIVGNVADPAFVPSLNVALEPGQITMRFGQRLLNFFKHSFLKLLNVLMNYKMNEFYERAFGNESDPDFPTYAEVKRRVSLLFYNYHAPSEGPIRPVVPQSIEIGGIQVKEQPDPLPKDIAEFLGNATDGAIFFSLGTNVDTNTFSPKVFEIIYKVLSKLPQRVIWKWQDLNNKPGNASNIYFGNWLPQDDILAHPNTKLFITHAGKGGVAESQFHGVPMVALP…	537
		EOG091905OT	9704at7215	LOC6498176	6498176	protein coding	Dana\GF15364	FBgn0092389	protein coding	NW_022473268.1	XM_001962198.3	XP_001962234.2	2	MKFILLLLLLGVECPGIRAANILGVFGAHSPSHTIVNMAVMKALADRGHNITVVLTAMPKMKAHENITIILAPRTPKRIQDIKDHVAKASQRKQSLWKSMVLTILQSEFQIEGQYEFLMHPNLRNLYEKPQTKFDLVILGMLANDFQLGIGAKLNCPVILTWVRIPMLFADFVVGNIADPAYVPTMTVGLEPGQKTMGFGLRLTNFLKYTFSSIFNEVMAYKMNQYYVRAFGNESDPDFPTYSEMKRRISLLFYNYHAPSEGPIRPVVPQSIEIGGIQVKEQPDPLPKDIAEFLDNARDGAIFFSLGSNVDTNTFSPQVIEIIHKVLSKLTQRVIWKWHDLDDTPGNASNIYFGKWLPQDDILAHPNTKLFITHAGKGSVAEAQFYGVPMVALPLFGDQ…	538
UGT49	UGT49B	EOG091906W8	8604at7215	LOC6494974	6494974	protein coding	Dana\GF12116	FBgn0089155	protein coding	NW_022473265.1	XM_001959266.3	XP_001959302.2	4	MKLRSALQILLVSLVALQQLDLGEGSRILAAFFFPGKSHFMMTNAIIRELVKRGHEVTFITPFSLAKENLGPNYKEIVIDQYNFWPEIKELTNTNTILEMTDLSKLTFLRMVNVMGTHSTDFAFEQPGIQAVINAKDKVGKYDLLLVEQFYNEGALILGHLYEIPVITVSTFGYANYLSQLFGIVSPWSYVPHLYMPYTDRMSLWDRAGNVFMSATEDLMRRYSYYPEHDAILRKHFSHLLDRVPTINELERNISAILLNTYVPLASPRPISYNMIPVAGLHIQPPNALPENLQKFLDGATHGAIYFSLGSQVQSADLPPEKLKIFLNVFGSLKQRVLWKFEDESLPNLPANVKVQKWMPQADILAHPNVKVFIAHGGLFGFQEAVHYGVPVLGMPVYA…	532
		EOG091906W8	8604at7215	LOC6494975	6494975	protein coding	Dana\GF12117	FBgn0089156	protein coding	NW_022473265.1	XM_001959265.3	XP_001959301.2	5	MFSVEIKISLEKEMKLKNELKIILLSLVAIQQFDFSEGSRILAAFFFPARSHFMTTHSIIRELVKRGHEVTFITPFSLAKENLGSNYTEIVFDQYAIWPVGSQVRSSELPPKKLKIFLDVFGTLKQRVLWKFEEESLTNLPANVMVQKWMPQADILAHPNVMLFISHGGPNGFQEALQYGVPVLGMPIYADQYPTINKGKQEGLALVMDYRKITEEELRSNLLELLENPKFRNNMKQASKVFRDRPLSAMDTAMYWINYVIEHRGAPHLISVGAELTWYQFYLLDVIGLAFAVVLLPILALLFICRKSSKKTATSPKRKLKKN.SRS.PTQTQFWK.RM.VALLFSVWST.LGLSPPTSRLSNLPSKPL.TPGTRWESTIYFWPNSSTTRAPSSWAICI…	545
		EOG091906W8	8604at7215	LOC6494977	6494977	protein coding	Dana\GF12119	FBgn0089158	protein coding	NW_022473265.1	XM_001959264.3, XM_014907607.2	XP_001959300.2, XP_014763093.1	4	ATGAGGATAACGAATGTCCTGCAGATACTCATGTTGAGCATTGTCGCTCTCCTAAAACCAGAAATGGGTGACGGAGCTCGCATCCTGGCGGCCTTTGTCTTTCCCGCCTCGAGTCACTTCATGATGACCAATGCCATTATCCGGGAATTGGTGAAAAGAGGCCACGAAGTGACCTTTATCACGCCCTTCTCCCTCTCCAAAGAGAACTTGGGACCAAACTATAAGGAGATCTTAATAGCCCAGGCTAACATTTGGGATCCGATGAAAGAAATGGCCAACGTGAACTCAGTCCTTGAAATGTCTGATGTGAATCAATTGACTTTCCTCCGGATGGTTAATGTGTTGGGACCTCTGAGCACAGACTTTGCCTTTGAACAGCCCGAAATCCAGGCTTTGGTT…	530	2 variants (3 exons)
		EOG091906W8	8604at7215	LOC6494976	6494976	protein coding	Dana\GF12118	FBgn0089157	protein coding	NW_022473265.1	XM_001959263.3, XM_014907604.2, XM_014907605.2	XP_001959299.2, XP_014763090.1, XP_014763091.1	4	MKFKNVLQKLLLSLVALHQLDLGEGARILAAFIFPATSRFVIINAIIRELVKRGHEVTFITPHSLAKENLGPNYKEIVIGWYPSWNRMKELTNTNTVIEMAEVNKLTFSRMVHVIGPESTDFAFQTPELQALFNAKDKEGKYDLLLVEQFVNEGALILGHLYQIPAITISTFGYANYFSQIVGIIYPWSYVPYLYMPYSDRMSLWERIGNVFMSSADDLLRRYSYYPEQDAVLQKHFSKKLDRVPTIKELEANVSAIFINSYMPLASPRPLSYNMIPVGGLHIKEPKALPENLQKFLDGATHGAIYFSLGSQVRNADLPPEKLQILLDVFGSLKQRVLWKFEDENLPPNLPANVKIQAWMPQTDILAHPNVKVYIAHGGLFGLQEGVHYGVPILGIPIF…	533	3 variants
		EOG091906W8	28535at7215	LOC6498353	6498353	protein coding	Dana\GF15545	FBgn0092570	protein coding	NW_022473445.1	XM_032455401.1	XP_032311292.1	4	MKFIYILHVWVLSLVSLSHLGTGARILAAFFCPARSHFMMTHAIIRELVKRGNEVTFITPVSMGKEELGPNYKEILFAPYDSWNDIRETTKISSAMELTDLPIFDFFRMVYTMGIHSTDFAFEQPEIQAVINEKNQIGKYDLLITEQFFNEGALILGHLYQIPIVTLSMSGYANYLSQLVGIVSPWSYVPHKWMAYTDRMTLWERIGNAFVSGSEDLYREFKYYPKQDAILRKHFSNLLARVPTIKELERNISAILLNTYLPLASPRPTSFNMIQVGGVHIESPKELPKDLQEFLDEATHGAIYFSLGSQVRSAELRPEKLKIFLKVFDSLKQRVLWKFENETLPELPPNVKVQRWLPQGDVLAHPNVKVFIAHGGLFGIQEAVYHGVPVLGMPVYGDQ…	535
		EOG091905VV	8989at7215	LOC6499213	6499213	protein coding	Dana\GF16417	FBgn0093438	protein coding	NW_022473262.1	XM_032449772.1	XP_032305663.1	4	MNQIPLIRLLLLCLLGFGNGARILAPFFLPVRSHFMMTNAIIRELVKRGHEVTFITPLSLAKENLGPNYKEILLPHYDTWSDINKLIKTNSAVDMVSLSTLTHMKLAQHIGVKSTDFALAHPEVQELIHAKDKKGRYDLLFVEQFHNEGALMLGHLYEIPTISIATFAYANYFSQVFGFITPLSYVPNVFLPYTDKMSLWHRFENVLLSASEDFIRHTSYYPAQDAVIRKHFTKVLPKVPTVKELERNISAILLNSYMPMTTSRPLTFNMISVGGLHILPPKPLTGEIKTFLDEADHGAIYFSLGSQVRSADMSPETRQIFLKVFAELKQRVLWKFEDDKISNLPANVKVAKWLPQADILAHPNVKVFIAHGGIFGMQEAVHHAVPVLGMPFYFDQESN…	522
	UGT49C	n/a	n/a	LOC6494972	6494972	protein coding	Dana\GF12114	FBgn0089153	pseudogene	NW_022473265.1	XM_032451090.1	XP_032306981.1	5	MHFILLAYLLLAGNLFYPIRSVDGAKILAAYSFPGKSHYMMHKTLVRELIENGHQVTMITARSLESENLGSNYTEILIEPVYDFWHDVKLDFGALHLFELTRLRNTDFVKMLDIIGVKTTEHALKQPKVQALIHAKQTEGVFDLFMAEQFYQEALLPLARVYKVPVVTTSTLAYENHMSQIMGLITPWSFVPHGFLPFTDRMSFWERLRNSYTSLHEDLYRLLVYFPKMDAVAQEFFGPVLGEVPKVRQLEKETSVMLLNSHAPLTTARPTVDAFVSVGGMHIYPPKALPEDLQQFLDEAKEGAIYFSLGSNVQSKDMPPEMLQLFLQVFGSLRQRVLWKFEDESVSKLPENVMVRKWLPQADILAHRNIKVFITHGGLFGTQEGVHYAVPLLGFPIYS…	530	Annotated as pseudogene at FlyBase but not at NCBI
		EOG091905U3	7138at7215	LOC6494973	6494973	protein coding	Dana\GF12115	FBgn0089154	protein coding	NW_022473265.1	XM_001959267.3	XP_001959303.1	5	MHFILLAYLLLAGKLYSPNGSVDGAKILAAYSFPGTSHFMMQKALMRELIKSGHQVTMITARSLKSENLGSNFTEILIEPVYDFWHDVKLDFGALHLFELTRMTNPDFIKMLEIIGVKTTEHALKQPKVQALIHAKQTEGVFDLFIAEQFYGEALLPLARVYKVPVVTTSTLAYENHMSQIMGLITPWSFVPHGFLPFTDHMSFWERLQNSYTSLHQDLYRLLVYFPKMDAVAQEFFGPVLGEVPKVRQLEKETSVMLLNSHAPLTTARPTVDAFVSVGGMHIYPPKALPEDLQQFLDEAEEGAIYFSLGSNVQSKDMPPEMLQLFLQVFGSLRQRVLWKFEDESVSKLPENVMVRKWLPQADILAHRNIKVFITHGGLFGTQEGVHYAVPLLGIPIYC…	530	tandem
UGT50	UGT50B	EOG091905X3	7492at7215	LOC6493893	6493893	protein coding	Dana\GF11027	FBgn0088067	protein coding	XM_001961348.3	XM_032455631.1, XM_032455632.1, XM_001961348.3	XP_032311522.1, XP_032311523.1, XP_001961384.1	6	MHRIVVFILIICTCYALAADILMATQGGTKSHKIPFWELAKGLISRGHNITFLNGFPADFHVEGLHEVTPAGLVEYIQNYTNWDLLGSRMAGEMPIKPWDGLRYAFESCDAMLGDAETKELANRSFDMAILDGAFPECLLGLVYQYKIPFMYINTVGFYTGSLSVAGNPGSYAITPNFYSRFTDTMSLYERAINTGMQVGQSLMHMYVMRRTHLVLRHHLGTHLPHPYEISRNVSFILQNGHAVVSYPRAFNPNVAEVACIHCKPPKKLPWDLEEFIGASGASGFIYVSMGSSVKAANMPETLRQMLVKTFSRLPYHILWKYEGRAADMQDLTSNVKLSRWLPQQDILGHPKLRAFVTHGGLLSMFETVFHGVPVVTMPVFCDHDVNSAKAEVDGYAVK…	524
UGT301	UGT301D	EOG091906Q3	8238at7215	LOC6497872	6497872	protein coding	Dana\GF15058	FBgn0092083	protein coding	NW_022473268.1	XM_032451680.1, XM_001961581.3	XP_032307571.1, XP_001961617.2	3	MEMQLQWKCWLMFLIGLSSYSSAYRILFMGPFPAPSHWLWLEHFQRDLLRQGHHVTSVNNHPTKQPHENLTEIIISPSFDIPKHFPKKNIFTMQFASDFQNLQLWWTIGLMTTEHAFKDPKVQKLIASQDDHYDLVILEQFFHEAFLMFGKKFNCPVVTIGTMGYADNMDHAMGILTPWSVIPHLLLSHTDQMTFSQRAYNAYISLYDAVMRRWFYLPKMQELAEKYFQGVIAGPLPHVHDLERNISLMLINSHRSVDLPRPSMPGLIDVGGAHIQPAKQLPDDLQAFLDKATHGVVYFSLGSYMKSTDMPPEKTALILKAFGQLKQQVIWKYENDSVGELPPNVLIRKWMPQNDILAHPNVKLFITHGGIFGTQEGIYWGVPMLCIPLYGDQHRNTIK…	529
UGT302	UGT302C	n/a	28503at7215	LOC6499526	6499526	protein coding	Dana\GF16732	FBgn0093753	protein coding	NW_022473262.1	XM_001954403.3	XP_001954439.3	3	MVLKNNQLKMKRKNLNIGFISLFCFYFVATVSAYNYLVVSPSAASSHYHVGFSLVKGLANSGHNVTLISAFKQKKPVDNIKDVTALGIHKTMEEHISSIVKNMKKPMWLQSFDIYSMGLKMTEALLNDTSVLELMKSNKTFDAVISEVFLNEAQLGLAEHFKAPLIVLSAVGAMPAHADLVGTSFTPSYIPHALLHFTDHMDLWERLVNFLFVTFTYSIHKFFALPQHEALYQKYFPDNKMDFYEMRRNTALVLVNEHASLNHPRPFSPNMIPVGGMHINRQPPQPLPENIRLFIEGAEHGVIYCSLGSNVKSKTLPLEKRRAFLETFGKLKQRVLWKFEESDLPGRPDNVLISDWFPQNDILAHDKVIAFISHGGRLSILESIYHGKPFVGIPFFGDQ…	537
		EOG091905ZI	9044at7215	LOC6499525	6499525	protein coding	Dana\GF16731	FBgn0093752	protein coding	NW_022473262.1	XM_001954404.3	XP_001954440.1	3	MQLTSGRTGFLALLVLGLLSCVSAYNYLVVLHTAARSHYHVGSALAKGLAGAGHQVTLVSPFELKKPIKNIKDVTVKAILKAMQGSMSNLLESSKEPIIKQILGFHNMGLNITEVLLSDPAVVELMKSNQTYDAVISEVFLNEAHFGLAEHFNAPLIGLGTFGAISWNTDLVGTPSPPSYIPHALLKFSDHMSLAERVGNLAFVTYEYLFLNYFYLPHQEALYLKFFPNNKQNFYEMRKNTALVLLNQHVSLSFPRPYSPNMIEVGGMHINRKRQPLPEDIEKFIEEAEHGVIYFSMGSNLKSKTLPLEKRQALIDTFAQLKQRVLWKFEDPNLPGKPDNVFISDWFPQDDILAHDKVLAFITHGGLLSTTESIYHRKPFVGIPIFGDQFLNMARAEQN…	528
	UGT302K	EOG091906NJ	8316at7215	LOC6501040	6501040	protein coding	Dana\GF18262	FBgn0095280	protein coding	NW_022473262.1	XM_001954405.3	XP_001954441.3	3	MRILTLLLGIILSLGYSNGYHFLMVLNSPGRSHFNVGQALAKGLVNAGHEITVVSVFPQKKNIPGYHDINVPNIIAAMKGDIAALWDSINKPLTQKLIDHYQMGFRLTRGLFVDPNFQDLIKSNRSFDAIICKTFYNDAHYGLAEHFNAPLIGLSTGGGLTFITDMVGSPAPASFVPHIMLPFNDHMSLYERFMNVAFLAFERLLLDYYYLPGQEKLYKEFFPENKHNFYEMRRNASLVLINQHVSL?LPEKIERFLNESDHGAIYFSMGSNLKSKDLPPSKVEEILTAFRGLKQRVLWKFELDDLPNKPENLYISDWFPQTDILAHPKVLAFVTHGGMLSTTESIYHGKPVIGLPIFSDQFFNMAHAEQAGYGIMLDFKNLKAKDFGAAIESIVSDST…	494	24 aa missing in exon3
UGT303	UGT303A	EOG0919066F	8345at7215	LOC6499528	6499528	protein coding	Dana\GF16734	FBgn0093755	protein coding	NW_022473262.1	XM_001954397.3	XP_001954433.1	2	MSRGFSSLGILTLLFVCLLEPKIVKSENILGIFSYTFGSSYLLIEPYLNLLVQRGHQLTIISAVTHLPHIEGAHHIRVARLDQQMQDLLDYDYEFEVTKWMEAQFVSDYFFNCSKFVLEDPGVQELIHNKSVEFSMVILEAAHTDALYGFAQHFNAPLVGIAAFGSAWNIDFLAGNSAPSVYEPMSALGYSPGLSLLEKWYNLIFITEERLVERFIYLPRQIDLYKKYFSDGAASLHDIRRRFSLILINQHFSLGRVRSNVPNLVEVAGMHLAGQPDPLGDELRAFIEGAEHGVIYFSMGLQVLEKWLPPGLPEIMINSFKKLKQRVIWKWSDGSIANNTSNVYVSGLLPQREILNHPNVKLFITHGGLLSIIEAAHYAVPILSLPLFFDQFQNTKRME…	525
	UGT303B	EOG091906AU	9723at7215	LOC26514484, LOC6501527	26514484, 6501527	protein coding	Dana\GF27075, Dana\GF18757	FBgn0274298, FBgn0095774	protein coding	NW_022473262.1	XM_032449794.1, XM_032455248.1	XP_032305685.1, XP_032311139.1	2	MRLGNTCLALGLCLCFSVFLPLEFVRAASILAVFPYRLEHLFHVVRPLMKALTVRGHNITMITPMGMLEDIDGVRHIRVPMLNTHMQATVEKDQFLDFFADKWSEGSLVATVFHNISYAILSNDAVQKMLKDSSQHFDLVLLEAGHMDALYGLAEFYNATLMGFCSVRINWNVDDLAGNPAPSILEPISPMGFSRDNSFLGRLHNWIYISEERMVEYLVIRPSQKLILKQFFGYSAQQLEELRSRISLFLINNHFSMGRVRANVPNIIEIAGIHLSEPPEPCEKDLQQFLDEAKNGVIYISMGNELIGKYLPENLQQTLLQSISQLRQRIVLRTGATTNQTGNIYRISHAPQRMILSHPNVRLFVTNGGQLSMIEAIDSGVPMLGLPFFFDQFSNMHRM…	540	LOC26514484 (GF27075) should be split into three: LOC26514484a (UGT303B3), LOC26514484b (UGT303B1, which is same as LOC6501527/GF18757), and LOC26514484c (UGT303B2)
		EOG091906AU	9723at7215	LOC26514484	26514484	protein coding	Dana\GF27075	FBgn0274298	protein coding	NW_022473262.1	XM_032449794.1	XP_032305685.1	2	MQFRKFWIAFAIFLYFYFELSHGANILGVFPYRLPSHFQVVRPLVKALSNRGHNMTIITPVGIFADIEGVRHIRISNLNKMSENLLESNEFLDFFSSKWSEAYWIASMLSNVSDGILSDEGVQRMLHNKNERFDMILLEAGHLDALYGFADHFNATLMGLSCVIPTWNVDLLAGNPAPSVYEPIMPREYNFDTSLMSRFSNWIYITEEKLLSYLVFRPVQQKLFNKYFRHSSKKLSELRAQFSVILINNHFSMGRVRANVPNIIEVAGIHLSEPPEPCDKDLRRFLDEAENGVIYFSLGMDVLIKFLPKSIQKLLLESFTRLKQRVVVRSDVSSIPNKSGNIYVISQAPQREILEHPNVRLFITHGGMLSVMEAIYSGVPMLGIPFFFDQFGNLHRVQL…	544	LOC26514484 (GF27075) should be split into three: LOC26514484a (UGT303B3), LOC26514484b (UGT303B1, which is same as LOC6501527/GF18757), and LOC26514484c (UGT303B2)
		EOG091906AU	9723at7215	LOC26514484	26514484	protein coding	Dana\GF27075	FBgn0274298	protein coding	NW_022473262.1	XM_032449794.1	XP_032305685.1	2	MRLGSAWLVVSLWLFSNFHHPQAADILGIFPYCQPSPFQVVRPYLIALRNRGHKITVITPMEMLDEIEGIEQIEVPMLNRRIQDVVDFDLFDDFFINKWSESLMASTIYRNMSLAILQDFSVQRMLSDKNVRFDMVILEPSHMDAIYGFAEFYNATLMGFSSVYTDWYTEFLAGNSAPSVYDPISPIGYSLDNSLMSMFCNWVYITEEILLDRLIYRPSQLSIFKEVFGYSAKKLDDLRSSFSVILINNHFSMGRVRANVPNVIEVGGIHLIEPPKPCDEDLQRFLDEAEYGVIYFSMGVDIMVKYLPLDIQQPLLKSFAQLKQKVIWKNELSTIPNKSDNIYVMSKTPQRRILEHPNVRLFITIGGILSVTEAIDSGVPMLGLPLFFDQIGNMHRVQQ…	528	LOC26514484 (GF27075) should be split into three: LOC26514484a (UGT303B3), LOC26514484b (UGT303B1, which is same as LOC6501527/GF18757), and LOC26514484c (UGT303B2)
		EOG091906AU	9723at7215	LOC6501529	6501529	protein coding	Dana\GF18759	FBgn0095776	protein coding	NW_022473262.1	XM_001955392.3, XM_032455247.1	XP_001955428.2, XP_032311138.1	2	MELRRKWSNARTNRIWLGLMIFLHLKIDFQLDVAEAADILGIFPYLHTAGPLFVRPLVRVLVERGHKVTVISPEHTPTDIEGVRHIRVPELNRQIRKIMDPDHYFHFFSTKWKKSILAATMLANVSTALLADEGVRKMMKDRSERFDMVMIEASHLEAMYGLAEYYNATLMGIASMRLNWHVDELAGNPSPSIHESISLEGPPLKYSLLGRFYNWLDITEEYLLERLVIRPSQLKIFKWFFGYSAEKLEELRSRFNLILINTHFSMGRVRANVPNIIEVGGMHLSDPPEPCDEELQRFLDEAEHGVIYFSMGLEIRFKYLPDYMQQPLLQSFAELKQRVVWKNELFTSPNKTDNVFRIGKAPQRIILSHPNTRLFITHGGLLSVIEAIDSGVPMLGLPL…	544
		EOG091906AU	9723at7215	LOC6501530	6501530	protein coding	Dana\GF18760	FBgn0095777	protein coding	NW_022473262.1	XM_001955393.3	XP_001955429.3	2	MRFIIAWLPLSLCLTFQMNVNSVEAANILGIFPYRHSSTYKVIQPLMQALVAKGHNLTIIAPSHISPDIDGVRHIRVDLLHQHLHELMNSDQLLDFFRDKWREAVFAATFLANTSAAILSDDAVQKMLSDKSERFDMVMIETAQLDAVYGMAEYYNATLVGVSYIRLNWSVEDLAGNPAPSVLEPISPMGFSLHSSLFSRIYNWVYITEEKLLNDLIIRPAQLRIFKKFFGYSAQKMEELRSRFSVILVNNHFSFGRVRSNVPNIIEIAGIHLSEPPEPCGQDLQQFLDEAEHGVIYFSLGLDIMLKLLPQDILQPLEQTFSRIKQRVVWKTDDTVTPNQTGNIYRMARTPQRMILSHPKTRIFITHGGILSLIEAIDSGVPMLGIPFFFDQLDNLHKV…	531
UGT304	UGT304A	EOG091905PF	9960at7215	LOC6501037	6501037	protein coding	Dana\GF18259	FBgn0095277	protein coding	NW_022473262.1	XM_001954398.3	XP_001954434.2	2	MFPPGRWLLFWPTAMSLICWLEAARILFIAPYESYSQCALMSPYIHGLVDRGHELTVILAYKECMTIGNVTSIRIMDNHNIISDFEDIFLDSVVGSPGGKWAEMHTMANVMVKAGLNVLLNPGVQALIKTNVTFDLLILEAGYTDLLYGLAAHFNASLVGISTCGADWNINRLKDHGVSVVEEPIMPLVTPASGSIWDRLYTWYISTEEWLLFEMIFLPKLKMVHDYFFGHLDQSFLEIRHSFSLILLNQHFSMFRARPNAPGIIEVGGLHIPKVVPKLSKDLQVFIDEAEYGVIYFSLGVELKCKDLPTETLEMFVETFKSLPQRVIWKFEDEPFENLTQNIYMANFLPQQTILAHPNVKMFICHGGMLSVIEAVYYGKPLLGFPIYYDQFRNFEVLV…	526
UGT305	UGT305A	EOG09190AUN	13042at7215	LOC6492969	6492969	protein coding	Dana\GF10094	FBgn0087135	protein coding	NW_022473439.1	XM_001956729.3	XP_001956765.1	4	MKVFLLFPLLLLLLSGILETPEAANILGLVSTAEHNNPGWSQPLFDALLAKGHQLVLVSTAPAPAKTVEGLVYIHLPNDYDLMQKHFIRSDTGHYQEMRTLMQLLVWYEVQLGSCRAVMESDTMQSRKSELLMSLSLFDLIITDITHGMDCLLDLVGDASYKPILGLSAGKLTPDLLDLLNSENTINPAKIPHFISPMPRKMGFFNRFHNHNMFYSSPLVRWHIIRPALSTIVRPDNVYPNLQLALLNTHPSIDYVQNLPPGVVEVAGLHIKPEVQPLPNSIQKFADQFIDGIVYIDLPYIELMYGVGVDAMYKMMEDNPNCGFIWNVKKMKELPKTMWNLLTLHVDRSLKQDILGQSGVKGYINHADSFDIQEAVHFGVPMVVLPLILEEFNNAQRVM…	583
UGT307	UGT307A	EOG0919063L	13310at7215	LOC6503479	6503479	protein coding	Dana\GF20787	FBgn0097793	protein coding	NW_022473445.1	XM_001965273.3	XP_001965309.2	2	MKQPPVSWALVWLFFSVFYPNSVKSHHILGLFVNMHRSQLLVHLAVCQALLQKGHQLTLVTTLPLENHEIEKNVTHILITWKQPKDEDPQGSQSDFFGRLQRMFQRLEKSEELLHLPEWKSFLNRFSSRKFDLLLLGYHFNDHLLGVATHFDCPVAIITTQQPTGFVNNLMGNPEERWYVSQPYDSHQRSGLGAWVFGVWEKIFEELARRVLQKIYSSHFPEPHYPSFQTMRKSVALALNNHHAISEGPIAPVLPNMVDIGGIVLEQRISKETVAIGSRPIILFSLGTRFTWKNTPEHILDTFERAFAEFSEYDIYWTYDGPNAENITMKYPFLRVSKWWPQCQLLGSGNVRLFITHGGKGSLSEALYYGVPMLGLPLLGDQRANLQKMQARKWGLTLS…	498
UGT316	UGT316A	EOG09190739	8475at7215	LOC6493653	6493653	protein coding	Dana\GF10786	FBgn0087826	protein coding	NW_022473439.1	XM_001958132.3	XP_001958168.1	4	MRLLQIVSLLLCVVLASGANILAVLPSVWKSHYLFGRKLLQELVESPGNHSVTLISPHAAQDGVDWEIPRIRELRIEGLRENWLDMGMSFEAEEMHAQSVMERFTRLIYAGTTNVDILLSDSQVRKLLTSGERFDLLIVDLFLSDALLGLAFYYGIPTVAISPTDANSWLNNMFGNPQSSSLDPSNFLPFTEKMNTRQRIVNSLMSTFERLTYNFFHLISQQSVYTNHFELLVKELPLYRDLTKNLSLALINSHPGLHYSRAYLPNMVEVGGLHLTNANELILPKHLESFMKSSPSGVIYFSLGADVQTAQLPLEKLSVIVDVFGHLKEFHFLLKWETEQFIPDLQLPENVLIADWFPQQAVLVHPQVKMFISSCGQLSVWESVVGRKPILAIPLLAEQ…	637
UGT317	UGT317A	EOG091906DB	11614at7215	LOC6495848	6495848	protein coding	Dana\GF13005	FBgn0090038	protein coding	NW_022473265.1	XM_001959670.3	XP_001959706.2	4	MESLGNRWLLLAVFVLVSGHYSNGAKILVLFPHSSEGHFAVMRTLVAELAQRDNQVSVYTGHGLGESLENVNETVTAEYPFWSELQKEAVPKGNLADLGLISIENLRQALATVGARALDHFLAQEPIQKLLKMSYIEFDYDVILVDYFYTEALLALGLLHQRPVVGIVSTDFGGYMDAVQEALVPAACAPVDFEHDVPQLGFTERLGYIRRCIARRKQFDKDHYGAQKKLVAKHFKIQNNIPELQANQLSLLLLNSHVPLMTPRVSIPQIVPAGGLHIRGPKELPWNIKRFLEEERPGTIYVQLGNEQPCGKLPKKKLEALFTFFSSRKEGFIWTCHDVKTLKDLPKNVMIQHAVPQIDILAYPSMKAFLTNGDLLNLQEGIIRNVPILGLPLFQHEKK…	529
TOTAL	43

## Sheet: Dbia
Drosophila biarmipes (taxID:125945)
Annotation release: 101
Assembly: Dbia_2.0 (GCF_000233415.1)
Family	Subfamily	OrthoDB group (v9/v10)	NCBI Gene symbol	NCBI Gene ID	Gene type (NCBI)	Scaffold (NCBI)	mRNA accession(s) (NCBI)	Protein accession(s) (NCBI)	Exon count	Protein sequence	Protein length (aa)	Notes
UGT35	UGT35A	9688at7215	LOC108024843	108024843	protein coding	NW_016033618.1	XM_017094981.1	XP_016950470.1	2	MAKICSGTGLGLLLFGLVLLLSATADEGVQSSRILAVFPFPGRSQYIFAEQYLKELAQRGHNVTVINTFGSDKAEPNFRVIGARKIHEIMAAFGDMVYNQAASKWKVLSMTTEFLNLLTTSVLDDPAVKDLLNSKESFDLVIMETVQTEALFGLAQHFGAQTIGISSYGTDTHIDELMGNISPLSFNPMLLSSRTERMDFEERLRNVGEALLMWLHKRIVHLPTQRDLYAKYFPNARISLEEVLDSFSLMLLGQHFSLSYPRPYLPNMIEVGGLHLQQQRKVQPLPQELEDFVKQSSQGVIYFSMGSNIKSVDLPPATRKVLMETFASLPQRVLWKFEVDQLPEKPSNVFISKWFPQPDILAHPNVRLFITHGGLLSTIESIYFGKPVLGLPVFYDQHL…	534
	UGT35B	8028at7215	LOC108024783	108024783	protein coding	NW_016033618.1	XM_017094899.1	XP_016950388.1	2	MLALQLGVLLLILPACLQAARILAVFPFPGPSQYINVVPYLKELASRGHQVTSINAFPQKKPVNNFRDIPIPEVFENYNDIINELNDPMNLWQENNFVNKFFVDVTRSVLTNKEVTETLLPPGKDHFDLIIVEALRSDAYYGFAAHFNAPIIGISTFGTDWNIDELVGNVSPLSYIPLVTAGLTDRMTFGERVTNFIDTTIAWLNYRLVHMPEQEKLYKKYFPVASKRVALTDLNRNFSLVLLNQHFSLSFPRPYVPNMIQVGGLHISHKPAPLPKDLEEFIQSSGEQGVIYFSLGSNVKSKDLPAERRELILKTFASLPQRVLWKFEDDKLPGKPSNVFISKWFPQPDILAHPKVRLFITHGGLLSTIESIHHGKPVLGLPFFYDQFLNVKRATQAGF…	519
	UGT35C	11638at7215	LOC108024792	108024792	protein coding	NW_016033618.1	XM_017094911.1	XP_016950400.1	2	MRLFAAIAFVLCALSAKPLETESAKILATLPFPGRSQYIFVESYLKALAAKGHQVTVINAFKNKPTPNMRFIEIPRAQEFSDEMLGLLNFPLLWQQLNAMDFILVRFIEVTMEDEGVQKLIKSGETFDVVLSEMLQMEPLYGLAQHFNATLIGFSSFGTDRKVDEAVGNISPISYNPLVTSPRTDRMTFLERLENHYEVLVEDLHRHFVHLPLMKKVFKKYFPNAKKTIEEVMDSFSLILLGQHFSLSYPRPYLPNMIEVGGMQISHKPKPLPEDIKQFIEGSPDGVIYFSMGSNVKSKDLPQETRDTLLKTFAKLKQRVLWKFEDDEMPGRPANVLIKKWYPQPDILAHPNVKMFITHGGLLSTTESIYFGKPVLGLPCFYDQYMNVERAQRVGYGLG…	517
		11638at7215	LOC108026909	108026909	protein coding	NW_016033684.1	XM_017098118.1	XP_016953607.1	2	MRLLATIAFVLCALSAKPLETEGAKILATLPFPGRSQYIFMENYLMALAAKGHQVTVINAFKNKATPNMRFIEIPKVHEFSDEMMNLLNVPLLWQQLNAIDYILAKFIEITVEDEGVQKLLNSGETFDLVLAEMIQMEPLYAFAQHFNATLIGFSSFGTDRRIDEAAGNISPISYNPLTTSSRTDKMTFVERLENHYEILVEDIHRHLVHLPNMQKVFKKYFPNARKSMEEVMDSFSLFLLGQHFSLSYPRPYQPNMIEVGGMQISHNPKPLPEDIKQFIEGAPDGVIYFSMGSNVKSKDLPQETRDTLLKTFAKLKQRVLWKFEDDEIPGKPANVLIRKWYPQADILAHPNVKLFITHGGLLSTTESVYYGKPVLGLPCFYDQHVNVKRAQRMGFGLG…	517	different scaffold?
	UGT35D	10145at7215	LOC108025302	108025302	protein coding	NW_016033655.1	XM_017095697.1	XP_016951186.1	3	MPNRSMVRIFLLLCLLPGYLESARILALFPVPSPSHYFFALPYLKRLASMGHEITTVNPFPLKEPISNIHDIPIPEVFENIEEVIRSASSPKSTWRRNDFINELTLNLTKIVLNNEEVRREVLGPKRSHFDLVIVDLWRMDVISGLAAHLGAPIIGLASYGADWKIDELVGNVSPISYLQSPSPELHDLETFGGRLAHFVERTISWINYKWWHAEEQRALYRKYFPITAKDKPLSMVSQDFALILVNQHFTLGPPRPYVPNMIEVGGLHVDQNTRALPAELEDFIQGAGEPGVIYFSLGTNVKSKTLSEDRRRVLLKTFAGLPQRILWKFEDDQLPGKPSNVFISKWFPQQDILAHPKVKLFITHGGMLSTVESIYHGKPMLGLPCFLDQFLNMQHVKR…	539
	UGT35E	10145at7215	LOC108024319	108024319	protein coding	NW_016033618.1	XM_017094221.1	XP_016949710.1	2	MLFFVLLFLLPGLLEAARILALFPIPSQSHYYHALPYLKRLGSLGHDITSVTPFPSKEPINNLHDIPVPEVFHSFDELLKAMTTPKNTWEFFEVTNEFVYNITKVVFDNEEVRRKILSPGRGQFDLVIVDMWKYDALYGLAAYLETPIIGMAPCGTDWKIDEMVGNPSPMSYLQSPSTDFYDLDSYVGRLGHFAERSVSWINWHWRYKNKHEALYKKYFPRIADKQPLSEISQSFALILVNQHFTLGPPRPYVPNIIDVGGMHINQEPRTLPKDLEDFIQGSGEHGVIYFSLGTNVRSKNLAEDRRKILIETLATLPQRILWKFEDEDLPDKPPNVLISKWFPQEDILAHPKVKLFITHGGMQSTIESVYHGKPMLGLPFFYDQLGNMEHIKKQGLGLA…	515
		10145at7215	LOC108024782	108024782	protein coding	NW_016033618.1	XM_017094898.1	XP_016950387.1	2	MASPNILVPKSILLLVALLPGFLEGARILALLPIPSHSHYYHALPYLKSLASLGHEITSVSPFQSKESVNNIHDIYVPELFENIEELIHSLSTAKSTWADNEYINNYNLELVKKVLNNDGVRREILKPGKAQFDLIIADLWRLDALFGLAAYFDAPIIGIASYGTDWKIDELVGNVSPMSYLQSPSIYWHDLQTYGGRLAHFVDRSIAWINWKWRHEQKHQALYRKYFPKIADKRPLSEISKNFALILVNQHFTLAPPRPYAPNVIEVGGMHINQEPKALAKDIEDFIQGAGEEGVIYFSLGSNVRSNNLAEDRKKILIETFASLPQRILWKFEDEELPEKPSNVLISKWFSQQDILAHPKVKLFITHGGLQSTVECIHHGKPMLGLPFFYDQFRNMEH…	528
UGT36	UGT36A	10197at7215	LOC108032539	108032539	protein coding	NW_016033946.1	XM_017106412.1	XP_016961901.1	3	MWLRSGVFIAFLGILGIPPQISAGNVLAVYPHFGFSHFKVVMPILNELATRGHDITVISYVKNPQAEALPNYEELLISAPGEDQSSTTINLVPLTENTPTRSLGVLIREYIALHEEGQKTCEHLFASGHIETVIARHQIKPYDLLLTEYFNSDCQLALAKLMNLSIIGLSTCALMPYYYDRIDLPDTPAFIQSEFVGFAGQLKWHERLLNFAQAKLLKFLYKYHSNRADNLLIRKYLGVEVDVEEVARTQTAFIFGNQHYSLMGSRPQSLQFVEIGGVHITKQAKRELPENITNFLDQSSEGVIFISWGSMVRASSIDEDKLTAILEVLQNQPLRIIWKWEGDETPKTDPSKFLFVKWAPQIALLCHPKIKLFWSHGGLLGTTESVHCGKPLLVTPIYG…	534
	UGT36D	6540at7215	LOC108034228	108034228	protein coding	NW_016033960.2	XM_017109074.1	XP_016964563.1	5	MTEKLSILLHFSEFSQSPVDSRTKGKMWSPLVVVIFLALALSQPDESVEAAGPLKVLGLFPHPGVSHFHFFHPIMRGLAEAGHDVSVVSHFPDKHPVARYKDFPLTGLEKLTNSVDLKLFEKRTFYNHFLEFFLLNEWGKQACNQTLRSEALQQILKRPGRFDVIIMEQFNTDCMMGVAHQLQAPVIALSSCVMMPWHYERMGAPLIPSHVPALFMAQSQDMDFGGRLANWFSTHALNWMYKLISVPAADALVQYKFGHNVPSVGELAKNTSLFFVNQHYSLSGPKPMPPNVIELGGIHIQKSKPLPADLQRILDNAEEGVILISWGSMIRANSLSAAKRDGIIRAVARLKQKVIWKWENDTLPNQPPNMHIMKWLPQRDILCHPNVKVFMSHGGLMGT…	545
	UGT36E	12663at7215	LOC108034165	108034165	protein coding	NW_016033960.3	XM_017108971.1	XP_016964460.1	4	MNISIQLNVCFRCLIELFPYSPVSVDDRLLTVPDLSPCVSIMCVRKGFCLLAVLSLVASSGSLRILGIFPHPAMSHFKFFHPIMRGLAEAGHSVDVISPFQDKDPPKGYTDYLLPPSNLTDSIHLEDFERPYHFLFHYFEFFIVYNMGKEDCNTTLHSRALSEVLKHPPGYYDVILLEQFNSDCAMSVAHVLQAPVIGMSSCALWPWHYERFGAPLIPSYISALSQGQSQQMSFAGRLGNWITVHSLNLLYKIFSVPAANALIRQKFGPGLPSTEDMVRNTSLMLVNQHYSLSGPKPLPPNVIEVGGVHIKPPKPLPSDLQQILDNASKGVILISWGSQLKASSLPTARRDAIVRAVGRLEQEVIWKYENDTLPNKPANLHIGKWLPXLAHPNLMVFMS…	554
	UGT36F	8298at7215	LOC108033267	108033267	protein coding	NW_016033960.1	XM_017107533.1	XP_016963022.1	5	MLLLPLFLLTFSSRPEPNGAAQILGLFQHPGKSHFDFFRPMFLALAERGHNISMYSYFPLERPVANYTDFVFQGMPLLTDIVDLKNFESEWKPLGLPFKVPTFFMLNDWGLRSCRVALNSPLIAHLLESPVRYDVIILEHFSNDCMAAVAHLLKAPVIALSSCAIMPWHYKRMGSPFINPIMPMNFLPYTDEMSLIDRLNNFFHFHTVNTLYNVITQPATDALISERFGPGLPPINEIVKNTSLMLINQYYALTGPRPYAPNVIELGGLQVGPLKPLPQHLLDLLDRSPNGIIYISWGSMVNTNTLPSAKRNELFQSISQLKEYNFLMRWKGEKSLDNEKPFNLYTFDWLPQRDLLCHTKVKAFITHGGLLGTTEAVHCGVPMLVTPFYGDQFLNSGAI…	465	short 5-end
UGT37	UGT37A	9572at7215	LOC108033284	108033284	protein coding	NW_016033960.1	XM_017107549.1	XP_016963038.1	2	MSAAKALAEQGHNLTVVTVLEPTITHKNIHVVKVPMTKEEIQQRSETIGAKQKNSSGSRLIAILKMAGQMDPMLRKMADALRDERVKDLYLNKGNHFDLVVSGYFMNDYTDPVEKDKNMSFAQRLNSYITNLFYQVFVWQIDQRNRQFYKELFADDPNMPEYSEMLKNTSLVLFCSHASSEGSIRPNVPAAIEIGGIQIKDKPDGLPKNLEEFLVNATDGAILLSLGSNVQGSHIKPDTVEKMFNVLSKLKQRVIWKWEDLDNIPGKSDNILYSRWLPQDDILAHPNIRLFINHAGKGGITESQYHGKPMLSLPVFGDQPSNAFAMVKNGFGLTLSLLNLEEKPLNEAIQEILTNPQYSQKVAQFSSLYRDRPNSARDSLIFWTEYIIRHHGAAHLQSP…	452	missing middle
		9572at7215	LOC108023578	108023578	protein coding	NW_016030679.1	XM_017093176.1	XP_016948665.1	2	MVSKPSRFLLLAVAVAFISGSQSANILGIFASLSPSHLIIQMSAAKVLAEKGHNVTVVTTLKPVVTHKNITVIQVPLSQEEKRQMSDTVGKMSESDNSNLALSLLRMMGQMEFKFRRNAKTLMDDRVKDLYLNEDNKFDLVLSGYFMNDFQLGFAKKVKAPVIVVATMAPNQLVNPLIGNPLEVSYVPSISDSVEKGKGLPFKQRLTNYVSSVSLGLFQYLTERRNRKLFKEIFGDDPTIPEYSEVLKNTSLIFFASHAASEGPIRPNVPGAIEIGGIQIKDKPDPLPQNMAEFLGNATDGAILLSLGSKVQGSHLKPDTVVKMFNVLSKLKQRVIWKWEDLEKTPGQSDNILYSKWLPQDDILAHPKIKLFINHAGKGGITEAQYHGKPMLSLPVFAD…	530
		9572at7215	LOC108023415	108023415	protein coding	NW_016030679.1	XM_017092885.1	XP_016948374.1	2	MVSKSGRIFVLAIALAAFVGGSQGANILGLFPSLSPSHVIIQLSAAKALAEKGHNVTVVTVLKPTVTHKNFNVIQVPLTKEESQQRSDAIGAISKSDNSNMILSLIRMSGQMDFMYYKMAEALKNDRVRDLYLNSDNKFDLVLSGYFMNDYQLAFARKVQAPVIVVATMPPNQLLNPLIGNPLEVSYVPSINDSVEKGKGMTFRQRLSGFATSLFFEFFSYLSERRNRYLYKDVFGDDPNLPEYSELVKNTSLVFFASHAPSEGPIRPNVPAAIEIGGIQVKDTPDPLPQNMAEFLGNATDGAILLSLGSNVKGSHIKPDTVVKMFNVLSKLKQRVIWKWEDLEKTPGKSDNILYSKWLPQDDILAHPKIKLFINHAGKGGITEAQYHGKPMLSLPVFG…	531
		9572at7215	LOC108023439	108023439	protein coding	NW_016030679.1	XM_017092933.1	XP_016948422.1	2	MVHNRSLVLLLAIAMAAFMGGSQGANILGLFPSLSPSHLIIQMSAAKVLAEKGHNVTVVTVLKPVVNHKNINVIQVPLTKEESQLMSDTIGKMSKNDNSNMAVSLIRMTGQMDFMFRKNAETLMDDRVRDLYLNRDNKFDLVLSGFFMNDFQLGFARKVNAPVIVVATMPPNQMLNPLIGNPLEISYAGSNDVEQGKGATFKQRLTSYITSYAFGIFTYLSEKRNRELYKMVFGDDPSMPEYSEMLRNTSMVFFANHAASEGPIRPNVPAAIEIGGIQVKDKPDPLPQNIADFLGNATDGAILLTLGSNVKGSHIKPDTVVKMFNVLSKLKQRVIWKWEDLEKTPGKSDNILYSKWLPQDDILAHPKIKLFINHAGKGGITEAQYHGKPMLSLPVFGDQ…	529
	UGT37B	9572at7215	LOC108036755	108036755	protein coding	NW_016033069.1	XM_017113081.1	XP_016968570.1	2	MAGRSFFLGLQIVALVAGAHGANILGLFASLSPSHLVIQMSMARILAERRHNVTVVTVLKPPFLHKDITHILVPLQKDDLQAFNSVVAGLSKTDNSNTVASMFRSVRQMSEAFSKMGSVMKHPVVKNLYEHPDNRFDLVIVGYFMNSFQLALAHKLKVPLVVALSNPPSFLGGVLGNPNEVSYVPAMHLTAESGTPMSFGKRLVNLLGSLAQRLFFLVIEYSNARTYREIYGEDPTLPSYGDLNKNISLIFFASHGISEGPIRPNVPAVIEVGGIQVKDQPDTLPQNMEEFLKEAPHGAILLSLGSNLKKENLKPETVQKMFNVVSKLKQKVIWKWDDLQNFPGTSKNILYSEWVPQDDILAHPNITLFITHAGKGGLTEAQYHGKPMLALPVFGDQPS…	537
	UGT37C	9024at7215	LOC108036384	108036384	protein coding	NW_016033057.1	XM_017112489.1	XP_016967978.1	1	MAGSLILWLLAVVAASQGANILGIYSALSPSHLIIHMATANALAEAGHNVTVVSMLRPEQMHKDIHLILVPVTKEQERTLVSEMSSMAKSKNDVISTRYLLLNELDVMVDSQADLLSDPRFLRVYDTKFDLMILGFFYNDFQLGVAAKLKVPVIIDWMTPTNTMIDQFVANPSEISYVPNESTFATQPMSFLKRAENMVKHVILQYLTILFDYKVTRIYNKIFFEKDFPSLSEMRRNISLAFVGSHMIRDGKVRPLVPAIIEIGGIQVKEQPDPLPEDIDQFLDRSTQGAIFVSFGSNIKSVMVKPEIVGKMFKVLSGLKENVIWKWEDLLNTPGNASNILYKSWLPQDDILAHRNTKLFVTHAGKNSITESQYHGVPMVALPIFGDHPLNADVMVKLG…	521
		9024at7215	LOC108033817	108033817	protein coding	NW_016033022.1	XM_017108445.1	XP_016963934.1	1	MLSVRFLLIGLLAVVTSTQGANILGLFSSHSASHLIIHMSTAKALAEAGHNVTVVSMMKPKVTHKDIHLIVIPVTKEQERIIEDQMATMAGQKNSMFGTFSRLLNSMDVMIESQAELLSDPRFQRIYETKFDLMILGYFLNDFQLAVAAKLNVPVIIDWLVAPNTITDKFTGNPAEISYVPNAATVAAHPMGFLKRVENLGYHLLEQFMTGLLDDKMNQVYKKTYGGDKNLPTLNELKKNISIVFAGSHLVSEGPIRPLVPAIIETGGIQVKDKPDPLPKDIDQFLNKSTQGAIFLSLGSNIKSSKVKPEIVQTMFKVLSGLKQNVIWKWEDLENTPGNVSNILYKTWLPQDDILAHPNTKLFVTHAGKGGVTESQYHGVPMVALPIFGDQPGNAAAME…	523
		9024at7215	LOC108035246	108035246	protein coding	NW_016033022.1	XM_017110784.1	XP_016966273.1	1	MFAVRSVLLLLLGVVASTQGANILGLFSSHSQSHLIIHMSVAKALVEAGHNVTVVSMLKPKVTHKDIHLIVIPMKEEQELIMERQMTEMANQKNSLWSTMKRLLTDMEVMINAQAELLSDPRFQRIYETKFDLMILGYFINDFQLGVAHKLGVPVIVDWMAAPIPIIDKFVGNPAEVSYVPLQGPVGTNSSSFLKRAENLVKFLLMEYIMVVFDYKLTGIYNEVFPEKDQPTLKELRKNISIAFVGAHLIAEGPIRPLVPATIEIGGIQVKDKPDPLPKDIEQFLNKSSQGAVFLSLGSNIKSSTVKPEIVQTIFKVLSGLKENVIWKWEDLENTPGNASNILYKNWLPQDDILAHPNTKLFITHAGKGGITEAQYHGVPMVALPIFGDQPGNAAVMEA…	523
	UGT37D	8050at7215	LOC108034999	108034999	protein coding	NW_016033022.1	XM_017110342.1	XP_016965831.1	2	MTQLGKSSWIGCSLGGLLVALLALQSMPQGSEGANILGVFTSHSASHFIVHMSIMKTLAEEGHNVTVVSSVPPKVTHKSIKHIVIPMSAEDEKILNDGMAGMAKEKPSIWNTFKSIFSSLALLIDKQVDVLEDPKFQELYLNKGNKFDVVFVGFFFNTYQVALGARFNCPVIISWSGAPMMMVNEVLGNPELPSVPQMNIAGKPGQPMNFKQRLQNFGSTVGFNVLALFLNHKYNGFYERLWGKDKSMPSFELAKRNVSLAFCNSHAISEGPIRPNVPGIIEIGGIQVKTKPDPLPEDIKEFLDKAKHGAILFSLGSNLKGEHIQPEVVSTIFKGLSSLKQQVIWKWEDLKNTPGKSANILYKKWLPQDDILAHPKIKLFITHAGKGGVAEAQYHGVPM…	544
	UGT37E	9704at7215	LOC108035237	108035237	protein coding	NW_016033022.1	XM_017110772.1	XP_016966261.1	2	MIKYVGIAFLLILLLGAKTQSSDGANILGIFGTHSPSHVIVHMAVMKTLADRGHNITVVTQMKPKLAAHENITVIVAPPSPERKEFIEEYMKQTFNDKPSIWTTMMKAVLQANDQLEGQMEFTVHPSFKELYENPQTKFDLVILGPMANDFQLGIVAKLRCPVIVTWVGVPLPFMDSIVGNVNDPSYVPSLNVALEAGQNTMTFTQRLSNYFKHSFLDVVNKLLNYKMNQMYERAFANETDPDFPNYYEMKRRISLLFYNYHSPSEGPIRPTVPTSIEIGGIQVKEQSDPLPKELAKFLEDTDEGAIFFSLGTNVNTNNFRPEITDILYRVLSKLPQRVVWKWEDLNNKPGNASNIYFSNWLPQDDILAHPKIKLFITHAGKGGVAEAQYHGVPMLALP…	541
UGT49	UGT49B	8604at7215	LOC108026937	108026937	protein coding	NW_016033684.1	XM_017098150.1	XP_016953639.1	4	MQLRSALHIFFLGLVALQQLDLGAGSRILAAFFFPGKSHSMMTNAIIRELVKQGHEVTFITAFSLAKENLGPNYKEIVIPHYDFWPEIKQMTNRNTVLEMTDLPSFSFLRMVNVMGVHSTDFAFEQPEVQAVINEKNKVGKYDLLLAEQFFNEGALILGHLYQIPIITISTFGYANYLSQLFGIMSPWSYVPHAYMPYTDRMSLWERIGNVAISGAEDLVREFSYYPGQDAVLKKHFSKLLDRVPTIKELERNISAILLNTYMPLASARPLAYNMIPVGGLHIQPPKALPEHLQKFLDEATHGAIYFSLGSQVRSADMPPEKLKIFLDVFGSLKQRVLWKFEDETLPNLPANVRVQSWLPQADILAHPNVKVFIAHGGLFGTQEAVHNGIPILGMPVYC…	532
		8604at7215	LOC108026551	108026551	protein coding	NW_016033684.1	XM_017097500.1	XP_016952989.1	3	MFLQHLGGALHIFLLGLVALQQLDLGAGSRILAAFFFPGKSHFMMTNAIIRELIKQGHEVTFITPFSMAKEQLGPNYTEIMIPKYDFWPEAKDVTSTNSVVEMSDISSFTFIQLVNIMGIRSTDFAFEQPEVQAIINVKDKTGKYDLLLAPQFYNEGALILGHLYQIPIITISTLGFSNFFSQLVGIVSPWSYVPHGFMPYTDRMSLWERIGNIGISGAEDLLRKFSYYPMQNAVLTKHFSHLLDRVPTIKELERNISAILLNNYMPLISPRPISFNMILVGGLHIQPPKLLSHDLKSFLDEARHGAIYFSLGSQVRSADLSPEKLKIFLEVFAGLKQRVLWKFENETLPGLPANVKVQSWLPQADILAHPNVKVFIAHGGLFGIQEAVHNGVPILGMP…	540
		8989at7215	LOC108027048	108027048	protein coding	NW_016033696.1	XM_017098249.1	XP_016953738.1	4	MILILKLLFLSLVGIGDGARILAPFFLPVKSHFMMTNAIIRELVKRGHEVTFITPLSLAKENLGPNYTEILLPHYDTWADISAMMKTTSALDLINMSTMTHMHLGQHIGIKSTDFALAQPEVQELIHAKDKIGKYDLLLVEQFYNEGALMLGHIYQIPVISIATFAYANYFSQIFGLINPLSYVPNVFLSCTDRMTLRERLENVVISAAEDVVREVSYYPAQDAIIRKYFGKLMPEVPTVKQLERNISLILLNSYMPLTSARPMAQNMISVGGLHIQPPKPLPESIKKFLDDAEFGAVYFSLGSQVRSADMPPEKIEMFLSVFASLKQRVLWKFEGDQLSNIPDNVRIEKWLPQSDILAHPKVKAFIAHGGLFGTQEAVYHAVPVLGMPFYFDQALNIK…	524
	UGT49C	7138at7215	LOC108026935	108026935	protein coding	NW_016033684.1	XM_017098148.1	XP_016953637.1	5	MQFAMIVYLFLAGNLYSQLDLAEGSKILAVYAFPGKSHFMMHTALMRELVENGHQVTMITAFSLEKEQLGSNYTEILIEPVYDFWHDVKLNFGAQHLFELTRMTNYDFLKMLEIIGLKTTEHALRQSKVQALINAKQTVGVFDLLLAEQFYQEAFLALAHVYKIPVVTTSTLGYENHMSQMMGLISPWSFVPHGFMPFTDRMSFWERVKNSYVSFYEDMDRLLNYFPKMDAVAREFFGPALAEVPKVKHMEREISVMLLNSHAPLTTARPTVDAMVPVGGMHIYPPKALPADMQAFLDGATEGAIFFSLGSNVQSKDMPVEMLRLFLQVFGSLKQRVLWKFEDESIDQLPENVMVRKWLPQADILAHRNVKVFITHGGLFGTQEGVHYAVPMLGIPFYC…	530
UGT50	UGT50B	7492at7215	LOC108030486	108030486	protein coding	NW_016033834.1	XM_017103367.1	XP_016958856.1	6	MFRKIGMFLIIVSSSVMAADILMATQGGTKSHKIPFWELAKGLISRGHNITLLSGFPADFNIEGLQEVTPTGLVKYIHNYTNWDLLGARMAGEMPIKPWDGLRYAFESCDAMLSDEETKELASRSFDLAILDGAFPECFLGLMYQYKIPFMYINTVGFYTGSISTAGNPVSYAITPNFYSRFTDTMSLYERAINTAMQIGQQLMHMYVMRQTHIVLRKHFGANIPHPYEMSRNVSFILQNGHAVLSYPRPFNPNVAEVACIHCKPPRKLPRKLEDFIGASGVSGFIYVSMGSSVKAANMPEALRQMLVKTFARLPYHVLWKYEGSSKDIKELTANVKLSRWLPQQDILGHPKLRAFVTHGGLLSMFETVFHGVPVVTIPVFCDHDVNSAKAEVDGYAVK…	524	short 5-end
UGT301	UGT301D	8238at7215	LOC108034190	108034190	protein coding	NW_016033960.1	XM_017109014.1	XP_016964503.1	3	MEMQLQWKCWMLIFLIGLPGLCSGYRILFMGPFPAPSHWLWLEHFQRDLLRQGHHVTSVNNHPTKQPHENLTEIIISPSFDIPKHFPKENIFTMQFVSDFNNLDLWWTIGLMTTEHAFNDPKVKQLIESKDDHYDLVILEQFFHEAFLMFGKRFNCPVVTIGTMGYADNIDHAMGLITPWSLIPHLLLSHTDRMTFSQRAYNAYLSLYDVIMRRWVYLPKMQKLAEQYFKGSIEGPLPNVLELERNISLVLINAHRSIDLPRPSMPGLIDVGGAHIQQPKKLPTDLQNFLDNAVNGVVYFSMGSYVKSTDLPPEKTALILKAFGQLKQQVIWKFENESIGDLPSNVMIKKWMPQNDILAHPNVKLFITHGGIFGTQEGIYWGVPMLCIPLYGDQHRNTI…	530
UGT302	UGT302C	9044at7215	LOC108024814	108024814	protein coding	NW_016033618.1	XM_017094939.1	XP_016950428.1	3	MKPTSGQTSFLALLLLGLLSCVSAYNYLMVLHTAARSHYHVGSALAKGLASAGHQVTIVSPFELKKPIKNIKDVTAKSITAYMQGRMNNLLDSSKQPIIKQIVDFHEMGIVITELLLTEPSVLELMKSNQTFDAVISEVFLNEAHFGLAEHFKAPLIGVGTFGAISWNTDLVGSPSPPSYVPSALLKFNDHMTLVERVGNLAFLTYEYIFLNYFYLPRQELLYHKYFPNNKQDFYEMRKNTALVLLNQHVSLSFPRPYSPNMIEVGGMHINRKRQPLPKDIQEFIEGAEHGVIYFSMGSNLKSKTLPLEKRQALIDTFAQLKQRVLWKFEDTNLPGKPANVFISDWFPQDDILAHDNVIAFITHGGLLSTTESIYHRKPFVGIPIFGDQFLNMARAEQN…	528
	UGT302E	10067at7215	LOC108024406	108024406	protein coding	NW_016033618.1	XM_017094318.1	XP_016949807.1	2	MRWLLTTWLLLLATFLGQTWGYSYLMVSHTASKSHHAVGFALAKGLADAGHEVTLVSPFPQKKPLKNLVDVDTPNIITVMGVHKARILENAKKSVIWRYPTLNAMGLDLTQALFKAPAVQELLAQNRTFDGVICETFMNDAHYGFAEHFGAPLITFSSLGATGWTSDLVGTPSPASYVPHSLLRFGDRMNFWERAQNLGFQVYEFIYQNLVNLPRHEVLYKKYFPNNKQDFYEMRKNTALVLLNNHVSLSNPRPYSPNMIEVGGMHVNRKAPKPLPKSIREFVEGAEHGVIYFSLGSNLNSKDLPKKQRKAIVETLRSLKYRVLWKYEEETFPEKPENVFVAKWFPQDDILAHEKVIAFITHGGLLSTMESIYHGKPVVGIPFFGDQFMNMARAEQSGY…	522
UGT303	UGT303A	8345at7215	LOC108024397	108024397	protein coding	NW_016033618.1	XM_017094307.1	XP_016949796.1	2	MFRGPGIGGLLLPALLCFGLLCPQPAETENILAIFSYTFGSSYLLITPFLKHLVQRGHQLTVISSVKEMPHIEGVHHIRVQKLDMLTQILLDCDYDVEITKWMEAQFVSEYFYNCSKFVLEDPAVQELLHNASAQYSMVILEASHTDALYGFSQHFNAPLVGIAAYGSAWNIDFLVGNSAPSVYEPMSALGYSPGHSLMEKWHNLIFITEERLVERFIYLPAQIDLYKQHFPGVSASIHELRRKFSLILINQHFSMGRVRSNVPNIVEVAGMHLAEPTEPLNDELKKILDEAKHGVVYFSMGLQVVDKWLPPGMINTMLAAFQQLKQQVVLKINDPAMVNNSRNVYARSWLPQREILNHPNVKVFITHGGLLSSIEAVHYAVPQLSLPLFYDQFQNTKR…	527
	UGT303B	9723at7215	LOC108024382	108024382	protein coding	NW_016033618.1	XM_017094286.1	XP_016949775.1	2	MRFRFSWLAVGVCLVVHPNVNLDLAQAANILAIFPFHYGSSFLVVRPLIKTLLERGHNVTFITPEGMPHDIEGVRHIRIHKLNKRMLEMIESDEMFRFLVNKWMESTLAATMFFNMCQDILSDDGVQRMLKDEREHFDLILMDASNLDALYGLVEYYNATLIGLTSISVNWYTEELAGNPAPSIYEPISQIGYSRDHSILSRIFNWMHIIEEKLLEQLLVLPAQLQVFKKFFGYSEQKFYELRNRFSVILVNNHFSVGRVRSNVPNLIEVGGLHLSEPPEPCDEELQKFMEEAQNGVIYFSMGQDIMVKFLPENLQQTLVKSFAKLEQRIVWKNEFFSMPNVSENIYVIEKAPQRHILAHPKMKLFITNGGLLSVMEAVDSGVPMLGLPIFFDQFGNLR…	530
		9723at7215	LOC108024391	108024391	protein coding	NW_016033618.1	XM_017094302.1	XP_016949791.1	2	MRLGYFSLALCLLLQQDLAQAANILGIFPYRHISPYLVMQPLVRTLVKRGHNVTLITPELMPTDLEGVRHIRVPKLNRRIKEMIESDQVLDFMINKWTESALTAKVLFNASHDILRDPGVQRMLHDGNERFDLIIMEPTNLDALYGLVEYYNATLMGLSSVRINWYTEELAGNLAPAVFEPISPIGYSLDSSLLSRIYNWIHITEEKLLDHLIIRPAQLRIFQKVFGYSAEKLDELRARFSVILSNNHYSMGKVRANVPNIIEVAGLHLSEPPEPCNEELQKFMDEAENGVIYFSMGLDILVKFLPMDIQQPLLQSFAKLKQRVIWKSELIHMPNKSDNVYVIHQAPQRSILSHPNVRLFITNGGLLSVMEAVDSGVPMLGLPMFFDQFGNLHWGEVAG…	516
		9723at7215	LOC108024335	108024335	protein coding	NW_016033618.1	XM_017094236.1	XP_016949725.1	2	MRLGCAWLALGLLFHLNLHLDVGLAANILGVFPYRLPSPFQMVRPLVRALVDRGHNVTMVTPLAYLPDIDGVRHIRVPALNKLMEDLMETDQFLDLLGNKWREGCLAARIFYNVSHAILANEGVQRMLRDKSERFDMIILEASHLDALYGLAEFYNASLVGVSCLNINWNIDSLAGNPAPSVYEPVSPMGFAMDNSLLSRWHNWIYITEERLLERLVFRPAQLRVFKKFFGYSAEKLAELRERFSIILVNSHFSMGKVRANVPNIIEVGGLHLSEPPEPCDKELQRFLDEAEHGVIYFSMGLDILVKYLPHNMQQTLLQVFAGLKQRVVWKNELSMMPNQSDNLYVIDRAPQRMLLAHPNVRLFINHGGLQSVIEAIDSGVPMLGLPLFFDQFNNLHRV…	542
		9723at7215	LOC108024408	108024408	protein coding	NW_016033618.1	XM_017094323.1	XP_016949812.1	2	MLLGFSWLVVILYLFLQQDIHQPVAQAANILGIFSYHLSSHFLVLQSFSRGLVKRGHNVTLITPEGMPPNIDGVRHIRVPKLNRRVQDMIESDRLLDYFDNKWMESLMAVSMLSNMSHDILSDNAVQRMLRDRSEHFDMIMMEPAGLEALYGLVEYYNATLIGLSGGTVSWKTEALAGNPAPSIYEPISPIGFSWDPSFLSKVYNWIHITEEKLLERLIIRPAQMLIFKKIFGYSDQKFNELRRKFSLILINNHFSMGRVRANVPNIIEVGGLHLSEPPEPCDEELQRFLDEAEHGVIYFSMGMDIMVQFLPEDMHHPLMQSFAQLQQRIVWKNELFNIPNKSENIYVTEKAPQRHILAHPNVRLFITNGGLLSVMEAVDSGVPMLGLPMFFDQFLILR…	538
UGT304	UGT304A	9960at7215	LOC108024318	108024318	protein coding	NW_016033618.1	XM_017094220.1	XP_016949709.1	2	MFPPGRWLLPMFWLISNAICWIRGARILLIAPFETHSQCMLMTPYIEALNDRGHQLTVIHAYKHCKLVENVTFIRIRDNNNVFSDFEDVMAISPSANKWGEMNSMTKLMVNCSLNILNNLEVRSLLQSNTTFDLVVVEPGFTDVLFGFAVHFNAPLIGLSTCVSDWNTYNMVGHARSILDEPILPIEFKPARNVWDRIYNWFYTTEEWLLLNLVFLPKLRQVYDHFFGHLEQGFMEIRHDFSLILLNQHFSLFKARSSVPRLIEVAGFHIPKENPKLPEDLQAFIDGAEHGVIYFALGVEQESMDLPEETKTVLVESFKSMPQRVIWKFEGNPPKSLGSNIYVSKLLPQQAILAHPNVKLFISHGGMLSVIEAAYYAKPVLGMPLFFDQFRNLEVIEEM…	533
UGT305	UGT305A	13042at7215	LOC108035687	108035687	protein coding	NW_016033966.1	XM_017111404.1	XP_016966893.1	4	MKTLFLPALLVLLGTFCATEAANILCLVSTAKHNNPGWSRPLFDALVANGHAVLVISTAPNPEPKRQVDGLLYYHLPNEYDVMKKHFLRKDTREYQQMVTLKQLLVWYEVLLGSCRSVLTSDTLSSKTPELVAQLAVDFDLIITDVTQGMECLMDAVPMWRSKPVVGLSAGKLTPDLVSLLKAENTINAARTPHHISQVPKKMGFWNRLHNHILYYAEPLIHFFIVRPALNNLVTTENAFPTLQLVLLNTHPTLDYVQNLPHGVIEVAGLHIKTEVNPLPTYIQKFTEKFIDGIVYINMAYIEYMDGQGIQAVIKMIVDNPSCGFIWNVEELEKMPPEKPNLLTLHVDQSLQQDILALPYVKGFLNHGDSFSLLEAVHHGVPVVVLPLKLEEFNNAQRV…	582
UGT307	UGT307A	13310at7215	LOC108034283	108034283	protein coding	NW_016033960.1	XM_017109141.1	XP_016964630.1	2	MKSSPASVSLLWLAATAFFLVPDNLAPVESHHILGLFVNVHRSQLMVHLAVCRALLQRGHHLTLVTTLALEEQEVRENVSHILIPWKQPENEDHRASSSDLILRLERMFKRLEHSGDLLTLPEWKKFLKNAPKTPYDLLLLGYHFNDHLLGVAAHFNCPAAIISTQQPTGFVNSLMGNPEERWYVPQPYDGHQRSGLSAWLFGVWEKLMEILARRVLARIYSSHFPEPHYPSFEAMRRSVVLALSNHHMISEGPIAPLLPNMVDIGGIVLEQEPNKAALEFSTSNRSIIIFSLGTRFTWRKSSQKLLQTFTKAFAQFPDYNIYWTYDGPNRSALSLDYPHLKVAKWWPQRQLLASGKARLFITHGGKGSLSEALYYGVPMLGLPLIGDQRGNLLKMQAK…	505	short 5-end
UGT316	UGT316A	8475at7215	LOC108035952	108035952	protein coding	NW_016034066.1	XM_017111755.1	XP_016967244.1	4	MQVLQVFLATLLCGFCLGANILAVLPSVWKSHYLFGRSLLQELVESPGNHSVTLISPHAAQESVDLEVPRIRELRIEGLRENWLDMGMSFEAEEMRSQSVMERFTRLIYAGTTNVDILLSDAQVRKLLTSGEKFDLLIVDLFLSDALLGLAFYFGIPTVAISPTGANSWLNNMFGNPQSSSLDPSNFLPFTERMNIKQRILNSLMSTFERLTYNFFHLISQQSVYTNHFELLVKELPLYRDLTKNLSLALINSHPGLHYPRAYLPNMVEVGGLHLSHSNIPQLPKHLLSFMESAPSGVIYFSLGADVQTAQLPQEKLSVILDVFGHLKEFHFLLKWEKEEFAADQVLPENVMIADWWPQQAILHHSQVKMFVSSCGQLSVWESINGEKPILAIPLLAEQ…	635
UGT317	UGT317A	11614at7215	LOC108026968	108026968	protein coding	NW_016033684.1	XM_017098184.1	XP_016953673.1	4	MESQWNRWMLLTLFGLVLGQASQAAKILVLFPHASEGHFAVMRTLVSELASREHMIEVYTGHGLGETLDNVTETVTAEYPFWSELQKHAAPRGNLADLGRLPTEALRQSLASVGARALDHFLAQEPIQKLLKMSYLEFDFDVILVDYFYTEALLALGALHQRPVVGIISTDFGNYMDAVQESLVPAACTPIDSERDLPQLGFSERLGNIRECLSRRKRFIEDHYGGQEQLVAKYFKLQHSIPELQASQLSVLLLNSHVPLMNPKVSIQQIVPAGGLHIRGPKELPWNVKRFLDEARPGAIYVQLGNEQPCGQLAKDKLDTLLAFFSSRKEGIIWTCHDVKKLDGLPKNVMIQHAVPQIDILAHPRVKVFLTNGDLLNLQEGIVRNVPILGLPLFQHERR…	529
TOTAL	39

## Sheet: Dbip
Drosophila bipectinata (taxID:42026)
Annotation release: 101
Assembly: Dbip_2.0 (GCF_000236285.1)
Family	Subfamily	OrthoDB group (v10)	NCBI Gene symbol	NCBI Gene ID	Gene type (NCBI)	Scaffold (NCBI)	mRNA accession(s) (NCBI)	Protein accession(s) (NCBI)	Exon count	Protein sequence	Protein length (aa)	Notes
UGT35	UGT35A	9688at7215	LOC108128930	108128930	protein coding	NW_016089246.1	XM_017246814.1	XP_017102303.1	2	MRIPCYGAGIGLLLVGLVLVLSANADEKVQSSRILSVFPFPGRSQYIFAEQYLKELSRRGHNVTVINTFGSDQIEPNFRVIGAKKIHELMAAFNSIMYNTPTSQWKMLTMTTEFINLLTTCILDDPAVKELLNSDEKFDLVVFETVQNEALFGLAQHFGALTMGISSYGTDRHIDELMGNISPLSYNPMLLSSRTERMSFEDRFWNLWDALLLWVHKRVVHLPTQRDLLRKYFPESKQSLEEIMDSFSLVLMGQHFSLSYPRPYLPNMIEVGGLHLQQKRKVQPLPQELSDFVGQATEGVIYFSMGSNIKSMDLPPSVRQALMETFAGLPQSILWKFEDDQLSDKPANVFISKWFPQPDILAHRNVKLFITHGGLLSTIESIYFGKPVLGLPVFYDQHL…	534
	UGT35B	8028at7215	LOC108128556	108128556	protein coding	NW_016089246.1	XM_017246232.1	XP_017101721.1	2	MLPLKLGAILVLLLPVCLEAARILAVFPFPGPSQYINVLPYLKELAARGHEVTSINAFPQKKPLKNFRDILILEVFENYNELIKDLNQPMNLWQENNFINKFFVSVTRAVLTNKEVNESLLPPGKDHFDLIIVEALRSDAYYGFASHFNAPIIGLSTFGTDWNIDELVGNVSPMSYTPLVTAGFTDRMSFKERVTNFVDTTVAWVNYKYVHMPEQEAMYSKYFPEASKRVPLSDLNRNFSLVLLNQHFSLSFPRSYVPNMIQVGGLHISHKPAPLPKDLEDFIQGAGKAGVIYFSLGSNVKSKDLPAERREIILKTFASLPQRVLWKFEEDQLPGKPSSVFISKWFPQPDILAHPNVKLFITHGGLLSTIESIHHGKPVLGLPFFYDQFLNVKRATQAG…	520
	UGT35C	11638at7215	LOC108128551	108128551	protein coding	NW_016089246.1	XM_017246228.1	XP_017101717.1	2	MRFFTIVAVVLCALSAQMLETESAKILATLPFPGRSQYIFVESYFKALADKGHQVTVINAFKNKPYPNIRFIEALKVHEYNDEMLGSLNEPTLWSQLNALDGMMIKITEITLEDEGVKKLLDSGETFDLVLAEMLQMEPLYALAQHFNATLAGFSSFGADEKVDEAFGNISPLSYNPLVTSPRTSKMTFLERLENQYEAAVELIHRHWVHLPKMQKVYKKYFPNAKKTMEETMDSFSLVLLGQHFSLSHPRPFLPNMIEVGGLHISHKPKPLPDDIKKFIEESEHGVIYFSMGSNVKSKDLPQETRETLLKTFAKLKQRVLWKFEDDDMPGKPDNVLIKKWYPQPDILAHGNVKMFITHGGLLSTIESIYFGKPVLGLPVFYDQFMNVARAQRVGFGLG…	517
	UGT35E	10145at7215	LOC108128576	108128576	protein coding	NW_016089246.1	XM_017246253.1	XP_017101742.1	2	MLVLRCFLVLLCILPRFLEAARILAIFPLPSTSHYIYVLPYLKSLASLGHDVTSINAYPSKEPVKNIRDIPIPEVFEGIDEIIKLLTTPMNTWQAVEICNEYGVNLTKKIFNNDAVRREILKPGKAQFDLIIVDLWRSDAFYGLAAYFEAPIIGIAPFGTDWKIDELVGNPSPLSYLQSPSYKFSLPDTQTFGGRLSNFVEQSITWLNWKWRYAAKHEALYRKYFPNIADKRSLSEVSTDFSLIFVNQHFTLAPPRPYVPNIIEVAGMHVQQEPQALPKDLEEFIQGAGEESVIYFSLGTNINSTEFSEERRNVILQVFSSLPQRVLWKFNEENLPDKPSNVFISKWFPQQDILAHPKVRLFITHGGLLSTIESIHYGKPLLGLPFYHDQFRNMEYVMR…	530
UGT36	UGT36A	10197at7215	LOC108125931	108125931	protein coding	NW_016089123.1	XM_017242282.1	XP_017097771.1	3	MTTSWMPNGVLIVFLWMSLIAGIPRSASAGNVLAVYPHFGFSHFKVVMPILNELAKRGHRITVISYVKNPQAKELPTYEELLITAADEDQSSTTINLVPLSENTATRSLDVLFREYLALHEEGQETCERLFGSGHIQTVLQRHKTKPYDLLLTEYFNSDCQLVLAKLMELPIIGLSTCALMPYYYDRIDLPDTPSFIQSEFVGFAGSLKWHERLVNFIQAKMLKLLYKYHSNPADNALIKKYLGVDIDTEEVARQQTAFIFGNQHYSLIGSRPQSLQFVEVGGVHITKKAENDLPENIAKFLDASKGVIFISWGSMVRASSIDEDKLNSIIKVLTEQDLKVIWKWEADEAPKVDASKFLFVKWAPQLALLCHPKVKLFWSHGGLLGTTESVHCGKPLLV…	539
	UGT36D	6540at7215	LOC108131359	108131359	protein coding	NW_016089283.1	XM_017250216.1	XP_017105705.1	4	MWSQLVALVLLTHSISLCELGVNAGGSLKVLGLFPHPGVSHFHFFHPIMEGLAEAGHEVSVVSHFPNKNPVARYKDFTLSGVDKLTNSVDLKFFEKRPFYGHFIEFFLLHEWGKQACNSTLRSDALQQVLKRRPGYYDVIIIEQFNTDCMMGVAHQLQAPVIALSSCVMMPWHFERMGAPMIPSHVPALFMAQSQNMDFGGRLANWFSTHALNWMYKLLSVPAADALVQFKFGHDVPSVGELAKNTSVFFVNQHYSLSGPKPLPPNVIELGGIHIQKSKPLPADLQRILDSAEEGVILISWGSMIRANSLSDAKRDGIVRAVARLKQQVIWKWENETLPNKPQNMHIMNWLPQRDILCHPNVKVFMTHGGLMGSSEAAYCGVPVVATPMYGDQFVNTAA…	520
	UGT36F	8298at7215	LOC108131134	108131134	protein coding	NW_016089283.1	XM_017249864.1	XP_017105353.1	4	MQLLCISLVLFSVGWEITGAAQILGLFSHPGKSHFNFFRPIFLALAKRGHNISMYSYFPLEKPIDNYTDYVFHGMPVLTDMVDLKNFESDWKPLGLPFKIPTYFMLHDWGLRSCNVALNSPLIAQLLESPTRFDVVILEHFSNDCMAAVAHLLGAPMIALSSCAIMPWHYKRIGSPFINPIMPMNFLPYTDDMSLIHRINNFFHFHAVNILYNWITQPATDELIKLRFGNGLPPINDIVKNTSLMLINQYYALTGPRPYAPNVVEVGGLQVGVEKPLPQLYGSVGYFSRWNHLHKLGLYGQPQHVAPSKT	310	need annotation
UGT37	UGT37A	9572at7215	LOC108124425	108124425	protein coding	NW_016089090.1	XM_017240084.1	XP_017095573.1	2	MAANPCRLLILVLAFTGPMNGIQSANILGLFTSLSPSHLIIQMSTAKILAERGHNVTVVTVLKPLVTHNDINLIQVPLSTEDAQRHSEIIGSMSKNDNSNIIISLFGMLKRTGFMFRKMVNALKDPRVRDLYLNNGNKFDLVIAGYFMNEYQLGFARKVKAPIVLVALMPPNQMIGPLIGNPLEGSFLSADKDAGEKGQSSFFQQRLTNFFYGQFFKLFNYLSERRNIDFYNELFAEDPSMPPFQDMVKNVSLIFFPSHGPSEGPIKPLVPAAIEIGGIHIKDKPDPLPKDLASFLGNATDGAILLSLGSNVKSSHVKPETVKKMFNVLSKLKQRVIWKWEDLDKTPGKSENILYSKWLPQDDVLAHPNTKLFINHAGKGGITEAAYHGKPMLALPIFG…	534
		15027at7215	LOC108124427	108124427	protein coding	NW_016089090.1	XM_017240087.1	XP_017095576.1	2	MNRFLGNVVLALGLLVFLGSAESANILGIFTVPQPSHVIVHMSLAKVLAERGHNLTIITSIEPPIKHKNFNIIRVPHSKDEERDLNEALVNMAKIDGGVLSQLLNMPKFFDVNFRIMTSALRDPRVVNLYENKDNHFDLVIAGYFMNNFQLGLAQKLKVPVIISFSQQPVEFMANMVGNPRSLSHVPGLLTAVEKGQVMSFFQRFHTQTISWLQRIWLAQYDWNNSKIYRSLYGDDPSMAAYEDLSKNISLMFFNSHALSEGPIRPNVPAVVEIGGIQIKNKPDPLPLNMGEFLGNATEGAILLSLGSNLKGSHLTPEMVQSMFKVLSNLPQRVIWKWDDLKNTPGTSDNILYSKWLPQDDILAHPNIKLFITHAGKGGTSESQYHGKPMLAIPFFGDQ…	530
		15027at7215	LOC108124426	108124426	protein coding	NW_016089090.1	XM_017240086.1	XP_017095575.1	2	MRVFSGVLSIIIALLSILSSGQCANILGIFTVPMASHTIVHLSVAKVLAERGHNLTVVTLYDPPVKHKDFTVIQVPPSKEDEQQLSEAIGEVAASASRGLLASFLNTPKFFSSLLRIMENALRDPQVKALYENKDNKFDLVITGYLQNDFQLGIAHKLKVPVIAAFPQQPLEFIASIVGNPSSLSSAPGMLNSVEKGKVMSFGQRLKEVLLSWGHSAVIKLVEHRNRQRYRSLFGDDPLMPEYDDLSKNITLMFFNSYALSDGPIRPNVPAVVEIGGIQIKDQPDPLPSNMAEFLQNATEGAILLSLGSNIKGTHLTPIMVQSMFRVLSTLPQRVIWKWDDLKNTPGTSKNILYSKWLPQDDILAHPSIKLFITHAGKGGTAESQYHGKPMLAIPFFGD…	531
	UGT37B	9572at7215	LOC108127214	108127214	protein coding	NW_016089135.1	XM_017244137.1	XP_017099626.1	2	MDVFRFSAWFLALIATVNGANILGLFTGLSPSHLIIQLSMARILAERGHNMTVVTVLEPPFRHKEINYVLVPLGKEELQGFSALIGEIAKKDNSNVVGFLSGIFSASTQLSSKLSSVVKHPLYKDLYENQSNKFDLVILGYFINSFQMALAHKLKVPQVLAISNPPSYISHKLGNPAEVSYVPCTYMVDVDGIRSRFLNLFYFLAEKIFWYSLEYWNEIIYRQTYGDDPDLPRYGDLDKNISLIFFASHGVSERPIRPNLPTVIEIGGIQIKETPDPLPQNLEHFLKNATDGAILLSLGTNIKRSHLNQETVRAMFNVLSQLKQKVIWKWDDLDNLPGESDNILYAHWLPQGDILAHPKIKLFITHAGKGGITEAQYHGKPMLALPVFFDQPQNAKAME…	529
		9572at7215	LOC108125301	108125301	protein coding	NW_016089109.1	XM_017241430.1	XP_017096919.1	2	MAAIRNFVAFIALCLVATTHGANIVGLFASLSPSHLVIQMSMARILAESGHNVTVVTALKPPFLPKNITHIQVPLSEDEKQAFNSVFADSAKTDNTNPFLQMLQRVGQMSSAFSKTAKVMDHQLVKDLYENKDNKIDLVLVGYFMSSFHFTLAHRLKVPLVLALSNPPNFLGHILGNPRELSYVPAMTTTIKAGEVMGIGKRFANLLGALGHFAFMTIVEYNNEKTYRDMYQDDPTLPAYGELAKNISLIFFSSHGISEGPIRPNVPAVIEVGGIQVKDQPDPLPQNLQDFLTDTPHGAILLSLGSNLKGAHLKQDSVKKMFNVLSKLKQKVIWKWDDLENLPGKSENILFAKWLPQDDILAHPNIKMFITHAGKGSVTEAQYHGKPMLALPVFGDQPG…	531	UGT37B1-like
	UGT37C	9024at7215	LOC108125558	108125558	protein coding	NW_016089121.1	XM_017241779.1	XP_017097268.1	1	MLAARPIILLLAILVASSNGANILGLFSSHSPSHLIIHMSVAKTLAEAGHNVTVVSMLPPKVTHKDIHVIVIPVTDEQEQIIENQMSEMASQRNSIISTLNRLMNGMDVMIDSQADLLSHPQFQQIYDTKFDLMILGYFLNEFQLGVAAKLKVPVIIDWMSAPMLAIDEFTGNPTEVSYVPNIGTTTTHPMGLLKRAENLAKHLFIKYMMSVLVSKSDKIYEEKFGNDKTLPSLTEAKKNISLAFVNAHLISEGPIRPLVPGVIEIGGIQVKDKPSPLPKDIDEFLSKSTQGAILLSLGSNIKGSSIKPEIVQSIFKVLSGLKLNVIWKWEDPENTPGNSANILYKKWLPQDDILAHPNTKLFITHAGKGGITEAQYHGVPMVALPIFGDQIGNAHAME…	528
	UGT37D	8050at7215	LOC108125607	108125607	protein coding	NW_016089121.1	XM_017241870.1	XP_017097359.1	2	MAQNRSIWLGCSLGSILAVLLILQTMNQETEGANILGVFPGHGPSHLIVHMSVMKALAERGHNVTTISTIVPKVKHKNIKQIVVPLITAEEEKLLNSGISGMAKEKGSIWSTMKIMVSSMSMMVEKQVELLEHPSFHELYQNKDNKFDVVFAGFFVNSYLVGLGARFNAPVIICWSGAPMLWVNKFLGNPELSTVPQMQIGVAQGETMTFPQRIQNFVSSLSFDALDAYLEIKYKHFYNRIWGSDKSMPSYEEAKQNVSLVFCNSHAISEGPIRANVPAIIEVGGIQIKDKPDPLPQDIKEFLDNAKNGAVLFSLGSNLKGEHIKPDVVDTIFKALSSIKQQVVWKWEDLEKTPGKSSNIQYKKWLPQDDILAHPNIKLFITHAGKGGVSEAQYHGVPM…	541
		8050at7215	LOC108125618	108125618	protein coding	NW_016089121.1	XM_017241885.1	XP_017097374.1	2	MTPNRSTWLGCSFGGLLVALLALQSMPQGSEGANILGVFTSHSPSHLIVHMSVMKALAEKGHNITVVSSLPPKVTHKSIKHIVVPLDPESEKILNDGMSQMAKEKPSIWNTFTNIFSSLSLLIDKQVDVLEDPRFQELYLNKGNKFDVVFVGFFFNSYQVALGARFNCPVIISWSGPPMLMVNGLLGNPELSSVPQMSISLAPGATMTFPQRLKNFVSTLGFKGLDLYLNTKYNKFYNRLWGNDKSMPSFEEAKKNVSLAFCNGHGISEGPIRPNVPGIIEVGGIQVKSKPDPLPEDIKEFLDKAKNGAILFSLGSNLKGDFIKPEVVTTIFKGLSSIKQQVIWKWDDLDNVPGKSANILYKKWLPQDDILAHPKIKLFITHAGKGGVSEAQYHGVPML…	543
		8050at7215	LOC108125609	108125609	protein coding	NW_016089121.1	XM_017241871.1	XP_017097360.1	2	MLRSLKSFGAILIALVILQTLPEECNGANVLGVFTSHSPSHLIVHMSIMKTLAERGHNVTVLSSMPPKVTHKSIKHIVVPLSAEDENTLNEGMSGMVKSKQSIVSMMNSAAKSQSILINKQVEVLEDMRFKELYLNKNNKFDVVFFGFFFNSYQVALGARFNCPVIMSWCGPPMPMVNELLGNPELSSVPQMHVAVAQGQPMDFKKRLHNLACNIGFFMFNIHLNRKLQQYYDRLWGIDPSMPSFEEAKQNVSLAFFNGHSLSEGPIRPNVPAVIEIGGIQIKSKPDPLPQDIKKFLDTAEHGAVLFSLGSILKGEHIPPEIVSTIFKGLSSIKQHVIWKWEELEKVPGKSANILYKKWLPQDDILAHPNIKLFINHAGKGSVQEALFHGVPMLALPVF…	538
	UGT37E	9704at7215	LOC108125606	108125606	protein coding	NW_016089121.1	XM_017241869.1	XP_017097358.1	2	MNKCTGIVLFFTILLSMEAPSCEGANILGIFGSHSPSHVIVHMAMMKTLADRGHNITVVTQMKPKLKAHENITVILAPPTPEREQKIKEYMSQITAEKPSIWTTFLKAIVQSGDQFEAQYEFAVHPNFKEVYENPQTKFDLVFLGMMANDFQLGVAAKLKCPVIVTWVGVPMIVLDSVVGNVADPAFVPSLNVALEPGQVTMRFGQRLVNFFKYSFLKFLDALLSLKMNQFYERAFGNETDPDFPNYAEMKRRVSLLFYNYHAPSEGPIRPVVPQSIEIGGIQVKEQPDPLPKDIAEFLDNAKDGAIFFSLGTNVDTNTFSPHVFEMIYKVLSKLPQRIIWKWQDLDNKPGNASNIYFGNWLPQDDILAHPNTKLFITHAGKGGVAESQFHGVPMVALP…	543
UGT49	UGT49B	8604at7215	LOC108118752	108118752	protein coding	NW_016088306.1	XM_017231545.1	XP_017087034.1	4	MKFKNKLQILLLVLVVLQQLDLGEGARILAAFIFPATSHFVITNAIIRELVKQGHEVTFITPHSLAKENLGPNYKEIVIDRYPSWNRMKELTNTNAVIEMAEVNKFTFSRMVHAIGPESTDFAFETPELQALFNAKDKVGKFDLLLVEQFMNEGALILGHLYQIPAISISTFGYANYFSQIVGIISPWSYVPYLYMPYSDRMSFWERIGNVFMSSADDLLRKYSYYPGQDAVLQKHFSKKLDRVPTVKELEANVSAIFINSYMPLASPRPLSYNMIPVGGLHIKEPRALPEDLQKFLDGAAHGAIYFSLGSQVRNADLPPEKLQVLLDVFGSLKQRVLWKFEDENLPPNLPANVKIQAWMPQSDILAHPKVKVFIAHGGLFGLQEGVHYGVPILGIPIF…	521
		8604at7215	LOC108118749	108118749	protein coding	NW_016088306.1	XM_017231542.1	XP_017087031.1	4	MKINVLQILVLSLVALQKLDLGEGARILAAFVFPASSHFMMTNAIIRELVKRGHEVTFITPFSLAKENMGPNYKEILIAQANVWEPMKQMGNVNSILDMTDVNKLTFLRMVNVLGPLTTDFAFEQPEIQALIDAQDKVGKYDLLLAEQFYNEGILILGHLYKIPVVTVLSFGSTNYLSHLFGIVTPWSYVPHLYLPYSDRMTLWERISNVFMSGTEDLLRRYSYYPEQDAVLKKHFSNKLDRVPTIKELESNTSAILMNGYMPLTSPRPLAYNMIPVGGIHIQKPKALPENLQKFLDEATHGAIYFSLGSQVRSAELPPEKLKIFLAVFGSLKQRVLWKFEDESLPNLPANVMVQKWMPQADILAHPNVKVFIAHGGNFGFQEAVHYGVPVLGMPVYAD…	531
		8604at7215	LOC108118755	108118755	protein coding	NW_016088306.1	XM_017231548.1	XP_017087037.1	4	MKWKNVLQVVLLGLVALQQVDLGEGARILAAFIFPASSHFVITNAIIRELVKQGHEVTFITPYSLAKENLGPNYKEIVIGRYPSWNRMKELTNTNAVIEMAEVSSFTFSRMVHTIGPESTDFAFEHPEVQALFNAKDKVGKYDLLLVEQCFNEGALILGHLYQIPAITISTFGYANYFSQLHGIISPWSYVPHLYMPYSDRMSFWERIGNVFTSGADDLLRKFSYYPEQDAVLRKHFSDKLDRVPTIAELEANVSAIFINSYMPLASPRPLSYNMIPVGGLHIKEPKPLPKDLQQFLDGATHGAIYFSLGSXVRNADLPPEKLQVLLDVFGSLKQRVLWKFEDENLPPNLPANVKIQAWMPQSDILAHPKVKVFIAHGGLFGLQEGVHYGVPILGIPIF…	533
		8604at7215	LOC108118757	108118757	protein coding	NW_016088306.1	XM_017231550.1	XP_017087039.1	4	MRITNFLHILVLSLVSLQNLDWGEGARILAAFVFPASSHFMMTNAIIRELVKRGHEVTFITPFSLAKENLGPNYKEILIAQANIWDPMKKMSNMNTVLEMSDVSRLTFLRMVNVLGPLSTDFAFEQPEIQALIDAQDKVGKYDLLLTEQFYNEGILILGHLYKIPVVTAMTYGGTNYISQLFGIVSPWSYVPHLYLPYSDRMSLWERIANVFMSGTEDLLRRYSYYPEQDAVLKKHLSTKLERVPTINELERNISAVLLNGYMPLTSPRPLAYNMIPVGGLHIQPPKPLPEKIQKFLDGASNGAIYFSLGSQVRCADLPPEKLKVFLDVFGSLKQRVLWKFEDESLPNLPANVMVQKWMPQADILAHPNVKVFIAHGGNFGFQEAVHYGVPVLGMPVYA…	532
		8604at7215	LOC108118913	108118913	protein coding	NW_016088306.1	XM_017231852.1	XP_017087341.1	4	MKIRSTMKILLLSLVVLQHLVSGEGHRILAAFFFPARSHFMMANSIVRELVKRGHEVTFITPFSLSHENLGPNYKEIEIDQYQSWAIMKELTNTNTILEMADLNKLTFLRMVNIKGIQCTDFVLRQPQIQELIHAKEKVGKYDLLLAEQFYTEGALMLGHLYQIPVITAMTYGGTNYISQLFGIVSPWSYVPHLYMPYSARMSLWERLGNVFMSGTEDLLRRYSYYPGQDAVLQKHFSKLLDRVPTVKELESNISAVLLNGYMPLTSPRPLAYNMIPVGGLHTKPPKALPENLQEFLDEATHGAIYFSLGSIVRNTELPPAKLKLLLDVFGSLKQRVLWKFEDESLPNLPSNVMVKNWLPQIDILAHPNVKVFISHGGIFSLQEAVYSGVPVLGLPIFG…	532
		8604at7215	LOC108118914	108118914	protein coding	NW_016088306.1	XM_017231853.1	XP_017087342.1	4	MKLENALKILLLSLVAIQQINFSKGSRILAAFFFPARSHFMMTHSIIRELVKRGHEVTFITPVSLAHENLGQNYTEVLFDQYAIWPVVKELTNTNSVLEMTDVNRLTFLRMVYLIGTQSTVFAFEQPAVQAFINAKDKVGKYDLLLAEQFRNEGALILGHLYQIPIITVSTFGHAHYLSGLFGSISPWSYVPHLNVPYTDRMTLWERIENVVMCATEEVVRKYSHYPQQDAILKRHFSKLLDRVPSIRELERNVSVILMNGFMPLTSPRPLAYNMILVGGIHIQEPKALSDSLKNFLDGATYGAIYFSLGSQVRSAELPPEKLKIFLDVFGSLKQRVLWKFENVSLTNLPTNVMVQKWMPQADILAHPNVKMFLSHGGPNGFQEALQYGVPVLGMPVYG…	532
		8604at7215	LOC108118777	108118777	protein coding	NW_016088306.1	XM_017231574.1	XP_017087063.1	4	MKLENALKILLLSLVAIQQINFSKGSRILAAFFFPARSHFMMTHSIIRELVKRGHEVTFITPVSLAHENLGQNYTEVLFDQYAIWPVVKELTNTNSVLEMTDVSSLTFLRMVYLIGTQSTDFAFEQPAVQAFINAKDKVGKYDLLLAEQFYNEGALILGHLYQIPIITVCTFGHAHYLSGLFGSISPWSYVPHLFLPYTDRMSLWERIENVVMSATEEVLRKYSHYPQQDAILKRHFSKLLDRVPSIRELERNVSVILMNGFMPLTSPRPLAYNMIPVGGIHIEKPKALPENLQKFLDGANYGAIYFSLGSQVRSAELPPEKLKIFLDVFGSLKQRVLWKFEEEFLTNLPTNVMVQKWMPQADILAHPNVKMFLSHGGPNGFQEALQYGVPVLGMPVYA…	532
		8604at7215	LOC108118744	108118744	protein coding	NW_016088306.1	XM_017231536.1	XP_017087025.1	4	MKLRSALQILLVSLVALQQLDLGEGSRILAAFFFPGKSHFMMTNAIIRELVKRGHEVTFITPFSLAKENLGPNYKEIVIDQYNFWPEIKEMTNTNTILEMTDVNRLTFLRMVNVMGTHSTDFAFDQPGVQAVINAKEKAGKYDLLLVEQFYNEGALILGHLYQIPVITVSTFGYANYLSQLFGIVSPWSYVPHLYMPYTDRMSLWDRVGNVFMSATEDLMRRYSYYPEHDAILQKHFSHLLDRVPTINELERNISAILCNQYVPLASPRPIAYNMIPVGGLHIKPPKALPENLQNFLDGATHGAIYFSLGSQVQSADLPPEKLKIFLNVFGSLKQRVLWKFEDESLPNLPANVKVQKWMPQADILAHPNVKVFIAHGGLFGFQEAVHYGVPVLGMPVYA…	532
		28535at7215	LOC108126691	108126691	protein coding	NW_016089127.1	XM_017243363.1	XP_017098852.1	4	MKFIYIFHVWFLSLVSLQLPHLGTGSRILAAFFCPARSHFMMTNAIIRELVRRGHEVTFVTPVSMGKEDLGPNYKEILFAPYDSWSDIRETTKISSAMELTDLPIFDFFRMVYTMGIHNTDFAFEQPEIQAVINEKNKVGKYDLLLTEQFFNEGALILGHLYQIPIVTLSTSGYANYLSQLVGIVSPWSYVPHKWMAYSDRMTFWERVGNAFVSGSEDLYREFKYYPEQDAILRKHFSNLLVRVPTIKELERNISAILLNTYLPLASPRPTSFNMIQVGGLHIQPPKGLPKDLQEFLDEATHGVIYFSLGSQVRSAELPPEKLKIFLDVFSSLKQRVLWKFENETLPELPSNVKVHKWLPQGDVLAHPNIKVFIAHGGLFGIQEAVYHGVPVLGMPVYG…	440	UGT49B1-llike
		8989at7215	LOC108130965	108130965	protein coding	XM_017249654.1	XM_017249654.1	XP_017105143.1	4	MNQKPLLRLLLLCFLGFSNGARILAPFFLPVRSHFMMTNAIIRELVSRGHEVTFITPLSLAKENLGPNYKEILLPHYDTWSDIYQLIKTNSALDMVSLSKLTHMKLAQHIGVRSTDFALGHPEVQELIHAKDKKGKYDLLLVEQFYNEGALMLGHLYEIPTISIATFAYANYFSQVFGFITPLSYVPNVFLPYTDKMTLWQRFRNVLISASEDFIRETSYYPAQDAVIRKHFTKILPKVPTVKELERNISAIFLNSYMPMTTSRPLTFNMISVGGLHILPPKPLKGDIKTFLDEAEHGVIYFSLGSQVRSADMAPETRQIFLNVFAELKQRVLWKFEDDKISNLPANVKVAKWLPQSDILAHPKVKVFIAHGGVFGMQEAVHHAIPVLGMPFYFDQELN…	522
	UGT49C	7138at7215	LOC108118746	108118746	protein coding	NW_016088306.1	XM_017231538.1	XP_017087027.1	5	MCFILLGYLLLAGNLYSPFQPADGAKILAAYSFPGKSHYMMHKALMRELIENGHQVTMITALSLESENLGSNFTEILIEPVYDFWHDVKLDFGALHLFELTRMTNPDFLKMLDIIGVKTTEHALKQPKVQALIHAKETEGVFDLLLAEQFYQEALLPLARVYNVPVVTTSTLPYANHMSQIVGLITPWSFVPHGFLAFTDRMSFLERLQNSYTSFHEDLYRLLVYFPKMDALAQEYFGPVLGEVPKVRQLERETSVILLNSHAPLTTARPTVDALVPVGGMHIYPPKALPEDLQRFLDGAEEGAIYFSLGSNVQSKEMPPEMLQLFLKVFGSLRQRVLWKFEDESIPQLPENVMVRKWLPQADILAHRNVKVFITHGGLLGTQEGVHYAVPLLGIPIYC…	530
UGT50	UGT50B	7492at7215	LOC108130255	108130255	protein coding	NW_016089265.1	XM_017248640.1	XP_017104129.1	6	MRQIVVFVLIICTCYALAADILMATQGGTKSHKIPFWELAKGLISRGHNITFLNGFPADFHVEGLHEVTPAGLVEYIQNYTNWDLLGSRMAGEMPIKPWDGLRYAFESCDAMLGDAETKELMNRSFDLVILDGAFPECLLGLVHQYKIPFMYINTVGFYTGSLSVAGNPGSYAITPNFYSRFTDTMSLYERAINTGMQIGQSLMHMYVMRRTHLVLRHHLGSHIPHPYEISRNVSFILQNGHAVVSYPRAFNPNVAEVACIHCKPPKNLPWDLEEFIGASGASGFIYVSMGSSVKAANMPVSLRQMLIKTFARLPYHILWKYEGSAADMQDLTSNVKLSRWLPQQDILGHPKLRAFVTHGGLLSMFETVFHGVPVVTMPVFCDHDVNSAKAEVDGYAIK…	524
UGT301	UGT301D	8238at7215	LOC108123731	108123731	protein coding	NW_016088985.1	XM_017239021.1	XP_017094510.1	3	MEMQLQWKYWLMFLLGLSSFSSGYRILFMGPFPAPSHWLWLESFQRDLLRQGHHVTSVNNHPTKQPHENLTEIIISPSFDIPKHFPKKNIFTMQFASDFQNLQLWWTIGLMTTEHAFKDPKVQDLIASQNDHYDLVILEQFFHEAFLMFGKKFNCPVVTIGTMGYADNMDHAMGILTPWSVIPHLLLSHTDQMTFSQRAYNAYISLYDAVMRRWFYLPKMQELAEKYFQGVIKGPLPHVHDLERNISLMLINSHRSVDLPRPSMPGLIDVGGAHIQPAKQLPADLQSFLDKATHGVVYFSLGSYMKSTDMPPEKTALILKAFGQLKQQVIWKYENDSIGELPPNVLIRKWMPQNDILAHPNVRLFITHGGIFGTQEGIYWGVPMLCIPLYGDQHRNTIK…	530
UGT302	UGT302C	28503at7215	LOC108128524	108128524	protein coding	NW_016089246.1	XM_017246203.1	XP_017101692.1	4	MRRKSLQYGFISLFCFHFFAQASAYNYLVVSPSAASSHYHVGFSLVKGLANAGHNITLISAFEQKNPVENIKDVTALGIHKAMEEHVRNLVKNSNKTWSQPLDLYNMGLKITEALLNDSLVLELMHSNQTFDAVIAEVFLNEAQLGLAEHFKAPLIVLSAVGAMPAHADLVGTPFTSSYIPHALLHFTDHMDLWERLVNFVFVTFSYSLHNFFVLPQQKTLYRKYFPKNELDFYEMRRNTDLVLVNEHASLLYPRPFAPNMIPVGGMHINRQPPQPLPENIRQFIEGAEHGVIYCSLGSNVKSKTLPLEKRQAFLETFSKLKQRVLWKFEDSDLPGRPHNVFISDWFPQDDILANDKVIAFITHGGRLSIMESIYHGKPVVGIPLFGDQFMIMAKVEKS…	528
		9044at7215	LOC108128548	108128548	protein coding	NW_016089246.1	XM_017246225.1	XP_017101714.1	3	MQLTGGRTGFLALFVLGLLSCVSAYNYLVVLHTAARSHYHVGSALAKGLAGAGHQVTLVSPFELKKPIKNIKDVTVKAILNVMQGRMSNLLESSKAPIIKQILEFHNMGLEITEVLLGDPAVVELMKSNQTYDAVISEVFLNEAHFGLAEHFNAPLIGLGTFGAISWNTDLVGSPSPPSYIPHALLKFSDHMSLVERIGNLAFVTYEYLFLNYFYLPHQEALYQKFFPNNKQNFYDMRKNTALVLLNQHVSLSFPRPYSPNMIEVGGMHINRKRQPLPKDIEEFIEGAEHGVIYFSMGSNLKSKTLPLEKRQALIDTFAQLKQRVLWKFEDPNLPGKPDNVFISDWFPQDDILAHEKVLAFITHGGLLSTTESIYHRKPFVGIPIFGDQFLNMARAEQN…	528
	UGT302K	8316at7215	LOC108128586	108128586	protein coding	NW_016089246.1	XM_017246263.1	XP_017101752.1	3	MPHFVRMRILTLLLGVVISLGYSNGYHFLMVLNSPGRSHFNVGQALATGLVNAGHEITVVSVFPQKKAIPGYHDINVPNIIAAMKGDIAALWDSINKPLTQKLIDHYQMGFRLTRGLFVDPNFQDLMKSNRTFDAIICETFYNDAQYGLAEHFNAPLIGLSTGGGLTFITDMVGSPAPASFVPHIMLPFNDHMSLYERFVNVAFLAFERLLLDYYYLPGQEKLYKEFFPNNKHSFYEMRRNASLVLINQHVSLSFPRPYSPNMIEVGGMHIDGKLSPLPEKIERFLNESENGAIYFSMGSNLKSKDLPPSKVEEILMAFRGLKQRVLWKFELDNLPNKPENLFISDWFPQTDILAHPKVLAFVTHGGMLSTTESIYHGKPAIGLPIFSDQFFNMAHAEQ…	526
		n/a	LOC108128525	108128525	pseudogene	NW_016089246.1	n/a			LAFYIITGQVRGYSYLMVLYTGSKSHALAKGLTSAGHEVTIISPFPQKKPHKHLIHVNTPNILSVMGAHIARILDNAKLSLVRRYPPAVQELLGKNLSFDGVICETFMNDAHYGFAEHFGAPLITLSTLGATGWTSDLVGTPSPPSYVPHNLLRFDDHMDFWQRAQNLGFQAYEYFYQNWIHLPRQEVLYRKYFPNNKQDFYEMRKXXXXXXXXXXXXXXXPRPYSPNMIEVGGMHINRNAPKPLPNDILEFIEGAEYGVIYFSLGSNLNSKDLPQEKQKAILETLRVLKYRVLWKYENDSLADKPDNVYISNWFPQDDILANHKVVAFITHGGLLSTMESIYHGKPVVGIPFFGDQFMNMARAEKLGYGITVNYAQLNAPSFRSAIERVIMDVTYLER…	450	pseudo, need annotation
UGT303	UGT303A	8345at7215	LOC108128578	108128578	protein coding	NW_016089246.1	XM_017246255.1	XP_017101744.1	2	VRAAPCAVDLDLAMSRGFSRLLFPTLLLVCLLEPRIVKSENILGIFSYTFGSSYLLIEPYLRQLVHRGHQLTIISAVTHLPHIEGAHHIRVARLDQQMQDLLDYDYEFELSKWMEAQFVSDYFFNCSKFILEDPGVQELLLNKSAEYSMVILEAAHTDALYGFAQHFNAPLVGIAAFGSAWNIDFLAGNSAPSVYEPMSALGYSPGLNLLEKWYNLIFITEERLVERFVYLPRQIDLYKKHFSDGSGSLHEIRRKFSLILINQHFSLGRVRSNVPNLVEVAGMHLAGPPEPLDDELRTFIEGAEHGVIYFSMGLQMLDKWLPPGLPELMIECFKRLKQRVIWKRYDETIANNTRNVYVSGLLPQREILNHPNVKLFITHGGLLSIIEAAHYAVPTLCLP…	538	Start missing
	UGT303B	9723at7215	LOC108122138	108122138	protein coding	NW_016088968.1	XM_017236655.1	XP_017092144.1	2	MRLGNTCLALGLWLCFNVILPLEFVRAASILAVFPYRLPQLFQVVRPLMKALTHRGHNITMITPMGMFEDIDGVRHIRVPMLNTHMNDMIETDKFQDFFSDKWSEGSLVSTIFHNISYAVLSNDEVQRMLKDRSEYFDLVLLEAGHMDALYGLAEFYNATLMGLCSVRINWNMDDLAGNPAPSILEPISPMGFSRDHSFLSRLHNWIYISEERMLEYLVIRPSQQRILKKFFGYSAQQMNELRSRISFFLINNHFSMGRVRANVPNIIEIAGIHLSEPPAPCDNDLQRFLDDAENGVIYISMGNEFIEKYLPESLQPTLLQSFSQLRQWVVWKTGGATTFNQTGNIYRISQAPQRTILSHPNVQLFITNGGQLSLIEAIDSGVPMLGLPFFFDQFSNMH…	541
		9723at7215	LOC108122136	108122136	protein coding	NW_016088968.1	XM_017236652.1	XP_017092141.1	2	MRFHKFWLAFAISLCFYFSEQCQGANILGVFPYRLPSHFQVVRPLVKELSDRGHNFTIITPVGVYADIEGVRHIRVTNLNRMSKDLLDSNIFLDFFPNKWAEAYWTASMLSNVSESVLSDEGVQKLLHDKNERFDMVMLEAGHLDALYGFADHFNATLMGLSCVIPNWNVDLLAGNPAPSAYEPIMPREYNFETSVMSRFSNWIHITEEKLLSSLVLRSAQQKLFNKYFSHSSKTMSELRNQFSVILINNHFSMGRVRANVPNIIEVAGIHLSEPPEPCDEDLRRFLDGAEHGVIYFSLGMDVLVKFLPKSIQQMLLESFIQLKQRVVVRSDVSPIPNNSGNIYVTSHAPQREILEHPNVRLFITHGGMLSVMEAIYSGVPILGIPFFFDQFGNVHRVQ…	550
		9723at7215	LOC108121842	108121842	protein coding	NW_016088968.1	XM_017236141.1	XP_017091630.1	2	MLFVFAWLPLSLCLIFGMDVNSVEAANILGIFPYRHSSTYKVIQPIVQALVAKGHNLTMITPSHISPDIKGVRHIRVDLLHKHLHDLMNSDLLFEFFTNKWREAIFASTFLANTSAAILSDDGVQKMLSDKNERFDMVMIETCQLDAVYGLAEHYNATLVGVSYIRLNWSVDDLAGNPAPSVYEPISPMGYSHDSSFLSRLYNWIYITEEKLLDHLLLRPAQLRVFKKFFGSSAQEMEKLRSRFSVILVNNHFSIGRVRSNVPNIIEIAGIHLSEPPEPCDQDLQRFLDEAEHGVIYFSLGYDIMLKFLPQDILQPLLKSFSRLKQRVVWKTDDTMTPNQTGNIYRMAKTPQRQILSHPNTRLFITHGGLLSLIEAIDSGVPMLGIPFFFDQFDNLHKV…	530
		9723at7215	LOC108122137	108122137	protein coding	NW_016088968.1	XM_017236653.1	XP_017092142.1	2	MELRHKRSQTRSSIIWLGLIIFLHLKMDFHVDYAEAADILGIFPYLHTAGPLFVRPLVRVLVERGHKVTVISPENSPTDIEGVRHLRVPALNRQIRKIMDSDNYMHHFSSKWAKSILAASMLANISTALLADEGVQKMMKNRSERFDMVMLEASHLEAMYGLAEFYNATLIGVASMRLNWHVDDLAGNPSPSIHDSISQDGPSLKYSLLGRFYNWLDTTEEFLLERLVVRPAQLHIFERFFGYSAEKLEELRSRFALILINTHFSMGRVRANVPNIIEVGGMHLSDPPEPCDEEMQRFLDEAEHGVIYFSMGLEIRFKYLPDYMQQPLLQRFAELKQRVVWTNELFTTPNKTNNVYRIVRAPQRIILSHPNTRLFITHGGLLSVIEAINGGVPMLGLPL…	544
		9723at7215	LOC108122135	108122135	protein coding	NW_016088968.1	XM_017236651.1	XP_017092140.1	2	MRTLWSLCQFRLDFTHLSVYLRHEQSNTVKMRLGSAWLIASLWLFFNFHLPHAADILGIFPYCQATPFLVVRPYLIALRDRGHKITVITPEEMLDDIEGIRHIRVPMLNKLVQDVIDYDLLDDFFVSKWSESLMISNIYKNMSLAILKDDSVQKMLSNKKVRFDMVIMEPSHTDAQYGFAEFYNATLVGFSAVYTDWNIEFLAGNSAPTVYDPVSPLGYSLDNSLMSRFFNWIYITEELLLDRLIHQPSQLAIFKDVFGYSAKQLDNLRSSFSVILINNHFSMGRVRANVPNLIEVGGLHLSEPPEPCDEVLQRFLDEAEHGVIYFSLGMDIMIKYLPLETQQPLLKSFAQLKQKIIWKNELLTMPNKSDNIYVMPKTPQRWILEHPNVRLFITIGGIL…	558
UGT304	UGT304A	9960at7215	LOC108128931	108128931	protein coding	NW_016089246.1	XM_017246815.1	XP_017102304.1	2	MFPPRRWLLFWPTVINAICSLQAARILFIAPFDSHSQCALMSPYVKGLVDHGHELTVMRAYKECMSIGNVTSIRIMDNHNIISDFEDIVFESFVGTPGGKWSEMHSMANIMIKAGLNVLLNPEVQALMKSNVTFDLLILEAGYTDLLFGLADHFNALLIGISTCAADWNINRLKDHGVSVMEEPIMPMGTQTSGSIWARLYNWYLTTEEWLLFEMIFLPKLQMVHDYFFGHLEQSFLEIRHSFCLMLLNQHFSMFRARPNAPGLVEVGGLHIPKEVPKLPRDLQVFIDEAEHGVIYFSMGVELKGKDLPAEILKTFLEIFESIPQRIIWKFEGKPFENLTQNVYMAKFLPQLAILAHPNVKIFICHGGMLSVIEAVYYGKPLLGLPVFFDQFRNFDVLV…	526
UGT305	UGT305A	13042at7215	LOC108122324	108122324	protein coding	NW_016088973.1	XM_017236873.1	XP_017092362.1	4	MKVFLLVPLLLLLSGIFYTPEAANILCLVGTADHNNPGWSQPLFDALLAKGHNLIVVSTAPEPTETVDGLMYIHLPNEYDVMQKHFIQPDKGHYQEKRTLMQLLVWYEVQLGSCRALIKSDTMQSRMSQVLTALAATFDLIITDVTNGMDCLLDLVANPNGSPIMGLSAGKLTPDLINLLQAENTINPAKTPHFISPTPHNMGFWNRVHNHIMFFSAPLVKWYIIRPVLSTIVQPANVYPTLQLALLNTHPSIDYVQNLPPGVVQVAGLHIKSELQPLPNSIQKFADQFIDGIVYIDLPYIELMYGVGVPATYKMMEDNPNCGFIWNVKKMKKVPKTISNLLTLHVDESLKQDILGQASVKAYINHADSFDVQDAVHFGTPMIVLPLKLEEFNNAQRVK…	580
UGT307	UGT307A	13310at7215	LOC108119919	108119919	protein coding	NW_016088528.1	XM_017233361.1	XP_017088850.1	2	MKQPPFSWSLVWLLFSVFNPNSVRSHHILGLFVNVHRSQLLVHLAVCQALLQRGHQLTLVTTLPLENPEIEKNVTHILIPWKQPKDEDPRGSSSDLLGRLKRMFQRLEKSEELLLLPEWKSFINRPSSLKIDLLLLGYHFNDHLLGVAAHFNCPVAIITTQQPTGFVNNLMGNPEERWYVSQPYDSHQRSGLSALVFGVWEKIVEEMARKVLQKIYSSRFPEPQYPSFQKMRNSVALALNNHHAISEGPIAPVLPNMVDIGGIVLEQRMSKSPVAMGSRPVILFSLGTRFTWKNTPEHILETFEKAFVEFSDYDIYWTYDGPNAENFTKEYPFLKVSKWWPQCQLLASGKVHLFITHGGKGSLSEALYYGVPMLGLPLMGDQRANLYKMQARKWGLTLS…	498
UGT316	UGT316A	8475at7215	LOC108132776	108132776	protein coding	NW_016089296.1	XM_017252332.1	XP_017107821.1	4	MRLLQIVSLLLCVGVALGANVLAVLPSVWKSHYLFGRKLLQELVESPGNHSVTLISPHAAQDGVDWEIPRIRELRIEGLRENWLDMGMSFEAEEMYAQSVMERFTRMIYAGTTNVDILLSDPQVRKLLTSGERFDLLIVDLFLSDALLGLAFYYGIPTVAISPTGANSWLNNMFGNPQSSSLDPSNFLPFTERMNTRQRIVNSLMSTFERLTYNFFHLISQQSVYTNHFELLVKELPLYRDLTKNLSLALINSHPGLHYSRAYLPNMVEVGGMHLNKPDVSLPKHLKSFVESAPSGVIYFSLGADVQTAQLPLEKLSVILDVFGHLREFHFLLKWETEQFVPELQLPENVMIADWFPQQAVLIHPQVKVFISSCGQLSVWESIVGRKPILAIPFLAEQE…	636
UGT317	UGT317A	11614at7215	LOC108121228	108121228	protein coding	NW_016088939.1	XM_017235197.1	XP_017090686.1	4	MESLWNRWFLLAVCVLVSGHFSNGAKILVLFPHASEGHFAVMRTLVAELASRNNQVFVYTGHGLGETLENVNETITAEYPFWSELQKETVPKGNLADLGQIPIENLRQALATVGARALDHFLGQEPIQKLLKMSYIEFDFDVILVDYFYTEALLALGLLHQRPVVGIISTDFGGYMDAVQEALVPSACAPIDFENDVPQLGFSERLGYIRRCITRRKQFDKDHYGAQKQLVAKHFKMQNTIPELQANQLSLLLLNSHVPLMTPRVSIPQIVPAGGLHIRGPKELPWNIKKFLDEDRPGTIYVQLGNEQPCGQLPKEKLEALFSFFSGRKEGFIWTCHDVKTLKDLPKNVLIQHAVPQIDILAYPSMKAFITNGDLLNLQEGIIRNVPILGLPLFQHEKK…	530
TOTAL	45

## Sheet: Dele
Drosophila elegans (taxID:30023)
Annotation release: 101
Assembly: Dele_2.0 (GCF_000224195.1)
Family	Subfamily	OrthoDB group (v10)	NCBI Gene symbol	NCBI Gene ID	Gene type (NCBI)	Scaffold (NCBI)	mRNA accession(s) (NCBI)	Protein accession(s) (NCBI)	Exon count	Protein sequence	Protein length (aa)	Notes
UGT35	UGT35A	9688at7215	LOC108136698	108136698	protein coding	NW_016083516.1	XM_017258021.1	XP_017113510.1	2	MGTICSGFGLGLLLFGSIFLFSANADEGVQSSRILAVFPFPGRSQYIFAEQYLKELARRGHNVTVINTFGNEENDPNFHVIGAKKIHEIMAAFGNMDYNQEASQWKVLTMTTEFLNLLTSSVLDDPAVKELLASSQSFDLVVLETVQNEALFGLAQHFGAQTIGISSYGTDIHIDELMGNTSPLSYNPLLLSSRTERMGFEDRLRNVWEASIIWLHKRIIHLPTQRDLYAKYFPNARKSLKEVLDSFSLMLLGQHFSLSYTRPYLPNMIEVGGLHLQQQRKSQPLPEELAKFVEQSPQGIIYFSMGSNIKSADLPAATRQVLMETFASLPQRVLWKFEDDQLPEKPPNVFISKWFPQPDILAHPNVKLFITHGGLLSTIESIYFGKPVLGLPVFYDQHL…	534
	UGT35B	8028at7215	LOC108136702	108136702	protein coding	NW_016083516.1	XM_017258027.1	XP_017113516.1	2	MLGVHLSVLLLLLPACLQAARILAVFPFPGPSQYINVVPYLKTLASRGHQVTSINAFPQKKLVKNFRDIPIPEVFNNYDEIINKLADPMNLWLENNFVNKFFVDITRSVLANKEVTETLLPPGKDHYDLIIVEALRSDAYYGFAAHFNAPIIGISTFGTDWNIDELVGNVSPISYTPLVTAGFTDRMTFGERVSNFVDTTIAWVNYKLVHMPEQEKLYEKYFPIASKRVPLNELNRNFSLVLLNQHFSLSFPRSYVPNMIQVGGLHISHKPAALPKDLEEFVQGSGTHGVIYFSLGSNVKSKDLPAERLQLILKTFATLPQRVLWKFEDDQLPGKPENVFISKWFPQPDILAHPMVKLFITHGGLLSTIESIHHGKPVLGLPFFYDQFLNVKRATQAGF…	519
	UGT35C	11638at7215	LOC108137000	108137000	protein coding	NW_016083516.1	XM_017258498.1	XP_017113987.1	2	MRLLAVFAFVFCAFSAKPLETETAKILATLPFPGRSQYIFVESYLKALAAKGHQVTVINAFKNKATPNMRFIEAFGAHELSDEIMSLLNVPILWQQLNAMDYILTKFIETTLEDEGVKKLLSSGETFDLVLAEMIQMEPLYALAQHFNATLVGFSSYGTDRKIDEHVGNISPISYNPLVTSPRTDKMTFLERLENHYDALVEDIHRYFVHLPNMQIVYKKYFPNAKKTMDEVIDSFSLILLGQHFSLSYPRPYLPNMIEVGGMQISHKPKPLPEDIKQFIEGSPNGVIYFSMGSNVKSKDLPQKTRDTLLKTFAKLKQRVLWKFEDDDMPGRPANVLIKNWYPQPDILAHPNVKLFITHGGLLSTIESVYFGKPVLGLPCFYDQHMNVQRAQRMGFGLG…	518
	UGT35D	10145at7215	LOC108142914	108142914	protein coding	NW_016083702.1	XM_017267002.1	XP_017122491.1	2	MLWIFLLVCLQPCYLESARILALFPIPSPSHYFFALPYLKSLASEGHEIISVSPYPLKEPIKNIYEVPVLEVFENFNEILEFVKTPKTTWQSSDFINEYTLNLTKSVLNNEGVRREVLSPKSPRFDLIIMDLWRMDALCGLAAYLEVPIIGMAPYGTDWKIDELVGNISPISYLQSPSSHFHNLETYGGRLSHFVERSISWINYKWRHVEKQKALYKKYFPNIANKHTLAETSRNFALVLVNQHFTLAPPRPYVPNMIEVGGMHVDPDPKPLPNELEAFIQGAGDAGVIYFSLGTNVKSKSLSEDRRKLLLNTFAHLPQRVLWKFEDEQLPGKPPNVFISKWFPQQDVLAHPQVRLFITHGGLLSTIESIHHAKPMLGLPCFFDQFRNMEHVHRMGLGL…	520
	UGT35E	10145at7215	LOC108136699	108136699	protein coding	NW_016083516.1	XM_017258022.1	XP_017113511.1	2	MPSRNMLVLRSFTLLMVFQPVFLEGARILALFPIPSHSHYYHALPYLKRLASLGHEISSVSPFPLKEPMTNIYEILVPEVFENIEETIKSLSAFKGTWKYIEFINTYNLNLAKLVLNNDGVRREILKPGKAKFDLIIVDLWRLDALYGLAAYFEAPIIGIASYGTDWKIDELVGNTSPLPYLQSPGFRWYDLETYGGRLAHFLQHTITWINWRWRHEEKHEALYRKYFPKTAEKQPLSEITRNFALILVNQHFTLAPPRPYVPNVIEVGGMHINQHPKALPKDLEDFIEGAGEHGVIYFSLGTNVRGKNLAKDRQKVLIETFANLSQRVLWKFEDENLPEKPSNVLISNWFPQQDILAHPKVKLFLTHGGLQSTVECIHHGKPMLGLPFYFDQFRNMEH…	528
UGT36	UGT36A	10197at7215	LOC108134767	108134767	protein coding	NW_016083238.1	XM_017255213.1	XP_017110702.1	3	MTTSLSSGVLIGILWILGMPQRLYAGNVLAVYPHFGFSHFKVVMPILNELANRGHDITVISYVKNPQAHGYPNYEELLISAPGEDQSSTTINLVPLTENTPTRSLFVLIREYIALHDEGQETCEHLFASGHIEKVLERHKIKPYDLLLTEYFNSDCQLALAKLMELPIIGLSTCALMPYYYDRIDLPDTPAFIQSEFVGFAGQLKWHERLLNFMQAKLLKFLYKYHSNAADNELIRKYLGVKIDVEQVARTQTAFIFGNQHYSLMGSRPQSLQFVEIGGVHITKQAEKELPENITNFLSQSSEGVIFISWGSMVRASSIDEDKLKAILEVLQNQPLKVIWKWEADEAPKTDPSKFLFIKWAPQLAVLCHPKVKLFWSHGGLLGTTESVHCGKPMLVTPI…	536
	UGT36D	6540at7215	LOC108139038	108139038	protein coding	NW_016083554.1	XM_017261651.1	XP_017117140.1	4	MWSPLVVLAFLTLAFSQPDELVEAAGPLKVLGLFPHPGVSHFHFFHPIMRGLAEVGHDVSVVSHFPDKHPVARYKDFPLTGIDKLTNSVDLKMFEKRTFYNHFVEFFLLHEWGKQACNLTLRSEALQQILKVRQRFDVIIMEQFNTDCMMGVAHQLKAPVIALSSCVMMPWHYERMGAPLIPSHVPALFMAQSQDMDFGGRLANWFSTHALNWMYKLLSIPAADALVQYKFGHDTPSVGELVKNTSVFFVNQHYSLSGPKPMPPNVIELGGIHIQKSKPLPADLQRILDNAEEGVILISWGSMIRANSLSAAKRDGIVRAVARLKQKVIWKWENDTLPNQPPNMHIMKWLPQRDILCHPNVKVFMSHGGLMGTSEAAYCGVPVVATPMYGDQFVNTAAL…	519
	UGT36E	12663at7215	LOC108138974	108138974	protein coding	NW_016083554.1	XM_017261558.1	XP_017117047.1	4	MHVVAGYLSSYRTRPCQLMLIFRPIRISHLGKDKRRNMCVGKGFCLLALLSLVVSSDSLRILGLFPHPAMSHFKFFHPIMRGLAEAGHSVDVISPFEDKDPPKGYKDYLLPPSTLTDTIHLEVFERPFQYLFHYIEYFILYNMGKEDCNTTLHSAALSEILKNPPGYYDVILQEQFNTDCAMGVAHVLQAPVIGMSSCALMPWHYERLGAPLIPSYISALFQGQSQEMSLAGRLGNWITVHSLNLLYKIFTVPAADALIRQRFGPGLPSTEDMVRNTSLMLVNQHFSLSGPKPLPPNVIEVGGVHIRPPEPLPSDLQQILDNASQGVILISWGSQLKMSSLPAARRDGIVRALGRLEQQVIWKYENDSLPNKPANLHIRKWLPQRDILAHPNLRVFMSH…	553
	UGT36F	8298at7215	LOC108138652	108138652	protein coding	NW_016083554.1	XM_017260992.1	XP_017116481.1	5	MLLLPLFLLTFSLGTKSTEAAQILGLFQHPGKSHFDFFRPMFLALAERGHSISMYSYFPLEKPVANYTDYVFQGMPLLTDIVDLKNFESEWKPLGLPFKVPTYFMLNDWGLRSCQVALNSPLIAQLLESPIRYDVIILENFSNDCMAAVAHLLKAPVIALSSCAIMPWHYKRMGSPFINPIMPMNFLPYTDDMGLIDRLNNFFHFHTVNTLYNLITQPATDALIAQRFGPGLPPINEIVKNTSLMIINQYYALTGPRPYAPNVVEVGGLQVGPLKPLSRHLLDLLDRSTNGIIYISWGSMVNTSTLPSAKRNALFRSISQLKEYNFVMRWKGDKSLPKDKPSNLYTFDWLPQRDLLCHPKVKGFISHGGLLGTTEAVHCGVPMLVTPFYGDQFLNAGAM…	525
UGT37	UGT37A	9572at7215	LOC108137009	108137009	protein coding	NW_016083516.1	XM_017258507.1	XP_017113996.1	2	MVHNSCRFLLLAIAIAALVGDSRAANILGLFPSLSPSHLIIQMSAAKVLAEKGHNVTVVTVLKPVVTHKNINLILVPLTKEEAQQMSDTVGAMAKNDNSNMALAMLKMSGQMDFMFRKNAETLLDDRVRDLYLNRENKFDLVLSGYFMNDFQLGFARKVNAPVIVVATMPPMQMLNPLIGNPLEISYVGANPVEIGKGVPFLQRLTTYSMSLVFGLFDLFSTRRNRNLYKEVFGDDPNMPEYSEMIKNTSMIFFASHAASEGPIRPNVPAAIEIGGIQIKDTPDPLPQNMAYFLGNATDGAILLSLGSNVQGTHLKPETVVKMFNVLSKLKQRVIWKWEDLEKTPGKSDNILYSKWLPQDDILGHPNIKLFINHAGKGGITEAQYHGKPMLSLPVFADQ…	529
		9572at7215	LOC108136700	108136700	protein coding	NW_016083516.1	XM_017258024.1	XP_017113513.1	2	MVHSSCRLLLLAIAIATFVGDSRGANILGLFPSLSPSHLIIQMSAAKALAEKGHNVTVVTVLKPVVTHKNINLILVPLTKEEAQQMSDTIGVMSKSDNSNMILSLIRMSGQMDFMFNKMAEALKDDRVRDLYLNRDNKFDLVLSGYFMNDFQLGFARKVNAPVIVVATMPPNQLLNPLIGNPMEVAYVPTAMTFWQRLTGYTKSLFFGVFTFLTDKRNRNLYKDVFGDDPTMPELSEMIKNTSMIFFASHAASEGPIRPNVPAAIEIGGIQIKDTPDPLPQNMAYFLGNATDGAILLSLGSNVQGTHLKPETVVKMFNVLSKLKQRVIWKWEDLEKTPGKSDNILYSKWLPQDDILAHPNIKLFINHAGKGGITEAQYHGKPMLSLPVFGDQPGNADGM…	522
	UGT37B	9460at7215	LOC108134580	108134580	protein coding	NW_016083198.1	XM_017254934.1	XP_017110423.1	2	MAGISKCLALQILAIIAGVHGADILCLFTSLSPSHLVIQMSMARILAERGHNVTVVTVLEPPFLHKDITHILVPLEKDDLQAFNSVVSGLTKTDNTNAYASMFRSVRQMSEAFTKMGSVMKHQTVRNLYEHPDNRFDLLIVGYFMNSFQLALGYKLKVPIVVALSNPPSLLGDVLGNPWEVSYVSAMHLTTDHGSPMGFGKRFLNLLGNLGQRLFMFLIEYGNARTYREIYGDDPTLPSYGDLNKNISLVFFASHGISEGPIRPNVPAVIEVGGIQVKDRPDPLPRNMAEFLLEAPHGAILLSLGSNLRKTHLKPDTVQKMFNVVSGLRQKVIWKWDDLENTPGSSENILYSKWLPQDDILAHPNITLFITHAGKGGVTEAQFHGKPMLALPVFGDQPS…	537
	UGT37C	9024at7215	LOC108150425	108150425	protein coding	NW_016083089.1	XM_017278583.1	XP_017134072.1	1	MFAARCVFLLLLAVVASTRGANILGLFSSHSPSHLIIHMSVAKALAEAGHNVTVVSMLKPTITHKDITVIVVPMKKEQELVMENQMSVMAGQKNSLFSTMNRILNDMDVMIKAQAELLSDPRFLRIYETKFDLMILGYFINDFQLGVAAKLKVPVIVDWMSAPVPIIEKFTGNPSEISYVPIMGTVVTHPMSFFNRIENLAKSLIFKYIIVAFEYKLFRIYKEVFPAKDQPTLDELRKNISMVFVGCHLNSEGPIRALVPAIVEIGGIQVKDKPDTLPKDIDTFLNKSKQGAVFLSLGSNIKSSSVKPEIVQTLFKVLSGLKQNVIWKWEDLEKTPGNASNILYKNWLPQDDILAHPNTKLFITHAGKGGITEAQYHGVPMVALPIFGDQHGNAGVMEK…	523
	UGT37D	8050at7215	LOC108150530	108150530	protein coding	NW_016083089.1	XM_017278759.1	XP_017134248.1	2	MAQDRSTWIGCSLGGLLVALLALQSMPQGSEGANILGVFTSHSPSHLIIHMSIMKTLAEKGHNVTVVSSMPPKVTHKSIKHIVVPMSAEDEKILNDGMSGMVKEKPSIWNTMKSIFSSLALLIDKQVDVLEDPRFQELYLNKGNKFDVVFVGFFFNTYQVALGARFNCPVIISWSGPPMMMVNEVLGNPELSSVPQMQIAVAAGQPMNFKQRVQNFASTLGFNALNFFLTHKYNGFYNRLWGNDKSMPTFEVAKRNVSLAFCNSHAISEGPIRPNVPGVVEIGGIQIKNKPDPLPEDIKEFLDKGKHGAILFSLGSNLKGEHIQPQVIETIFKGLSSVKQQVIWKWEDTKNTPGKSPNILYKKWLPQDDILAHPKIKLFITHAGKGGVAEAQYHGVPML…	543
UGT49	UGT49B	8604at7215	LOC108145226	108145226	protein coding	NW_016083740.1	XM_017270488.1	XP_017125977.1	4	MKCRNGLHFFLLSLVAFQQLDFSDSSRILAAFFFPGKSHFMMTNAIIRELVKQGHEVTFITPFSLAKEKLGTNYREIVIPQYDFWPEIKEMSNKNSILEMTDLPNFTFLRMVNVMGAHSTDFAFEQPEIQAIINEKNKVGKYDLLLAEQFYNEGALILGHLYQIPIITVSTFGHANYLSQLFGIVSPWSYVPHAYMPYTDRMTLWERIGNVAISAAEDLSREFSYYPKQDAVLRKHFSKLLDRVPTIKELERNISAILLNTYMPLSSARPLSYNMISVGGLHIQPPKALPEHLQNFLDGATHGAIYFSLGSQVRSADLPPEKLKIFLEVFGSLKQRVLWKFEDETLPNLPANVKVQSWMPQADILAHPNVKVFIAHGGLFGTQEAMYNGIPILGMPVYC…	532
		8604at7215	LOC108141660	108141660	protein coding	NW_016083694.1	XM_017265129.1	XP_017120618.1	4	MQWQSFRHISLLGLLALQLVDLGAGSRILAAYFFPTRSHFMMINPIIRKLVRQGHEVTFITPYSLSKENLGSNYKEIVIPQYDFWPEIKKLANTNSVIEMTKVSSYTYLQMLHVMGISNTDFVFEQPEVHDLFNANEKVEQYDLLLAGQFYNEGALILGHLFQIPIVTVSTFGFTNYYSQLAGIVSPWSYVPHGFMPYTDRMSLWDRIGNVAISGFEDLYREFSYYPKQNAILKKHFAKLLDRVPTIKELERNISVILLNTYMPLASARPVSYNMILVGGLHIEPPKALPEHLQKFLDESEHGVIYFSLGSQVRSADMPHQKLKIFLDVFGSLKQRILWKFEDETLPNMPSNVMVQKWLPQQDILSHPNVKVFIAHGGLFGTQEAVYNAVPILGLPVYC…	530
	UGT49C	7138at7215	LOC108145252	108145252	protein coding	NW_016083740.1	XM_017270529.1	XP_017126018.1	5	MQFILVFFLLLAGTLYSELELAEGSKILAVYAFPGKSHFMMHNALIRELVESGHQVTMVTAFSLEKEQLGSNYTEILIEPVYDFWHDVKLNFGAQHLFELTRMNNYDFLKMLEIIGLKTTEHALRQPGVKALIHAEQTDGVFDLLLAEQFYQEAFLALAHIYKIPVVTTSTLGYENHMSQMMGLITPWSFVPHGFMPFTDRMSFLDRVRNSYVSFYEDMDRLLNYFPKMDAVAKEFFGPVLDVVPKVRHMEREISVMLLNSHAPLTTARPTVDAMVPVGGMHIYPPKALPPDMQTFLDGATEGAIFFSLGSNVQSKDMPVEMLRLFLQVFGSLKQRVLWKFEDESITQLPENVMVRKWLPQADILAHRNVKVFITHGGLFGTQEGVHYAVPMLGIPIYC…	530
UGT50	UGT50B	7492at7215	LOC108146783	108146783	protein coding	NW_016082825.1	XM_017272945.1	XP_017128434.1	3	MLGDTETKELANRSFDLAVLDGAFPECFLGLMYQFKIPFMYINTVGFYTGSLSTAGNPVSYAITPNFYSRFTDTMSLYERAVNTAMQIGQNLMHMYVMRRTHIVLREHLGAHIPHPYDLSRNVSFILQNGHAVLSYPRAFNPNVAEVACIHCKAAKKLPRNLEEFVGASGVSGFIYVSMGSSVKAANMPEALRRMLVRTFARLPYHVLWKYEGSSADIKDLTSNVKLLRWLPQQDILGHPKLRAFVTHGGLLSMFETVFHGVPVVTMPVFCDHDVNSAKAEVDGYAIKLDLQTLSINQLYKAIMKVIHDPRYKSAARYRQKLLLDQRSTALDTAIYWTEYVLRHKGAYHLQASSRNMTWWQYYLLDVVAVYLALLYGLILLIKRIDFRSEKLQSLQLLT…	413	short 5-end
UGT301	UGT301D	8238at7215	LOC108149563	108149563	protein coding	NW_016083846.1	XM_017277201.1	XP_017132690.1	3	MEMQLQWKFWMMIFLFGLPGFGSGYRILFMGPFPAPSHWLWLEHFQKDLLRQGHHVTSVNNHPTKQPHENLTEIIISPSFDIPKHFPKENIFTMQFVSDFNNLELWWTIGLMTTEHAFKDPKVKKLIESKDDHYDLVILEQFFHEAFLMFGKRFNCPVVTIGTMGYADNIDHAMGILTPWSLIPHLLLSHTDRMTFSQRAYNAYLSLYDAVMRRWVYLPKMQQLAEKYFKGSIDGPLPQVLDLERNISLVLINAHRSIDLPRPSMPGLIDVGGAHIQKPKKLPADLQSFLDNATNGVVYFSMGSYVKSTDLPPEKTALILKAFGQLKQQVIWKFENDSIGDLPSNVMIKKWMPQNDILAHPNVKLFITHGGIFGTQEGIYWGVPMLCIPLYGDQHRNTI…	530
UGT302	UGT302C	9044at7215	LOC108136884	108136884	protein coding	NW_016083516.1	XM_017258337.1	XP_017113826.1	3	MKQKAGHTSYLAILLLCFLSCVSAYNYLVVLHTAARSHYHVGSALAKGLASAGHQVTIVSPFELKKPIKNIKDVTVKSTLASMQGRMANLLESSKKPIIEQIVNFHEMGIEITELLLSEPSVIELMKSNQTFDAVISEVFLNEAHFGLAEHFNAPLIGLGTFGAISWNTDLVGSPSPPSYVPSALLKFSDHMSLAERVGNLAFLTYEYVFLNYFYLPRQEALYRKYFPNNKQDFYEMRKNTALVLLNQHVSLSFPRPYSPNMIEVGGMHINRKRQPLPKDIQVFIEEAQHGVIYFSMGSNLKSKTLPLEKRQALIDTFAQLKQRVLWKFEDTDLPGKPANVFISDWFPQDDILAHDNVIAFITHGGLLSTTESIYHRKPFVGIPIFGDQFLNMARAEQN…	528
	UGT302K	8316at7215	LOC108136707	108136707	protein coding	NW_016083516.1	XM_017258032.1	XP_017113521.1	3	MGGDIAALWESNKKTLVKNLIDHYQMGFRITRGLFEDPNFQDFLKSNQSYDAVICETFYNDAQYGLAEHFNAPLIGLSTGGGLTFISDMVGSPAPASFVPHIMLPFNDHMSLYERLLNVAFLAYERLLLDYYYLPGQEQLYKEFLPGNKRCFYEMRRNASLVLINQHVSLSFPRPYSPNMIEVGGMHIDGKLSPLPGKIEKFINESEHGAIYFSMGSNLKSKDLPPEKIQEILGAFRGLKQRVLWKFELNDLPNKPENVYISDWFPQTDILAHPKVLAFVTHGGMLSTTESIYHGKPVIGLPIFSDQFFNMAHAEQTGYGIMLDFKSLNSKDFREAIERITSEPSYTKVVQGMSFRYRDQQQTPLEKAIYWVEHVTRHQGAAYLQSAAQRLNWWQYHNV…	442	short 5-end
UGT303	UGT303A	8345at7215	LOC108136973	108136973	protein coding	NW_016083516.1	XM_017258464.1	XP_017113953.1	2	MSRGPGIAGLLLPALILGLLCPRLAETENILAIFSYTFGSSYLLVTPYLKNLAQRGHQLTVISSVADMPDIEAVHHIRVPKLDMLKQELMNYDFDLELSKWMEAQFVSEYFNNCSRFVLGDPGVQELLHNSSAQFSMVIMEAAHTDALYGFSQHFNAPLVGIAAYGSAWNIDFLVGNSAPSIYEPMSALGYSPGLSLMEKWHNLIFITEERLVERFIYLPSQIDLYKQYFPGASSSIHDLRRRFSLILINQHFSMGRVRSNVPNIVEVAGMHLADPAIPLDDELQKLLDEAEHGVIYFSMGLQVRDKWLPPGMQTTLFAAFKQLKQRVIWKNNNPAMFNDSKKVFARSFFPQREILNHPNVKLFINHAGLLSTIEAAHYAVPQLCVPLFYDQFQNTKRM…	526
	UGT303B	9723at7215	LOC108147071	108147071	protein coding	NW_016083769.1	XM_017273360.1	XP_017128849.1	5	MEFRHGRNKSVKMRLISAWSALVVCLFLQPNLYHDLARAANILGIFPYHCEAPFLVVRPLVQALLRRGHNVTLITPEGLLPDIEGVRHIRVSKVNQHMQEMLDSDLIPDFLISKWKESIVASTIYSHLSNDILSDDAVQRMLHDKCERFDLIMMEASNLDALYGLVEYYNATLMGLISMGVSWFTEELAGNPAPSIYEPISHIGYSRENSLTSRLSNWIHITEEKLLVKLIMLPSQLRLFKKYFGYSDQKFYELRHRFSVILVNNHFSMGRVRSNVPNLVEVGGLHLIEPPEPCDIELQRFMDEAEHGCLSCQRAKISRHNHLTPEKITVPSDRFNHVHLDIVIMPFHQNFRYCLTMIDRFTRWPEAVPLTNISADTVAKAFWSQWVARFGTPKTITTD…	781	need trim
UGT304	UGT304A	9960at7215	LOC108136972	108136972	protein coding	NW_016083516.1	XM_017258463.1	XP_017113952.1	2	MRKSSSRKCEIVPVSQLKIGCPIDMLRLGRWLFPVLGLILNAICWIRGARVLIVDPFESHAQCRMMTPYIQALTDRGHQLTVIHAFKHCKLIQNVSFIRIRDNNNVISDFEDILEIPSTQSKWEEMSSMARIMANVGLNVLNNEEVRALMQSNVTFDLVVVEPYFTDVLYGLAAHFKAPLIGLSTCAADWNLNSLLSHGSSNLEEPLQVFSALPLRNIMNRMYTWYYTTEEWLLMQLVFLPKLRLVHDHFFGHLDRSFLEIRHSFSLLLMNQHFSLFRARSSVSGMIEVAGLHIPKQIPRLPEDLQLFIDEAEHGVIYFALGVEQKSKDLPKETKKMLLESFKSMPQRVIWKFEEELPENLTSNIYLSELLPQQAILAHPNVRLFISHGGILSIIEATY…	553
		9960at7215	LOC108136706	108136706	protein coding	NW_016083516.1	XM_017258031.1	XP_017113520.1	2	MFCTGRCLLPVLAVILNAICWIHGARILVIAPFESHAQCLLMTPYIQALTDRGHQLTVIHAFKHCKLIQNVSFIRIRDNNNVISDFEEFLMITSPASKWGEMSSLTRIMVNAGLNVLNNGEVRALMQANVTFDLVVVEPSFTDLLYGLAAHFNAPIIGLSTCAADWNSNTLVGHGASILEEPLMPLNMIPVRSIWDRIHSWYYTTEEWLLVQLVFLPKIKLVHEHFFGHLDQSFLDIRHNFSLLLLNQHFSLFRPRSSVPGMIEVAGFHVPKEDPSLPKDLQVFIDEAEYGVIYFALGVEQTSKDLPEETKKMLLESFESMPQRVIWKFEDERPENLTSNIYLSELLPQQAILAHPNVKLFISHGGMLSVIEATYYAKPVLGLPLFFDQFRNLEVLIEE…	537
UGT305	UGT305A	13042at7215	LOC108146521	108146521	protein coding	NW_016083757.1	XM_017272558.1	XP_017128047.1	4	MKGLILLPLFLFLGSLCPSEAANILCLVSTAKHNNPGWSKPLFDALVAKGHTLLVISTAPNPEPKKQVDGLLYYHLPNDYDVMKKHFIREDTKEYQEMVTLKQLLVWYEVLLGSCRAVLNSNAMNSMMPELTAQLAVDFDLIITDITHGIECLMDAVPIWRSKPILGLSAGKLTPDLISLIQAENTINPARTPHYISQVPKKMGFWNRLHNHIMFYAEPLIRFVIVRPVLNGLVTNENAFPTLQLVLLNTHPTLDYVQNLPPGVIEVGGLHIKSKVDPLPTYIQEFTEKFSDGIVYINMPYIEYMNGQGIKAVTEMILNNPNCGFIWNVEQLEQIPADISNLITLHVDQSLQQDILGLSSLKGFLNHGDSFSLQEAVHNGVPVVVLPLKLEEFNNAQRV…	589
UGT307	UGT307A	13310at7215	LOC108150734	108150734	protein coding	NW_016083150.1	XM_017279035.1	XP_017134524.1	2	MSRSPVSLSPLWLVYITFSLLPGNSTPVESHHILGLFVNVHRSQLMVHLAVCQALLQKGHHLTLVTTLPLEEQELRGNVTHILIPWKQPAEEDEHGSSSDIFLRLQRMFGRLKRSGDLLDLPEWKQFLERTPHSYDLLLLGYHFNDHLLGVAAHFNCPVAIITTQQPTGFVNSLMGNPEERWYVPQPYDSHQRRGVSAWLFGIWEKLMEILARRVLAGIYSLHFPEPRYPSFETMRRSVVLALNNHHMISEGPIAPLMPNMVDIGGIVLEQKLNETHREISARNRSLIIFSLGTRFTWRKSSQKLLQTFTTAFSQYSDYEIYWTYDGPNLSSIRTKLPHLKIAKWWPQCQLLGSGRARLFITHGGKGSLSEALYYGVPLLGLPLLGDQRANLQKMQSKN…	504
UGT316	UGT316A	8475at7215	LOC108146456	108146456	protein coding	NW_016083757.1	XM_017272467.1	XP_017127956.1	4	MQILQVFLATLLCGFVCGANILAVFPSVWKSHYLFGRRILQELVESRENHSVTLISPHAGYLENGRTNIPEIRELRIEGLRENWLDMGMSFEAEEMRSQSVMERFTRMIYAGTTNVDILLSDPQVRKLLTSGEKFDLLIVDLFLSDALLGLAFYYGIPTVAISPTGANSWLNNMFGNPQSSSLDPSNFLPFTERMNTWQRVLNSLMSTFERLTYNFFHLISQQSVYTNHFELLVKELPLYRDLTKNLSLALINSHPGLHYPRAYLPNMVEIGGLHLSDPNEQQLGAHLLSFMESAPSGVIYFSLGADVQTAQLPQEKLAIILDVFGHLKEFHFLVKWEKEEFAADQELPENVMIADWWPQQGILHHPQVKMFISSCGQLSVWESINGQKPILAIPILAD…	637
UGT317	UGT317A	11614at7215	LOC108137560	108137560	protein coding	NW_016083530.1	XM_017259286.1	XP_017114775.1	4	MESHKNRWICLALFGLVLVQISQGAKILVLFPHANEGHFAVMRTLVTELAIREHTVEVYTGHGLGETLDNVTETVIPEYPFWSELQKLAAPKGNLADLGRLPIENLRQSLASVGARALDHFLMQEPIQKLLKMSYLEFDFDVILVDYFYTEALLALGALHQRPVIGIISTDFGSYMDAVQEALVPAACSPIDFEQGLVQLGFSERLGNIRQCINRRKRFIKDHYGGQEQLVAKYFKLQHSIPELQASQLSVLLLNSHVPLMTPRVSIQQIVPAGGLHIRGPKELPWNMKRFLEEARAGVIYVQLGNEQPCGQLPKDKLEALLGLFAARKESVIWTCHDVKKLDGLPKNVMIQHAVPQIDILAHPRVKVFLTNGDLLNLQEGIVRNVPILGLPLFHHERR…	529
TOTAL	29

## Sheet: Dere
Drosophila erecta (taxID:7220)
Annotation release: 101
Assembly: DereRS2 (GCF_003286155.1)
Family	Subfamily	OrthoDB group (v9)	OrthoDB group (v10)	NCBI Gene symbol	NCBI Gene ID	Gene type (NCBI)	FlyBase symbol (retired)	FlyBase gene ID (retired)	Gene type (FlyBase)	Scaffold (NCBI)	mRNA accession(s) (NCBI)	Protein accession(s) (NCBI)	Exon count	Protein sequence	Protein length (aa)	Notes
UGT35	UGT35A	EOG091908E6	9688at7215	LOC6551879	6551879	protein coding	Dere\GG17243	FBgn0109470	protein coding	NW_020825194.1	XM_026979205.1	XP_026835006.1	2	MGRICSGIALGLLLICPLLLFSAIADEGVQSSRILAVFPFPGRSQYIFGEQFLKELAHRGHNVTVINTFGSDEIHPNFRVIGAKKIHEIMAAFGNADYNQAASQWKVLTMTTKFLNLLTTSILDDPAVKDLLHSGEKFDLVVMETVQTEALFGIGQHFGAETIGISSYGTDTHIDKLMGNISPLSYNPILLSSQTERMVFADRLRNVFKASVMWLHKSIVHLPTQRELYAKYFPMATKSLDEVLDSFSLMLLGQHFSLSYARPYLPNMIEVGGLHLQQRRKVHPLEKELSELVEQSEKGVIYFSMGSNIKSKDIPLATRKVLMETFASLPQRVLWKYEDDQLPEKPSNVFISKWFPQPDILAHPNVKLFITHGGLLSTIESIYFGKPVLGLPIFYDQHM…	534
	UGT35B	EOG091905V4	8028at7215	LOC6551880	6551880	protein coding	Dere\GG17244	FBgn0109471	protein coding	NW_020825194.1	XM_001980568.3	XP_001980604.1	2	MLALRISFLLLTLPAYLQAARILAIFPFPGPSQYINVVPYLKELAGRGHHVTSVNAFPQKKPVGNFRDVFISEVFVNYNELINELNKPMNLWQENNFINKFFVDVTRCVLTNKEVTETLLPPGRDQFDLIIVEALRSDAYYGFAAHFNAPIIGISTFGTDWNIDELVGNVSPLSYTPMVTTGLTDRMTFVERVTNFVDTTVAWLNYRLVHMPEQEKMYAKFFPEASRRVQLTDLNRNFSLVLLNQHFSLSFPRPYVPNMIEVGGLHISHKPAPLPKDLDEFIQGSGEQGVIYFSLGSNVLSKDLPGDRRELILKTFATLPQRVLWKFEDDKLPGKPANVFISKWFPQPDILAHPKVKLFITHGGLLSTIESIHHGKPVLGLPFFYDQFLNVRRATQAGF…	538
		EOG091905V4	8028at7215	LOC6549065	6549065	protein coding	Dere\GG21225	FBgn0113405	protein coding	NW_020825207.1	XM_026980265.1	XP_026836066.1	2	MRALRISCLVLALPAYLQAARILAIFPSPGPSQYISVEPYLKGLAGRGHQVTSVNAFPQMKPVANFRDVFLSELSDNYNELINELKEPTNTWEENTYINKLFVVVTRSVLENKEVAETLLPPGKDQFDLIIVEALRSDAYYGFAVHFNAPIIGFSTFGTDWNIDELVGNVSPLSYTPLLSTGFTDRMTFQKRVSNFIDTMIAWLNYILVHMPEHVQMYEKHFPEAAKRVKLTDLNRNFSLVLLNQHFSLSFPRPNVPNMIEVGGLHISHKPSPLPKDLEEFIQGSGEQGVIYFSLGPNVLSKELPVKRRDLILKTFASLPQRVLWKFEDDNLPGKPANVFIRKWFPQQDILAHPKVKLFITHGGLLSTIESIHHGKPVLGLPFFNGALANVNRATQAGY…	532
	UGT35C	EOG091909TA	11638at7215	LOC6551896	6551896	protein coding	Dere\GG17248	FBgn0109475	protein coding	NW_020825194.1	XM_001980575.3	XP_001980611.1	2	MRVLAVIAIVFCALGAKPLETESAKILATLPFPGRSQYIFVETYLKALAARGHQVTVINTFKNKETPNMRFIEALKAHDYAEEMMNLLNVPLLWQQLNAMDYILDKFIETTLEDEGVKKLINSGETFDLVLAEMVQMEPLYGLAQHFNATLVGFSSYGTDRRIDEAAGNISPISYNPLVTSPRTDRMTFLERLENHHDVIVEDIHRHVVHLPHMRKVYKKYFPNAKKTMEEVMDSFTLILLGQHFSLSYPRPYLPNMIEVGGMQISHTPKPLPEDIKQFIEGSPHGVIYFSMGSNVKSKDLPKETRDTLLKTFAKLKQRVLWKFEDDEMPGKPANVLIKKWFPQPDILAHPNVKLFISHGGLLSSTESVYFGKPILGLPCFYDQHMNVQRAQRMGFGLG…	517
	UGT35D	EOG09190699	10145at7215	LOC6554744	6554744	protein coding	Dere\GG11869	FBgn0104164	protein coding	NW_020825194.1	XM_001981051.3	XP_001981087.1	2	MWPNLLLMCLLPGYLEGARILAVFPLPSPSHYFFALPYLKSLASLGHEITSVSPYPQREPSQNIHDIPVLEVLENFNEILRIASTPRGTWQKSDFINEYVLNLTKTVLNNEGVRCNILGPEKPHFDLVVMDLWRIDVLSGLAAYFDAPIIGLASYGTDWKIDELMGNISPISYLQSPSPRFYDLGAYGQRLSQFVERTLSYINYKWRHVRKEEALYRQYFPSTAKWKSLSEISRNFALVLVNHHFTLGPPRPYVPNMIEVGGLHVNPDPEALPAELDHFIQGAGESGVIYFSLGTNVRSKSLSEDRRKVLLETFASLPQRILWKFEDEQLPGKPSNVFISKWFSQQAILAHPNVKLFITHGGLLSTIESIHHGKPMLGLPCLFDQFRNMGHVKQMGLGL…	520
UGT36	UGT36A	EOG091906AF	10197at7215	LOC6540911	6540911	protein coding	Dere\GG24956	FBgn0117085	protein coding	NW_020825200.1	XM_001968553.3	XP_001968589.3	3	MRTWMRSGAWAVLLGLLGMPQSISGGNILAVYPHFGFSHFKVAMPILNELAHRGHDITVISYVTNPQAGAYPNYNELLISAPGEDQSSTTINLVPLTEHTPTRSLMVLIREYVLLHQEGQKTCEHLFASGHMERAIERHQHKPYDLLLTEYFNSDCQLALAKVLKLPIIGLSTCALMPYYYDRIDLPDTPAFIQSEFVGFAGQLNWHERLLNFVQAKLLKFLYKYHSNRADNELVRRYLGVEVDVEEVARTQTAFVFGNQHYSLMGSRPQSLQFVEIGGVHITTKAQQELPEHIA?FLDQSGEGVIFISWGSMVRASSIDADKLSAALEVLKGQPLKIIWKWEADEPPVADSAKFLFVKWAPQLALLCHPKVKLFWSHGGLLGTTEAVHCGKPLLVTPI…	536	exon1- gDNA single nt missing
	UGT36D	EOG091902ZF	6540at7215	LOC6549236	6549236	protein coding	Dere\GG21135	FBgn0113318	protein coding	NW_020825207.1	XM_001974307.3	XP_001974343.2	5	MYSLNLVSRSSAVLQGTMWSPRVVLLFLALALGQPDELVEAAGPLKVLGLFPHPGVSHFHFFHPIMKGLAEAGHDVSVVSHFPDKHPVAHYKDFPLTGMDKLTNSVDLKFFEKRTFYSHFQEFFLLYEWGKQSCNLTLRSEALQQILRRPGRFDVIIMEQFNTDCMMGVAHKLQAPVIALSSCVMMPWHYERMGAPLIPSHIPALFMAQSQHMDFGGRLANWFSTHALNWMYKLLSVPAADAMVQYKFGHDVPSVGELVKNTSMFFVNQHYSLSGPKVTPPNVIELGGIHIQKSKPLPADLQSILDNAEEGVILISWGSMIRANSLSVAKRDGIVRAVARLKQKVIWKWENETLPNQPSNMYIMKWLPQRDILCHPNVKVFMSHGGLMGTSEAAYCGVP…	536	long 5-end
	UGT36E	EOG0919068C	12663at7215	LOC6549266	6549266	protein coding	Dere\GG21136	FBgn0113319	protein coding	NW_020825207.1	XM_026980743.1, XM_026980744.1	XP_026836544.1, XP_026836545.1	3	MCGGKAFCLLALLSLVVSSDSLRILGLFPHPAISHFKFFHPIMRGLAEAGHSVDVISPFEDQDPPKGYKDLLLPPNTLTDTINLQDFERPYHFLFPYIEFFILYNMGKEACNTTLHSRALTEILKNPPGYYDVILLEQFNTDCAMSVAHVLQAPVIGMSSCALMPWHYERFGAPLIPSYISALFQGQSQEMSFVARLRNWITVHSLNLLYKIYTVPTENSLIRQRFGPGLPSTEDLVRNTSLMLVNQHFSLSGPKPLPPNVIEVGGVHISPPKPLPPDLQKILDNASNGVILISWGSQLKASSLPAARRDGIVRAIGRLEQEVIWKYENDTLPNKPPNLHIRKWLPQRDILAHPNVKVFMSHGGLMGTTEAVSSAVPIVGVPIYGDQSLNIAALVQRGM…	516	2 variants (5'-UTR)
	UGT36F	EOG091905Y5	8298at7215	LOC6549237	6549237	protein coding	Dere\GG21134	FBgn0113317	protein coding	NW_020825207.1	XM_026980813.1, XM_001974308.3	XP_026836614.1, XP_001974344.1	5	MKLLPLPLLAFLLTPEPNDAAQILGLFQHPGKSHFDFFRPMFLALAGRGHNISMYSYFPLEKPVANYTDYVFQGMPLLTDVVDLRNFESEWKPLGLPFKVPTFFMLHDWGLRSCKVALNSPLIAQLLRSPIRYDVILLEHFSNDCLAAVAHLLNAPVIALSSCAIMPWHYSRMGTPFINPIMPMNFLPYTDQMSLIDRLNNFIHFHTVNTLYNMFTQPATDALIGQRFGPGLPPINEIVKNTSLMLINQYYALTGPRPYAPNVIEVGGLQVGPIKPLPQHLLDLLDRSPNGVIYISWGSMVNSNTLPSVKRSALFQSISQLKEYNFVMRWKSMESLENDKPSNLFTFDWLPQRDLLCHPKVRGFISHGGLLGTTEAVHCGVPMLVTPFYGDQFLNSGAV…	525	2 variants (5'-UTR)
UGT37	UGT37A	EOG091906LE	9572at7215	LOC6553711	6553711	protein coding	Dere\GG19225	FBgn0111431	protein coding	NW_020825194.1	XM_001980319.3	XP_001980355.1	2	MVHKSGLYLLMATAICALGGCHGANILGVFPSLSPSHLIIQMSTAKVLAEKGHNVTVITVLKPVVNHKNIKVITVPLTKEEAQQMSDIIGAMSKSDNSNMILSMLRMTSQMDFMFDKMAGALKDDRVRDLYLNRDNKFDVVLSGYFMNDYQLGFAKKVNAPVIVVATMPPNQLLNPLIGNPLEVAYVPSISDSVEKGKGMTFRQRLAGYSSSLFFGIFNVLTERRSKRLYKELFGDDPTMPDYSELLKNTSLIFFASHAPSEGPIRPNVPAAIEIGGIQVKDTPHPLPQNMAAFLGNATDGGILLSLGSNVKGSHINPDTVVKMFNVLSKLKQRVIWKWEDLEKTPGKSDNILYSKWLPQDDILAHPNIKLFINHAGKGGITEAQYHGKPMLSLPVFGD…	530
	UGT37C	EOG091904GQ	9024at7215	LOC6547752	6547752	protein coding	Dere\GG22773	FBgn0114938	protein coding	NW_020825207.1	XM_001976225.3	XP_001976261.2	1	MLKMIGMRCVLVLLLGVVATTQGANILGLFSSHSPSHLIIHMSVAKALVEAGHNVTVVSMLQPKVMHKDIHLIVVPMKEEQERIMEGQMTEMAGQKNSLVSTMHRLLTSMDVMINAQAELLSDPRFQRIYETKFDLMILGYFINDFQLGVAHKLKVPVIIDWMSAPVPAIDMYTGNPSEMSYVPVMGTVATHPMGILKRAENLVKSLFFDFIFVVFDYKLTRIYGEVFPEKDMPSLKQLRKNISMAFVGSHLISEGPIRPLVPAVIEIGGIQVKDKPDPLPQDIDQFLSKSKQGAVFLSLGSNIKSSTVRPEIVQTIFKVLSGLKENVIWKWEDLENTPGNASNILYKNWLPQDDILAHPNTKLFITHAGKGGITEAQYHGVPMVALPIFGDQPANAAV…	526
	UGT37D	EOG091905SF	8050at7215	LOC6547627	6547627	protein coding	Dere\GG22774	FBgn0114939	protein coding	NW_020825207.1	XM_001976226.3	XP_001976262.1	2	MTQNRSTWIGCSLGGLLVALLALQSMPQGTEGANILGVFTSYSPSHFIVHMSIMKTLAEKGHNVTVVSSVPPKVTHKSIKHIVIPMSAEDEKTISDGMSLMAKEKPSIWNTMISIFSSLALIIDKQVDVLEDPRFQELYLNKGNKFDVVFVGFFFNTYQVALGARFNCPVIVSWSGPPMMMVNEVLGNPELSSVPQMHISTSHGQPMNFQQRMQNFVGTLGFNVLSFFLEHKYNKFYERLWGNDKSIPTFEQAKKNVSLAFFNSHGISEGPIRPNVPAVIEIGGIQVKRQADPLPEDIKEFLEKGKHGAILFSLGSNLKGEHIQPEVVQTIFKGLSSLKQQVIWKWEDPKKTPGKAANILYKKWLPQDDILAHPKIKLFITHAGKGGVAEAQYHGVPML…	543
UGT49	UGT49B	EOG091906W8	8604at7215	LOC6547673	6547673	protein coding	Dere\GG20795	FBgn0112981	protein coding	NW_020825207.1	XM_026981373.1	XP_026837174.1		MCSRSALRIFLLSLVALQQLELGTGSRILAAFFFPGKSHFMMTNAIIRELVKQEHEVTFITPFSLSKENLGPNYREILIPQYDFWPELKELSNKNTVLEMTDLPSFAFLRLVNVMGIHSTEFAFEQPEVQAVINEQNKVGKYDLLLAEQFFNEGALILGHLYQIPIITVSTFGNANYFSQMFGIVSPWSYVPHAFMPYTDRMSLWERIGNVAISAAEDLIREFSYYPGQDAVLKKHFSKLLDRVPTVKELERNISAILLNTYVPLASSRPMAYNMIPVGGLHIQPPKALPEHLQKFLDGATHGAIYFSLGSQVRSADLPPEKLKIFLEVFGSLKQRVLWKFEDETLPNLPENVKVQSWLPQGDILAHPNVKVFIAHGGLFGTQEAVYNSVPILGMPVYC…	531	exon1=ATG
		EOG091905VV	8989at7215	LOC6553622	6553622	protein coding	Dere\GG14517	FBgn0106776	protein coding	NW_020825194.1	XM_001979244.3	XP_001979280.3	4	MNLFVKLLLLCTGLGTGDGARILAPFFLPVKSHFMMTDAIIRELVKRGHEVTFITPLSLAKENLGPNYREILLPKYDTWADISSMMKTKSALDMIDMSKLTHMRLGQHIGIKSTDFGLAHSEVQELIHAKDKRGKFDLLLVEQFHNEGALMLGYIYEIPAITIATFAYANHFSQVFGFVNPLAYVPNILLSCTDRMSLWERLENVVISTAEDVVREVSYYPQQDAVIRKHFGGILPHVPTVKQLEQNISVILLNSYLPLTSPRPMTQNMISVGGLHILPPKTLPEHIRSYLDNAEYGAIYFSLGSQVRSADMPPEKLGIFLEVFASLKQRVLWKFEDDQLPNLPDNVKVEKWLPQADILAHPNVKVFIAHGGLFGMQEAVYHAVPVLGMPFYFDQDINI…	527	exon1=ATG
	UGT49C	EOG091905U3	7138at7215	LOC6547674	6547674	protein coding	Dere\GG20794	FBgn0112980	protein coding	NW_020825207.1	XM_026981055.1	XP_026836856.1	5	MQFPSVFGLLLVGILYSQLESTEGSKILAVYAFPGKSHFMMHTALIRELVESGHQVTMVTAFTLAKEQLGSNYTEILIEPVYDFWHDVKLNFGAQHLFELTRMTNHDFLKMLEIIGLKTTEHALRQPKVQALINAEQKDGVFDLLLAEQFYQEAFLALAHLYKIPVVTTSTLGYENHMSQMMGLITPWSFVPHGFMPFTDRMSFLERVRNSYASFYEDMDRLLNYFPKMDAVTREFFGPVLAEVPKVKHMEREISVMLLNSHAPLTTARPTVDAMVAVGGMHIYPPKPLPTDMQAFLDGATEGAIFFSLGSNVQSKDMPAEMLRLFLQVFGSLKQRVLWKFEDESISQLPENVMVRKWLPQADILAHRNVKVFITHGGLFGTQEGVHYAVPMLGIPFYC…	530	2 variants
UGT50	UGT50B	EOG091905X3	7492at7215	LOC6541458	6541458	protein coding	Dere\GG23164	FBgn0115316	protein coding	NW_020825200.1	XM_026978689.1, XM_026978691.1, XM_026978688.1, XM_026978690.1	XP_026834490.1, XP_026834492.1, XP_026834489.1, XP_026834491.1	7	MKCNFYVLRRCFNMLSKIALFLIIWSCGTLAADILMATQGGTKSHKIPFWELAKGLISRGHNITFLSGFPADFNIEGLHEITPAGLVEYIHNYTNWDLLGSRMAGEMPIKPWDGLRYAFESCDAMLRDSETKELTKKSFDLVILDGAFPECFLGLMYDLKIPFMYINTVGFYTGSISNAGNPVSYSITPNFYSRFTDTMNLYERAINTAMQIGQTLMHMYVMRRTHLVMRQHLGAQIPHPYEMSRNVSFILQNGHAVLSYPRAFNPNVAEVACIHCRPARKLPTHLEEFIGASGSSGFIYVSMGSSVKAANMPEALRNMLVRTFARLPYHVLWKYEGSSTDIKDITSNVKLSRWLPQQDILGHPKLRAFVTHGGLLSMFETVFHGVPVVTMPVFCDHDV…	537	LOC113564239
UGT301	UGT301D	EOG091906Q3	8238at7215	LOC6549292	6549292	protein coding	Dere\GG21117	FBgn0113300	protein coding	NW_020825207.1	XM_026981059.1	XP_026836860.1	3	MEMQLQWKCWMLIFLIGLMEFGSASRILFMGPFPAPSHWLWLEHFQNDLLRQGHHVTSVNNHPTKHPHENLTEIIISPSFDIPKHFPKENIFTMRFASDFNNLELYWTVGLMTTEHAFKDPKVKQLIESKDVHYDLVILEQFFHEAFLMFGRKFTCPVVTIGTMGYADNIDHAMGILTPWSLIPHLLLSHTDRMTFGQRAYNAYLSLYDVVMRRWVYMPKMQKLAEKYFQGSIEGPLPNVLDLERNISLVLINAHRSVDLPRPSMPGLIDVGGAHIQKPKKLPTDLQNFLDNATYGVIYFSMGSYVKSTDLPQETTAQILKAFGQLKQQVIWKFENDSIGELPSNVMIKKWMPQNDILAHPNVKLFITHGGIFGTQEGIYWGVPMLCIPLYGDQHRNTI…	530
UGT302	UGT302C	EOG091905ZI	9044at7215	LOC6551882	6551882	protein coding	Dere\GG17902	FBgn0110122	protein coding	NW_020825194.1	XM_001980570.3	XP_001980606.1	3	MQPTAGQTSFLALLVLGLLSCVSAYNYLMVVHTPARSHYHVGSALAKGLAAAGHQVTVISPFKLKKPTKNIKEVQAKSILTSMQGRMANLLETSKKPIVKQIVNFHEMGIKMTELLLNETSVKELMQSNQTFDAVISEVFVNEAHFGFAEHFKAPLIGLGTFGAIIWNTDLVGSPSPPSYVPSALLKFSDRMSLAERVGNQAFLTYEYIFLNYFYLPQQEVLYRKYFPNNKQDFYDMRRNTALVLLNQHVSLSFPRPYSPNMIEVGGMHINRNRQALPKDILEFIEGAEHGVIYFSMGSNLKSTTLPLDKRQALIDTFAQLKQRVLWKFEDTELPGKPANVFISDWFPQDDILAHDNVLAFITHGGLLSTTESIYHRKPFVGIPIFGDQFLNMARAEQN…	528
	UGT302E	EOG091908FU	10067at7215	LOC6551883	6551883	protein coding	Dere\GG17891	FBgn0110111	protein coding	NW_020825194.1	XM_001980571.3	XP_001980607.1	2	MRWLLNSWLLLLSALLGQSWGYSYLMISPTSSKSHYAVGFALAKRLAAAGHEVTLISPFPQKKPIKNIIDVDTPNIITVMGVYKARILQNAKKPVILRYPIISLMGLDLTEALLKEPSVQELLKQNRTFDGVICETFMNDAHYGFAEHFGAPLIALSSLGATGWTSDLVGTPSPPSYVPHCLLRFGDRMNFWERAQNLGFQIYEFIYENLINLPRHEALYRKYFPNNKKDFYEMRKDTSLVLLNNHVSISNPRPYSPNMIEVGGMHVNRKAPKPLPQNIRKFIEEAEHGVIYFSLGSNLNSKDLPKKKRKAIVDTLRSLKYRVIWKYEAETFADKPENVLISKWLPQDDILAHEKVIAFITHGGLLSTMESIYHGKPVVGIPFFGDQFMNMARAEQMGY…	522
	UGT302K	EOG091906NJ	8316at7215	LOC6551884	6551884	protein coding	Dere\GG17245	FBgn0109472	protein coding	NW_020825194.1	XM_001980572.3	XP_001980608.2	3	MRIFTLILGLLSGLEYSSGYNYLMVLNSAGRSHFNVGHALAKGLVKAGHTITVVSVYPVKKPISGYTDINVPNVINVMGGDIAALWASIQKPVTQKLIDHYQMGFRITRGLFEDSNFQEFLKSNQSFDAIICETFYNDAHYGLAEHFNAPLIGLSTGGGLTFITDMVGSPAPASFVPHIMLPFNDHMSLYERLLNVAFLGYERLLLDYYYLPNQEKLYKEFFPGNKRCFYEMRRNASLVLINQHVSLSFPRPYSPNMIEVGGMHIDGKLSPLPEKIERFINESEHAAIYFSMGSNLKSKDLPPEKVQEILSALRGLKQRVLWKFELDKLPNKPDNVYISDWFPQTDILAHPKVLAFVTHGGMLSTTESIYHGKPVIGLPIFSDQFFNMAHAEQTGYGIM…	519	start & ending fixed
UGT303	UGT303A	EOG0919066F	8345at7215	LOC6551877	6551877	protein coding	Dere\GG17925	FBgn0110145	protein coding	NW_020825194.1	XM_001980565.3	XP_001980601.1	2	MLSGPGIAGVLLTILLLGLLCPKLTNAENILAVFSYTFGSSYLLITPYLRNLIQRGHQVTLISAVTIMPHIEGVHHIRVPRLDMLMEALLEYEYDAHLTKWTEAQFVSEYFYNCSKFVLEDPGVQQLLHNASAQYSMIILEAAHNDALFGFSQHFDAPLVGIAAYGSSWNIDFLVGNSAPSVYEPMSALGYSPGHSLMEKWHNLIFITEERLVERFIYLPRQIDLYRQHFPGVTASIHDLRRRFSLILINQHFSMGRVRSNVPNIVEVAGMHLEETSHPLDAELQKILDEAEHGVIYFSMGLQVVDNWLPPGLRATMSDVFAQLKLQVIWKSDHPAMVNQSRNVFSRTWLPQREILNHPNVKLFITHAGLLSLIEAVHYAVPLLCIPLFYDQFQNTKRM…	526
	UGT303B	EOG091906AU	9723at7215	LOC6554306	6554306	protein coding	Dere\GG12425	FBgn0104713	protein coding	NW_020825194.1	XM_001982094.3	XP_001982130.3	2	MCLGYLWLTICLCLLLQQDLRQDLAQAAHILGIFPYRHISPYLVMQPLVRTLAKRGHNVTLITPNEMPNDIEGIRHIRVAQLNECIKEMLEFDQVLDFMINKWTESALTAKALFNASHDILSDPGVQRMLHDRNERFDLIIMEPANLDALYGLVEYYNASLIGLSSIRINWHTDELAGNPAPSIYEPISPVGYSLETSLLSRIYNWIHIMEEKLVEYLILRPAQLHLFQKFFGYSAQKMSELRSRFSLMLINSHYSMGKVRANAPNIIEVGGLHLSEPPELCDAKLLKFLDEAEQGVIYFSLGNDILIKFLPANIQELLLQTFAKLKQRVIWKNELLDMPNKSVNVYVMEQTPQRQILNHPNVRLFITNGGLLSVIEAVDSGVPMLGLPMFFDQFGNMR…	517
		EOG091906AU	9723at7215	LOC6554305	6554305	protein coding	Dere\GG12424	FBgn0104712	protein coding	NW_020825194.1	XM_001982093.3	XP_001982129.1	2	MRSGCAWLALGLLLHLNPYLDLGEAASILGVFPYRIPSPFQMVRPLMRALVERGHKVTMVTPAGYPPEIDGVRHLRVPTLNQLMQNLLDNDQFVDALGCKWKEGVLASTIFYNVSHAILSDNGVQLMMRDKSEKFDMIMVEASHLDALYGLAEYYNATLLGISCMHMTWHIDYLAGNLAPSVYEPVSPIGFALDSSLLSRWFNWIYITEEQLLDRLVYRPAQVRLLKKFFGYPAEKLDELRAKVSVILVNSHFSMGRVRANVPNIIEVAGVHLSEPPAPCGAELQKYLDEAEHGAIYFSMGQDILMKYLPENMQKQLLQAFLQLKQRVVWKNELSVLPNKSENIYVMDKVPQRMVLAHPNLRLFISHGGLQSVMEAIDNGVPMLGLPLFFDQFNNMHRV…	530
		EOG091906AU	9723at7215	LOC6554307	6554307	protein coding	Dere\GG12426	FBgn0104714	protein coding	NW_020825194.1	XM_026979747.1	XP_026835548.1	2	MQLSSAWLPLGICLLLHPNVNFDLAQGAQILGIFPYYYGSPFLVVRPWIEALVQRGHNVTLITPDGMLPDMEGVRHIRVQKLRERIQEFIATDHFLDFLINKWKEANLAATIYFNITQDILSDGGVQKMLSDKSERFDLILMDPSNLDALYGLVEYYNATLIGLTSTSINWFIEELAGNPAPSLNEPISQIGYSRDYSIVSRIRNWIHINEEKLMEYLIILPAQLRVFKRFFGYSTEKFYELRGRYSLILVNNHFSLGKVRSNVPNLIEVGGIHLSQRPEPCDESLQKFMDEAEHGVIYFSMGLDIMVKFLPDTLQQTLIMSFAKLKQRVVWKNELFNMPNKSDNIYAIDKAPQRQILAHSNVRLFITNGGLLSVIEAVDSGVPMLGLPVFFDQFGNLR…	530
		EOG091906AU	9723at7215	LOC6554308	6554308	protein coding	Dere\GG12427	FBgn0104715	protein coding	NW_020825194.1	XM_001982096.3, XM_026979728.1	XP_001982132.1, XP_026835529.1	2	MRLEFSWLAVALCVILQQDLCQDSVQAASILGIFSYHFSSHNLVVRPLARALVKRGHNVTLITPVGMPSDIEGVRHIRVPKLNQRVQEMIECDQMMDFFGSKWIAGWLAVTMLYNMSLDILSDEGVQRMLKDKSERFDLVMLEPSALEALYGIVEFYNATLMGFSGGNVNWSTEEVAGNFAPSINDPISSLGYSRGNSLLSKIYNWVHITEEKLLTHLIVRPSQLHIFKKFFGYSEQTFYYMRKRYSVILVNNHFSMGRVRSNVPNIIEVGGLHLTEPPEPCDAKLQRFMDDAEHGVIYFSMGQEILVQFLPEDMQQNLMKSLVQFKQRVVWKTELYSMPNKADNIYVIEQPPQRAVLAHPNTRLFITNGGLLSVMEAVYSGVPILGLPVFFDQFINLR…	539
UGT304	UGT304A	EOG091905PF	9960at7215	LOC6551878	6551878	protein coding	Dere\GG17242	FBgn0109469	protein coding	NW_020825194.1	XM_001980566.3	XP_001980602.1	2	MFPSGRWLLPMFWLISNSICWICCSRILIIAPFESHSQCMLVTPYIQALKDRGHHMTVIHAYKHCMQQIENVTFIRIWNNNNTYAEFEESMVTASASSKWEEIGAISRVMVNVALNVLNNVEVRALMRSGITFDLVVLEAGYSDVLYGMAAHFNAQLIGISTCVADWNINNLVGYTTSTLTEPIVPFGIKSVKNVWDRIYNWFYTSEEWLLMNLVFLPKQRLVHDHFFGHLEKSFLEIRQDFALMLLNQHFSIFPARPNVPGMVEVAGFHIPKEDPQLPSDLQVFIDEAEHGVIFFSLGLEQDINDLPMKTQKILVETFKSVPQRVIWKFDGESTMSLGSNTYHSSLLPQQAILAHPNVKLFISHCGMMSVIEAAYYAKPVLGLPSFYDQFRNLEIMRE…	532
UGT305	UGT305A	EOG09190AUN	13042at7215	LOC6543568	6543568	protein coding	Dere\GG15187	FBgn0107440	protein coding	NW_020825198.1	XM_001971792.3	XP_001971828.1	4	MKPFCLLPLLVLLGSFCSLETANILCLVTTAKHSNPGWSRPLFDALLAKGHTLLVVSTAPNPEPKKQVDGFLYHHLRNDYDVMKKYFLLEKPREYMDMATLNQLVVWNEVLVGSCRSVLFSDTLSSKMPELTARLCSEFDLIITDVTQGIECLMDFVNGWRSKPVLGLSAGKLTPGLLSLLQAENTINAARIPHYISPFPQKMGFWNRLHNHIMYYTEPLIRLMATRLVLSNITKMENIFPTLQLVLLNTHPTLDYVQNLPPGVIEVAGLHIKSKPSPLPKYIRQFTEMFIDGIVYINMPYIQYMNGQGLEAMDTMISDNPSCGFIWNVEQLDQLPAEKPNLLALHVDQSLQQDILAMQYVKGFLNHGDSFSLQEAIHNAVPVVVLPLKLEEFNNAQRV…	581
UGT307	UGT307A	EOG0919063L	13310at7215	LOC6541876	6541876	protein coding	Dere\GG10462	FBgn0102771	protein coding	NW_020825200.1	XM_001970087.3	XP_001970123.1	2	MKRSPVSWSLLWMGCTGLFLLADSPAPVKSHHILGVFVNVHRSQLMVHLAVCRALLQRGHHLTLVTTLPLEEQEVRGNVSHILIPWEQPTVEGSSSSDLLLRLQRMFRRLEHSGDLLDLPEWKRFLSNPPNTPFDLLLLGYHFNDHLLGVAAHFNCPVAIVSTQQPTGFVNSLMGNPEERSYVPQPYDGHQRSGISARVFGIWEKFIEILARRVLARIYSLHFPEPRYPSFETMRRSVVLALSNHHMISEGPIAPLLPSMVDVGGIVLEQQRKKTPLEISAGNRSLIIFSLGTRFTWRKSTAELVQTFTKAFSRFPDYDIYWTYDGPNGSAISLDYPHLKVAKWWPQSQLLQSGRTRLFITHGGKGSLSEALFYGVPMLGLPLIGDQRANLQRMHSKNW…	505
UGT316	UGT316A	EOG09190739	8475at7215	LOC6545332	6545332	protein coding	Dere\GG13430	FBgn0105702	protein coding	NW_020825198.1	XM_001973261.3	XP_001973297.1	4	MRILQVFLGSLLCGIVLGANILAVFPSVWKSHYLFGRRLLQELVESPGNHSVTLISPHAAQEDVDAEIPRIRELRIEGLRENWLDMGMSFEAEEMRAQSVMERFTRLIYAGTTNVDILLSDPQVRKLLISGEKFDLLIVDLFLSDALLGLAFYYGIPTVAVSPTGANSWLNNVFGNPQSSSLDPSNFLPFTERMNTRQRILNSLMSTFERLTYNFFHLISQQSVYTNHFELLVKELPLYRDLTKNLSLALINSHPGLHYPRAYLPNMVEVGGLHLSHSNDSHLPKHLLSFMETAPSGVIYFSLGADVETAQLPQEKLAIILDVFGHLKEFHFLLKWEKEEFTADQVLPENVMIADWWPQQAILHHPQVKMFVSSCGQLSVWESISGRKPILAIPILAEQ…	636
UGT317	UGT317A	EOG091906DB	11614at7215	LOC6546655	6546655	protein coding	Dere\GG21777	FBgn0113955	protein coding	NW_020825207.1	XM_001974462.3	XP_001974498.1	4	MESQWNRWILLAVLGLALGQISQAAKVLVLFPHVNEGHFAVMRTLVTELANREHTIEVYTGHGLGEPMDNVSETVTVEFPFWSELLNLAAPKGNLADLGRLPIAKLRQSLASVGARAMDHFLAQEPIQKLLKMSYLEFDFDVILVDYFYTEALLALGALHQRPVVGIISTDFGSYMDAVQEALVPAACSPIDFERDQPEMGFSERLGNIRTCIARRKQFIDDHYGAQEQLVTKYFKLQSSIPELQASQLSVLLLNSHVPLITPKVSIPQIVPAGGLHIRGPKELPWNVKRFLEEARPGAIYVQLGNEQACGQLPKEKLDTLFAFFSARKQSIIWTCHDVKTLEGLPKNVMIQHAVPQIDILAHPRVKAFLTNGDLLNLQEGISRNVPILGLPLFQHEIR…	529	exon1=ATG
TOTAL	30

## Sheet: Deug
Drosophila eugracilis (taxID:29029)
Annotation release: 101
Assembly: Deug_2.0 (GCF_000236325.1)
Family	Subfamily	OrthoDB group (v10)	NCBI Gene symbol	NCBI Gene ID	Gene type (NCBI)	Scaffold (NCBI)	mRNA accession(s) (NCBI)	Protein accession(s) (NCBI)	Exon count	Protein sequence	Protein length (aa)	Notes
UGT35	UGT35A	9688at7215	LOC108116266	108116266	protein coding	NW_016078340.1	XM_017228056.1	XP_017083545.1	2	MGIICSGTGLGVLLFSLALLLAANADIEVQSSRILAVFPFPGRSQYIFAEQYLKELALRGHDVTVINTFGSEKEEHNFRVIGAKKIHEIMAAFANFDYNQEASQWKVLTMTTEFLNLLTTSMLDDPAVQDLLNSGKSFDLVVMETVQNEALFGLAQHFGAQTIGISSYGTDTHIDELMGNLSPLSYNPMLLSSRTERMGIEDRLRNVWEAAIMWLHKRIVHLPTQQVLYAKYFPTAKKSLEEVLDSFSLMLLGQHFALSYPRPYLPNMIEVGGLHLQQKRKVQPLAKDLSEFVEQSDQGVIYFSMGSNIKSADLPPATRKVLMETFASLSQRVLWKFEDDQLPEKPTNVFISKWFPQPDILAHPNVKLFITHGGLLSTIESIYFGKPVLGLPVFYDQHL…	534
	UGT35B	8028at7215	LOC108116498	108116498	protein coding	NW_016078340.1	XM_017228430.1	XP_017083919.1	2	MIALQLSFLLVILPACLQAARILAIFPFPGPSQYINVVPYLKTLASRGHQVTSINAFPQKKPVHNFRDIPIPEVFDNYNDIINELNDPMTVWEENNFINKFFVNVTRSVLTNKEVTETLLPPGKDHYDLIIVEALRSDAYYGFAAHFNAPIIGISTFGTDWNIDELVGNVSPLSYIPLVTAGLTDRMTFGERVTNFVETTIAWLNYRLVHMPEQEKLYEKYFPEASRRVPLTQLNRNFSLVLLNHHFSLSFPRPYVPNMIQVGGLHISHKPAPLPMDLNNFIQGAGEQGVIYFSLGSNVKSKDLPVERRELILKTFASLPHRVLWKFEDDKLPGKPSNVFISKWFPQPDILAHPKVKLFITHGGLLSTIESIHHGKPVLGLPFFYDQFLNVKRAQQAGF…	517
	UGT35C	11638at7215	LOC108116504	108116504	protein coding	NW_016078340.1	XM_017228440.1	XP_017083929.1	2	MRLLTVIAFVFCALSAKPLETESAKILVTFPFPGRSQYIFMENYLKALAAKGHQVTVINAFKNKKTTNMRFIEAPKVLEYADEMMSQLNVPILWQQLNAMDKILAQITDITMADEGVQKLLNSGETFDIVLAEMIQTEQLYGFAEHFNATLIGFSSFGTDQKIDSHAGNISPISYNPLVTSPRTDKMNFLERLENHYETLVEEIHRHFVHLPNSQKMYKKYFPNAKKTMEEVMDSFSLILLGQHFTLSHPRPYLPNMIEVGGMQISHKPKPLPEDIKEFIESSPNGVIYFSMGSNVKSKDLPQETRDVLLKTFAKLKQRVLWKFEDDDMPGKPSNVLIKKWYPQPDILAHPNVKLFITHGGLLSTTESVYFGKPVLGLPCFYDQYMNVMRAQRLGFGLG…	517
		11638at7215	LOC108111569	108111569	protein coding	NW_016078105.1	XM_017221092.1	XP_017076581.1	2	MKLYLLVSFIICSFGAKIPLTDSAKILATLPFPGPSQYIFVETFLKALAAKGHEVTVINAFNNKETPNMRFIKAYNARDHHEEMMDLLNETILWKALNAWHKIVIKVMDLTIGNEDVQELLKSGETFDLVLAEMEQVEPLYGFAQHFNATLAGFLSYGTDHRVDEAFGNISPISYNPLVGSSRIDRMTFWERSLNHYGYLVEKIHRHLIHLPAMRKIFDKYFPKSKQTMEEVLNSFAMVLIGQHFSLSHPRPYLANMIEVGGLHINHEPKPLPEDIKQFIEDSHDGVIYFSMGSNIKYSDLKEETRDALLKTFAKLNQRILWKCENDEMTGKPENVMIRKWYPQSDILAHPNVRIFITHGGQLSTIESVYFGKPILGLPCYFDQHMNVIRARHMGIGLG…	509	UGT35C1-like
	UGT35D	10145at7215	LOC108105204	108105204	protein coding	NW_016077786.1	XM_017211656.1	XP_017067145.1	2	MSSPKMLGIFLLACLLPAGLESARILAIFPLPSPSHYFFALPYLKSLASLGHDITTVSPYPQKTPIHNIHDVPIPEVFENFNVLKSVSIPKSTWQSSDFVNEYAINLTNIVLNNNGVRREILGPKRPHFDLVIMDLWRIDALSGLAAYFEAPIIGMAPYGTDWKIDELMGNVSPISYLQPPSSQFHDLETYTGRLTHFWERSISWINYKWRHVKKQEALYRKFFPHIADRHPLSENFRNFALVLVNQHFTLAAPRPYVPNMIEVGGLHVDQNPKALPTDLEDFIQGAGEAGVIYFSLGTNVKSNSLSEDRRKVLLETFATLPQRVLWKFEDDQLPGKPPNVFISKFFPQQDILAHPKVQLFITHGGLLSTVESIHHGKPMLGLPCLFDQFRNMEYVQRV…	524
	UGT35E	10145at7215	LOC108116497	108116497	protein coding	NW_016078340.1	XM_017228429.1	XP_017083918.1	2	MLVLRSVLVWLILLPGYLEGARILALFPVPSQSHYYHALPYLRNLASQGHEITSVNPFPSKEPVDNIHDIPVPEVFESFDELLKIMTTPKNTWEFVDVINDFVYNITKVVLNNDKVRREILKPGNAQFDLIIVDLWKYDALYGLAAYFDAPIIGMAPCGTDWKIDELVGNPSPMSYLQSPSSYYYDLETYNGRLSHFLERSISWINWHWRYKEKHEALYRKYFPKIAEKQPLSEISRNIALVLVNQHFTLAPPRPYVPNVIEVGGMHINQQPNALPKDLEDFIQGAGEHGVIYFSLGTNVRNKNLAEDRKKVLLETFSSLPQRILWKFEDEDLPEIPSNVFISNWFPQQDILAHPNVKLFITHGGMQSTIESIHHGKPMLGLPFFYDQFGNMEHIKNQG…	523
UGT36	UGT36A	10197at7215	LOC108110689	108110689	protein coding	NW_016078097.1	XM_017219820.1	XP_017075309.1	3	MTTSLVRIGVLILLLGIPPSISAGNVLAVYPHFGFSHFKVVMPILNELANRGHDITVISYVKNPQASDFPNYDELLISAPDEDQSSTTINLVPLSENTPTRSLGVLIREYIALHDEGQETCEHLFASGHIERVIERHQRKPYDLLLTEYFNSDCQLVLAKLLNLPIIGLSTCALMPYYYDRIDLPDTPAFIQSEFVGFAGQLNWHERLLNFVQAKLLKFLYKYHSNRADNKLIQKYLGVEIDVEEVARTQTAFIFGNQHYSLMGSRPQSLQFVEIGGVHITKKAEKELPESISAFLNQSQEGVIFISWGSMVRASSIDEDKLAAILEVLHQQPLRIIWKWEAEETPKADTNKFLFVKWAPQLALLCHPKVKLFWSHGGLLGTTESVHCGKPLLITPIYG…	534
	UGT36D	6540at7215	LOC108107056	108107056	protein coding	NW_016078006.1	XM_017214419.1	XP_017069908.1	4	MWSPLFALVCLTLAFNQPNVFVEAGGPLKILGLFPHPGVSHFHFFHPIMKGLAEAGHDVSVVSHFPDKHPVVRYKDFPLTGIEKLTNSVDLKFFEKRTFYNHFLEFFLLHEWGKQACNNTLRSEALQQILKRPGRFDVIIMEQFNTDCMMGVAHQLQAPVIALSSCVMMPWHYERMGAPLIPSHIPALFMAQSQDMDFGGRLANWFSTHALNWMYKLLSIPAADALVQYKFGHDIPSVGELVKNTSLFFVNQHYSLSGPKPMPPNVIELGGIHIQKSKPLPADLQRILDNAEEGVILISWGSMIRANSLSAAKRDGIVRAVARLKQTVIWKWENETLPNKPPNMHIMKWLPQRDILCHPNVKVFMSHGGLMGTSEAAYCGVPVVATPMYGDQFVNTAAL…	519
	UGT36E	12663at7215	LOC108107057	108107057	protein coding	NW_016078006.1	XM_017214420.1	XP_017069909.1	3	MCAWKGFCLLALLSLAFSCDALRILGLFPHPAISHFKFFHPIMRGLAEAGHSVDVVSPFEDKEPPKGYKDYLLPPSNLTESIHLEDFERPYSYLFHYFEFFVLYNMGKEDCNTTLYSEALSEILKHPAGYYDVILLEQFNSDCAMSVAHVLQAPVIGMSSCALMPWHYERFGAPLIPSYISALFQGQSQDMSFAGRLTNWITVHSLNLLYKMFSVPAGNALIRQRFGPGLPSTEDMVRNTSLMLVNQHFSLSGPKPLPPNIIEVGGVHIRPPKPLPEDLQQILDNAPKGVILISWGSQLKASSLPAGRRDGIVRALGRLEQEVIWKFENDTLPNKPANVHIRKWIPQRDILAHPNLRLFFSHGGLMGTTEAVSSAVPIVGVPIYGDQSLNVAALVQRGM…	516
	UGT36F	8298at7215	LOC108107175	108107175	protein coding	NW_016078006.1	XM_017214594.1	XP_017070083.1	5	MLLLPVFLLTSFLRPEPNEAAQILGLFQHPGKSHFDFFRPMLLALAERGHNISMYSYFPLEKPKANYTDYVFKGMPLLTDIVDLKNFESEWKPLGLPFKIPTYFMLNDWGQRSCKVALNSPLIAQLLDSPIRYDVIILENFSNDCMAAVAHLLGAPVIALSSCAIMPWHYKRMGSPFINPIMPMNFLPYTDEMSLIDRLNNFFHFHTVNTLYNWITQPATDALISERFGAGLPPINEIVKNASLMLINQYYALTGPRPYALNVVEVGGLQVGPLKPLPQHLIDVLDRSPNGIIYISWGSMVNTNTLPLAKRRALFQSISQLKKYNFVMRWKGDKSGENDKPPNLYTFDWLPQRDLLCHPKVKAFISHGGLLGTTEAVHCGVPMLVTPFYGDQFLNSGAI…	525
UGT37	UGT37A	9572at7215	LOC108115439	108115439	protein coding	NW_016078310.1	XM_017226874.1	XP_017082363.1	2	MSAAKILAEQGHNVTVVTVLEPTVTHKNIHLVKVPMTKEEIKQRSDTIGAKQKNNSGSRLISILNMSSQMDSMLRKMADALKAKQVKDLYLNKGNQFDLVISGYFMNDYQLGFARKVNAPVIVLAPNPPSQMLNSLIGSPYDPVDKNKDMSFGQRLDSYITSLVYGIFELQIDQRNRQYYKELFADDPNMPEYSEVLKNTSLVFFCSHAASEGSIRPNVPAAIEIGGIQIKDKPDPLPQNIEEFLGNATDGAILLSLGSNVQGSHIKPDTVEKMFNVLSKLKQRVIWKWEDLEKTPGKSDNILYSRWLPQDDILAHPNIKLFINHAGKGGITEAQYHGKPMLSLPVFGDQPGNAFAMVKNGFGLTLSLLTLEENPFEEAIKEILSNPQYSQKVAKFSSL…	483	short 5-end
		9572at7215	LOC108116981	108116981	protein coding	NW_016078345.1	XM_017229143.1	XP_017084632.1	2	MVRKPSELFLLVIAFAAFMGDSQGANILGLFPSLSPSHLIIQMSTAKVLAERGHNVTVVTVLKPVVNHKNITVVQVPLTKEEAQQMSDTVGAMSKSDNSNMILSLIRMSGQMDFMFSKMAEALKHDRVRDLYLNKDNKFDLVLSGYFMNDFQLGFAKKVNAPVIVVATMPPNQLLNPLIGNPLEVSYVPSIDGSVEKGKGMTFRQRLSGYVTSVFFEFFNFLTVRRNQRYYKEVFGDDGTLPEYFELLKNTSLIFFASHAASEGPIRPNVPAAVEIGGIQVKDTPDPLPQNMAEFLGNATDGAVLLSLGSNVQGKHLKPDTVAKIFNVLSKLKQRVIWKWEDLENTPGKSDNILYSKWLPQDDILAHPNIKLFINHAGKGGITEAQYHGKPMLSLPVFG…	531
		9572at7215	LOC108116805	108116805	protein coding	NW_016078345.1	XM_017228852.1	XP_017084341.1	2	MVRKPSEIFLLVIAFAAFMGDSQGANILGLFPSLSPSHLIIQMSAAKILAEKGHNVTVVTALKPVVNHKNITVIQVPLSQEESQEMSDVIGRMSKNDNSNMALSLLRMSDQMDFMVRKNAETLMDDQVKALYLNKGNQFDLVLSGYFMNEFQLGFARKVNAPVIVFATMPPNQLLNPLIGNPLELSYAALTVEPGKGVTFKERFFAYISSLGFGLFSYLSERRNRIWYKKIFGDDPTMPEYSELLRNTSLVFFGSHAASEGPIRPNVPAAVEIGGIQIKDTPDPLPQNMADFLGNATDGAILLSLGSNIQGKHLKPDTVVKIFNVLSKLKQRVIWKWEDLENTPGKSDNILYSKWLPQDDILAHPNIKMFINHAGKGGITEAQYHGKPMLSLPVFADQP…	528
	UGT37B	9572at7215	LOC108113407	108113407	protein coding	NW_016078219.1	XM_017223962.1	XP_017079451.1	2	MGGKWNCFALQIVALIAAAHGSNILGLFTSLSPSHLVIQMSMARILAERGHNVTVVTVIKPPSPLKDINHILVPLEEDDLQAFNSVVASLTKTDNSNAYASMFRSVRQMSEAFSKMGSVMKHQVVRNLYQHPDNRFDLVIVGYFMNSFQLALAYKLKVPLVVALSNPPSLLGDVLGNPWEVSYVPSMHLTAKQGEPMSFARRVINLLGNWGQRLFMFVIEYRNARTYREIYGDDPTLPSYGDLSKNISLVFFASHGISEGPIRPNVPAVIEVGGIQVKDKPDVLPQNIDEFLRESPHGAILLSLGSNLKKAHLQPETVQKMFNVISKLKQKVIWKWDDLENTPGESENILYLKWLPQDDILAHQNITLFITHAGKGGVTEAQYHGKPMLALPVFGDQPN…	524
	UGT37C	9024at7215	LOC108118434	108118434	protein coding	NW_016077504.1	XM_017231139.1	XP_017086628.1	1	MFAVRFVVLWLLAVVSSTQGANILGLYSSHSPSHLIIHMSTAKALAEAGHNVTVVSMLRPKVMHKDINLIVIPVTKEQERTLENQMTTMAGQKNSILTTMNRLLNDMDVMIDAQADLLSDPRFQPILETKFDLMILGYFLNDFQLGVAAKLKVPVIIDWMTAPNPIIDEFTGNPSEVSYVPNIATSATHPMGFLKRAENLAMHLFLKYMSTLLESKLTQIYKDIYGEDKNLPTLNELRKNISMAFVGSHLISEGPIRPLVPAIVEIGGIQVKDKPDPLPKDIDQFLNKSTQGAVFFSLGSNVKSSTVKPEIVQIIFKVLSSLEQNVIWKWEDLENTPGNVSNILYKNWLPQDDILAHPNTKLFITHAGKGGITESQYHGVPMVALPIFADQPGNAAAME…	532
		9024at7215	LOC108118404	108118404	protein coding	NW_016077504.1	XM_017231080.1	XP_017086569.1	1	MFAARSVLLLLLGVLASTQGANILGLFSSHSPSHLIIHMSVAKALVEAGHNVTVVSMLKPKIMHKDITLIVIPMNEEQELIMENQMAEMAGQKNSLISTMNRLLTGMEVMINAQAELLHDPRFQRIYETKFDLMILGYFINDFQLGVAHKLQVPVIIDWMSAPNPVVDMFMGNPSEISYVPTTGSTFIQPMGFLARIENFAKKLFFQYFTTIFDFKLTRIYNEIFSGKDQPTLNELRKNISLTFVGSHLNSEGPIRPLVPGIVEIGGIQVKDKPDSLPKDIDQFLNKSKQGAVFFSLGSNIKSSAVKPEIVDTIFKVLSGLKQNVIWKWEDLQITPGNSSNILYKNWLPQDDILAHPNTKLFITHAGKGGITESQYHGVPMVALPIFGDQLGNADAMEK…	523
	UGT37D	8050at7215	LOC108118494	108118494	protein coding	NW_016077504.1	XM_017231227.1	XP_017086716.1	2	MTHNRSSWIGCSLGGLLVALLALQSMPQGSEGANILGVFTSHSPSHFIVHMSIMKTLAEKGHNITVVSAVPPKVTHKSIKHIVVPMNAEDEKILNEGMSTMVKEKPSIWNTFKSIFTSLGLLIDKQVDVLEDPRFQELYLNKGNKFDVVFVGFFFNTYQVALGARFNCPVIVSWSGPPMMMVNEVLGNPELSSVPQMHISAPPGQPMTFQQRLHNFASTIGFNALNIYLNHKYNTFYDRLWGNDKSMPSFETAKRNVSLAFCNGHAISEGPIRPNVPGIIEIGGIQVKTKPDPLPEDIKEFLEKGKHGAILFSLGSNLKGEHIKPEVVETIFKGLSSVKQQVIWKWDDPKNLPGKSANILYKKWLPQDDILAHPKIKLFITHAGKGGVAEAQYHGVPML…	543
	UGT37E	9704at7215	LOC108118408	108118408	protein coding	NW_016077504.1	XM_017231083.1	XP_017086572.1	2	MLKYSTIACLLILLFGAKTPSSDGANILGIFGTHSPSHVIIHMAMMKTLADRGHNITVVTQMKPKLTPHENITVILAPPTPERERYIKEFMAEVSNEKPSFFETIMKTIINSAEQFEGQYEFTVHPNLKEIYENPQTKFDLMFLGPMGNDYQLGIAAKLHCPVIATWVGVPMPFMDSFVGNVNDPSYVPSMNVALEEDHNTMKFSQRFGNFFKHSFLITVNKLLDIKMNQFYVRLFGNETDPDFPNYYEMKRRISLLFYNYHSPSEGPIRPTVPQSIEIGGIQVKDQASPLPKELAEFLDNADEGAIFFSLGTNVNTNTFRRDIIDVIYKVLSKLPQRVVWKWEDLKNKPGNASNIYFNNWLPQDDILAHPKTKLFITHAGKGGVAEAQYHGVPMVALP…	542
UGT49	UGT49B	8604at7215	LOC108109071	108109071	protein coding	NW_016078017.1	XM_017217423.1	XP_017072912.1	4	MQLRSALHIALLSLVALQQLDLGAGSRILAAFIFPGKSHFMMTNAIIRELVKQGHEVTFITPFSLAKENLGPNYKEINIAQYDFWPGIKKRTKRNTVLEMTDLPNYEFLRMVNVMGVESTDFAFEQPGLQAVINEKNKIGKYDLLLAEQFFNEGALILGHLYQIPIITVSTFGYANYLSQLFGVVSPWSYVPHAYMPYTDRMSLWERIGNVAISAAEDLSREFSYYPGQDAVLRKHFSKLLDRVPTIKELERNISAILLNAYMPLASSRPMAYNMIPVGGLHIQPPKALPEHLQQFLDGATHGAIYFSLGSQVRSADLPPEKLKIFLDVFGSLKQRVLWKFEDESLPNLPANVKVQSWLPQADILAHPNVKVFIAHGGLFGTQEAVYNGIPILGMPVYC…	531
		8989at7215	LOC108115073	108115073	protein coding	NW_016078303.1	XM_017226321.1	XP_017081810.1	4	MILKLLILCLLALGDGARILAPFFLPVRSHFMMTNAIIRELVKRGHEVTFITPLSLAKENLGPNYKEILLPHYDTWADISQIMKTKSALDMVDMPKLTHMRLAQHIGVKSTDFALAHSEVQELIHAKNKTGKFDLLLVEQFYNEGALMLGHLYQIPVITLSTFAYANYFSQIFGFINPLSYVPNVFLSCTDRMTLWERLENVVVTASEDIVREVSYYPAQDAVIRKHFANVIPEVPTVKELERNISLILLNSYMPLTTPRPMSLNMISVGGLHILPPKPLPEHIKNFLDEAEHGAIYFSLGSQVRSADMPPEKLKIFLEVFASLKQRVLWKFENDQLPNLPDNVKVEKWLPQSDILAHPKVKVFFAHGGLFGMQEAVYHAVPVLGMPFYFDQNVNIKEG…	524
	UGT49C	7138at7215	LOC108109273	108109273	protein coding	NW_016078017.1	XM_017217762.1	XP_017073251.1	5	MKFALLFHLLLAGYLYSQPELAEGSKILAVYAFPGKSHFMMHTALVRELVESGHQVTMITAFSLEKEKLGSNYTEILIEPVYDFWHDVKLNFGAQHLFELTRMNNYDFLKMLEIIGVKTTEHALRQPKVRALIHAQQKEGVFDLLLAEQFYQEAFLAMAHLYKIPVVTTSTLGYENHMSQMMGLITPWSFVPHGFMPFTDRMSFMERVKNSYASFYEDMDRLLNYFPKMDAIAREFFGPVMAEVPKVSHMEREISVMLLNSHAPLTTARPTVDAMVPVGGMHIYPPKPLPSDMQAFLDGASEGAIFFSLGSNVQSKDMPEEMLRLFLKVFGSLKQRILWKFEDESIVQLPENVMVKKWLPQADILAHRNVKVFITHGGLFGTQEGVHYAVPMLGIPFYC…	530
UGT50	UGT50B	7492at7215	LOC108117564	108117564	protein coding	NW_016078427.1	XM_017230072.1	XP_017085561.1	6	MFRKLFFLLIIWSCSALAADILMATQGGTKSHKIPFWELAKELIARGHNITFLSGFPADFTIKGLLEVTPSGLVEYIHNYTNWDLLGSRMAGEMPIKPWDGLRYAFESCDAMLGDSEIMELSNRNFDLAMLDGAFPECFLGMMYHFKIPFMYINTVGFYTGSISTAGNPVSYAITPNFYSRFTDTMTLYERIINTAMQIGQTLMHMYVMRRTHRVLRKHLGAHIPHPYEMSRNVSFILQNGHPVLSYPRPFNPNVAEVACIHCKPAKKLPSNIDDFISASGVTGFIYVSMGSSVKAVNMPARLRHMLVKTFARLPYHVLWKYEGSSADIKDLTSNVKLLRWLPQQDILGHPKIRAFVTHGGLLSMFETVYHGVPVVTMPVFCDHDVNSAKAVVDGYAEK…	523
UGT301	UGT301D	8238at7215	LOC108105709	108105709	protein coding	NW_016077990.1	XM_017212421.1	XP_017067910.1	3	MEMQLQWKGWMMMILTIGLPGLGSGSRILFMGPFPAPSHWLWLEHFQRDLLRQGHYVTSVNNHPTKQPHENLTEIIISPSFDIPKHFPKENIFTMQFVSDFNNLELWWTIGLMTTEHAFKDPKVKKLIESQDDHYDLVILEQFFHEAFLMFGKRFNCPVVTIGTMGYADNIDHAMGILTPWSLIPHLLLSHTDRMTFRERAYNAYLSLYDAVMRRWVYLPKMQKLAEKYFKGSIEGPLPNVLDLERNISLVLINAHRSVDLPRPSMPGLIDVGGAHIQKPKKLPADLQNFLDNATNGVIYFSMGSYVKSTDLPAEKTALILKAFGQLKQQVIWKFENDSIGDLPSNVMIKKWMPQNDILAHPNIKLFITHGGIFGTQEGIYWGVPMLCIPLYGDQHRNT…	531
UGT302	UGT302C	9044at7215	LOC108116482	108116482	protein coding	NW_016078340.1	XM_017228415.1	XP_017083904.1	3	MKPTSGQTSFLALLLVCLLSCVSAYNYLMVLHTAARSHYHVGSALAKGLANAGHQVTIISPFELKKPIKNIKDVQVKSILAVMQERMANLLESSKEPIIKQIIEFHEMGLSLTERLLSEPIVTELMKSNQTFDAVISEVFLNEAHFGFAEHFKAPLIGLGTFGAISWNTDLVGSPSPPSYVPSALLKFNDHMSLAERVGNLAFLTYEYLFLNYFYLPRQEVLYRKFFPNNKQDFYEMRKNTALVLLNQHVSLSFPRPYSPNMIEVGGMHINRKRQPLPKDIQEFIEGAEHGVIYFSMGSNLKSKTLPLDKRQALIDTFAQLKQRVLWKFEDTDLPGKPANVFISDWFPQDDILAHDNVIAFITHGGLLSTTESIYHRKPFVGIPIFGDQFLNMARAEQN…	528
	UGT302E	10067at7215	LOC108116483	108116483	protein coding	NW_016078340.1	XM_017228416.1	XP_017083905.1	2	MNLHLNTLLLLFMAFLGQTWCYSYLMVSHTASKSHHAVGLALAKGLAAAGHEVTLISPFPQKQPIKNIIDVETPNIITVMGVHKARILENAKKNVVQRYPRLSLMGLDLTEALFKAPAVQELLTQKRTFDGVIVETFMNDAHYGFAEHFGAPLISLSSLGATGWTSDLVGTPSPPSYVPHALLQFSDYMNFWQRAQNLGFQTYEFIYQNLINLPRHEALYKKYFPNNKQDFYEMRKSTSLVLLNNHVSLSNPRPYSPNMIEVGGMHVNRKAPKPLPKDIRKFIEGAEHGVIYFSLGSNLNSKDLPKKKRKAIVETLRGLKYRVLWKYEEENFVDKPDNVLVSKWFPQDDILAHDKVIAFITHGGLLSTMESIYHGKPVVGIPFFGDQFMNMARAEQSGY…	522
UGT303	UGT303A	8345at7215	LOC108116265	108116265	protein coding	NW_016078340.1	XM_017228055.1	XP_017083544.1	2	MSRSRSIAGLLLPGLLFGLLLCPKLAETENILAIFSYTFGSSYLLITPFLRGLVQRGHHLTVISAVSEMPHIEGVHHIRVPKLDLLKEELMDYDYGSDVTKWMKAKFVSEYFYNCSKIVLEDPGVQDLLHNNSAQFSMVILEASHTDALYGFAQHFNAPLVGVAAYGSAWNIDFLVGNSAPSVYEPMSTLGYSPGLSLMEKWHNLIFITEERLVERFIYLPKQIDLYKRYFPGVSASIHDIRRRFSLILINQHFSMGRVRSNVPNIVEVAGLHLHETPHPLDAELKMILDEAEHGAIYFSMGLQVVDKWMPPGMLDKMLAAFAQLKQKVIWKSNSPEMANNSKNVYARSWLPQREILNHPNTKLFITHAGLLSLIESMNYAVPMLCFPLYYDQFQNSKR…	527
	UGT303B	9723at7215	LOC108116535	108116535	protein coding	NW_016078341.1	XM_017228473.1	XP_017083962.1	2	MRLSSAWLAIGVCLIFHQNVTLDLAQAANILGIFPYHYISAFMVVRPLIHELVERGHNVTLITPEGGLPDIEGVRHIRVSSLNKRMQEFIETDQIMDFLISKWMESILASKLYFNMTQGILSDEAVQRMLNDKSEHFDLIMIEASNLDALYGLVEYYNTTLIGLSCVSANWYTEELAGNPAPSIFEPISQIGYSRDNSLMSRIYNWMHIIEEKLLEHVVVIPDQLRVFKKFFPYSEQKFYELRNRFSVILINNHFSLGRVRSNVPNLIEVGGLHLSAAPEPCDKDLQAFIDEAEHGVIYFSMGLDIMIKFLPVNIQQTFIKSFAKLKERIVWKNEFFNMPNKSENIYVIPKAPQRHVLAHSKILLFITNGGLLSVMEAVDSAVPMLGLPIFFDQFGNLR…	530
		9723at7215	LOC108116545	108116545	protein coding	NW_016078341.1	XM_017228483.1	XP_017083972.1	2	MRLGFSLLVLSLWLFLHQDLRQDGAEAANILGVFPYRHISPFLVMQPFVRTLAKRGHNVTLITPKGMPNDIEGVRHIRVAKLNKRLTEMIESNQVFELIYNKWSENSLKAGMLFNASHDILSDPGVQRMLQDRSERFDLIIMEPTNLDALLGLVEYYNATLMGFSSGRWNWNSEELAGNPAPTVYEPISPIGYSLDTTFLSRVHNWIHIMEEKLLEHLVIRPAQLRIFQKFFGYSSQKLEELRTKFSVVLINSHYSMGKIRANVPNIIEVGGLHLSEPVEPCTEDLQRFMDEAEHGVIYVSMGNDVLVRFLPENLQQLLLKTFAKLKQRFIWKSELLNMANKSENIYVIEKAPQRHILEHPNIRLFITNGGQLSVIEALHSGVPILGLPMFFDQFRNLR…	528
		9723at7215	LOC108116544	108116544	protein coding	NW_016078341.1	XM_017228482.1	XP_017083971.1	2	MRLGCAWLAVGLLLHLNFHLDFGEAANILCVFXYRLPSPFQMVRPLVRALVKRGHNVTMITPVGYPPDIEGVRHIRVPRLNKHMQDLLDTDQFLNFFGDKWKEGILGATIFYNVSYAILSNDGVQMMMRNKSEEFDMVMLEASQLDALYGLAEFYNATLVGVSCVNINWNVDYLAGNPAPSVYEPVSPMGFALDYSLFSRWYNWIYITEEKLLDRLVFRPAQLRVFQKFFGYSAQKLNELRSRFSIVLVNSHFSMGRVRANVPNIIEVGGLHLSEPPEPCSEDLQSFLDKADHGVVYFSMGRDILVKYLPDNMQQPLLQAFAQIKQRVIWKNEHSMMANKSDKIYVIDNAPQRQVLAHPNVRLFISHGGIQSVMEAIDSXVPMLGLPLFFDQFNNMHRV…	540
		9723at7215	LOC108116560	108116560	protein coding	NW_016078341.1	XM_017228500.1	XP_017083989.1	2	MRLGFSWLMVFLCLFLHSDFHQDLVQAADILGIFSFHLTSNFLVIRPFVKALVKRGHNVTLITPEGFPPDIEGVRHIRVAKLSKRLHEMANSDQFLDYFGNKWMESVLAVNMLYNMSHDILSNNAVQRMLKDKDEHFDMVMMEPSGLEALYGLVEYYNATLLGFSGGLISWNTEELAGNLAPNIYEPISPIGFSWDNSLMSRISNWIHIAEEKLLENLVIRPAQLTLFKKFFGYTEQKFYELRRKYSVILINNHFSMGRVRANVPNIIEVGGLHLSEPPEPCGEDLQRFMDEAEHGVIYFSMGLDIMVQFLPENMQLPLMQSFAQLKQRIVWKNEFFNMPNKSENVYAIEKAPQRKVLEHPNIRLFITNGGLLSVMEAVDSGVPMLGLPLFFDQFVNMK…	536
UGT304	UGT304A	9960at7215	LOC108116264	108116264	protein coding	NW_016078340.1	XM_017228054.1	XP_017083543.1	2	MSENLHEFDVKTLRFSQLKSECSIDMFPPGRWLVPMFLLISNRICWIKGAQILVIAPFESLSQCLLMTPYIEALNNRGHQMTVIHAYKICKPIENVTFIRVRDNDRVYSDFEEFMGISSESNKWGEMNSMSRIMIKVFLNVLNNWEVRKLMQSNATFDLVVMEPSFTDVLYGMAAHFNAPLVGISTCVADWNLNTLVGHGTSTLEEPFMPYGSKYARNIWDRIFNWFYTTEEWLLMKLVYLPKLRLVYDHFFGHVEKGFYEIRQEFALILLNQHFSLFQARANVPRMVEVGGFHIPKEDPKLPEDLQVFIDEAAHGVIYFSLGVEQESKDLPKETQEMLFETFNSMPQRVIWKYEGEPPKSLGTHIYISELLPQRAILAHPNVKLCINHGGMLTIIESA…	558
UGT305	UGT305A	13042at7215	LOC108107602	108107602	protein coding	NW_016078009.1	XM_017215167.1	XP_017070656.1	4	MKVFFPLPVLLLFGSICSSKAADILFLVSTAKHNNPAWSMSLIDALVANGHNLVVVSTAPNPEPKKQVDGLLYYHLPNEYDVMRKHFISQDTRKYQKMMTLKQLLVWYEVLLGSCSTLLKSNTMNSKVVELAAQLSMDFELIITDVTQGVECLMDMYPLWRSKPILGLSAGKLSPDLISMLQAENTISASRIPHHISQFPKGMSYLDRLYNHIMYYAEPLIRFQIVRPVLKGLLKQENGYPTLQLVLLNTHPSLDYVQNLPPGVIEVGGLHIKREVSPLPTYIQEFTQKFIDGIVYINIPYVEYMNGQGVQAVFKMILNNPNCGFIWNVQDMDLVPEEKPNLLTLHVDQSLQQDILALNYVKGFLNHGDSFSLQEAVHNGVPVVVLPLKLEEFNNAQRV…	583
UGT307	UGT307A	13310at7215	LOC108107145	108107145	protein coding	NW_016078006.1	XM_017214549.1	XP_017070038.1	2	MKCSPVSLSHLWLACTAFFLLPDKPTSVESHHILGLFVNVHRSQLMVHLAVCRALLQRGHHLTLVTTLPLEEHEIGGNVTHILIPWQQPEEEDHRGSSDMILRLERMFSRLGHSGDLLDQPNWKRFLNTVPNNPYDLLLLGYHFNDHLLGVAAHFNCPVAIVSTQQPTGFVNSLMGNPEERWYVPQPYDSHQRSGISAWIFGIWEKLMEVIARRVLARIYSTHFPEPRYPSFETMRRSVILALNNHHMISEGPIAPLMPNMVDIGGIVLEQKSSDVRLETSASNRSHIIFSLGTRFTWRKSSHELLQTFTRAFAKFPDYDIYWTYDGPNRSAISKDYPHLKVAKWWPQCQLLASGKARLLITHGGKGSISEALYYGVPLLGLPLIGDQRANLQKMKSKS…	504
UGT316	UGT316A	8475at7215	LOC108108643	108108643	protein coding	NW_016078014.1	XM_017216744.1	XP_017072233.1	4	MQILQVLLATLVCGVVSGANILAVFPSVWKSHYLFGRRLLQELVQSPGNHYVTLISPHAQLENVNTSRIRELRIEGLRENWLDMGMSFEAEEMRSQSVMERFTRLIYAGTTNVDILLSDPQVRKLLTSGEKFDLLIADLFLSDALLGLAFYYGIPTVAISPTGANSWLNNMFGNPQSSSLDPSNFLPFTERMNTRQRILNSLMSTFERLTYNFFHLISQQSVYTNHFELLVKELPLYKDLTKNLSLALINSHPGLHYPRAYLPNMVEVGGLHLSHSNVLHLPKHLLVFIEAAPSGVIYVSLGADVQTAQLPQEKLSIIIDVFSHLKEFHFLLKWEKEEFTMEQELPENVMIAEWWPQQAILHHPQVKMFISSCGQLSVWESISGQKPILAIPILAEQEV…	635
UGT317	UGT317A	11614at7215	LOC108112210	108112210	protein coding	NW_016078215.1	XM_017222027.1	XP_017077516.1	4	MKSQCWIFWALFGLVLGPISQAAKILVLFPHANEGHFAVMRTLVTELVSREHIVEVYTGHGLGEALDNVTETVTAEYPFWSELQKLAAPKGNLADLGRLPIESLRQSLASVGARALDHFLAQEPIQKLIKMSYLEFDFDVILIDYFYTEALLALGALHQRPVVGIISTDFGNYMDAVQEALVPAACSPIDFERDLPQLGFTERLGNIRECITRRKRFINDHYGGQEQLVAKYFKLQQSISELQSSQLSVLLLNSHVPLITPKVSIQQIVSAGGLHIRGPKELPWNVKRFLEEARPGVIYVQLGNEQPCGQLPKDKLDTLFAFFSSRKQNVIWTCHDVKTLEGLPKNVMIQHAVPQIDILAHPRVKLFLTNGDLLNLQEGIMRNVPILGLPLFQHERRNV…	527
TOTAL	35

## Sheet: Dfic
Drosophila ficusphila (taxID:30025)
Annotation release: 101
Assembly: Dfic_2.0 (GCF_000220665.1)
Family	Subfamily	OrthoDB group (v10)	NCBI Gene symbol	NCBI Gene ID	Gene type (NCBI)	Scaffold (NCBI)	mRNA accession(s) (NCBI)	Protein accession(s) (NCBI)	Exon count	Protein sequence	Protein length (aa)	Notes
UGT35	UGT35A	9688at7215	LOC108087387	108087387	protein coding	NW_016073122.1	XM_017184729.1	XP_017040218.1	2	MGIIRFKTSLLLFGLVLLLDTIATEEAQSSRILAVFPFPGRSQYIFAEQYLKELARRGHNVTVINTFGSDKNEPNFRVIGAKKIHEIMAAFGNADYNQDASQWKILSMTTEFLNLLTTSVLDEPAVKELINGEEGFDLVVLETVQTEALFGLAQHFGAQTIGISSYGTDTHIDELMGNISPLSFNPLLLSARTEKMDFEGRLRNVWESLVMWFHKKTIHLPSQQDLYAKYFPNAKKSLNDVLDSFSLMLLGQHFSLSYPRPYLPNMIEVGGLHLQQKREVQPLPKDLAEFVEQSPQGIIYFSMGSNIKSKDLPPATRKVLMETFASLSQRVLWKFEDDQLPEKPTNVFISKWFPQPDILAHPNVKLFITHGGLLSTIESIYFGKPILGLPVFYDQHLNV…	532
	UGT35B	8028at7215	LOC108087388	108087388	protein coding	NW_016073122.1	XM_017184730.1	XP_017040219.1	2	MLALQLVGLFLVLPVYIESARILAIFPYPGPSQYINVVPYLKTLTSRGHQVTSINAFPQKKPVENFRDIPNLEVFDNYNEIINDLKDPQNIWEENNFINNFFLNITRSVFTNKKVAETLLPPGKDHFDLIIVEALRGDAFYGFAAHFNAPIIGISTFGTDWNIDELVGNVSPLSYTPLVTAGFTDRMTFMERVSNFLDTTIAWLNYNLVHMPKQEKMYKQYFPEASKRVPLSQLNRNFSLILLNQHFSLSFPRAYVPNMIQVGGLHISHKPAPLPMELEEFVQGSGEQGVIYFSLGSNVKSKDLPPERRELILKTFASLPQRVLWKFEDDQLPGKPKNVFISKWFPQPDILAHPKVKLFITHGGLLSTIESIHHGKPVLGLPFFYDQFLNVKRATQAGF…	519
	UGT35C	11638at7215	LOC108092195	108092195	protein coding	NW_016073234.1	XM_017191722.1	XP_017047211.1	2	MRFWAVIAFVFCALSAQPLETESAKILATLPFPGRSQYIFMETYLKALAARGHQVTVINTFKNKETPNMRFIEAFKVHEYADAIMELITQSTLWQQLNALEFIISNFTEVTLQDKGVKNLLNSGETFDLVLAEMIQMEALYGMAQHFNATLAGFSSFGTDRKVDEAVGNISPISYNPLVTSPRTDKMTFWERLVNHYEVVVEDLHRYFVHLPAMEKLYKKYFPNAKKTMEEVMDSFSMVLLGQHFSLSHPRPYLPNMIEVGGMQISHKPKPLPENIKQFIESAPNGVIYFSMGSNVKSKDLPQETRDILLKTFAKLKQRVLWKFENDDMPGKPANVQIQKWYPQPDILAHPNVKMFITHGGLLSQIESVYFGKPVLGLPCFYDQHMNVQRAQRYGFGLG…	517
	UGT35D	10145at7215	LOC108086831	108086831	protein coding	NW_016073228.1	XM_017183877.1	XP_017039366.1	2	MFTLNTLRVFLLGCLLPGTMEGARILALFPLPSPSHYFFALPYLKSLASLGHEITSVSPYPQRELVKNFHDIPVPEVFENFNEILKLASTPMSTWQSNDVINEYTLNLTKSVLNNEGVRREVLCQKKPHFDLIIMDLWRTDALFGLAAYLEAPIIAMAPYGTDWKIDELVGNTSPVSYLQSASSSKFYDLGSYKGRLVHFVDQAISWMNYKGRYVEKQEELYGKYFSHVAKRQPLSKTTQNVALVLVNQHFTLGPARPYVPNMVEVGGMHVTPNPKALPKDVEDFVQGAGEAGVIYFSLGTNVKSKFLPEDRRKLLLETFSSLPQRVLWKFEDEQLPGKPSNVFISKWFPQQDILAHPKVRLFITHGGLLSTIESIHYGKPMLGLPCFFDQYRNMEYVK…	525
	UGT35E	n/a	LOC108087304	108087304	protein coding	NW_016073122.1	XM_017184623.1	XP_017040112.1	2	MTTPKSKWEYYEVTNEFVYNITKVVLNNEEIQLKILKKENVQFDLIIVDLWKYDALYGFAAYFNAPLIGVAPCGTDWKVDELVGPPRPYVPNVIEVGGMHINQATKALPKELEDFIQGAGEHGVIYFSLGTNVKTESLSEDRKKILIETFESLPQRVLWKFEDDELPGKPSNVLISNWFPQQDILSHPKVRLFITHGGMQSTIESIYFGKPMLGLPFFYDQFGNMEHIKRKGLGLVLNFKDMTKDQFRDSIHRLLTEKSFEELARKTSSQYHDQPMKPRETAIWWTHYVLRHKGAPNMQVAGRKLNFFIYHSLDVLCTLLLAFVVILAVVVIFVINVLEMILGRQIEKNPIKLKTY	356	middle missing
		10145at7215	LOC108087099	108087099	protein coding	NW_016073122.1	XM_017184281.1	XP_017039770.1	2	LALRSLFLVLALSPGFLEGARILALFPIPSPSHYFYSLPYLKSLATLGHEITLVSPFPAKEAVDNIHNIYVPELFDNVEEVINYLSTSKSKGIWEVNEYVNNYNLNLAKTVLNNDAVRREILKPGKAQFDLIITDLWRFDALYGLSAYFDAPIIGIATYGNDWKIDELVGNISPISYLKSTSYYHHDLRTYRGRLAYFVDQSLSWINWHWRYAEKHEALYRKYFPKIADKQPLSAICRNFSLVLINHHFTLGAPRPFVPSLIEVGGMHINEQPKALPKEFEDFIQGAGEHGVIYFSLGTNVKTENLSEDRKKILIETFESLPQRVLWKFEDENLPGRPSNVLISKWFPQQDLLAHPKVKLFITHSGLQSTVESIHSGTPMLGLPFFYDQYRNVAQVKEL…	525
UGT36	UGT36A	10197at7215	LOC108092386	108092386	protein coding	NW_016073246.1	XM_017191945.1	XP_017047434.1	3	MATYLCSGVFTVLLWILGTPSPISAGNILAVYPHFGFSHFKVVMPILNELASRGHDITVISYVKNPQAKGYSNYEELLISAPDEDQSSTTINLVPLTEHTPTRSLEVLIREYISLFEEGQETCKHLFTSGHIEKVIKRHQSKPFDLLLTEYFNSDCQLVLAKLLNLPIIGLSTCALMPYYYDRIDLPDTPAFVQSEYVGFAEPLNWHERLLNFAQAKLLRLLYKYHANAADNELVRKYLGVEIDVDEVARTQTAFVFGNQHYSLMGSRPQSLQFVEVGGVHITKEAEKDLPENITSFLNQSSEGVIFISWGSMVRASSIDEEKLTAILEVLQNQPLRVIWKWEADETPVADSSKFLFVKWAPQLALLCHPKVKLFWTHGGLLGTTESVHCGKPMLVTPI…	536
	UGT36D	6540at7215	LOC108096095	108096095	protein coding	NW_016073381.1	XM_017197467.1	XP_017052956.1	4	MWSPVVALLFLTLVVSQPDELVEAAGPLKVLGLFPHPGVSHFHFFHPIMKGLAEVGHDVSVVSHFPDKNPVARYKDYPLTGIEKLTNSVDLKLFEKRTFYNHFLEFSLLHEWGKQACNLTLRSEALQQILKRRPGHFDVIIMEQFNTDCMMGVAHQLQAPVIALSSCVMMPWHYERMGAPLIPSHVPMLFMAQSQDMNFGGRLANWFSTHAMNWMYKLLSVPAADALVQYKFGHDVPSVGELVKNTSLFFVNQHYSLSGPKPMPPNVIELGGIHIQKSNPLPADLQRILDNAEEGVILISWGSMIRANSLSAAKRDGIVRAVARLKQKVIWKWENETLPNQPANMIIMKWLPQRDILCHPNVKVFMSHGGLMGTSEAAYCGVPVVATPMYGDQFVNSAA…	520
	UGT36E	12663at7215	LOC108096088	108096088	protein coding	NW_016073381.1	XM_017197456.1	XP_017052945.1	3	MFVWKGFSLLALLSLVVSTGSLRILGIFPHPAMSHFKFFHPIMRGLAKAGHNVDVISPFEDKDPPQGYKDYLLPPSTLTDTIHLEDFELPFDYLFHYIEHFVLYNKGKEDCNITLHSQALSDVLKHPPGYYDVILLEQFNTDCAMSVAHVLQAPVVGMSSCALMPWHYERFGAPLIPSYISALFQGQSQEMSFAGRLGNWITVHSLNFLYKIFTVPATNALIRQRFGPGLPSTEDMVRNTSLMLINQHFSLSGAKPLPPSIIEVGGVHITPPKPLPSDLQQIMDNASKGVILFSWGSQLKASSLPPARRDGIVRAFGRLEQQVIWKYENDTLPNKPKNVHIRKWLPQRDILAHPNLKVFMSHGGLMGTTEAVSEGVPIVGVPIYGDQSLNIAALVQRGM…	518
	UGT36F	8298at7215	LOC108096043	108096043	protein coding	NW_016073381.1	XM_017197390.1	XP_017052879.1	5	MLLLPLFLLAFSLRPKPNEAAQILGLFQHPGKSHFDFFRPIFLALAERGHNVSVYSYFPLEKPKPNYTDYVFEGIPLLTDVVDLKNFEREWKPFGLPFKIPTYFMLHDWGLRSCKVALNSPLIAQILESPIRYDVILLEHFSNDCMASVAHLLNAPVIALSSCAIMPWHYKRMGSPFINPIMPMNFLPYTDEMGPIDRINNFFHFHTVNTLYNLITQPATDALIAQRFGPGLPSINEIVKNTSLMLINQYYALTGPRPYAPNVVEVGGLQVGPLKPLPKHLLELLDRSPNGIIYISWGSMVNANTLPSAKRDALFQSISQLKEYNFVMRWKSEKILDNEKPSNLYTFDWLPQRDLLCHPKVKSFISHGGLLGTTEAVHCGVPMLVTPFYGDQFLNAGAI…	525
UGT37	UGT37A	9572at7215	LOC108098386	108098386	protein coding	NW_016073404.1	XM_017201254.1	XP_017056743.1	2	MLRDPRCFCVLVLALTSLIYGTQSANILGLFPSLSPSHLIISMSAAKILAEQGHNVTVVTVLDPTVTHKNINLIQVPLTKEEIKQRSEAIGAKQKSTSSNRFISILRMSGQMNSMLRKMADVFKDQRVKDLYLNKGNHFDLVISGYFMNDYQLGFARKVNAPVVVLAPGPPSQMLNSLIGNPNDPVEKNKDMTFGDRLDNFITSLFYGIFVQQINQRNRDYYAELLSDDPNMPEYSEMLKNTSLVFFCSHAASEGSIRANVPAAIEIGGIQIKDKPDPLPKNLEEFLGNATHGAILLSLGSNVQGSHIKRDTVQKMFKVLSKLKERVIWKWEDLENTPGKSDNILYSRWLPQDDILAHPKIKLFINHAGKGGITEAQYHGKPMLSLPVFGDQPGNAFAM…	521
		9572at7215	LOC108087380	108087380	protein coding	NW_016073122.1	XM_017184720.1	XP_017040209.1	2	MVGKTSTFLLVAIALVGFINSSQGANLLGIFPSLSPSHLIIQMSVAKVLAEKGHNVTVVTVLKPVVTHKNITVVRVPLTKEEEKMMSDVIGEMSKTDNKNLLVNLIRMTGQMDFMFEKMAEALKNYRVRDLYLNKDNKFDAVLSGYFMNDFQMGFAKKVNAPIIAVATMPPNQLLNSLIGNPLEVSYVPAFDDSLEKGKGLTFWQRLTGYTKSVFFVGFNYLTERRNRRLYKEVFGDDSTMPEYSDLIKNVSLVFFASHAPSEGPIRPNVPAAVEIGGIQIKDKPDPLPQNMADFLGNATDGAILLSLGSNVKGTHLKPDTVVKMFNVLSKLKQRVIWKWEDLEKTPGKSDNILYSKWLPQDDILAHPKIKLFINHAGKGGITEAQYHGKPMLSLPVFG…	531
		9572at7215	LOC108087083	108087083	protein coding	NW_016073122.1	XM_017184263.1	XP_017039752.1	2	MVRKPSQICLLAIAFAAFISASHGANILGLFTSLSPSHLIIQMSAAKVLAERGHNVTVVTILKPVVTHKNINVIQVPLSKEEEKQMSDAIGEMSKNDNSYIALSLFKMSAQMDFMVRKNAEALMDDRVKDLHLNKGNKFDLVISGFFMNDFQMGFGKKVNAPVIVLATMPPNHLLNPLIGNPQEVLQGVSFPQRLGSYVTSLAFTLFAHLTEKRNRNWYKKLFGDDPSMPEYSEIIKNTSLVFFSSHAHSEGPIRPNVPAAIEIGGIQIKDKPDPLPQNMEEFLANSTDGAILLSLGSNVKGSHLKPDTVVKMFNVLSKLKQRVIWKWEDLEKTPGKSDNILYSKWLPQDDILAHPKIKLFINHAGKGGITEAQYHGKPMLSLPVFADQPRNAEAMVNK…	519
	UGT37B	9572at7215	LOC108093450	108093450	protein coding	NW_016073254.1	XM_017193524.1	XP_017049013.1	2	MIQFTGRRLLAKMVGNSSWLLLQVLALVAGAHGASILGLFTSLSPSHLVIQMSMARILAERGHNVTVVTTLKPPSLHKNITHILVPLEENDLQAFSVLVGGLTKKENSNSHLTMLRSVGQMSEAFSKMGSVMKHQKVRDLYEHPDNSFDLVIVGYFMNSFQLALAHKLKVPQVVALSNPPSLLGDVLGNPREVSYVPSMQLATEPGPMGFGKRVVNLLSSLGHRLFTFVLEQGNARTYREIYGDDPSLPSYGDLNKNISLVFFASHGISEGPIRPNVPAVIEVGGIQVKDRPDPLPRDIEEFLRDTPHGAILLSLGSNLKKEHLQPDTVRKMFNVVSKLKQKVVWKWDDLENTPGRSENILFLKWLPQDDILAHPNISLFITHAGKGGVTEAQYHGKPM…	548
	UGT37C	9024at7215	LOC108098181	108098181	protein coding	NW_016073400.1	XM_017200914.1	XP_017056403.1	1	MSANRCIILWVLAVVVASAQGANILGLFSSHSPSHLIIHMSTAKALAEAGHNVTVVSMLKPKVTHKDIHVIVVPVTKEQELTLENQMTTMAGKKNSIISTMYRLLNGMDVMINAQADLLNDPRFLRIFETKFDLMILGYFLNDFQLGVAAKLKVPVIVDWMTAPNPIIDLFTGNPSEISYVPNIGTVATHPMGLLKRAENLGKHLFMTYISTLLESKVTGIYEKYYGEDKNYPTLNELRRNISLVFVGSHLISEGPIRPLVPAIVEIGGIQVKDKPDPLPKDIEEFLNKSTQGAVFLSLGSNIKSSTVKPEIVEIIFKVLSGLKQNVIWKWEDLENTPGNVSNILYKNWLPQDDILAHPNTKLFITHAGKGGITESQYHGVPMVALPIFGDQPGNAAAM…	525
		9024at7215	LOC108098175	108098175	protein coding	NW_016073400.1	XM_017200908.1	XP_017056397.1	1	MFSVRSVLLLLFAVVASTQGANILGLFSSHSPSHLIIHMSVAKALAEAGHNVTVVSMLKPKVTHKDIHVIVVPMRDDQEEAMEKQMSEMAGEKNSIFSTMNRLLNGLDVMINAQAELLSDPRFQRIYDTKFDLMILGYFINDFQLGVAAKLKVPVIVDWMPAPVPVIDQYTGNPSEISYVPTLGSVVTHPMSLFMRVKNLGISLFFNYITTAFDIKLTRIYNEIFTEKDQPTLNELRRNISMAFVGCHLISEGPIRPLVPAIVEIGGIQVKDKPDPLPKDIDQFLNKSTQGAVFLSLGSNIKSSTVKPEIVQIIFKVLSGLKENVIWKWEDLENTPGKAANILYKNWLPQDDILAHPNTKLFITHAGKGSITESQYHGVPMVALPIFGDQPGNAALMEK…	523
		9024at7215	LOC108098172	108098172	protein coding	NW_016073400.1	XM_017200905.1	XP_017056394.1	1	METQAELLSDPRFQRIYDTKFDLMILGYFVNDFQLGVAAKLKIPVIVNWMAAPIPVIDQFTGNPSEISYVPTLGTVVTHPMSLLMRAKNLVSSLFFQYITYAFENKVTRIYNEIFTEKGQPTLNDLKRNISLVFVGCHLISEGPIRPLVPAIVEIGGIQVKDKPDPLPKDIDLFLNKSTQGAVFLSLGSNIKSSTVKPEIVQIIFKVLSELKENVIWKWEDLENTPGEAANILYKNWLPQDDILAHPNTKLFITHAGKGSITESQYHGVPMVALPIFGDQPGNAALMEKSGYGLASDLLSITEDSLRETLKEVLENKKYSQAIGKFSDLYRDRPLTSKQSAVYWTEYVLRHHGANHLQSPVVHMNFIELNNLDIYALILTFLILFVLLSRLVAKLVWNK…	413	short 5-end
		9024at7215	LOC108090289	108090289	protein coding	NW_016073173.1	XM_017188900.1	XP_017044389.1	1	MLALRSVFLWVVAAVSCCHGANILGLYSALSPSHLIIHMSTAKALAEAGHNVTVVTRLKPKVMHDKIHLIVVPPTREHELAVKNAASDTAGSRNSRLSTKFDLLTRTRVLIDSQADLISDPRFQRVYETKFDLMILGSYFNDFQLGVAAKMKIPVIVNWMMPSSALIDRFVGNPSEISYVPNELTYATARMSFLKRAENALKQLILMYSVVAFDHKFNRIYNEIFPEKDLPTLEELRKNISMVFVGSHLISDGPIRPQVPAIVEIGGIQVKDQPDPLPEDIDQFLNNSTQGAILISFGSCIKSSILKPEIIQAIFKVVSNLKQNVIWKWEDLGNLPGNATNILFKNWLPQDDILSHPNTKLFITHAGKGGVTEAQYHGVPMVAFPIFGDQPINAASMAG…	524	UGT37C2-like
	UGT37D	8050at7215	LOC108098285	108098285	protein coding	NW_016073400.1	XM_017201092.1	XP_017056581.1	2	MTQSRLIGCSLGGLLVALLALQSMPQGTEGSNILGVFTSHSPSHFIVHMSIMKALAEKGHNITVVSSMSPKVTHKSIKHIVIPMSAEDEKILNEGMTGMVKEKPSIWTTMKSIFSSLSLLIDKQVDVLEDKRFQELYLNKGNKFDVVFVGFFFNTYQVALGARFNCPVIASWPGPPMIMVNEVLGNPELLSVPQSHISVAPGKAMDFKQRVQNFVGTLGFNALGLFLHHKYNKFYDRLWGKDKSMPSFEEAQRNVSLAFCNGHGISEGPIRPNVPGIIEIGGIQVKGKPDPLPEDIKEFLDKGKHGAILFSLGSNLKGEHIQPEVVETIFKGLSSVKQQVIWKWDDLKNIPGKSENILYKKWLPQDDILAHPKIKLFITHAGKGGVAEAQYHGVPMLAL…	541
	UGT37E	9704at7215	LOC108098179	108098179	protein coding	NW_016073400.1	XM_017200912.1	XP_017056401.1	2	MIKYSVIACLLVILLGTETQISNGANILGIFGTHSPSHVIVHMAVMKTLADRGHNITVVTQMKPKLAAHENITVIVAPPTPERQKFIKEYMAETSNDKTSIWKTFAKAVVQAGEQFEGQMEFMVHPSFKELYEIPQTKFDLVFLGSMANDFQLGIAAKLNCPVIITWVGVPLPFMDSVVGNVNDPSYVPSLNVVLDEGQNTMNFKQRFGNFFKHSFLSTIYYLLNWKMNQMYIRAFANESSTEFPTYYEMKRRISLLFYNYHSPSEGPIRPTVPASIEIGGIQVKEQPDPLPKELKEFLDNADDGAIFFSLGTNVNTNTFRPDVVDILYKVLSKLPQRVVWKWEDPKNKPGNASNIYFNNWLPQDDILAHPKTKLFITHAGKGGVAEAQYHGVPMLAIP…	545
UGT49	UGT49B	8604at7215	LOC108087809	108087809	protein coding	NW_016073133.1	XM_017185369.1	XP_017040858.1	4	MQFRNTFQILLLSLVALQQLDFGASSRILAAFFFPGKSHFMMTNAIIRELVKQGHEVTFITPFSLAKENLGANYKEIVIPQYDFWPEIKEMTQRNTVLEMTDLPNYTFLRMVNVMGVHSTDFAFEQPEVQAVINEKNKVGKYDLLLAEQFFNEGALILGHLYQIPIITVSTFGHANYLSQLFGIVTPWSYVPHAYMPFTDRMTLWERIENVAISAAEDLSREFSYYPGQDAVLKKHFSKILDRVPSVKELERNISAILLNTYMPLASARPMSYNMIPVGGLHIQKPKALPEDLKKFLDGATHGAIYFSLGSQVRSADLPPEKLKIFLDVFGSLKQRVIWKFEDETLPNLPANVKVQKWLPQADILAHPNVKVFIAHGGLFGTQEAVYNGVPVLGMPVYC…	531
		8989at7215	LOC108098476	108098476	protein coding	NW_016073418.1	XM_017201386.1	XP_017056875.1	4	MLFPIRLLLLGLFGFGNRARILAPFFLPVRSHFMMTNAIIRELVSRGHEVTFITPLSLAKENLGPNYREILLPHYDTWSDISVMMNTKSALDMVDLSKLTQMRLGQHIGIKSTDLALGYSKVQELIHANDKKDKYDLLLVEQFFNEGALMLGHLYQIPVITIATFAYANYFSQIFGFINPLSYVPNVFLPITERMTLWERLENVVITTAEDLLREVSYYPAQDAIIRKYFGELVPQVPTVRQLERNISVILLNSYMPLTSQRPMTSNMISVGGLHILPPNPLPGHIKSFLDDAEFGAIYFSLGSQVCSADMPPEKLNMFLEVFAGLKQRVLWKFESDKMPKLPENVKVEKWLPQADILAHPKVRVFIAHGGLFGMQEAVHHAVPVLGMPFYFDQNVNIK…	524
	UGT49C	7138at7215	LOC108087875	108087875	protein coding	NW_016073133.1	XM_017185460.1	XP_017040949.1	5	MKLVLLFYLLVAGNLYFQPEIVEGSKILAVYAFPGKSHFMMHKALIRELVESGHQVTMVTAFSLEKEKLGSNYTEILIEPVYDFWHDVKLNFGAQHLFELTRMTNYDFLKMLEIIGLKTTEHALRQPKVRALIHAEQKEGVFDLLLAEQFYQESFLALAQLYKIPVVTTSTLGYVNHMSQMMGLITPWSFVPHGFMPFTDRMSFIERLKNSYANFYEDMNRLYNYFPKMDALTKEHFGTVLDEVPKVRNMERQISVMLLNSHAPLTTARPTVDAMVSVGGMHIYPPKKLPADMQAFLDGATEGAIFFSLGSNVQSKDMPVEMLRLFLQVFGSLKQRVLWKFEDETIRQLPENVMVRKWLPQADILAHRNVKVFITHGGLFGTQEGVHYAVPMLGIPIYC…	530
UGT50	UGT50B	7492at7215	LOC108101523	108101523	protein coding	NW_016068821.1	XM_017205897.1	XP_017061386.1	3	MLSDAETKELSIRSFDLAILDGAFPECFLGLIYQFKIPFMYINTVGFYTGSISTAGNPVSYAITPNFYSRFTDTMSLYERAVNTAMQIGQNMMHMYVMRRTHLVLREHLGAHIPHPYEIARNVSFILQNGHAVLSYPRAFYPNVAEVACIHCKSAKQLPRNLEDFIGGSGVSGFIYVSMGSSVKAANMPEALRNMLVKTFARLPYHVLWKYEGSSADIKDLTSNVKLSRWLPQQDILGHPKLRAFVTHGGLLSMYETVFHGVPVVTMPVFCDHDVNSAKAEIDGYAVKLDLQTLSTNQLYKAIMKVIHDPRFRSAARYRQKLFLDQRSSPLETAIYWTEYVLRHKGAYHLQSPSRNMTWWQYYILDVIAVYLILVCGLVLVLKRFEFRSEKLRSLHLLT…	413	short 5-end, short scaffold
UGT301	UGT301D	8238at7215	LOC108096094	108096094	protein coding	NW_016073381.1	XM_017197464.1	XP_017052953.1	3	MELQLQWKCWMFIFLMGLPDFGSGYRILFMGPFPAPSHWLWLEHFQKDLLKQGHHVTSVNNHPTKQPHENLTEIIINPSFDIPKHFPKENIFTMQFVSDFNNLELWWTIGLMTTEHAFKDPKVKKLIEDKNDHYDLVILEQFFHEAFLMFGKRFNCPVVTIGTMGYADNIDHAMGILTPWSLIPHLLLSHTDRMTFSQRAYNAYLSLYDAVMRRWVYLPKMQALAEKYFKGSIEGPLPNVLDLERNISLVLINAHRSIDLPRPSMPGLIDVGGAHIQKPKKLPADLQDFLDKATHGVVYFSMGSYVKSTDLPAEKTALILKAFGQLKQQVIWKFENDSIGDLPSNVMIKKWMPQNDILAHPNVKLFITHGGIFGTQEGIYWGVPMLCIPLYGDQHRNTI…	530
UGT302	UGT302C	9044at7215	LOC108087351	108087351	protein coding	NW_016073122.1	XM_017184691.1	XP_017040180.1	3	MKLTPRQTSFLALLLFCLLSCVSAYNYLVVSHTAARSHYHVGSALAKGLASAGHQVTIVSPFESKKPIKNVKDVTAKGVLSIMQGRMANLLESSKRPITKQIVEFHEMGIEITDILLSDPVVVELMKSNQTFDGVIVEVFLNEAHFGLAEHFKAPLIGLGTFGAISWNTDLVGSPSPPSYVPSALLKFSDHMSFAERVGNLAFLTFEYFFLNYFYLPRQEVLYRKYFPNNKQDFYEMRKNTALVLLNQHVSLSFPRPYSPNMIEVGGMHINRVRKPLPKDIQEFIEGAKHGVIYFSMGSNLKSKTLPLDKRHALIDTFAQLKQRVLWKFEDTELPGKPANVFISDWFPQDDILAHDNVIAFITHGGLLSTTESIYHRKPFVGIPIFGDQFLNMARAEQN…	528
	UGT302E	10067at7215	LOC108087056	108087056	protein coding	NW_016073122.1	XM_017184232.1	XP_017039721.1	2	MRSLLVFWLFLLTAFIGQTWGHSYLIVSHTASKSHHTVCFALAKGLIDAGHEVTLISPFPQNKAINNFTDVDTPNIFTVMAVHKSRILENAKKSVVARYPILSNMGLDLTEGLFKDPAVQELLAQNRTFDGVICETFMNDAHYGFAEHFGAPLITLSTLGATGWTSDLVGSPSPPSXVPHNLLQFGDRMNFWERAQNMGFQIYEFVYQNLINLPRHEVLYKKYFPNNKLDFYEMRKSTSLVLLNTHVSLSNPRPYSPNMIEVGGMHVNRKESSPLPKDIREFIEGAEHGVIYFSLGSNLNSKDLPKEKRKAIVETLRGLKFRVLWKYEEENFPDKPANVFVSKWFPQDDILAHEKVIAFITHGGLLSTMESIYHGKPVVGIPFFGDQFMNMARAEQLGY…	521
	UGT302K	8316at7215	LOC108087389	108087389	protein coding	NW_016073122.1	XM_017184731.1	XP_017040220.1	3	MRLLALILGLLFSLEYCSGYKFLMILNSAGRSHFNIGHALAKGLVNSGHEITVVSVYPLKKPIPGYHDINVPNVINAMKGDMAGLWESIQQPVTHKLITHYQMGFRITRGLFEDPNFQDLLKSNRIFDAVICETFYNDAHYGLAEHFNAPLIGLSTGGGLTFITDMVGSPAPASFVPHIMLPFNDHMTLYERFLNVAFLAYERFLLDYYYLPGQEKLYKEFFPANKRCFYEMRRNASLVLINQHVSLSFPRPYSPNMIEVGGMHIDGKLSKLPEKIEKFINESEFGAIYFSMGSNLKSKDLPPSKVQEILKAFHGLKQRVLWKFELDDLPNKPDNVYISDWFPQTDILAHPKVLAFVTHGGMLSTTESIYHGKPVIGLPIFSDQFFNMAHAEQTGYGIM…	519
UGT303	UGT303A	8345at7215	LOC108087088	108087088	protein coding	NW_016073122.1	XM_017184270.1	XP_017039759.1	2	MSRGTGIAALLLPALIFGLLCPKLVDTENILAIFSYTFDSSYLLVVPYLRSLVERGHQLTVISSVTEMPHIEGVHHIRVAKLDILKQELIDYDYEDFGLSKWTEAQFVSEYFFNCSKFVLEDPGVQELLHNSSAQFSLIILEASHTDALYGFSQHFNAPLVGIAVYGSAWNIDFLVGNSAPSVYEPMSALGYSPGHSLMEKWYNLIFITEERLVERFIYLPKQVDLYKQYFPGVSASIHDLRRRFALILINQHFSMGRVRSNVPNIVEVAGMHLDEPPVPLDDELKRILDEAKHGVIYFSMGLQVLDKWLPPGMLETMLEAFGQLEQQVLWKSHNPAMAKNFRNVFARKWLPQREILNHPNTKIFITHVGLLSIIESIHYAVPQLCLPLFYDQFQNTKR…	527
		8345at7215	LOC108087057	108087057	protein coding	NW_016073122.1	XM_017184233.1	XP_017039722.1	2	MSRGTSIRALLLPALIYGLLCPKLAGSENILAIFSYTYDSPYLLIVPYLRRLLERGHQLTVISSVTEMPHIEGVYHIRVTKLDMLKQEHVDFDYEDFALSKWNEAQLVSEYFFKCSKFVLEDPGVQELLHNSSAQFSAIILQATHTDALLGFSQHFNAPLLGIAAYGSAWNIDFLVGNSAPSVYEPIFALGYSPGHSLMEKWHNLIFITEERLMERFIYLPSQVDLYKQYFPGVSASIHDLRRRFALILINQHFSMGRVRSNVPNIVEVAGMHLDEPPVPLDDELKKILDEAKHGVIYFSMGLQVLDKWLPPGMLETMLEAFGQLEQQVLWKSNNPAMAKNFKNVFARKWLPQREILNHPNTKIFITHVGLLSIIESIHYAVPQLCLPLFYDQFQNTKR…	529
	UGT303B	9723at7215	LOC108091588	108091588	protein coding	NW_016073228.1	XM_017190863.1	XP_017046352.1	2	MRFSYARPVLGVCLLLLVNFNFEQVETANILGIFPYQYTSPFLVVKPFVQSLVQRGHNVTLITPKSMPEVNGVRYLRVTNLNKRIQKLLESDELFDFIINKWRESILATKMYFHMCQDILSDDAVQRMLKDRNEHFDLIMMEATNLDALCGLVEYYNATLVGLSFLNFNWYTEERAGNHAPSIYQPISHIGYSRDYSLLSRIFNWIHITEEMLMESLIILPSQLQLFKKFFGYSEQKFYELRNKYSVILVNDHFSMGNVRANVPNIIEVGGLHLSEPPEPSDESLQRFMDEAEHGVIYFSMGLDILVQFLPDNMQQPMMQAFSQLKQRVVWKNELFNMPNKSENVYAIEKAPQRHILEHPNIRLFITNGGSLSVMEAVYSGVPMLGLPVFFDQFGNLRF…	530
		9723at7215	LOC108091599	108091599	protein coding	NW_016073228.1	XM_017190876.1	XP_017046365.1	2	MRLGSAWLALSLLLHLELGQAANILTVFPYRLPSPFQMVRPLVRALVDRGHKVTMVSPAGLPADIQGVRHIRVPMLNKNMQDFLDNENLLEFFGSKWQEGIMTAKALYDVSYAILSADGVKKIMQDKSERFDMIMMEASHLDALYGLAEFYNATLVGVACMNANWNVDYLAGNSAPSVFEPISPMGYALDDSLISRWHNWIYITEEKLLENLVYRPAQARVFKKFFGYSAEKMVQLRKRFSVILVNSHFSMGGVRANVPNIIEVGGLHLSEPSEPCSAELKRFLDEAEHGVIYLSMGQDVLVKYLPDNMQKPLLEAFARLKQRVVWRSELSLGANKSEKFFIIENAPQRQLLSHPNVRLFITHGGKLSVMEAIDSGVPMLGLPLFYDQFPSLHRAHLTG…	540
		9723at7215	LOC108091592	108091592	protein coding	NW_016073228.1	XM_017190867.1	XP_017046356.1	2	MRFSYARPDLGLYLLLLVNLNFKLGETANILGLFPYQYTSPFLVVKPFVQALVERGHNVTLITSKSMPDVKGIRHLRVSKLNERFQEMFKGDEKFDFLINKWRESIFGAKIYFHMCQEILSDDAVQRILKDRNEHFDLIMMEATNLDALCGLVEYYNATLVGLAFLNFNWYTEELAGNPAPSIYEPISPIGYSRDHSMLSRIYNWIHITEEKLLENLIILPAQLQLFKKFFGYSEQKFYELRNKYSVILVNDHFSMGKVRANVPNIIEVGGLHLSEPPEPCDENLQRFMDEAEHGVIYFSMGLDILVQFLPENMQQPLMQSFSQLKQRVVWKNELFNMPNKSENIYAIKKAPQRHILEHPNIRLFITNGGSLSVMEAVSSGVPMLGLPVFFDQFGNLQW…	530
UGT304	UGT304A	9960at7215	LOC108087091	108087091	protein coding	NW_016073122.1	XM_017184272.1	XP_017039761.1	2	MFSAGRWLLPLFWLISNATCWINGARILVIAPFETHSQCLLLMPYIEALAERGHQLTVIHAFKHCKPVGNETYIRISDNNNVFAEFEEFMVYATTNKWEEMNSMARIMINAGLNVLNNAEVRALMKSNTTFDAVVVEAGFTDVLFGLGELFNATLIGISTCGADWNLNTLVGHGVSVLVEPLMPMSAIPVRNVWDRIYMWYYNTEEWLLLNLVFIPKLRLVHDHFFGHLKKSFVETRQGFSLMLLNQHFSLFRARSSVPGMIEVGGFHIPKMDPTLPEDLQIFIDEAEHGVIYFALGVELQSRDLPQEFQKMLLKIFASLPQRVIWKFEGKHPANVSNNVYLSKMLPQQAILAHPNVKVFISHGGMLSIFEAVYYGKNIIGLPLFYDQFRNLEVLVEEE…	532
UGT305	UGT305A	13042at7215	LOC108100701	108100701	protein coding	NW_016073435.1	XM_017204726.1	XP_017060215.1	4	MKTVSLLHVVILLLTFDLSKAAHILCLVSTAKHNNPGWSQPLFDALLANGHSLVVISTAPNPEPKKQVDGLLYYHLSNDYDVMQKHFIRDNPREYQSMISLNQLLVWYEVLLGSCRSVLNSDSMNSKLPELTAKLAVDFDLIITDVTQGMECLMDAYPSWRSKPILGLSAGKLTPDLVALLQAENTINPARIPHHISQMPKKMGFLNRLHNHVMYYAEPLIRIVIVKPVLNGLVSRENAFPTLQLVLLNTHSTLDYVQNLPPGVIEVGGLHIKSKANPLPKYIQAFTDQFIDGIVYINMPYIEFIAGKGIPAMIEMIQNNPNCGFIWNVEQLQDIPLEISNLLTLHVDQSLQQDILATPFVKGFLNHGDSFSLQEAVHNGIPVIVLPLKLEEFNNAQRV…	577
UGT307	UGT307A	13310at7215	LOC108100121	108100121	protein coding	NW_016073433.1	XM_017203874.1	XP_017059363.1	2	MHRSPVSLSLLWLISTFFLLSSNSTLVNTHHILGLFVNVHRSQLLVHLAVCQALLQKGHQLTLVTTLPLGDYELQGNVTHIYIPWKQPAEENRHESSSDLLERLERRFKRLEHAGDLLGQPEWRNFMKSPPHTSYDLLLMGYHFNDHLLGVAAHFNCPVAIISTQQPTGFVNSLMGNPEERWYVPQPYDGHQRSGISAWIFGVWEKLMEVIARRVLARIYRLHFPEPTYPEFETMRKSVVLALNNHHMISEGPIAPVVPNMVDIGGIVLEQILYSNFLDLTITNRSIIIFSLGSRFTWRKSPQKLVQTFTKAFSHFHDYDIYWTYDGSNGSDISSDYPHLKVSKWWPQRELLASGRVRLFITHGGKGSISEALYYGVPMLGLPLIGDQRANLQRMQSKN…	504
UGT316	UGT316A	8475at7215	LOC108088286	108088286	protein coding	NW_016073146.1	XM_017186007.1	XP_017041496.1	3	MQILQVLLATLLCSFVLGANILAVFPSVWKSHYLFGRRLLQELVGSPANYSVTLISPHAAQENADEGIPRIRELRIEGLRENWLDMGMSFEAEEMRSQSVMERFTRLIYAGTTNVDILLSDLQVRKLLTSGEKFDLLIVDLFLSDALLGLAFYYGIPTVAISPTGANSWLNNMFGNPQSSSLDPSNFLPFTERMNTRQRILNSLMSTFERLTYNFFHLISQQSVYTNHFEMLVKELPLYKDLTKNLSLALINSHPGLHYSRAYLPNMVEVGGLHLSPSNELQLPKHLLSFIESAPSGVIYFSLGADVQTAQLPQEKLSIILDVFGHLTEFHFLLKWEREDFTVEQELPANVMIADWWPQQAILSHQQVKMFISSCGQLSVWESINGLKPILAIPILAEQ…	637	3 exons!
UGT317	UGT317A	11614at7215	LOC108096756	108096756	protein coding	NW_016073388.1	XM_017198616.1	XP_017054105.1	4	MESEWNRLILLALLGLAVGRNSEAAKILVLFPHANEGHFAVMRTLVTELASRQHIVEVYTGHGLGETLDNVTETVTAEYPFWSELQKHAAPKGNLADLGRLPTEKLRQSLAVVGAQALDKFLAQEPIQKLLKMSYLEFDFDVILVDYFYTEALLALGALHQRPVIGIISTDFASYMDAVHETLVPAACSPIDFNSDFSQLGFSERLGNIRECIARRKQFTKNHYGSQEQLVAKYFKLQQSIEELQANQLSLLLLNSHVPLMTPRVSIQQIVPAGGLHIRGPKELPWNVKRFLDEARPAVIYVQLGNEQPCGQLAKDKLDALLTFFSARKESVIWTCHDVKTLEGLPKNVMIQHAVPQIDILAHPRVKVFLTNGDLLNLQEGIVRNVPILGLPLFQHEKR…	529
TOTAL	38

## Sheet: Dgri
Drosophila grimshawi (taxID:7222)
Annotation release: 102
Assembly: dgri_caf1 (GCF_000005155.2)
Family	Subfamily	OrthoDB group (v9)	OrthoDB group (v10)	NCBI Gene symbol	NCBI Gene ID	Gene type (NCBI)	FlyBase symbol (retired)	FlyBase gene ID (retired)	Gene type (FlyBase)	Scaffold (NCBI)	mRNA accession(s) (NCBI)	Protein accession(s) (NCBI)	Exon count	Protein sequence	Protein length (aa)	Notes
UGT35	UGT35A	EOG091908E6	9688at7215	LOC6564335	6564335	protein coding	Dgri\GH19422	FBgn0126887	protein coding	NW_001961675.1	XM_001990532.2	XP_001990568.1	2	MELFRSVLFITLLYQLLAALGVGVQAAQILAVFPFPGKSQYIFAEQYLKELARRGHNVTVINTFGSSQIDPNFKVIGATKIHELMAAFGSADYDQQASQWTILTMTTQFLNMLTTSVLDDAAVQQLLQSEQAFDLVLLETVQTEALFGLAQHFRALTMGISSYGTDRHIDDLMGNISPLSYNPMLLSSRTDHMSYEQRLWNLWDACLSWLHKHWVHLPSQEKLYEQYFPQASKTLEQVLDSFSLMLLGQHFTLSYPRPYLPSMIEVGGLHLQQERDPQPLPDDLATFVTGASHGVIYFSMGSNIKSSDFPAPTRQVLLQVFGSLKQRILWKFELEQLDDLPENVLISKWFPQPDILAHPNVKLFITHGGLLSTIESIYFGKPVLGLPVFYDQHLNVERA…	529
	UGT35B	EOG091905V4	8028at7215	LOC6564336	6564336	protein coding	Dgri\GH19423	FBgn0126888	protein coding	NW_001961675.1	XM_001990533.2	XP_001990569.1	2	MFSLRLSSALVLIFMLPHLLEGARILAIFPFAGPSQYINVLPYLKGLAARGHEITSVNAFPQKEPVKNFRDIPVPEVIESYEELITELSNEMNLWKENNFCNAFFIGTTKSVLRNAQVQRELLQPGKDHYDLIIVEVLRTDALYGFAAHFNAPLIGFSTFGTDWNIDETVGNTSPLSFTPLPTSGFTDHMTFGERVRNFLQTSIAWLNWKLVHLPLQVKLYEQYFPHIAKSKPLMEVSKNFSLMLLNQHFSLSYPRPHVPNMIEVGGLHISHKPAPLPKSIEDFVVGAGSAGVIYFSLGSNIKSNSLPLERRQMLLQVFASLPQRVIWKFEDDQLVNKPANVLIGKWFPQPDILAHPNVKLFITHAGLLSTTESIHHGKPVLGLPFFYDQFQNVERAKR…	524
	UGT35C	EOG091909TA	11638at7215	LOC6563449	6563449	protein coding	Dgri\GH18172	FBgn0125640	protein coding	NW_001961675.1	XM_001990534.2	XP_001990570.1	2	MRLFTILLLTLMSLVGRAPKSEGAKILATFTFPGRSQYIFAESYLKALAARGHEVTVINAFENKPVPNMRFITIPKIHEHYEEIIGLLSVNGYWKKQMVYSSMVSIVSKCFFQDEKVQQLMKSDEKFDLLIAEVLLTESVFGLAQHFNASLMGFSTYGNDYYIDELLGNISPLSYSPLITSPRCNPMSFYDRLENHFEFWIEKAVYWLIHHPKMELEYAKYFPQATKTLNEVLDSWSLILLGQHFSLSHARPYMPNMIEVGGLHISHKPKPLPADINQFIESSPDGVIYFSLGTNIKSKDLPVETKDTLLKVFSGLKQRVLWKFEDDQLPNKPDNVLISKWFPQPDILAHPKVKLFITHGGLLSTIESIYFGKPVLGLPVFFDQFMNVKHAARKGFGLS…	518
UGT36	UGT36A	EOG091906AF	10197at7215	LOC6566752	6566752	protein coding	Dgri\GH13698	FBgn0121174	protein coding	NW_001961678.1	XM_001993192.2	XP_001993228.1	3	MTTRKAEESKRLALIVLYCAVLSGASGGASGGASGGASGGASGAAGVEAGNVLAVFPHFGYSHFKVALPILNELSRRGHHLTVISYVQNPEAPQLANYEQLLLSSATEDQSSTTINVVPLSEHTPTRSLKVLLQEYYDLYGNGQISCELLYASGHVETVLERHKQKPYDLLLTEYFSTDCQLSLAKLLELPIIGLSTCALMPYYYDRIDLPDTPAYVLSEFVGFKQPLSWSERLLNFAQAKLLKLIYRLHTNRADNALIKRHLNLDIDVDAVARNQTAFILGNQHYSHMGSRPRTQQFLEVGGVHITHESQKQLTPKIVQFLQQSKHGIIFISWGSMVRASSIDDDKLTAIIHVLQQLPFNVIWKWEAEEQPKPQLDASKFLFVKWAPQLALLCQPQVR…	565
	UGT36D	EOG091902ZF	3452at7215	LOC6561445	6561445	protein coding	Dgri\GH10546	FBgn0118027	protein coding	NW_001961674.1	XM_001988458.2	EDW03361.1	4	MLLLRSLLLLPALLLALLQVRVEAGRPLKVLGLFPHPGVSHFHFFQPLMQALAEAGHDVHVVSHFPLKNPTVRYKDYPLTGMDKLTNSVDLKMFDNRAFYTLYFEFFMLYEWGKQACNLTLRSDALHEVLRRRAGYYDVIIVEQFNSDCMMGVAHQLQAPVIALSSSAMMPWYFENMGVPIIPSYIPCLFLGQSQDMNFVGRFANWITFHSFNLMYKMFSIPAADALVQYKFGHETPSVGKLAKNTSVFFVNQHYALSGPKPLPPNVIELGGLHIQKAKPLSDELQRLLDNAEHGVIVISWGSMIRANSLSADKRDGIVRAATRLRQQVIWKWENETLPNKPPNMHVMEWLPQRDILCHPNVKVFMTHAGLMGSTEAAYCGVPVVATPMYGDQFLNAAA…	520	LOC6561445 encodes a protein of 1041 aa and should be split back into GH10546 & GH10547
	UGT36E	EOG0919068C	12663at7215	LOC6561445	6561445	protein coding	Dgri\GH10547	FBgn0118028	protein coding	NW_001961674.1	XM_001988458.2	EDW03360.1	3	MSENCITKLILLISLFSVSSGQLKILGLFPHPAPSHFQFFHPLMRQLAQSGHSVDVVSPFPDKQSPSGYKDYVLPSVSLGNQLGLDMFEENSLTFLQPYIEFFILSEYGKVACQSTLNSDALAQVLQHPAGYYDIIILEQFNTDCMMGVAHQLQAPVVAMSSCALMPWHYERMGAPIIPSYISALFLGHSQDMNFAGRLNNWITTHTLNWLYNWFSVPAADDLLRQRFGAGLPSTGELVKRTSLMLLNQHFSLSGSKPLPPNVIEVGGIHMKKEQALSDDLQQLLDNASEHGVILISWGSLLKAISLSSTKRAALLRAVARLPQQIIWKWENETLKNQPANVHIMKWLPQRDILSHPNVRVFFTHGGLMGLTEAVSSGVPIVGMPVLGDQFLNVAALVQ…	518	LOC6561445 encodes a protein of 1041 aa and should be split back into GH10546 & GH10547
	UGT36F	EOG091905Y5	n/a	LOC6561446	6561446	protein coding	Dgri\GH10545	FBgn0118026	protein coding	NW_001961674.1	XM_001988459.2	XP_001988495.1	5	MRHYWLVLLLLGLALSTDLRETEAAEILGLFGHPGKSHFDFFRPIFVALAERGHNISMYSYFPLKQPVANYTDYVFEGMPLLTDIVDLRNFERESLLLGQPFKVPTFFMLHDWGLRSCKVALNSPHVAQLLSSPRRYDVIILEHFSNDCLAAVAHLLDAPVIALSSCAIMPWHYKRMGTPFINPITPMNFLPYTDEMSFVARMNNFLHFHTVNLLYSFITQPATDELIAERFGYGLPPINDIVKNTSLMLINQHHSLTGSRPYAANVVEVGGLQVGPSKPLPQHLEKIFDSSNLGIIYISWGSMVDSRTLPKVKLQALFDTIAQLPGYTFVMRCTNQTLSEENKPNNLYTFDWLPQRDLLCHPRVKAFISHGGLLGTTESVYCGVPMLVTPFYGDQFLN…	530	OrthoDB grouping discrepancy - confused by Dmoj\GI20954 split??
UGT37	UGT37B	EOG091906LE	9572at7215	LOC6561778	6561778	protein coding	Dgri\GH10731	FBgn0118212	protein coding	NW_001961674.1	XM_001988104.2	XP_001988140.2	2	MEGSANRILLLAIVGAVFISGTQSANILGLFLSLSPSHLIVEMSMAKVLAENGHNVTVVTMLKPPVTHKDFNIVQVPLSEEELLVMSTTIGQMVASENSNLILSVFRSMGQMKFLFNKMKEAMMDQRVKDLYENKDNKFDLAMIGFFLNNYQIGIAHKLKVPVVLAAPMPPNQLFSNLLGNPKLISHVPADPKGQRMTFTERLKNYFTSCAFALLTLIIDSNSANSYKELYGDDPNMPDHADLNKIISLAFFNSHSISEGPIRANVPAIIEVGGIQIKDTPDPLPKEIGSFISNATDGAILLSLGSNVKGTHLKPDTVQKMFNVLSKLKQRVIWKWEDLDKTPGKSDNILYSKWLPQDDILAHPNIKLFINHAGRGGITESTFHGKPMLSLPVFGDQPG…	530	EDW03007.1	MSMAKVLAENGHNVTVVTMLKPPVTHKDFNIVQVPLSEEELLVMSTTIGQMVASENSNLILSVFRSMGQMKFLFNKMKEAMMDQRVKDLYENKDNKFDLAMIGFFLNNYQIGIAHKLKVPVVLAAPMPPNQLFSNLLGNPKLISHVPADPKGQRMTFTERLKNYFTSCAFALLTLIIDSNSANSYKELYGDDPNMPDHADLNKIISLAFFNSHSISEGPIRANVPAIIEVGGIQIKDTPDPLPKEIGSFISNATDGAILLSLGSNVKGTHLKPDTVQKMFNVLSKLKQRVIWKWEDLDKTPGKSDNILYSKWLPQDDILAHPNIKLFINHAGRGGITESTFHGKPMLSLPVFGDQPGNAEKMANDGFGLSLSLSTLEEQNFHESIVEILSNPQYTQKVK…	488
	UGT37C	EOG091904GQ	9024at7215	LOC6561788	6561788	protein coding	Dgri\GH11566	FBgn0119046	protein coding	NW_001961674.1	XM_001989117.2	XP_001989153.1	1	MVGIRLSIAALCLLLVAPPAWGANILGLFTSHSQSHLILHMSMIKTLAESGHNVTVVSMVQPTVMHKDIHLIVIPMPEEQEKALDNQMKEMAGQKNSVFNTMTRLLSGMGIMIESQLDLLSHPRFQRIYETKFDLMFIGYFINDFQLGVAAKLKVPVIFAWMQAPMTVIDDLIGNPKEISYVPIMGTALGPGERMGFFKRAQNFGMDLMIRSLFLVFKARSTSYYERQFGNEPKDFPTLEEMQRNISLVFTHSHLVSEGFIRPLVPGCVEIGGIQIKEQPDSLPEDIAQFLEGAKHGGILLSLGSNIKSTAVKPELVQSMFKVLSGLKQRVIWKWEDLDNTPGKSANILYKKWLPQDDILAHPNIKLFITHAGKGGITEARYHAVPMVALPIFGDQPTN…	529
	UGT37D	EOG091905SF	8050at7215	LOC6561790	6561790	protein coding	Dgri\GH11568	FBgn0119048	protein coding	NW_001961674.1	XM_001989119.2	XP_001989155.1	2	MSQQTGSLISCTFVCLLLAFFAGQSLPVEGANILGVFTSHSPSHLIIHMSAMKALAEAGHNVTVVCTSVPKVTHKSIKQIVIPLTEEEEKQLNAGMTGMAKEKPSIINTFKNLLGSLSMYIDKQVDVLEDKRFTDLYKNKDNKFDAVVFGFFFNYYQVGLGSLFNCPLILSWTSAPMSIVDESVGNPELIALVPSMNVAVKPGQAMNFKQRLANYFGTTLFRFIGFYLETKNVVFYDRLWGKIPDMISYDEAKKNVSLALCNSHAISEGPVRPNVPAVIEIGGIQIKEKPDPLPQDMQEFLDNAKNGAILLSLGSNLKSENVKPESVEKIFETLSKLKQRVIWKWDDLKHTPGKSANILYKSWLPQDDILAHPNIKLFITHAGKGGVAESLYHAKPMLA…	546
	UGT37E	EOG091905OT	9704at7215	LOC6561789	6561789	protein coding	Dgri\GH11567	FBgn0119047	protein coding	NW_001961674.1	XM_001989118.2	XP_001989154.1	2	MVGQSVIFRLLMILAPLLLLESPPADCANILGLFSTISPSHLIVHMSVMRTLADRGHNVTIVSALKPKLVPHENITVIMAPFSEELNARIALHLENSSKEKSNIFYSIMKTMNTLLDSQLEFLKHPNVAAIYEKPQVKYDLLVLGYVMNDFQLGVAAKWDIPIVVSWIMGPFGFIDDQVGNIYDPSYVPSLPMSNNKDARVLDFGLRLRNFGIWICMKAITSAIDTQMNKYYKLAFGQEDSDFPTYHEMRRRISLLFYNYHSLSEGPVRPTVPQSIEIGGIQIKDQPDPLPNELAEFLGNATNGAIFFSLGTNVKATFFQPHIMEAIFNVLARQPLSVIWKWDDLEHKPGQAANIYFNSWLPQDDLLAHPNIKLFITHAGKGGVAEAQYHGVPMLALPI…	533
UGT49	UGT49B	EOG091906W8	8604at7215	LOC6559521	6559521	protein coding	Dgri\GH20037	FBgn0127501	protein coding	NW_001961673.1	XM_032734057.1	XP_032589948.1	4	MQPKNVLKFLLLGLVALQHFEIGAGSRILAAFFFPGKSHFMMTNAIIRELVQRGHEVTFITPFTLANENLGSNYTEVLLPQFNIWRSILEMWKVKSVLDMRDIDTLTFIKMVMVMGSETTNFAFEQKEVLNLINAKNKVGKFDLLLAEQFFNEGALLLGHLYQIPIITIFTFGFANYLSPLVGIVTPWSYVSHGWKPYSDRMSLSERIDNVYCSVMEDIIRQFWYYPEQNEILQRHFSKQFKDLPTIKQLESNISVILLNAHMPLEPPRPLSFNMIPVGGLHIKPAQPLPTEMQKFLDEAEHGAVYFSLGSQVKSSEFPPEKLKIFLDVFRSLKQRILWKFEDDKLPNKPANVMVQKWMPQSDILAHPNVKVFISHGGLFGTQEAVYHGVPVLGMPVYA…	530	EDW02190.1	MLDLRPRLRYRCTSAPNRLTASKLSTAARRWSRSNWPTMQLQVQKGHWHTQPKNVLKFLLLGLVALQHFEIGAGSRILAAFFFPGKSHFMMTNAIIRELVQRGHEVTFITPFTLANENLGSNYTEVLLPQFNIWRSILEMWKVKSVLDMRDIDTLTFIKMVMVMGSETTNFAFEQKEVLNLINAKNKVGKFDLLLAEQFFNEGALLLGHLYQIPIITIFTFGFANYLSPLVGIVTPWSYVSHGWKPYSDRMSLSERIDNVYCSVMEDIIRQFWYYPEQNEILQRHFSKQFKDLPTIKQLESNISVILLNAHMPLEPPRPLSFNMIPVGGLHIKPAQPLPTEMQKFLDEAEHGAVYFSLGSQVKSSEFPPEKLKIFLDVFRSLKQRILWKFEDDKLPNKP…	579
		EOG091906W8	28542at7215	LOC6559522	6559522	protein coding	Dgri\GH20036	FBgn0127500	protein coding	NW_001961673.1	XM_001987288.2	XP_001987324.2	4	MQPKSALKCLLLGLVALQHFEIGAGSRILAAFFFPGRSHFMMTNAIIRELVQRGHEVTFITPFTLANENLGSNYTEVLIPQYNFWPTVLETTKINTVVELTNVPTLKLLKLFYIMGLESTNFAFEQQEVLKLIHAKDKDDKYDLLLVEQFFNEGALFLGHLYQIPVIDIFTFTFANYMSSLVGVVTPWSYVAHGWKPYTDRMSLLERIDNVYCSLTEELMRQFWYYPAQDELLNRHFSKHFDKLPTIKQLERNISVILLNTYMPLEAPRPLSFNMIPVGGLHIKPAQPLPTEMQKFLDEAEHGAVYFSLGSQVKSSEFPPEKLKIFLDVFRSLKQRILWKFEDDKLPNKPANVMVQKWMPQSDILAHPNVKVFISHGGLFGTQEAVYHGVPVLGMPVYA…	530	EDW02191.1	MMTNAIIRELVQRGHEVTFITPFTLANENLGSNYTEVLIPQYNFWPTVLETTKINTVVELTNVPTLKLLKLFYIMGLESTNFAFEQQEVLKLIHAKDKDDKYDLLLVEQFFNEGALFLGHLYQIPVIDIFTFTFANYMSSLVGVVTPWSYVAHGWKPYTDRMSLLERIDNVYCSLTEELMRQFWYYPAQDELLNRHFSKHFDKLPTIKQLERNISVILLNTYMPLEAPRPLSFNMIPVGGLHIKPAQPLPTEMQKFLDEAEHGAVYFSLGSQVKSSEFPPEKLKIFLDVFRSLKQRILWKFEDDKLPNKPANVMVQKWMPQSDILAHPNVKVFISHGGLFGTQEAVYHGVPVLGMPVYADQYLNINKGKVAGYALGVDYRTVTEEELRYSLTELLENPK…	490
		n/a	8604at7215	LOC6567252	6567252	protein coding	Dgri\GH18740	FBgn0126207	protein coding	NW_001961679.1	XM_001993831.2	XP_001993867.2	5	MQARCALKFLLISLVALQEFQLGTGARILAAFFFPGKSHFMMTNSIIRQLVKNGHEVTFITPFSLESENLGSNYKEILLESYDFWTEMKEMSNREIILDMADVTTLTFIRMLHVIGIHSTDFAFGQPAVKALINAKDKLGKYDLLLAEQFYNDGALILGHLYQVPVITVSTFGNTNYFTELAGIIAPWSYNPHSFLTYTNRMTFAERLFNFFICGTESLMRNFLFYPGHDAVLRKHFSNVLDVVPTVKQLHRNISAILMNNYMPLESPRPISVNMISVGGLHILPPKPLPQQLQTFLDGATHGAIYFSLGSQVRSADLPPEKLKVFLDAFGGLKQRVLWKFENDSFPNLPANVMIQKWMPQGDILAHPNVQVFIAHGGLFGMQEALQYGVPVLGMPVYC…	531	EDV94603.1	MMTNSIIRQLVKNGHEVTFITPFSLESENLGSNYKEILLESYDFWTEMKEMSNREIILDMADVTTLTFIRMLHVIGIHSTDFAFGQPAVKALINAKDKLGKYDLLLAEQFYNDGALILGHLYQVPVITVSTFGNTNYFTELAGIIAPWSYNPHSFLTYTNRMTFAERLFNFFICGTESLMRNFLFYPGHDAVLRKHFSNVLDVVPTVKQLHRNISAILMNNYMPLESPRPISVNMISVGGLHILPPKPLPQQLQTFLDGATHGAIYFSLGSQVRSADLPPEKLKVFLDAFGGLKQRVLWKFENDSFPNLPANVMIQKWMPQGDILAHPNVQVFIAHGGLFGMQEALQYGVPVLGMPVYCDQHYNINMGKAAGYALGLDYRTISAEELRSSLLALLENPK…	491
		EOG091906W8	8604at7215	LOC6559523	6559523	protein coding	Dgri\GH20035	FBgn0127499	protein coding	NW_001961673.1	XM_032734060.1	XP_032589951.1	?	QPKNVLKFLLLGFVALQHFEIGAGSRILAAFFFPGKSHFMMTNAIIRELVQRGHEVTFITPFTLANENLGSNYTEVLLPQFNIWRTILEMSKGKSVLDMTDMDTLTFIKMAMVMGSETTNFAFEQKEVLNLINAKDKVGKFDLLLAEQFFNEGALLLGHLYQIPIITMSTFGFANYLSPLVGIVTPWSYVSHGWKPYSDRMSLSERIDNVYSSLMEDIIRQFWYYPAQNEILQRHFSKQFKDLPTIKQLESNISVILLNAHMPLEPPRPLSFNMIPVGGLHIKPAQPLPTEMQKFLDEAEHGAIYFSLGSQVKSADLPPEKLKIFLDVFRSLKQRILWKFEDDKLPNKPANVMVQKWMPQSDILAHPNVKVFISHGGLFGTQEAVYHGVPVLGMPVYAD…	529	LOC6559523\GH20035 should be divided into two gene models, a and b: 'a' is a 268 aa-long truncated gene encoding UGT49C-like protein; 'b' is a 529 aa-long gene encoding UGT49B-like protein with an N-terminal missing.
	UGT49C	n/a	n/a	LOC6559523	6559523	protein coding	Dgri\GH20035	FBgn0127499	protein coding	NW_001961673.1	XM_032734060.1	XP_032589951.1	?	MHLQALRLALLCSVLGALTQVRPVDGAKILAVYAFPGKSHYMMHTALIRELIESGHQVTMIAAFSLESQQLGSNYTELLIEPVYDFWHDVKLNFGVQHLFDLTRMKNYDFLKMLEIIGLKTTEHALLQPKVQSLIHATETEGVFDLLLAEQFYQEAFLALAYKYNIPIVTTSTLGYENHMSQMMGLITPWSFVPHGFMPFTDRMSFLERLRNTYVSLYEDLDRLYNYFPKMDNLAKQHFGNVLADVPKVRQMEKQISVMLLNSHARAL	268	LOC6559523\GH20035 should be divided into two gene models, a and b: 'a' is a 268 aa-long truncated gene encoding UGT49C-like protein; 'b' is a 529 aa-long gene encoding UGT49B-like protein with an N-terminal missing.	MHLQALRLALLCSVLGALTQVRPVDGAKILAVYAFPGKSHYMMHTALIRELIESGHQVTMIAAFSLESQQLGSNYTELLIEPVYDFWHDVKLNFGVQHLFDLTRMKNYDFLKMLEIIGLKTTEHALLQPKVQSLIHATETEGVFDLLLAEQFYQEAFLALAYKYNIPIVTTSTLGYENHMSQMMGLITPWSFVPHGFMPFTDRMSFLERLRNTYVSLYEDLDRLYNYFPKMDNLAKQHFGNVLADVPKVRQMEKQISQPKNVLKFLLLGFVALQHFEIGAGSRILAAFFFPGKSHFMMTNAIIRELVQRGHEVTFITPFTLANENLGSNYTEVLLPQFNIWRTILEMSKGKSVLDMTDMDTLTFIKMAMVMGSETTNFAFEQKEVLNLINAKDKVGKFD…	786
		EOG091905U3	7138at7215	LOC6571655	6571655	protein coding	Dgri\GH20997	FBgn0128459	protein coding	NW_001968168.1	XM_001997802.2	XP_001997838.2	5	VTMIAAFSLESQQLGSNYTELLIEPVYDFWHDVKLNFGVQHLFDLTRMKNYDFLKMLEIIGLKTTEHALLQPKVQSLIHATETEGVFDLLLAEQFYQEAFLALAYKYNIPIVTTSTLGYENHMSQMMGLITPWSFVPHGFMPFTDRMSFLERLRNTYVSLYEDLDRLYNYFPKMDNLAKQHFGNVLADVPKVRQMEKQISVMLLNSHAPLTTARPTVDAMVPVAGMHIYPPKQLPADMQSFLDAATDGAIFFSLGSNVQSKEMPADMLRLFLRVFGSLKQRVLWKFEDDSIGQLPENVMIRKWLPQVDILAHPNVKVFITHGGLFGTQEGVHYAVPMLGIPFYCDQHLNMNKAVLGGYAISLHFQSITDDLLRNSLLQLIHNSSYQEQVQRVSRIFRDR…	475	5-end short (short genome), EDW04367.1	MIAAFSLESQQLGSNYTELLIEPVYDFWHDVKLNFGVQHLFDLTRMKNYDFLKMLEIIGLKTTEHALLQPKVQSLIHATETEGVFDLLLAEQFYQEAFLALAYKYNIPIVTTSTLGYENHMSQMMGLITPWSFVPHGFMPFTDRMSFLERLRNTYVSLYEDLDRLYNYFPKMDNLAKQHFGNVLADVPKVRQMEKQISVMLLNSHAPLTTARPTVDAMVPVAGMHIYPPKQLPADMQSFLDAATDGAIFFSLGSNVQSKEMPADMLRLFLRVFGSLKQRVLWKFEDDSIGQLPENVMIRKWLPQVDILAHPNVKVFITHGGLFGTQEGVHYAVPMLGIPFYCDQHLNMNKAVLGGYAISLHFQSITDDLLRNSLLQLIHNSSYQEQVQRVSRIFRDRPI…	473
UGT50	UGT50B	EOG091905X3	7492at7215	LOC6556546	6556546	protein coding	Dgri\GH16830	FBgn0124301	protein coding	NW_001961672.1	XM_001984995.2	XP_001985031.1	5	MYRICSLLFVLFTGQALGADILMATMGGTKSHKIPFWELAKGLINRGHNITFLSGFPADFHIDGLHEVSPASLVEYISNYTNWDLLGARMNGEMPIKPWDGLRFAFESCEAMLSDPDTMDLANRTFELAILDGAFPECLLGLIYQHRTPFMYVNTVGFYMASLSRAGNPASYAVTPNFYSRLTDTMSLYERALNTGMQIGQNILHNYVMRRTHRILRDHLGSHIPHPYDMSRNVSFILQNGHAVVSYPRPFLPNVAEVACIHCKPARPLPKDLDDFISASGASGFIYVSMGSSVKAANMPESLRRMLVKTFARLPYNVLWKYEGNEADMQDLTPNVKLSRWLPQQDILGHSQLRAFVTHGGLLSMFETVYHGVPVVTMPVFCDHDVNSAKAEVDGYAIK…	522
UGT301	UGT301D	EOG091906Q3	8238at7215	LOC6562342	6562342	protein coding	Dgri\GH11213	FBgn0118694	protein coding	NW_001961674.1	XM_001988487.2	XP_001988523.2	3	MQMQLQSRSLLWLFLLVINGLGGNAYRILFMGPFPAPSHWMWLEHFQRDLLKRGHEVTSINNHPTKTPHENLTEIILNPTFDIPKHFPKKNIFSMRFASDFQNLQMWWLIGQMTTEHALQDVQVQRLIASQDEHYDLVILEQFFHEAFLMFGQKFKCPVVTIGTMGYADNMDHAMGILTPWSVIPHLLLPHTDQMTFTQRVYNTYLSVYDAAMRRWWYLPRMQQIAEKYFGAAIKGALPHVHDLERNISLMLINSHRSVDLPRPSMPGLINVGGAHIQPAKELPHDMQNFLDNATHGVVYFSLGSYMKSTDMPPEKTAQILQAFGKLKQKVLWKYENASIGQLPANVMISKWMPQNDILAHANMKVFITHGGIFGTQEGIYWGVPMLCIPLYGDQHRNT…	531	EDW03390.1	MQMQMQLQSRSLLWLFLLVINGLGGNAYRILFMGPFPAPSHWMWLEHFQRDLLKRGHEVTSINNHPTKTPHENLTEIILNPTFDIPKHFPKKNIFSMRFASDFQNLQMWWLIGQMTTEHALQDVQVQRLIASQDEHYDLVILEQFFHEAFLMFGQKFKCPVVTIGTMGYADNMDHAMGILTPWSVIPHLLLPHTDQMTFTQRVYNTYLSVYDAAMRRWWYLPRMQQIAEKYFGAAIKGALPHVHDLERNISLMLINSHRSVDLPRPSMPGLINVGGAHIQPAKELPHDMQNFLDNATHGVVYFSLGSYMKSTDMPPEKTAQILQAFGKLKQKVLWKYENASIGQLPANVMISKWMPQNDILAHANMKVFITHGGIFGTQEGIYWGVPMLCIPLYGDQHR…	533
UGT302	UGT302C	EOG091905ZI	9044at7215	LOC6563453	6563453	protein coding	Dgri\GH18167	FBgn0125635	protein coding	NW_001961675.1	XM_001990538.2	XP_001990574.1	4	MSQSSSKTGFIGLTLLCLLSCVASYNYMVVLPCAARSHYNVGSALAKGLAAAGHQVTLVSPFALKKPIKNINDLPVPSILKAMSGDIGNLLKTSEAPIIQQILGFYDMGIRLTGVLLSDSSVIELMQSNQTFDAVICEVFLNEAQFGLAEHFKAPLIGMGTFGAISWNTDLVGTPSPPSYVPHTLLKFSDHMSLVQRVINLAFLSYEYLFMKLYYLPQQEQLYTKYFPNNKQNFYDMRKNTALMLLNQHVSLSFPRPYSPNMIEVGGMHINRKRQPLPQDIEEFIKGAQHGVIYFSMGSNLKSKDLPQQKRLELIKTFSKLKQRVLWKFEEPNLPGKPENVFISDWFPQDDILAHENVILFITHGGLLSTTESIYHGKPFVGIPMFGDQFLNMERAEQN…	526
		EOG091905ZI	9044at7215	LOC6563451	6563451	protein coding	Dgri\GH18169	FBgn0125637	protein coding	NW_001961675.1	XM_032736751.1	XP_032592642.1	4	MSQSSSKVGFIGLTLLCLLSCVASYNYMVVLPCAARSHYNVGSALAKGLAAAGHQVTLVSPFALKKPIKNINDLPVPSILKAMSGDIGNLLKTSEASIIQQILGLYDMGIRRTGVLLSDSSVIELMQSNQTFDAVICEVFLNEAQFGLAEHFNAPLIGMGTFGAISWNTDLVGTPSPPSYVPHPLLKFSDHMSLVQRVINLAFLSYEYLFMELYYLPQQEQLYTKYFPNNKQNFYDMRKNTALMLLNQHVSLSFPRPYSPNMIEVGGMHINRKRQPLPQDIEEFIKGAQHGVIYFSMGSNLKSKDLPQQKRLELIKTFSKLKQRVLWKFEEPNLPGKPENVFISDWFPQDDILAHENVILFITHGGLLSTTESIYHGKPFVGIPMFGDQFLNMERAEQN…	556	long last exon, EDV93634.1	MSQSSSKVGFIGLTLLCLLSCVASYNYMVVLPCAARSHYNVGSALAKGLAAAGHQVTLVSPFALKKPIKNINDLPVPSILKAMSGDIGNLLKTSEASIIQQILGLYDMGIRRTGVLLSDSSVIELMQSNQTFDAVICEVFLNEAQFGLAEHFNAPLIGMGTFGAISWNTDLVGTPSPPSYVPHPLLKFSDHMSLVQRVINLAFLSYEYLFMELYYLPQQEQLYTKYFPNNKQNFYDMRKNTALMLLNQHVSLSFPRPYSPNMIEVGGMHINRKRQPLPQDIEEFIKGAQHGVIYFSMGSNLKSKDLPQQKRLELIKTFSKLKQRVLWKFEEPNLPGKPENVFISDWFPQDDILAHENVILFITHGGLLSTTESIYHGKPFVGIPMFGDQFLNMERAEQN…	527
	UGT302E	EOG091908FU	10067at7215	LOC6563454	6563454	protein coding	Dgri\GH18166	FBgn0125634	protein coding	NW_001961675.1	XM_001990539.2	XP_001990575.1	2	MNLLHLCLILLAYLCHVWGYSYLMISHSAAKSHFYVGQALAKGLVAAGHEVTVISTFPQNNPLKNYVDVSTPNTFAAMAVHKNNILDIAKIPVFFRLPALHGMGLSLTQSLLEEHSVQSLLSQNRTFDAVICEVFMNEAHFGFAEHFNAPLITFSTLGASPWTTDLVGSPSPPSYVPHFLLQFGDHMNFFERAHNLLFILYQGAYEQYVYLPKQEQLYKKYFPNNKQNFYDMRKNTALVLLNNHVSLGFPRPYAPNMIEVGGMHINRKCQQLPLDIEDFINGAQHGVIYFSLGSYIKSSSLPLEMREALVETLRNLKQRVLWKFEEPNLPGKPDNVFISDWFPQDDILAHEKVILFITHGGLLSTTESIYHGKPVLGIPFFGDQFMNMARAQQSGYGLT…	518
		EOG091908FU	n/a	LOC6563455	6563455	protein coding	Dgri\GH18168	FBgn0125636	protein coding	NW_001961675.1	XM_032736738.1	XP_032592629.1	2	MNLLHLCLILMACLCHVWGYSYLMISHTAANSHFYVGQALAKGLVAAGHEVTVISTFPQNNPLKNYVDVPTPNTFAAMAVHKNNILDIAKIPVFIRLPALHGMGLSLTQSLLKEHSVQSLLSQNRTFDAVICEVFMNEAHFGFAEHFNAPLITFSTLGASSWTTDLVGSPSPPSYVPHFLLQFGDHMNFFERAHNLLFILYQGAYEQYVYLPKQEQLYKKYFPNNKQNFYDMRKNTALVLLNNHVSLGFPRPYAPNMIEVGGMHINRKCQQLPRDIVDFIQGAQHGVIYFSLGSYIKSSSLPLEMREALVETLRNLKQRVLWKFEELNLPGKPDNVFISDWFPQDDILAHEKVILFITHGGLLSTTESIYHGKPVLGIPFFGDQFMNMARAQQSGYGLT…	501	LOC6563455 has GH18165 & GH18168 as isoforms of same gene (share 5' exon) - should be split. Shares partial exon with at 5' end with GH18165 - needs updating at NCBI.
		EOG091908FU	10067at7215	LOC6563455	6563455	protein coding	Dgri\GH18165	FBgn0125633	protein coding	NW_001961675.1	XM_001990540.2	XP_001990576.1	2	MNLLHLCLILMACLCHVWGYSYLMISHTAANSHFYVGQALAKGLVAAGHEVTVISPFPQKNPLKNYVDVPTPSSISVMAVHKNKILDIVKIPILFRLPAMHGVGISMTQSLLEEHSVQSLLSQNRTFDAVICEVFMNEAHFGFAEHFNAPLITFSTMGASSWTTDLVGTPSPPSYVPHFLLQFGDHMNFFERAHNLLFILYQGAYEQCVYFPKQEQLYKKYFPNNKQNFYDMRKNTALVLLNNHVSLGFPRPYAPNMIEVGGMHINRKRQQLPQNIEDFINGAQHGVIYFSLGSNLKSSALPLEMREALVETLRNLKQRVLWKFEEPNLPGKPDNVFISDWFPQDDILAHEKVILFITHGGLLSTTESIYHGKPVLGIPFFGDQFMNMARAQQSGYGLT…	518	LOC6563455 has GH18165 & GH18168 as isoforms of same gene (share 5' exon) - should be split.
UGT303	UGT303A	EOG0919066F	8345at7215	LOC6564333	6564333	protein coding	Dgri\GH18173	FBgn0125641	protein coding	NW_001961675.1	XM_001990530.2	XP_001990566.1	2	MLGHLGVDFLVLGLCLQLATAANILAVFAYILPSPFYLVAPLMKALVHQGHQVTIISCGNHLADIDGAHHIRVRMLDHLSEDMFNDDCDWQTPFTKWQEASIIAKYYYNSSSYILSDTGVQALLHDGNAQFDMVIVQASQTDALYGFAQHFNASLVGLSAYATAWNIDFLAGNTAPSIYEPMLPVGYSNGFGLLDKLKNWIYITEEWLVERFIYVPPQVQLYKHYFNQSAESLYKIRHSFSLMLINQHFSLGRARSNVPNVIEVAGMHLDEPSKPLDAELQRFVDEAEHGVILFSLGTDIDTKWLPVGLTDLMQRIFAHLTQRIVWKSDQTLRHKSDNIYISPMLPQRELLAHAKVKLFITHCGTLSTIEGAFHGVPMLCLPLYYDHFSIAERMKLAGV…	521
UGT304	UGT304A	EOG091905PF	9960at7215	LOC6564334	6564334	protein coding	Dgri\GH19421	FBgn0126886	protein coding	NW_001961675.1	XM_001990531.2	XP_001990567.2	2	MLSQCKLLTPYLLALHERGHQLTIIHAFDCDTMKQFHSIFVKDRHDTDSDFDAHQWDTVSEWVVLMSIRNFFVKIVLNVLESPEVQQLMHSNVSYDLVVLEPSNTDGLFGLAAHFNAILIGLGTCGSDWTMETFVGYRGSSTFEPVMWTGFNKGITLIERFYNWIRMSEEWMLYWLIFQPAQRAIHEHFFGHLEQSFEEIRQNFSLILLNQHFSFFEARASVPSMVDVGGMHVPKQLPTLPAELEQFIEEAQHGVIVMSLGPEIKSKDLPAEKLRIIVDTFEALPQRIIWKFEGNVRPNVSSSIYMSEWLPQQEIVAHPNCRLLISHGGILSIIEAAYYGKPVLGFPVFFDQFRNLERMQVEGMAQRLDISTLTRLEFETALREMLALPQYRRKALELS…	472	5-end short, EDV93629.1	MRLQQLPVGGLALATLLLLQHLCPSTRAARILFVFPFDMLSQCKLLTPYLLALHERGHQLTIIHAFDCDTMKQFHSIFVKDRHDTDSDFDAHQWDTVSEWVVLMSIRNFFVKIVLNVLESPEVQQLMHSNVSYDLVVLEPSNTDGLFGLAAHFNAILIGLGTCGSDWTMETFVGYRGSSTFEPVMWTGFNKGITLIERFYNWIRMSEEWMLYWLIFQPAQRAIHEHFFGHLEQSFEEIRQNFSLILLNQHFSFFEARASVPSMVDVGGMHVPKQLPTLPAELEQFIEEAQHGVIVMSLGPEIKSKDLPAEKLRIIVDTFEALPQRIIWKFEGNVRPNVSSSIYMSEWLPQQEIVAHPNCRLLISHGGILSIIEAAYYGKPVLGFPVFFDQFRNLERMQV…	510
UGT305	UGT305A	EOG09190AUN	13042at7215	LOC6570687	6570687	protein coding	Dgri\GH24981	FBgn0132436	protein coding	NW_001961883.1	XM_001996866.2	XP_001996902.1	4	MKAFAALLVLLICNNWQQLHGARILCLIATPEHNNPSWTQPFFEALAERGHLLTVVSTLADPSIPGITHIPVSNDYDVIKKHYVNEMGYYNNYWDIKQVLIWYEALLGTCQSAAEIDLVKMLEKVKHKYDLIIYDATYSMECLLSKFPKFRKVPVLALSGGKLTTDLMHLVQAENTINPATIPHFISHLPREMSHWQRIQNHVLYLTESFIRWAVVKPVLNGIHKHEYASPEVQLVLLNTHPVLDHVQNIPPNVIEVGGLHIRAESEPLSFSTQEFLERSSEGIIYINLPHIDLMYGVGLRAIENMVREYRQFGFLWNVNNVKDPTLSKNFHNLRTINVRDNMQQNILAQSNIKAFLTHGDNFGLQEAIYNAVPVIVLPLLMDQFNNAQRVKERDLGIQ…	534
		EOG09190AUN	13042at7215	LOC6570732	6570732	protein coding	Dgri\GH10108	FBgn0117589	protein coding	NW_001961962.1	XM_001996909.2	XP_001996945.2	3	MKAFAALLVLLICNNWQQLHGARILCLIATPEHNNPSWTQPFFEALAERGHLLTVVSTLADPSIPGITHIPVSNDYDVIKKHYVNEMGYYNNYWDIKQVLIWYEALLGTCQSAAEIDLVKMLEKVKHKYDLIIYDATYSMECLLSKFPKFRKVPVLALSGGKLTTDLMHLVQAENTINPATIPHFISHLPREMSHWQRIQNHVMYLTESFIRWAVVKPVLNGIHKHEYASPEVQLVLLNTHPVLDHVQNIPPNVIEVGGLHIRAESEPLSFSTQEFLERSSEGIIYINLPHIDLMYGVGLRAIENMVREYRQFGFLWNVNNVKDPTLSKSFHNLRTINVRDNMQQNILAQSNIKAFLTHGDNFGLQDAIYNAVPVIVLPLLMDQFN	386	haplotype, dupliate?
UGT307	UGT307A	EOG0919063L	13310at7215	LOC6562692	6562692	protein coding	Dgri\GH10101	FBgn0117582	protein coding	NW_001961674.1	XM_001989322.2	XP_001989358.1	2	MNWALGLTLVLLLTAWAVAQIGGSHILGVFVDVHRSQLLVHLSVARVLLQRGHQLTLVTSLPLEDDWLSENITHFLVDWQPKEQQITDYNANFVGRLQRTLSLLEQSGELLLQSAWLNFMHATPTTPYDLLLLGYHFNDHLLGVAAHFACPVAIISTQQPIGFVHSLLVNPEERWYVPQPYDSRQRTGFEGWVFGVWEKSAELLARRVMQRIYSTHFATPPYPSFEEMRLRVSLALNNHHMISEGPIAPLLPSMLDIGGIVMEQSRSTDNSNLALNQTRSVIIFSLGTRFSWRSAQPQLERIFVEAFAQLEDYDICWTYDGDNATEISLANRHIRLSNWWPQAQLLAHPCTRLLITHGGKGSLSEALYYGIPLLGLPLRGDQRANLLKMQARGWGLSLD…	496
UGT316	UGT316A	EOG09190739	8475at7215	LOC6557960	6557960	protein coding	Dgri\GH16953	FBgn0124424	protein coding	NW_001961672.1	XM_001985209.2	XP_001985245.1	5	MRMLQLLSLWLLCSHATGANILAVLPSVWRSHYLFGRRLLQHLAATPQNHSVTLISPHALAEGDAELYKIREIRIEDQDLMQNWLDMGMSFQAEQMYAQSVMERFTRMIYAGTTNVDLLLSDGRVQKLLTSGEKFDLLIVDLFLSDALLGLAYYYGVPTVAISPTGANSWLNNMFGNPQSASLDPSNFLPFTERMNTRERIANTLMSTFERLTYNFFHLISQQSVYSNHFELLVRELPNYRDLSKNLSLALINSHPALDYPRAYLPNMLEVGGLHLLEPQQLQVPNHVRSFIESAPGGVIYLSLGAEVQTAKLPSDKLSILLDVFAHLKEFNFLLKWEAEELVQQPLPDNIMINSWWPQQAILAHPQVKLFISSCGQLSVWESIAGDTPILAIPILPEQ…	639
UGT317	UGT317A	EOG091906DB	11614at7215	LOC6561126	6561126	protein coding	Dgri\GH20333	FBgn0127797	protein coding	NW_001961673.1	XM_001986757.2	XP_001986793.2	6	MKHLALCFLILLMGSGACRAAKILVIFPHASESHFNVMRTVVTELAGREHNVTVYGSHGLGERFERVTETLVEPEYDFWSNLQKHGAAGGSLEDLSRLTDSRLRSSLALVGARALDHFLTQPVVQTLLQLTSAEFDFDVIIVDYFYTEALLALGYKHNKPTIGIVSTDFGNYMDDVQESLVPVACSPINFEDYTPELGFLTRLSGIRECMSRRKQFRKEHHAAQDELIRKHFKIATTVHELQANHLALLLLNNHVPLWTPRPLVQQIVPAGGLHIRAPRDLPWHIKRYVEESRTGVIYMQLGNEQLCGQLPPQKLQTIFEFLGARKERVIWTCHDVTKLEGQPKNVMIQHAVPQIDILAHPGIRAFIMNGDLLSVQEGIMRNVPMLGLPIFQNERKNMQ…	527	EDW01660.1	MGSGACRAAKILVIFPHASESHFNVMRTVVTELAGREHNVTVYGSHGLGERFERVTETLVEPEYDFWSNLQKHGAAGGSLEDLSRLTDSRLRSSLALVGARALDHFLTQPVVQTLLQLTSAEFDFDVIIVDYFYTEALLALGYKHNKPTIGIVSTDFGNYMDDVQESLVPVACSPINFEDYTPELGFLTRLSGIRECMSRRKQFRKEHHAAQDELIRKHFKIATTVHELQANHLALLLLNNHVPLWTPRPLVQQIVPAGGLHIRAPRDLPWHIKRYVEESRTGVIYMQLGNEQLCGQLPPQKLQTIFEFLGARKERVIWTCHDVTKLEGQPKNVMIQHAVPQIDILAHPGIRAFIMNGDLLSVQEGIMRNVPMLGLPIFQNERKNMQLAVNLGVALQLD…	515
TOTAL	31

## Sheet: Dmoj
Drosophila mojavensis (taxID:7230)
Annotation release: 101
Assembly: dmoj_caf1 (GCF_000005175.2)
Family	Subfamily	OrthoDB group (v9)	OrthoDB group (v10)	NCBI Gene symbol	NCBI Gene ID	Gene type (NCBI)	FlyBase symbol (retired)	FlyBase gene ID (retired)	Gene type (FlyBase)	Scaffold (NCBI)	mRNA accession(s) (NCBI)	Protein accession(s) (NCBI)	Exon count	Protein sequence	Protein length (aa)	Notes
UGT35	UGT35A	EOG091908E6	9688at7215	LOC6574190	6574190	protein coding	Dmoj\GI22627	FBgn0145355	protein coding	NW_001979112.1	XM_002000212.3	XP_002000248.1	2	MQLLGLGILMGLLHQLAGGVQGAKILAVFPFPGKSQYIFAEQYLKELARRDHNVTVINTFGSREMSSNFRVIGATKIHEIMAAFGSADYNQQASQWTTLTMTTEFLNMLTSCVLEDDKVQQLLQGDETFDLVLLETVQTEALFGLAQHFKALTMGISSYGTDRHIDELMGNISPLSFNPMLLSSRTERMSYEQRLWNVWDASLSWVHKRLVHLPSQERLYAKYFPKASRTLEQVLDSFSLMLLGQHFTLSYPRPYLPNMIEVGGLHLQHSREPQPLPDDLAKFVAEAEHGVIYFSMGSNIKSADLPVERRDVLLQAFGKLKLRVLWKFEGEVLTNQPANVLISKWFPQPDILAHPNVKLFITHGGLLSTIESIYFGKPVLGLPVFYDQHLNVQRAKQAG…	526
	UGT35B	EOG091905V4	8028at7215	LOC6574189	6574189	protein coding	Dmoj\GI22628	FBgn0145356	protein coding	NW_001979112.1	XM_002000211.3	XP_002000247.1	2	MPISRLFISLLFCVLPQLLEGARILAIFPFPGPSQYINVVPYLKGLAARGHQVTSVNAFPQKKPVENFHDIVVPEVFQSYEEIIADLEISRNSWEENSFVNDFFLSVTKTVLQNAKVQQELLQPGKAQFDLIIVEALRTDALYGFAAHFNAPIIGISTFGTDWNIDELVGNTSPISYIPLITGGLTDHMTYWERVHNFVETAIAWLNWKLVYVPLHVKLYEQYFPHIAHKKPLVELSKNFSLVLLNQHFSLSFPRPYVPNMIEVGGLHIAHKPAPLPKEMEEFIQGAGSTGVIYFSLGSNIKSKDLPEERKQMLLQALASLPQRVLWKFEDEQLPNKPPNVFISKWFPQPDILAHPNVKLFITHGGLLSTIESIHHGKPVLGLPFFYDQFLNVERAKQA…	520
	UGT35C	EOG091909TA	11638at7215	LOC6574184	6574184	protein coding	Dmoj\GI22630	FBgn0145358	protein coding	NW_001979112.1	XM_002000206.3	XP_002000242.1	2	MKCLTLLFLALITLIGRPLRTEGAKILATLAFPGRSQYIFAEAYLKALAARGHEVTVINTFENKPVPNMRFLSAPKIHKHYAEAMQIMQADESFLQKQKSFSWLLEMIAECLLENESVQELLRSGETFDLVIAEVLHTESLYGFAQHFNATLMGFSTYGTDYNIDELMGNISPMAYNPLISSPRSNPMNFVERLENNLEIWLEKLVYMFYHYPKMEKQYSKYFPNATRTLPEVLDSFSLILLGQHFSVSYPRPYLPNMIEVGGLHISHKPKALPGDIKQFIESSAHGVIYFSLGSNVRSKDLPESTRDTLLKVFGSLKQRVLWKFEDNLLPGKPDNVFISKWFPQPDILAHPNVKLFITHGGLLSTMESIYFGKPVLGLPVFYDQFMNVKRATSMGFGL…	520
UGT36	UGT36A	EOG091906AF	10197at7215	LOC6577197	6577197	protein coding	Dmoj\GI23855	FBgn0146580	protein coding	NW_001979113.1	XM_002003130.3	XP_002003166.1	3	MKTAMGRATLIGFCVALILSGASAGNVLAIFPHFGYSHFKVVLPILNELSQRGHRLTVISYVRHPQAAQLPDYEELLISDANEDQSNTTINVVPLSEHTPTRSLWELLKEYYELYTNGQISCESLFQSGHVETILERHKQQPYDLLLTEYFSRDCQLAVAQLLKLPIIGISTCALMPYYYDRIDLPDTPSYVQSEFVGFPRPLQWRDRLLNFFQAKLLKLIYRLHTNRADNALIKRYLDIDVDVDAVARAQTAFILGNQHYSHMGSRPRTQQFLEVGGVHITTKDEQQLSPHIVQFLEQSKQGVIFISWGSMVRASSIDAEKLDAIIEVLQQQPLNVIWKWESSEPPKPQLDASKFLFVKWAPQLALLCQPKVSLFWAHAGLLGLTEALHCGKPMLMTP…	536
	UGT36D	EOG091902ZF	3452at7215	LOC6577898	6577898	protein coding	Dmoj\GI20954	FBgn0143688	protein coding	NW_001979113.1		EDW13270.2	4	MLQLRSLGALLPLLLLLQEHVSVDAGRPLKILGLFPHPGVSHFHFFQPIMQGLAEAGHEVSVVSHFPAKIPTARYKDFPLTGIEKLTNSVDLKFFDKRPFYKHFIEFFLLYEWGKEACNSTLRSEALQTVMKRKAGYYDVIILEQFNTDCMMGVAHQLQAPVVALSSCSLLPWHFERMGAPIIPSHIPVLFLGQSQDMNFGERLANWFTFHTLNWMYKLLSVPAADAMVQYKFGHNMPSVGELAKNTSVLFVNTHYSLSGPKPLPPNVIELGGIHIQKANPLSADLQRLLDNAEHGVILISWGSMIRANSLSPEKRDGIVRAVARLKQQVIWKWENETLENKPPNLHIMKWLPQRDILCHPNVKVFMTHAGLMGSSEAAYCGVPVVATPMYGDQFLNAA…	528	GI20954 corresponds to two gene models, referred to as GI20954a (LOC6577898) and GI20954b (LOC116803908)
	UGT36E	n/a	n/a	LOC116803908	116803908	protein coding	Dmoj\GI20954	FBgn0143688	protein coding	NW_001979113.1	XM_032729083.1	XP_032584974.1	3	MQANSIWKCLLLSSLIAGSSPVGALNILGLFIHPAISHFQFFQPLLRRLAEIGHNVDVVSPFRDAQPPKGYTDYTLPSVNLSNQLGFDMFEDIPMPSLLPFGEFFILYAYGRDACNATLHSEALAQVLQHPAGYYDVIIMEQFNTDCMMGVAYQLQTPVIAMSSCALMPWHYERMGTPIKPSYISALFLGQSENMSFSGRLGNWLTTHTLNWLYSLFNVPAADALLRERFGPGIPSTGELVKNTSLMLINQHFSFSGAKPLPPNVIEVGGLHLRAAKPLDAALQQLLDSAEHGVILISWGSQLRANSLSSAKRESLLRALARLPQQIIWKWENDTLPNQPANVHIMKWLPQRDILAHPNLRVFFSHGGLMGLTEAVASGVPVVGMPVYGDQYLNVAALV…	519	GI20954 corresponds to two gene models, referred to as GI20954a (LOC6577898) and GI20954b (LOC116803908)
	UGT36F	EOG091905Y5	8298at7215	LOC6577898	6577898	protein coding	Dmoj\GI20943	FBgn0143677	protein coding	NW_001979113.1		EDW13271.1	5	MLRLLLLLLGLALSGPLPSAVESAQILGLFGHPGKSHFDFFRPLFVALAERGHNISMYSYFPLKEPMANYTDYVFEGMPLLTDFVDLKGIEQQSDFLGIPIKMGNFFMLHDWSLRSCQVALHSPLIQELLKSSQRYDVIILEQFANDCLSAVAHLLDRPVIALSSCAIMSWHYQTLGTPHINSVMPMNFLPHTDHMGFVERLNNFFHFHIANALHKYITEPATDALIRERFGPGLPPINEIVKNTSLMLINQHYSLSGSTPYTANVVEVGGLHVGPAKPLPKHLQSLFDDSDLGVIYISWGSMVDPSTLSAPKLQALLSTISKLNRYTFVMRWIKKAMPENKPKNLHTFEWLPQRDLLCHPKVKAFVSHSGLLGTSESIYCGVPLLVTPFYGDQFLNAA…	527
UGT37	UGT37B	EOG091906LE	9572at7215	LOC6576698	6576698	protein coding	Dmoj\GI17523	FBgn0140267	protein coding	NW_001979113.1	XM_032729214.1	XP_032585105.1	2	MSLKFLFLSLLAAFFINGSRGANILAVFSCPSPSHLIVEISMAKVLAENGHNVTVITSLIPHVTHKNINLIHVPLSEEENKAMEASIAGMVERDNSDLIAAVFRMRKELLAMFDKSRDVMKDPRVRDLYENKDNKFDLVMVGYSFNTFQIGIAQKLKVPVVIVTSMFQSELFDPMLGEIQIQSYVPTMGVSVEKGQTMSFGQRLKNYILLSAFKTFMYLMDIDNAKYYEEIFGNDPTMPKYEDLYKNISLVLFNSHGISEGPIRPNFPGAIEVGGIQIKETPDPLPKPIADFLQNATHGAILLSLGSNLKGAFLKPDTVQKMFNVLSKLKQKVIWKWEDLDKTPGKSDNILYSKWLPQDDILAHPNIKLFINHAGRGGITESQFHGKPMLSLPVFADQP…	537	GI17523 corresponds to two gene models, referred to as GI17523a (LOC6576698) and GI17523b (EDW12128.2 - 5'-end short)
		EOG091906LE	9572at7215	n/a	n/a	protein coding	Dmoj\GI17523	FBgn0140267	protein coding			EDW12128.2	2	MKNQRVRDLYENKDNKFDLVMVGFCFNNFQIGIAQKLKVPVVVATSMFPSKIFDSMLGGIPTQSYVPSMFHSIEKGQVMSLLQRIKNYQTISMIETIRCLIDMDNARYYEKLYGDDPTMPKYEDLNKNVSLVLFNSHSLSEGPIRPNFPAAIEVGGIQIKETPDPLPKPIADFLQNATQGAILLSLGTHVKGAYVKPETIAKMFNVLSKLKQKVIWKWEDLDKTPGKSDNILYSKWLPQDDILAHPNIKLFINHAGRGGITESQFHGKPMLSLPVFADQPGNAAKMVKDGFGLSMSLLTLEEKPFHENIKEVLENPQYTEKVKAFSQLFRDRPLTARQTVLYWVEYVLRHHGAAHLQSPLVHMSFIAANNLDIYALLISFIVVIWFLLKLVLKFVYENI…	418	GI17523 corresponds to two gene models, referred to as GI17523a (LOC6576698) and GI17523b (EDW12128.2 - 5'-end short)
	UGT37C	EOG091904GQ	9024at7215	LOC116803942	116803942	protein coding	Dmoj\GI17058	FBgn0139803	protein coding	NW_001979113.1	XM_032729194.1	XP_032585085.1	1	MATLRLSVVGLCLLLIALPARGANILGLFSSHSQSHLILHMSMIKALAESGHNVTVVTMMKPTIMHEDIHLIVVPLTDEQEHILEGQMKEMAGQKNSLLSTMIRLMSGMSVMIESQFQLLSDPRFQRIYETKFDLMFMGYFINDFQLGVAAKLKVPVIISWMQAPASIINTYVGNPTEISYVPNIQTALGQGEQMGFAKRLENLSKELLVRAMMLILDRRLDRFYETQFGEEPNFPTLAEMKRNVSMLFTNSHLISEGAIRPLVPAIVEIGGIQLKEQPDPLPEDIAKFLEASQHGAILLCLGSNIKSTAVKPELIQAMFKVLSSLRQNVIWKWEDLDNTPGKSANILYKKWLPQPDILAHPKIKLFITHAGKGGITEARYHGVPMVALPIFGDQPANA…	525	GI17058 corresponds to two gene models, referred to as GI17058a (LOC116803942) and GI17058b (LOC6575818). EDW11264.2
	UGT37D	EOG091905SF	8050at7215	LOC6575819	6575819	protein coding	Dmoj\GI17059	FBgn0139804	protein coding	NW_001979113.1	XM_002001787.3	XP_002001823.1	2	MGRSLLSGTFVCLLLGFFVLQSARVEGANILGVFTSHSPSHFIINMSIMKALAEDGHNVTVVSGTPPKVTHKSIKHIVIPLSAAEEKELNDGMSSLAKEKPSVFTTFRNIFGSLSMLIYKQVDVLEDTRFTDLYKNKDNKFDAVIVGFFFNNYQVGLGSLFNCPIILTWTGPPMMQIDRNIGNPELISSVPSMHVAVAPGRAMNFKERLANFGGTMFFRLFAFYLEILNDKFYDRLWGNIPSMMTYEQAKQNISLAFCSSHGISEGPIRPNVPALVEIGGIQIKDKRDPLPEDIQQFLDGAKHGAILFSLGSNLKGDHIDPQIIKKIFKVLAGLKQRVIWKWDDLDKLPGKSANILFKKWMPQDDILAHPNIKLFITHAGKGGVTESQYHGKPMLALPV…	542
	UGT37E	n/a	n/a	LOC6575818	6575818	protein coding	Dmoj\GI17058	FBgn0139803	protein coding	NW_001979113.1	XM_032729199.1	XP_032585090.1	2	MSRTKLQLAAYAIILLVLSCRPTDGANILGLFSTFSPSHLVVHMAMMRTLADRGHNVTIVSAMKPKLAPHENITLIMAPFSEETLAEVNQFMESSTKDKVSMIATIYRMLMKTAVMLDSQYKFLLHPNVRAIYERPQTKFDLLFLGFIFNDYQLGVAAKLGIPAVISWVGVPFMHIDDEVGNIYDPAYVPNFNVCVDSSQRAMNFGQRLKNYFTWVILKSSAIILDRRMVNYYNRAFGADLQMPSYWEVRRNISLLFYNYHSHSEGPIRPTVPQSIEVGGVQNKEQPDPLPSELAEFLDNAKDGAIFFSLGTNVKSGYFPPHVMETFFKVLSSLPLRVIWKWDDLQHTPGNASNIYYHNWLPQDDILAHPNTKLFITHAGKGGIAEAQYHGVPMVAMPI…	536	GI17058 corresponds to two gene models, referred to as GI17058a (LOC116803942) and GI17058b (LOC6575818)
UGT49	UGT49B	EOG091906W8	8604at7215	LOC6579306	6579306	protein coding	Dmoj\GI19214	FBgn0141953	protein coding	NW_001979114.1	XM_002005166.3	XP_002005202.1	4	MQPKSILKVLLLGLVALQHMEIGAGYRILAAFFFPGKSHFMITDAIIRELVHRGHEVTFITPFSLAKENLGANYTEVLIPQYDIWGEIRDLTNTKSPLDMTDTSTITFLRAAYTMGLSSTNFAFEQNEVQSLINAKDKVGKYYLLLAEQFFNEGALILGHLYQIPIITVTTFGYSNYLSSLTGIINPWSYVAHGWKPYTNRMSLMERIDSVFCSFTEEIMRYFWYYSKQNEILQRQLSRQFKDLPTIKQLERNISVILLNSYMPLEAPRPSAFNMIPVGGLHIKSSKPLPTNIKKFLDEAKDGAIYFSLGSQVRSADLPPEKIQMFLGVFSSLKQRVLWKFEDDKLPNLPPNVMVQKWMPQTDILNHPNVKVFISHGGLFGTQEAVYYGVPVLGMPVYA…	530
		EOG091906W8	8604at7215	LOC6579307	6579307	protein coding	Dmoj\GI19213	FBgn0141952	protein coding	NW_001979114.1	XM_002005167.3	XP_002005203.2	4	MQAKHLLKVLLLGLVALQNMEIGAGYRILAPFIFPGKSHFMMTNAIIRELVHRGHEVTFITPFSLAQENLGANYTEILIPQYNFWTAILGSSVKSILDMTDINTVTFLKMAYEMGLGSTNFAFEQKEFQNLITAKDKVGKYDLLLAEQFFNEGALILGHLYQIPIITVTTFGYSNYLSSLTGIINPWSYVPHGWKPYTDRMSLTERIDNVFSSFADELLRYFWYYPGQDKILQKHLSKQFKDLPTIKQLEQNISVILLNSYVPLDAPRPISFNMIPVGGLHIKPAKPLPTNIKKFLDEAKDGAIYFSLGSQVRSADLPPEKIQMFLGVFSSLKQRVLWKFEDDKLPNLPPNVMVQKWMPQTDILNHPNVKVFISHGGLFGSQEAVHYGVPVLGMPVYAD…	529
		n/a	8604at7215	LOC6575474	6575474	protein coding	Dmoj\GI10820	FBgn0133583	protein coding	NW_001979112.1	XM_015168008.2	XP_015023494.1	4	MKMTSGYLLVEQSQHIELVKRGHEVTFITPFSLASENLGSNYKEIVLPHYDFWTEMKRMSNREIILDMADLSTLKFVRMLHVMGVQSTDFAFEQPEIKALINAKNKVGKYDLLIAEQFYNEGALILGHLYQIPTITLSSFGNTNYFSEMVGIITPWSYNPHSFISSTTRMNLWERAVNVFVCGTEHLMRTFLYYPSHDAVLRKHFSGLLDVVPTTKQLERNISAILMNNYMPLDAPRPISFNMISVGGLHIQPSKALPVHLQKFLDEAKHGAIYFSLGTQVRSADLPAEKLKVFLDAFRSLKQRVLWKFEEDSFAELPANVMIQKWLPQADLLAHPNVKVFIAHGGLFGMQEALHYGVPVLGMPVYCDQHFNINQGKANGYAIGLDYRTITTEQLRSAL…	496
	UGT49C	EOG091905U3	7138at7215	LOC6579308	6579308	protein coding	Dmoj\GI19212	FBgn0141951	protein coding	NW_001979114.1	XM_002005168.3	XP_002005204.1	6	MKLQSLSLVLLCCALAALPQARPANILAVYAFPGKSHFMMHTALIKELVESGHNVTMITAFSLSAQQLGGNYTELLIEPVYDFWHDVKLSFGVQHLFDLTQMKNYDFLKMLEIIGLKTTEHALRQPKVQALINARQTEGVFDLLLAEQFYQEAFLALAYKYNIPIVTTSTLGYENHMSQMMGLITPWSFVPHGFMPFTDRMSFMERVHNTYVSLYEDFDRLLSYFPKMDAITERYFGQVLAEVPKVRHMETQISVMLLNSHAPLTTARPTVDAMVPVGGMHIYPPKPLPADMQSFLDAATDGAIFFSLGSNVQSKEMPRDMLQLFLRVFGSMKQRILWKFEDESIDQLPPNVMIRKWLPQADILAHPNVKVFITHGGLFGTQEGVHYAVPMLGMPFYCD…	529
UGT50	UGT50B	EOG091905X3	7492at7215	LOC6582542	6582542	protein coding	Dmoj\GI11922	FBgn0134680	protein coding	NW_001979115.1	XM_002008207.3	XP_002008243.1	5	MLGIRYLLIVTFTCQALAADILMATMGGTKSHKIPFWELAKGLISRGHNITFLSGFPADFHIDGLHEVTPASLVEYIQNYTNWDLLGARMNGEMPIKPWDGLRYAFESCDAMLGDAETKDLANRTFDLAILDGAYPECLQGLTHLYKIPFMYINTVGFYTGSLSLAGNPASYAITPNFYSSFTDQMSLYERALNTGMQIGQNILHSYVMRRTHRIMRDHLGAHIPHPYDMSRNVSFILQNGHAVVSYPRALNPNVAEVACIHCKPARPLPKDLDDFISASGASGFIYVSMGSSVKAANMPESLRRMLVKTFARLPYNVLWKYEGSAADMQDLTPNVKLSRWLPQQDILGHSQLRAFITHGGLLSMFETVYHGVPVVTMPVFCDHDVNSAKAEVDGYAIK…	522
	UGT50F	n/a	28415at7215	LOC116803668 + LOC6575331	116803668 + 6575331	protein coding	Dmoj\GI22027	FBgn0144756	protein coding	NW_001979112.1	XM_032733691.1	EDW16805.1	6	MSWRVFCRMSWLWCWLLAGLTLCHAGSGSNILMITMGGTKSHKIPFWALGRALVKRGHRITFVNGFQADFHVDGLEEVTPQRLVQYIANYTDWDLVGARYSGHAPLSMADAMRYPIEACNSLLNDPATQRLLGNGTWPGHAQYQLAIVDGAYPECALGIVHRLNVTAFIYINTVAFYTGSVSLAGNPVAYAVTPHVFGTWTLPMDFLQRVANCLTHVIADLLHWLCMQRVHRLLRHHLGEDVPHPYVLGRDVSFILQNSHPSVRYPSAHLPNVAEVACLHCRRAAVNLSQLDVELSGFMEAAPDGVIYLSMGSSVRSARLPAKLCELFVAVFARLPQQHVLWTWAGNASEQLPQLPANVLVRPWLPQQDILGHRRLRLFITHGGLLSQHEAVFHGVPLL…	541	Dmoj\GI22027 & Dvir\GJ10474 form a new UGT50F subfamily
UGT301	UGT301D	EOG091906Q3	8238at7215	LOC6576103	6576103	protein coding	Dmoj\GI14134	FBgn0136888	protein coding	NW_001979113.1	XM_002002070.3	XP_002002106.2	3	MKMQLQSRSVLCFVVLAICGLYSDAYRILFMGPFPAPSHWMWLEHFQRDLLKRGHHVTSLNNHPTKTPHENLTEIILNPIFDIPKHFPKENLFTMRYASDFQNLQMYWKIGELTTEHALQDPQVKRLIESQDEHYDLVILEQYFHEAFLMFGHKFKCPVVTIGTMGYADNMDHAMGILTPWSFIPHLLLSHTDKMSFSQRAYNSYLSLYDVVIRRWYYMPRMQQIAEKYFGSAIKGALPNVLDLERNISLMLINSHRSVDLPRPSMPGLINVGGAHIQPAKKLPEDIQRFMDNATHGVVYFSLGSYMKSTDMPPEKTAQFLQAFGRLKQQVLWKYENASIGQLPANVMIRKWMPQNDILAHPNLKLFITHGGIFGTQEGIYWGVPMLCIPLFGDQHRNT…	531
		EOG091906Q3	8238at7215	LOC6586882	6586882	protein coding	Dmoj\GI18315	FBgn0141054	protein coding	NW_001979670.1	XM_002012450.3	XP_002012486.2	4	MKMQLQSRSVLCFVVLAICGLYSDAYRILFMGPFPAPSHWMWLEHFQRDLLKRGHHVTSLNNHPTKTPHENLTEIILNPIFDIPKHFPKENLFTMRYASDFQNLQMYWKIGELTTEHALQDPQVKRLIESQDEHYDLVILEQYFHEAFLMFGHKFKCPVVTIGTMGYADNMDHAMGILTPWSFIPHLLLSHTDKMSFSQRAYNSYLSLYDVVIRRWYYMPRMQQIAEKYFGLAIKGALPNVLDLERNISLMLINSHRSVDLPRPSMPGLINVGGAHIQPAKKLPEDIQRFMDNATHGVVYFSLGSYMKSTDMPPEKTAQFLQAFGRLKQQVLWKYENASIGQLPANVMIRKWMPQNDILAHPNLKLFITHGGIFGTQEGIYWGVPMLCIPLFGDQHRNT…	531	duplicate?
UGT302	UGT302C	EOG091905ZI	9044at7215	LOC6574187	6574187	protein coding	Dmoj\GI10120	FBgn0132886	protein coding	NW_001979112.1	XM_002000209.3	XP_002000245.1	4	MSPSDRRTSLTGLALMCLLSSATAYNYLLVLPTIARSHYNVGSALAKGLAAAGHQVTLVSPFPLKTPIQNINDLPVPNILKAMSGDLDSLLKKSEKPIIQQIIGFYAMGLRITEALLKEPKIQQLRKSNQTFDAVISEVFLNEAHFGFAEHFKAPLIGLGTFGAISWNTDLVGSPSPPSYVPHALLKFSDHMSLVERVINFAFINYEYLFMTLYYLPQQEALYAKYFPDNKQNFYEMRKNTALVLLNQHVSLSFPRPYSPNMIEVGGMHINRKRQPLPQDIEDFIKGAKHGVIYFSMGSNLRSKDLPMAKREALIETFGKLNQRVLWKFEEPNLVGKPANVFISDWFPQDDILAHENVILFITHGGLLSTTESIYHGKPFVGIPIFGDQFLNMARAEQN…	526
	UGT302E	EOG091908FU	10067at7215	LOC6574186	6574186	protein coding	Dmoj\GI10119	FBgn0132885	protein coding	NW_001979112.1	XM_002000208.3	XP_002000244.2	2	MRLLRLLLLLLASLSQAWAYSYLVIANTAAKSHFYVGQALAKGLVGAGHEVTMVSPFPQKKPLKNFVDVATPNVITAMEVHKARIFDVVKIPIVFRVPLMHAMGLKLTRTLLAEPAVQTLLAENRTFDAVLCEIFMNDAHYGFAEHFQAPLIAFSSFGASSWSNPLVGTPSPPSYVPHFLLQFSDHMSFFERAQNLIFTAFEYIYHTFFYLPQQEQIYKEYFPRNKQSFDEMRRNTALVLLNNHISLGFPRPYAPNMIEVGGMHINRKRQPLPQDIEDFIKGAKHGVIYFSMGSNLKSKDLPQEKRQAIIETFGKLKQRVLWKFEEPNLVGKPANVFISDWFPQDDILAHENVILFITHGGLLSTTESIYHGKPIVGIPIFGDQFVNMARAEQLGYGVT…	518
UGT303	UGT303A	EOG0919066F	8345at7215	LOC6574192	6574192	protein coding	Dmoj\GI10122	FBgn0132888	protein coding	NW_001979112.1	XM_032733627.1	XP_032589518.1	2	MMGHVSGALLVIGVCVQQALAANILAIFSYCSASSFLLLTPYMTTLVQKGHQVTIISAGKKYFADIDGARHIRVSALDHLMADFRESTVDMKFPLTKWEEASFVAAFFYKSSNCVLSDPGVQALLQDESAQFDMVIVEATFTDALYGFAHHFKAPLVGLSLCGTSWSINYLAGNRAISVYEPIVANGYSSGFSILNKIKNWIYITEEWLLEQMVYLPKQLALYKRYFHESAESLHNIRQNFALVLINQHFSLGRARSNVPNVIEVAGMHLEQPYAELDGELQQFVDGAEHGFIIFSMGLDVAECWLPPRLIEMMLQSFEQLQQRVVFKFDQPLPKKSDQIYVTQLLPQRALLAHPNVKLLITHAGVLSIIEGAYYGVPMLCVPLYYDQFANSELMKQSG…	522
UGT304	UGT304A	EOG091905PF	9960at7215	LOC6574191	6574191	protein coding	Dmoj\GI22626	FBgn0145354	protein coding	NW_001979112.1	XM_002000213.3	XP_002000249.1	2	MRLLQLRIGGLALMTLLLSGCQAWAARILAVFPYDMHSQCMLLTPYLLALLERGHQLTMIHNFKNCEVVERLHSIRISDHYDTTFEYSSESITVKSRWVEIDFIRKYFIKINLNVLSTPAVQALLSSNATYDLVLIEPSYTDALFGLATHFNASLVGLATCGSDWNVDTLVGYIPSSSLEPLMTFSFKRAVTLLDRINNWILIAEEWLIHKLIFLPSMRAVHEHFFGHLSQGFMEIRQSFSIVLLNQHFSLFPARSNVPSLVEVGGMHVPKEVGRLSTELFEFIEGAQHGVIIMCLGLEVQSRHLSPATQVLIAEAFQALPQRVIWKFEDDSYPAVNSSIHFSKWLPLQALLAHPNVRLLINHGGMLSVLEAAHFGKPVLGLPVFFDQFRNMECLRQRG…	509
UGT305	UGT305A	EOG09190AUN	13042at7215	LOC6583481	6583481	protein coding	Dmoj\GI13887	FBgn0136641	protein coding	NW_001979115.1	XM_002009113.3	XP_002009149.1	4	MKSIAALLPPLLLLLLLTCSNWQQSNAARILCIVGTPAHNNPGWVLPFFQALAERGHQLTVIGSQMDADIPGITSVPVSNEYDVVRKHYVDAMGHYQNYWDIKHLLIWYEALLGTCRFTVETLFFKDFNIPEGNFDLIIYDATYSIECLLSRLPQLRSVPVMALSSGKLTTDLLQLVEAENTISAATIPHFASRLPLKMKYWHRLQNHAMYLAEQFIQWSVVQPVLNGMLGNGYFTPDVQVVLLNTHPSLDYVQNMPPNVIEVGGLHILSESEPLPFSTQDFIDRFSEGIIYINLPHIELMYGLGIQAIETMIREYGQFGFLWNVNNVKELQLSENFYNLRAINVVENMQQNILAHSNVKAFLSHGDSFSVQEAVYNAVPIIVLPVLMDQINNAQRLEE…	534
UGT307	UGT307A	EOG0919063L	13310at7215	LOC6575968	6575968	protein coding	Dmoj\GI14390	FBgn0137142	protein coding	NW_001979113.1	XM_002001936.2	XP_002001972.1	2	MNCLLRYPLLLLAYWIAAGVHGSRILCLSVGVHRSQLLVHLAVARVLLQRGHQLTLVTSQPLERDWLTANVTHLLLPWQLPREQVIEPHANFLTRLQWTLERLEKSGELLDQPEWREFMEHTPSTPYDLLLLGYHFNDHLLGVAAHFNCPVAIITTQQPIGFVHSLMGNPEERWYVPQPYDSRQRTGLEGYIFGLWEKLSELLARRVMQRIYSTHFPSPQYPSFEEMRRRVILALNNHHMVSEGPIGPLLPNMLDIGGIVMEQMERKELNLPRRPFIVFSLGTRFSWLTMPGKVEKAFVDAFAQLRDYDIYWTYDGANASTIHLANSHVHLEDWWPQAQLLAHPLARLFITHGGKGSLSEALYYGVPMLGLPLLGDQRPNLRKMQNKGWGLSLDIHNVS…	497
UGT316	UGT316A	EOG09190739	8475at7215	LOC6582753	6582753	protein coding	Dmoj\GI11811	FBgn0134570	protein coding	NW_001979115.1	XM_002008408.3	XP_002008444.1	5	MRLLQLLSLWLLCSHATGANILAVLPSVWRSHYLFGRRLLQQLVAGPQNHSVTLISPHALSATDAGTALYRIREIRIEDQDLKQNWLDMGMSFEAEQMHAQSVMERFTRMIYAGTTNVDLLLSDAQVQKLITSGEKFDLLIVDLFLSDALLGFAYYYGVPTVAISPTGANSWLNNMFGNPQSAALDPSNFLPYTERMNTKQRITNMLMSTFERLTYNFFHLISQQSVYSNHFELLVRELPNYRDLSKNLSLALINSHPAMDYPRAYLPNMLEVGGLHLLEPQELQVPNHVLSFMEAASSGVIYMSLGAEVQTAQLPSEKLAILLDVFAHLKEFHFLLKWETEEFIQPLPDNIMINSWWPQQAILAHEQVKLFISSCGQLSVWESIAGDTPILAIPILAE…	636
UGT317	UGT317A	EOG091906DB	11614at7215	LOC6578664	6578664	protein coding	Dmoj\GI20004	FBgn0142740	protein coding	NW_001979114.1	XM_002004536.3	XP_002004572.2	5	MQSKSWYALYLALLSLLLGLGDCRGANILVLFPHASESHFAVMRTLVAELASREHNLTVYSGHGLNDNLERVVEHVVRPEFDFWSNLQEQAAPGGSLEDLALLSERKLRSSLASVGARAVEHFLVQAPVQKLLELSTAEFDYDLIIVDYFYTEALLALGYKHNKPTIGVISTDFGNYMNAVQEALLPVACSPIDYEAYTKDLGFSARLSNIRECMARRKQFYNEHYTAQEKIIRKHFKIAVNIPELQAHHLALLLLNNHVPLWTPRPLLPQIVPAGGLHIRGPRELMWNVKRFVEESKNGVIYIQLGNEQPCGQLPQPKLQILFDFMSARKARFIWTCHDVKTLQGLPKNVLIQHSVPQIDILAHPHVRAFIMNGDLLSLQEGITRHVPMLGLPNFRNE…	532
UGT401	UGT401A	EOG09190L87	9556at7215	LOC6583480	6583480	protein coding	Dmoj\GI11420	FBgn0134181	protein coding	NW_001979115.1	XM_002009112.3	XP_002009148.2	5	MYSDKCLGIRVVVVIQLLGWATGANILALMGMTSHSHHIWNSVLLYELAERGHNLTILSVDLPRPHDKVPANVSYIHLERAYDFYDAGGADNFDINALIGIGDYVTIPIHYDYGLKTAESIAASQGLQQLLNYPPDFEFDVIINDYTLGPYLLGFAHRFRYPPIIGITAFHNAPITLDFMSNHYFPALVPYFSTLYNASMSFFQRLDNTLIFAADTIYRRWFYNPQLDEIMRPVFGPDMPSLSDLAKLTKVSLVNSHPATNYVEALPPNVVEVGGMQGRPGQPLPKELDEFMRRGKRGAILFSLGTNMLPQNVDRETKLKIVEAFRQLPDYNFLWKFDKEYLRDVQMPDNVLVKDFLPQTDVLAHKSLVLFISHCGGLSTQEATWHGVPIVGIPLFLDQ…	529	Dmoj\GI11420 & Dvir\GJ13616 form a new UGT401 family.
TOTAL	29

[truncated: 9 more sheets: Dper, Dpse, Drho, Dsec, Dsim, Dtak, Dvir, Dwil, Dyak]
