# Supplementary material for: The UDP-Glycosyltransferase Family in Drosophila melanogaster: Nomenclature Update, Gene Expression and Phylogenetic Analysis
Source: Front Physiol. 2021 Mar 17;12:648481. doi: 10.3389/fphys.2021.648481 (PMC8010143; doi:10.3389/fphys.2021.648481)
Supplement: Supplementary file 6 [file Data_Sheet_1.FASTA]

>D. melanogaster - UGT35A subfamily - UGT35A1 - 41334
MGGIFSVTGLGILLIGLIWLFAANADEGVQSSRILAVFPFPGRSQYIFAEQFMKELAHRG
HNVTVINTFGSDKNEPNFRVIGAKKIHEIMAAFGNADYTQTASQWQMLTMTTQFLNLLTT
SILDDAAVKDLLNSGEKFDLVIMEAVQTEALFGLIQHFGAETIGISSYGTDTHIDELMGN
ISPLSYNPLLLSSRTEQMDFKDRVMNVFEASVMWLHKRIVHLPSQRDLYAKYFPTARKSL
DEVLDSFALMLLGQHFSLSYPRPYLPNMIEVGGLHLQQKRKVQPLAKELSEFVEQSEKGV
IYFSMGSNIKSKDLPPSTRKMLMQTFASVPQRVLWKFEDDQLPEKPDNVFISKWFPQPDI
LAHPNVKLFITHGGLLSTIESIYFGKPILGLPIFYDQHLNVQRAKQVGYGLSADIWSVNA
TELTPLIQELLSNPSYAAAAQTKSKLFRDQKETALERAIWWTEYVLRHKGAKHLRCASRD
LDFIQFHGLDTWGLLIAITFVSLLIVVILIKCLQRVFVSLISKIRKNRAEASKLKTQ
>D. melanogaster - UGT35B subfamily - UGT35B1 - 41333
MLALRIGFLLLTLPASMQAARILAIFPFPGPSQYINVVPYLKELANRGHQVTSVNAFPQK
KPVVNFRDVFIPDVFNNYKELINELSGPMNLWQENNFINKFFVSVTRCVLTNKEVTETLL
PPGKDHFDLIIVEALRSDAYYGFAAHFNAPIIGISTFGTDWNIDALVGNESPLSYTPLAT
GGLTDRMTFLERLSNFVDTTVAWLNYRFVHMSEQEKMYAKYFPEASKRVQLTDLNRNFSL
VLLNQHFSLSFPRPYVPNMIEVGGLHISHKPAPLPKDLEEFIQGSGEHGVIYFSLGSNVL
SKDLPADRKDLILKTFASLPQRVLWKFEDDKLPGKPSNVFISKWFPQPDILAHPKVKLFI
THGGLLSTIESIHHGKPVLGLPFFYDQFLNVRRATQAGFGLGLDHTTMTQQELKETIEIL
LKEPRFAQIARQMSERYRDQPMSPLDTAIWWTEYVLRHKGAYHMRVAGQDLGFFAYHSLD
VIGVLLGGALLLVAIIVGVLGKLTDFGNAKKKLKSK
>D. melanogaster - UGT35C subfamily - UGT35C1 - 53507
MRLLTVIAIVFCALSAKPLESESAKILATLPFPGRSQYIFVESYLKALAAKGHQVTVINA
FKNKETPNMRFIEALKAHEFADEMMSLLNVPLLWQQLNAMDYILNKFIDVTMEDEGVQRL
LNSGETFDLVLAEMLHMEPMYAFAQHFNATLVGFSSFGTDRTIDEAAGNISPISYNPLVT
SPRTDRMTFLERLENHYEVIVEDIHRHFVHLPHMRNVYKKYFPNAKKTLEEVMDSFSLIL
LGQHFSLSYPRPYLPNMIEVGGMHISHKPKPLPEDIKQFIEGSPHGVIYFSMGSNVKSKD
LPQETRDTLLKTFAKLKQRVLWKFEDDDMPGKPANVLIKKWYPQPDILAHPNVKLFISHG
GLLSSTESVYFGKPILGLPCFYDQHMNVQRAQRVGFGLGLDLNNLKQEDLEKAIQTLLTD
PSYAKASLAISERYRDQPQSAVDRAVWWTEYVIRHNGAPHLRATSRDLNFIQLNSLDTLA
VILAVPLLLALLIVTLSCKLLGGKKQKCLHADKLKKH
>D. melanogaster - UGT35D subfamily - UGT35D1 - 43708
MPPIFLLVCLLPGYSEGARILAVFPLPSSSHYFFALPYLKSLASLGHEITSVSPYPQREP
FRNIHDIPVPEVFENFNEVLRIASTPRSTWQSSDFINEYVLNLTKTVLNNEGVRRDILGP
QKPHFDLVIMDLWRMDVLSGLAAYFDAPIIGMASYGTDWKIDELMGNVSPISYLQSPSSR
FYDLEAYGERLLHLMERTFSYMNYKWRHVRKQETLYSQFFPSVAERKPLSEISRNFDLVL
VNQHFTLGPPRPYVPNMIQVGGLHVDHSTEALSAELDHFIQGAGESGVIYFSLGTNVKSK
SLSEDRRKVLLETFASLPQRIVWKFEDELLPGKPPNVFISKWFPQQAILAHPNVKLFITH
GGLLSTIESIHHGKPMLGLPCLFDQFRNMDHVRQVGLGLVLNIKQMTSEEFRSTIIRLLT
NKSFEETARITAARYRDQPMKPMETAIWWTEYVLSHKGAAHMQVAGKDLGFVRYHSLDVF
GTFLVGALVILGIVTYLLVMTLRKCLFLIKRGKCEAIKKIQ
>D. melanogaster - UGT35E subfamily - UGT35E1 - 53504
MLASGLFYLIILLFPGFLYGARILALFPVPSHSHYYHALPYLKNLASLGHEITSVSPFPS
EEPVKNIYDIYVPEVLNSFDELLKQMTTPKNTWEFFDATNEFVYNITKDVFNNDGVRREI
LRPGKAQFDLIIVDIWKYDAFYSLAAYFEAPIIGLAPCGIDWKIDEMVGNPSPMSYLQSP
SSYLYNLDTFGGRVAHVVEVAISWFNWHWRYEQKHEALYKKYFPKIAETKPLSEISQDIA
LVLVNQHFTLGPPRPYVPNVIEVGGMHIDEQPKALAQDLEDFIQGSGEHGVIYFSLGTNV
RTKNMVDDRKRILIEAFGSLPQRVLWKFEDEELQDIPSNVLVRKWLPQQDLLAHPKVKLF
ITHGGMQSTIESIHYGKPMLGLPFFYDQFTNVDHIKKHGFCLSLNYHDMTSDELKATILQ
LLTEKRFEVTARIAGARYRDQPMKPLETAVWWTHYVLRHKGAPHMRVAGRKLSFFTHHSL
DVLGTVLLVILLVIIAILLIIVFSVCKISKNISTRLVVKKQRKQKVR.
>D. melanogaster - UGT35E subfamily - UGT35E2 - 53506
MPMSMLVLRLIVLVVALLPVLLEGARILGVFPIPSHSHYYHALPYLKKLASLGHEITSVS
PFPLKEPVANIHDIPVPELFDNIEEIVGNLTNRKGTWNEFEYINQYTLGLVEKVLENDGV
RREILQPESLQFDLIIVDLWRLDALYGLAAYFDAPIIGIASYGTDWKIDELVGNVSPLAY
LQSPSFNWFDLDTYGGRLGHFVDQSMAWINWHWRHEERHEAVYRKYFPKIADKRSLSEIT
RNFALILVNQHFTMAPPRPYVPNIIEVGGMHVDQQPKALPQDLEDFIQGAGEHGVIYFSL
GTNVRSRNLSKDRRKILIDTFASLPQRILWKFDADELSDVPSNVLISPWFPQQDILAHPN
VKLFITHGGLQSTVECIHRGVPMLGLPFFYDQFRNMEHIKAQGIGLVLNYRDMTSDEFKD
TIHQLLTEKSFGVKAKRTADRYRDQPMNPLDTAIWWTHYVLRHKGAPHMRVAGRNLDFIT
YHSLDVLGTFLLAVWAILSIVVLCAIKLLRAILKSKKGNISPKQKIN
>D. melanogaster - UGT36A subfamily - UGT36A1 - 44058
MTTCLRSGVLIIVLLGILGIPEPISAGNILAVYPHFGFSHFKVVMPILNELAHRGHDITV
ISYVKNPQAGAYPNYEELLISAPGEDQSSTTINLVPLTEHTPTRSLGVLIREYVDLHEEG
QKTCEHLFASGHIERAIERHRNKPYDLLLTEYFNSDCQLALAKLLNLPIIGLSTCALMPY
YYDRIDLPDTPAFIQSEFVGFAGQLNWHERLLNFVQAKLLKFLYKYHSNRADNELVRKYL
GVEVDVEEVARTQTAFIFGNQHYSLMGSRPQSLQFVEIGGVHITKKAEQELPQNIANFLN
QSAEGVIFISWGSMVRASSIDEDKLSAILEVLKSQPLKIIWKWEADETPDTDASKFLFVK
WAPQLALLCHPKVKLFWSHGGLLGTTESVHCGKPLLVTPIYGDQFLNAFSVQNRGMGLKL
DYQDITVPNLKKALAELSKNSYAQRSLEVSKVFNERQQTPLESAIWSVEHVISNGLIAAR
LLQSPGIELNGFVYHSLDSVALILLPLILLILVLCYLCKRNPSKLAHKKVGKKPKRS
>D. melanogaster - UGT36D subfamily - UGT36D1 - 35138
MWSPRVALLFLALALSQPDELVEAAGPLKVLGLFPHPGVSHFHFFHPIMKGLAEAGHDVS
VVSHFPDKHPVAHYKDFPLTGMDKLTNSVDLKFFEKRTFYSHFQEFFLLYDWGKQTCNLT
LRSEALQQILRRPGRFDVIIMEQFNTDCMMGVAHQLQAPVIALSSCVMMPWHYERMGAPL
IPSHIPALFMAQSQHMNFGGRLANWFSTHALNWMYKLLSVPAADAMVQYKFGHDVPSVGE
LVKNTSMFFVNQHYSLSGPKVTPPNVIELGGIHIQKSKPLPADLQRILDNAEEGVILISW
GSMIRANSLSAAKRDGIIRAVARLKQKVIWKWENETLPNQPPNMHIMKWLPQRDILCHPN
VKVFMSHGGLMGTSEAAYCGVPVVATPMYGDQFVNTAALVERGMGTILNFEDIGENTVMR
ALKKALDKKFHDAAKVVSHSFHHRPQQALHTAIWWVEHVAHTGGAPLLKPSAVEMSRFVY
YSLDVYAVLALVLGSIIASWVWLLRLCCGSSAAQKTKKD
>D. melanogaster - UGT36E subfamily - UGT36E1 - 35139
MCGCWKVFCLLALLSLVAFSDSLRILGLFPHPAISHFKFFHPIMRGLAEAGHSVDVISPF
EDKDPPNGYKDHLLPPSTLTDTISLEDFERPYSFLFHYVEFFILHKMGREDCNTTLHSRA
LTEILKNPPGYYDVILLEQFNTDCAMSVAHVFQAPVIGMSSCALMPWHYERFGAPLIPSY
ISALFQGQSQEMSFAGRLGNWITVHSLNLLYKMFTVPAGNALIRQRFGPGLPSTEDLVRN
TSLMLVNQHFSLSGPKPLPPNVIEVGGVHISPPKPLPSDLQKILDNAPKGVILISWGSQL
KACSLSAARRDGIVKAIGRLEQEVIWKYENDTLPNKPPNLHIRKWLPQRDILAHPNLKVF
MSHGGLMGTTEAVSSAVPIVGVPIYGDQSLNIAALVQRGMALQLELKKLDENTVYEALTK
ALDPSFKARAKEVASSYNNRIQGPLETAIWWVEHVAETKGAPLTQPSAVHLSRFVYYSLD
VYSVVALSLLLPVITLLGLIRMFKRREPKGDRKLKRK
>D. melanogaster - UGT36F subfamily - UGT36F1 - 35137
MKLLPLALLAFLLRPKPNDAAHILGLFQHPGKSHFDFFRPMFLALAERGHNISMYSYFPL
EKPVANYTDYVFQGMPLLTDIVDLSNFESEWKPLGLPFKVPTYFMLHDWGLRSCKVALNS
PLITQLLKSPIRYDVILLEHFSNDCMAAVAHLLNAPVIALSSCAIMPWHYKRMGSPFINP
IMPMNFLPYTDEMSLIDRLNNFFHFHTVNTLYNMITQPATDALIAERFGPGLPPINEIVK
NTSLMLINQHYALTGPRPYAPNVIEVGGLQVGPIKPLPQHLLDLLDRSPNGVIYISWGSM
VNSNTLPSGKRSALFQSISQLKEYNFVMRWKSLESLEDKQPSNLYTFDWLPQRDLLCHPK
IRAFISHGGLLGTTEAIHCGVPMLVTPFYGDQFLNSGAVKQRGFGVIVDFRDFDSNHITR
GLRIILDKKFAERVRRSSEAFRQRPIPPIKLATWWIEHVIKYGGAPHIQSEARHINWIVY
NSIDVLLFWLGILFLLIVALRKLIKIFKTAFCRGKISRDTKTKTQ
>D. melanogaster - UGT37A subfamily - UGT37A1 - 35307
MIKMVGRTKSYFVIVLALTLLIYGAQGANILGLFPSLSPSHLIISMSVAKILAEQGHNVT
VVTVLEPTITHKNINLVTVPMTKEEIKQRSETIGAKQKNTSSNRFISILNMSGQMDSMLR
KMADVLKDQRVKELYLNKDNHFDLVISGYFMNDYQLGFARKVNAPVVVLAPSPPSQMLNS
LIGNPHDKVEKEKGMTFGQRLDSYISSLLYGIFLRQIDQRNRQYYNEIFGDDPTMPEYTD
ILRNTSLVFFCSHAASEGPIRPSVPAAIEIGGIQIKDKPDPLPKNLEKFLGNATHGAILL
SLGSNVQGSHIKADTVKKIFSVLSNLKQRVIWKWDDLDKTPGKSDNILYSRWLPQDDILA
HPSVKLFINHAGKGGISEAQYHGKPMLSLPVFGDQPGNAHAMVKSGFGLTLSLLTLEEEP
FRAAVLEILSNPKYSQRVVKFSSLYRDRPASARESLIFWTEYVIRHHGAAHLQSPLVHMD
FIAANNLDIYALIGAISIGLLLMLKKVVQITCRRLRTKLNKVKKQ.
>D. melanogaster - UGT37A subfamily - UGT37A2 - 41573
MVHKSGIYLLLATAICVLGGCHGANILGVFTSLSPSHLIIQMSTAKVLAERGHNVTVITV
LKPVVNHKNITVIMVPLTKEESQQMSDTIGAMSKTDNSNMILSMLRMMGQMEFMFDKMAG
ALKDDRVRDLYLNRDNKFDLVLSGYFMNVYQLGFAKKVKAPVIVVATMPPNQLLNPLIGN
PLEIAYVPSISDSVEKGKGMSFRQRLAGYSSSFFFGIFDFVTQRRSKRLYKELFGDDPNM
PEYSELVKNTSLIFFASHAPSEGPIRPNVPAAIEIGGIQVKDTPDPLPQNMAEFLGNATD
GAILLSLGSNVKGSHINPDTVVKMFNVLSKLKQRVIWKWEDLEKTPGKSDNIFYSKWLPQ
DDILAHPNIKLFINHAGKGGITEAQYHGKPMLSLPVFGDQPGNADVMVKQGFGLTQSLLS
LEEQPFKEAILEILSNPQYFDKVASFSSLYRDRPMSARESVIYWTEYVIRHHGAAHLQSP
LVHMSFIAANNIDIYALIAVVLVILVLLLKLLLQFIYRKIFAKPKKEKKH
>D. melanogaster - UGT37A subfamily - UGT37A3 - 41574
MGSSQGANILGLFPSLSPSHLIIQMSAAKVLAENGHNVTVVTVLKPVVNHKNITVIQVPL
SKEEAQQMSDTIGAMSKNDNSNMALSLLRMSDQMDFMIRKNAETLMNDRVRDLYLNRGNK
FDLVISGYFMNDFQLGFARKVNAPVIVLATMPPNHLLNPLIGNPLEVSYAGISNPAEGSK
AVTFQRRLSSYMQSLGFGVFSHLSERRNRNWYKEVYGNDPKMPEYSEMLKNTSLVFFSSH
AASEGPIRPNVPSAIEIGGIQIKDKPDPLPQNIAEFLGNATDGAILLSLGSNVQGKHLNP
DTVAKMFNVLSKLKERVIWKWEDQENTPGKSANILYSKWLPQDDILAHPNIKLFINHAGK
GGITESQYHGKPMLSLPVFADQPRNANAMVKSGFGLTLSLLTLEEKPFQEAILEILSNPQ
YAERVKSFSTLYRDRPMTARESFLYWTEYVIRHHGAAHLQSPLVHMSFIAANNIDICFLI
FVILVSVLVLIKFLVQFIYRRFISKPKKEKTH
>D. melanogaster - UGT37B subfamily - UGT37B1 - 53584
MGGISRCLALQIVVLIAGAHGANILGLFTSLSPSHLVIQMSMARILAERGHNVTVVTILK
PPSLHKDINHILVPMEEDILQAFNSVVGGMTKTDNSNAYVSMFRSVRQLSETFSKMGDVM
KQPLVKDLYEHPDNKFDLVMVGYFMNCYQLALAHKLKVPLVVALSNPPSFLGYLLGNPWE
VSYVPGMSVSIKGGKPLGFGHRVLNLLGSMAQRLFMFIIELRNARIYREIYGDDPTLPSY
EDLHKNISLIFFASHGISEGPIRPNVPAVIEIGGIQVKEQPERLPQNMEQFLSEAPNGAI
LLSLGSNLKEDHLKSSTVQKMFNVLSKLQQKVIWKWDDLDNIPGESENILYSKWVPQVDV
LAHPNITLFITHAGKGGLTEAQYHGKPMLALPVFGDQPSNADVMVMHGFGIKQSILTLEE
DSFLQGIREVLDNPKYATAVKSFSTLYRDRPLSPRETLIYWVEYVIRYHGAPHIQSPVVH
MSYIAANNLDVYAVILGTIVALCFITKLLFGLVVGKLRKNSRKAKVNQKHKLKKKQS
>D. melanogaster - UGT37C subfamily - UGT37C1 - 53583
MKMLAVFSAIVWLLAVASPSQGANILGVYSALSPSHLIIHMSTAKALAEAGHNVTVVSMM
QPKVMHKDIHLIVVPVTKEQERTLENQMASMAGSKNNIITTMYLLLNGLDVMVTSQADLL
KDPRFQRVFETKFDLMILGSFFNDFQLGVAGKLKVPVIVDWMIPSNTMIDEFVANPSEVS
YVPNESTFATTPMSFFKRAENLVKHVILKYLTIRFNYKFNRIYNEIFTDKDMPTLSEMKK
NISMVFVGSHLISDGPIRPLVPAIIEVGGIQVKEQPDPLPQDIEQFMENSSQGAIFLSFG
SNIKSYMVKPEIVGIMFKVLSGLKQNVIWKWEDLENTPGNASNIFYKDWLPQDDILAHPN
TKLFVTHAGKGSITESQYHGVPMVALPIFGDHPLNAALMVNSGYGVSLDLQTITEDTFRE
AINEVLENDKYTQAVRKFSALYRDRPLTPRQSVLFWVDYVLRHHGAPNLQSPAVHMGFVE
LHNLDIYALVLAILIFLVFLTRLTVKFLFSKLLGKAKVPARKKKQ
>D. melanogaster - UGT37C subfamily - UGT37C2 - 53513
MIGVHFVFLLLLGVVASTQGANILGLFSSHSPSHLIIHMSVAKALVKAGHNVTVVSMLKP
KVTHKDIHLIVVPMKEEQERIMEDQMTEMAGQKNSLVSTMYRLLTSMDVMINAQAELLSD
PRFQRIYETKFDLMILGYFINDFQLGVAHKLKVPVIINWMSAPVPAIDKYTGNPSELSYV
PLMGTVATQPMGFLKRTENALKSLLFEFIFVVFDYKLTRIYNDVFPEQDMPTLKELRKNI
SMAFVGSHLISEGPIRPLVPALIEIGGIQVKDKPDPLPKDIDQFISNAKQGAVFLSLGSN
VKSSTVRPEIVQIIFKVLSELKENVIWKWEDLENTPGNSSNILYKNWLPQDDILAHPNTK
LFITHAGKGGITEAQYHGVPMVALPIFGDQPGNAALMEKSGYGLALDLLSITEDSLRDAL
KEVLENQKYKQAIGQFSTLYRDRPMTAKQSVVFWTEYILRHQGAPNLQSPSVHMNFIQLN
NLDIYALIVTILVLFVLLTRLVAKIVWNKFGGKAKISQTKKKQ
>D. melanogaster - UGT37D subfamily - UGT37D1 - 53511
MTQNRSTWIGCSLGGLLVALLALQTMPQGTEGANILGVFTSHSPSHFIVHMSIMKTLAEK
GHNVTVVSSVPPKVTHKSINHIVVPMSAEDEKVLNDGMAGMVKEKPSIWNTMKSIFSSLA
LLIDKQVDVLEDPRFQELYLNKGNKFDVVFVGFFFNTYQVALGARFNCPVIISWSGPPMM
MVNEVLGNPELSSVPQMHISAPPGQPMNFQQRMQNFASTLGFNALNIFLNHKYNKFYDRL
WSKDKSMPTFAQAKRNVSLAFCNGHGISEGPIRPNVPGVIEIGGIQVKSKPDPLPEDIQE
FLEKGKHGAILFSLGSNLKGEHIQPEVVKTIFKGLSSLKQQVIWKWEDPKNTPGKSANIL
YKKWLPQDDILAHPKLKLFITHAGKGGVAEAQYHGVPMLALPVFADQPGNADKLVASGYG
LQLPLATLDVDEFKAAIKEVIENPKYAKTLKSFSQLYRDRPLSPQESVVYWTEYVIRHHG
AAHMQSPLVHMNFIASNNLDIYIIAALVLYIVFIINKIVWKFVWRKLFGKSNKVSKGKKV
KKQ
>D. melanogaster - UGT37E subfamily - UGT37E1 - 53512
MIEYTKIGFLIAFLLSTMTQSSGGANILGVFGTHSPSHVIVHMAVMKALADRGHNITVVT
QMKPKLATHENITVIIAPPTEERQRYIKEYMAEVSNEKPSFWETMVKAIVQSSNQLEGQY
EFMTHPNVKEIYENPKIKFDLVFLGLMANTYQLGIAAKLKCPVIISWVGIPLPFMDTIVG
NVNDPSYVPTVNVALNAGQKTMDFGLRFVNFFKYAIMCVFETVLDYKMNQFYERAFANEL
EFPNYHEMKRRVSLLFYNYHSASEGPIRPTVPQSIEIGGIQVKEQADPLPKELAKFLDKA
DEGAIFFSLGTNVNTNTFRPDTVDILYKVLSKLPQRVIWKWEDLKNKPGNASNIFFGNWL
PQDDILAHPNTKLFITHAGKGGVAEAQYHGVPMVALPIFGDQQGNAEIMTKSGFGRWLDI
LTMTEHELEQTIREVLGNPAYRETIGKFSTLYRDRPLTARQSVIYWTEYVLRHQGALHLQ
SPLIHTKFVARNNLDVYGVVLLVSLLLIVTIKFLFRKILNVAIGYGSQRKAVANKLKNN
>D. melanogaster - UGT49B subfamily - UGT49B1 - 37420
MSLKSALHIFLLSLVALQQLELGTGSRILAAFFFPGKSHFMMTNAIIRELVKQGHEVTFI
TPFSLAKEKLGSNYKEIVIPQYDFWPEIKEMTNKNTVLEMTDLPTFAFLRMVNVMGIHTT
DFALEQPEIQAVINEKNKIGKYDLLLAEQFFNEGALILGHLYQIPTITISTFGNANHLSQ
LFGVVSPWSYVPHAYMPYTDRMTLWERIGNVAMSAAEDLVREFSYYPGQDAVLKKHFSKL
LDRVPTIKELERNISAILLNSYMPLASSRPMAYNMIPVGGLHIQPPKALPEHLQKFLDGA
THGAIYFSLGSQVRSADLPPEKLKVFLEVFGSLKQRVLWKFEDESLPNLPANVKVQSWLP
QGDILAHPNVKVFIAHGGLFGTQEAVYNGVPILGMPVYCDQHQNINQGKSAEYALGLDYR
KVTVEELRGLLMELIENPKYRNNIKKASRIFRDRPLGAMDTAIYWINYVIEHRGAPHLVA
AGVHLPWYQFYLLDIVGLGLAVILLPIVVLILICRRSSKPKSTPTKKKTKKN
>D. melanogaster - UGT49B subfamily - UGT49B2 - 42538
MILFMKLLFVCLLGTGDGARILAPFFLPVKSHFMMTDAIIRELVKRGHEVTFITPLSLAK
ENLGPNYREILLPKYDTWADISAMMKTKSALDMIDMSKLTHMRLAQHIGIKSTDFALAHP
EVQELIYAKDKKGKFDLLLVEQFHNEGALMLGYIYEIPAITIATFAYANYFSQVFGFVNP
LSYVPNVFLSCTDRMSLWERLENVVISTAEDVVREVSYYPQQDAVIRKHFSSLLPRVPTV
KQLEQNISVILLNSYMPLTSPRPMSQNMISVGGLHILPPKPLPEHIKNYLDNAEHGAIYF
SLGSQVRSADMPAEKLQIFLDVFASLKQRVLWKFEDDQLPNLPDNVKVEKWLPQADILAH
PNVKVFIAHGGLFGMQEAVYHAVPVLGMPFYFDQDINIKAGQAAGYAIGLDYRTISKDQL
KSALHALLKDPKYQANMMKASRIFRDRPLGAMDTAMYWINYVVEHRGAPHLVAAGVHLPW
YQFYLLDVSAIILAITLLPLLTLYAVSRNYKSFRGIRAQKKEAKTE.
>D. melanogaster - UGT49C subfamily - UGT49C1 - 37421
MQFPLLFGLLLTGTLYSQLELAEGSKILAVYAFPGKSHFMMHTALIRELVESGHQVTMVT
AFSLEKEQLGSNYTEILIEPVYDFWHDVKLNFGAQHLFELTRMTNYDFLKMLEIIGLKTT
EHALRQPKVRSLIHAEQKEGVFDLLLAEQFYQEAFLALAHLYKIPVVTTSTLGYENHMSQ
MMGLITPWSFVPHGFMPFTDRMSFLERVKNSYASFYEDMDRLLNYFPKMDAVAREFFGPV
LTEVPKVKHMERQISVMLLNSHAPLTTARPTVDAMVPVGGMHIYPPKPLPADMQALLDGA
TEGAIFFSLGSNVQSKDMPVEMLRLFLQVFGSLKQRVLWKFEDESISQLPDNVMVRKWLP
QADILAHRHVKVFITHGGLFGTQEGVHYAVPMLGIPFYCDQHLNMNKAVLGGYAISLHFQ
SITEEILRHSLDQLIHNVTYKENVQRVSDIFRDRPLEPRKSAVYWIEYVIRHRGASHMRS
AGLDLNWFQFYLLDVIAFVAIIALAGVMALSLAIRLLMGSNKKHRKAKQN
>D. melanogaster - UGT50B subfamily - UGT50B3 - 246614
MLKKIALFLIIWSCGTLAADILMATQGGTKSHKIPFWELAKGLISRGHNITFLSGFPADF
NIEGLLEVTPAGLVEYIHNYTNWDLLGSRMAGEMPIKPWDGLRYAFESCDAMLRDSETKE
LTKKSFDLAILDGAFPECFLGLMYDFKIPFMYINTVGFYTGSISTAGNPVSYAITPNFYS
RFTDTMNLYERAINTAMQIGQTLMHMYVMRRTHLVMREHLGTQIPHPYEMSRNVSFILQN
GHAVLSYPRAFNPNVAEVACIHCRPARKLPRNLEEFIGASGASGFIYVSMGSSVKAANMP
EALRHMLVKTFARLPYHVLWKYEGSSTDIKDITSNVKLSRWLPQQDILGHPKLRAFVTHG
GLLSMFETVYHGVPVVTMPVFCDHDVNSAKAEVDGYAIKLDLQTLSANQLYKAIMKVIHN
PRYRNSARHRQKLFLDQRSTALDTAIYWTEYVLRHNGAYHLQTPSRNMTWWQYYLLDVVA
VYLILLYVLILALRRIDFPYEKVRSLYSLMAPFITIAKTKSKKI
>D. melanogaster - UGT301D subfamily - UGT301D1 - 35105
MEMQLQWKCWMLIFLIGLLEFGAGSRILFMGPFPAPSHWLWLEHFQNDLLRQGHHVTSVN
NHPTKHPHENLTEIIISPSFDIPKHFPKENIFSMQFVSDFNNLELWWTIGLMTTEHAFKD
PKVKKLIESKDDHYDLVIIEQFFHEAFLMFGKRFNCPVVTIGTMGYADNIDHAMGILTPW
SLIPHLLLSHTDRMTFGQRAYNAYLSLYDAVMRRWVYLPKMQKLAEKYFQGSIEGPLPNV
LDLERNISLVLINAHRSIDLPRPSMPGLIDVGGAHIQKPKQLPTDLQNFLDNATYGVIYF
SMGSYVKSTDLPQEKTALILKAFGQLKQQVIWKFENDSIGDLPSNVMIKKWMPQNDILAH
PNVKLFITHGGIFGTQEGIYWGVPMLCVPLYGDQHRNTIKSVREGYARSLVFSKLTTDDL
VRNIETLINDPQYKRSALEVSQRFRDNPIHPLDEATFWIEYIIRHRGARHLKSHGAFIPL
HQYLLLDVLGCLLLGAFLAIWLPWRMIRRVHKWWLKGESSNKLNEGKKRL
>D. melanogaster - UGT302C subfamily - UGT302C1 - 53510
MKPTAGQTGFLALLLFCLLSCVSAYNYLVVLHTAARSHYHVGSALAKGLAAAGHQVTIIS
PFELKKPIKNIKDVPAKSILTSMQGRIANLLQSSKEPIIKQIINFHEMGIEITELLLKEP
SVIELMKSNQTFDAVISEVFLNEAHFGFAEHFKAPLIGLGTFGAISWNTDLVGSPSPPSY
VPSALLKFSDRMSLVERVGNQAFLTYEYIFLNYFYLPRQEVLYRKYFPNNKQDFYDMRKN
TALVLLNQHVSLSFPRPYSPNMIEVGGMHINRKRQPLPKDILEFIEGAEHGVIYFSMGSN
LKSKTLPLEKRQALIDTFAQLKQRVLWKFEDTDLPGKPANVFISDWFPQDDILAHDNVLA
FITHGGLLSTTESIYHRKPFVGIPIFGDQFLNMARAEQNGYGVTVHYEELSSAKLLAAIQ
KIINNPEATQRVRDMSDRYRDQQQTPLERAVYWVEHVSRHKGAKYLRSASQDLNFIQYHN
LDAMLILYGGIIFVLYCIFLLIRLVWRLLQELFIKKDTSKPKQKAKRN
>D. melanogaster - UGT302E subfamily - UGT302E1 - 53508
MRWLLNSWLLLILALFGQSWGYSYLMISHTASKSHYAVCFALAKGLAAAGHEVTLVSPFP
QRKPIKNIIDVETPNIITVMGVYKARILENAKKPVLLRYPRISLMGLDITESLLKEPKVQ
ELLKQNRTFDGVICETFMNDAHYGFAEHFGAPLITLSSLGATGWTSDLVGTPSPPSYVPH
SLLRFGDRMNFWERAQNLGFQIYEFAYENLINLPRHEALYRKYFPNNKQDFYRMRKDTSL
VLLNNHVSISNPRPYSPNMIEVGGMHVNRKAPKPLPQNIRKFIEEAEHGVIYFSLGSNLN
SKDLPENKRKAIVETLRGLKYRVIWKYEEETFVDKPDNVLISNWLPQDDILAHEKVIAFI
THGGLLSTMESIYHGKPVVGIPFFGDQFMNMARAEQMGYGITVKYAQLTASLFRSAIERI
TSDPSFTERVKVISSQYRDQKETPLERAVYWVEHVTRHKGAKYLRSACQDLNFIQYHNLD
VLATFFSVIGLTVIFVFLLVRFLVTIVNGFLYKPSSKLKIN
>D. melanogaster - UGT302K subfamily - UGT302K1 - 53502
MRTFTLILGLLCSLGYSSGYNYLMVLNSAGRSHFNVGHALAKGLVKAGHTITVVSVFPQK
KPIPGYTDVSVPNVIEVMGGDIGALWASIQKTYTQNLIDHYQMGFRITRGLFEDSNFQDF
LKSNQSFDAIICETFYNDAHYGLAEHFNAPLIGLATGGGLTFITDMVGSPAPASFVPHIM
LPFNDHMSLYERLLNVAFLGYERVLLDYYFLPTQEKLYKEFFPGNKRCFYKMRRNASLVL
INQHVSLSFPRPHSPNMIEVGGMHIDGKWNPLPEKIERFINESEHGAIYFSMGSNLKTKD
LPPSKVQEILKALGGLKQRVLWKFELDNLPNKPENVYISDWFPQTDILAHPKIMAFVTHG
GMLSTTESIYHAKPVIGLPIFSDQFFNMAHAEQNGYGIMLDFKTLNAVEFRKAIERITSE
PSYTKVVQGISFRYRDQQQTPIENAIYWVEHVTRHQGAAYLKSAAQRLNWWQYHNVDVLL
IIFVVMVLLLIVLPITIYKLLKKLLLKGERTQSTKVKRN
>D. melanogaster - UGT303A subfamily - UGT303A1 - 53503
MFSGPGIAGLLLTVLLFGLLCPKLTNAENILAVFSYTFGSSYLLITPFLRNLVQRGHQLT
LISAVTIMPHIEGVHHIRVPKLDMLMKILLDFEYDTDLTKWTEAQFLSEYFYNCSKFVLE
DPGVQELLRNASAKYSLIILEASHNDALYGFSQHFNAPLLGVAAYGSSWNIDFLVGNSAP
SVYEPMSALGYTSGLNLIEKWHNLIYITEERLVERFIYLPRQIDLYKQHFPGATTSIHDL
RRRFSLVLINQHFTMGRVRSNVPNIVEVAGMHLDEKPYPLDAELKKILDEAEHGVIYFSM
GLQLLDHWLPPGMRASMSDAFAQLKQQVIWKTDYPEMVNQSRNVFARTWFPQRAILNHPN
VKLFITHAGLLSLIESVHYAVPLLCIPLFYDQFQNTKRMEKLGVARKLDFKNLFRDEIVL
AIEDLVYNASYKRNARDLSQRFHDQPMSAMDTAIWWTEYILRHKGADHMRIAEQEMSLMQ
YYNVDVVSVLFGRIGLSAIIVIFLGWKLVSLATRHLEYRLNVPMVR
>D. melanogaster - UGT303B subfamily - UGT303B1 - 42775
MRLRYCWLTLSLCLLLQHDRAQAANILGIFPYRHISPFFVMQPLVRTLATRGHNVTLITP
IGMPNDIEGVRHIRVAQLNERIKEMLESDQVLDFMINKWTESALTAKALFNASNDILSDP
GVQRMLHDKSESFDLIIMEPSSLDALYGLVEFYNATLMGLSSIRINWHTYELAGNPAPSI
YEPISPVGFSLETSLFSRVYNWIHIMEEKLVNYLILRPAQLHLFQKFFGYSAQKMNELRS
RFSLMLINSHYSMGKVRANAPNIIEVGGLHLSEPPEPSDEELQKFLDKADHGVIYFSMGN
DILIKFLPENIQELLLQTFATLNESIIWKSELLYMPDKSDNVYVVEQAPQRHILNHPNVR
LFITNGGLLSVIEAVDSGVPMLGLPMFFDQFGNMRWVQLSGMAEVMDINSLNKDTLTETI
KHMLANNSYYLKAKEISQFFKDRPMSPLDTAVWWTEYALRNRNITRMRLNLEEIPLIEYY
RIDSILAFSLRFGLVAASLIFLVYTLFLKYRIRLRRLHP
>D. melanogaster - UGT303B subfamily - UGT303B2 - 42776
MRLGYAWLAFGLLLHLNLYLELGQAANILGVFPYRIPSPFQMVRPLIKALVERGHKVTMV
TPADYPAKIDGVRHIRVPMLNQLMQNLMKNDQFFDALGDKWREGVLVSTIFYNVSHAILN
NNGVQMLMRDKSIRFDMIMVEASHLDALYGLAEFYNATLLGISCMHMTWHIDYLAGNLAP
SVYEPISPNGFALDNTFLSRWSNWIYITEEKLLERLVFRPAQVRLFKKFFGYPAEKLDEL
RARFSVILVNSHFSMGRVRANVPNIIEVAGVHLSEPPEPCGAELQKYLDEAEHGAIYFSM
GQDILIKYLPENMQKQLLLVFLQMKQRVIWKSELSMLANKSENIYVMDKVPQRMVLAHPN
LRLFITHGGLQSVMEAIDNGVPMLGLPLFFDQFNNIHRVQLAGMAKVLDPNDLNADTLIE
TIKELLENPSYAQRAKEMAASFRDRPMSPLDTAIWWTEYALRNRDTSHMRLNVEEIPLMR
YYRLDSILTFGVRLGCVCGSLIFLGWRLYQKNRNRHTRLQERERVIAQIQLGLSNYEVVS

>D. melanogaster - UGT303B subfamily - UGT303B3 - 42774
MHLEFYWLAVLFCLFLQKDLYQDSVQAANILGIFSYHFSSHNLVVRPLAKALVKRGHNVT
LITPVGMPTDIEGVRHIRVPKLNQRVQEMIEGDQILDFFGSKWIASLMVVSMLYNMSSDI
LSDKGVQKMLQNRNERFDLVMLEPSALEALYGVVEHYNATLMGFSGGNVNWSTEEVAGNF
APSINDPISSLGYSRSNSLLSKIYNWVHITEEKLLKHLIFRPSQLRIFKKFFNFSEQKFY
NMREKYSVILVNNHISMGRVRSNVPNIIEVGGLHLTEPAEPCDSKLQKFMDDAEHGVIYF
SMGQEIMVQFLPEDMQQNLMKSLDQFKQRVVWKTELYNMPNKSDNVYVIEQPPQRAVLAH
PNTRLFITNGGLLSVMEAVYSGVPILGLPVFFDQFINLRNVNLRGMAEVLDANEMTLEIL
TSTIRKLLENPRYALKAKKMSQSFRDRPMSPLDTAVWWTEYALRNKDASHMRLNTEDVPL
YYEWDWGLLLGLRFGIVFGSVIYLVYKLFQKTSARRRPFQVTGTVSQHPSLLDRRSQTQ
>D. melanogaster - UGT304A subfamily - UGT304A1 - 53501
MFPPGRWLLPMFWLISNSICWIRSSRILVIAPFESHSQCMLVTPYIQALKDRGHQLTVIH
AYKHCMHKIEDVTFIRIWYNNNVFLEFEESVGIASANNKWEEISSMSSLMANATLNVLNN
VEVRALMKSRITFDAVVLEAGYSDVLYGMAAHFSAQLIGICTCVADWNINNLVGFSTSTL
TEPIMPFRAKYVKNVWDRIYNWLYTTEEWLLINLVFLPKQRLIHDHFFGHLEKSFHEIRQ
DFALMLLNQHFSLFRARPNVPGMVEVAGLHIPKEDPQLPSDLQVFIDEAEHGVILFSLGL
EQDSKDLPRKTQEILVETFKSVPQRVIWKFDGESTMSLGTDIYHSKLLPQQAILAHPNVK
LFISHCGMMSVIEAAYYAKPVLGLPSFFDQFRNLEIMKEEGVALELNINSLTVKELKDAI
HSMINEPEYRESALAISQRFRDQPIHPLDAAIYWTEYIIRYKGADHMKISQSQLKLFDYY
SLDNFIMVGSRLSLVVALVFLVLSKSRRWLNHLSTSAKSFLPTKHLIRS
>D. melanogaster - UGT305A subfamily - UGT305A1 - 59217
MRALCLLPVFVLLGRFCSLEAANILCLVSTAKHNNPGWSKPLFDALLANGHSLLVISTAP
NPEPKKQVDGLVYYHLPNEYDVMKRHFLLEEPREYISMVTLNQLLVWYEVLLGSCRALLN
SDTMSSKRPELTAQLSMEYDLIITDVTQGIECLMDSVSGWRSKPVLGLSAGKLTPDLMSL
LRAENTINAARIPHYISQVPKTMGFWNRLHNHIMYYAEPLIHLVITRPVLSELMKTENAF
PKLQLVLLNTHPTLDYVQNLPPGVIEVGGLHIKNQTSPLPTYIQEFTEKFFDGIVYINMP
YIEYMNDQGLKAMYTMIHGNPNVAFIWNVEQLEQLPAKKPNLLTLHVNQSLQQDILAMQY
VKGFLNHGDSFSLQEAIHYGVPVVVLPLKLEEFNNAQRVMERNLGVMLQVKEFNQSSLSD
ALTRILDEERFISALHQAQLKFRTRPQSALELAVWHAEQLIAEPRLFKHFAQTETLAQNF
FVANSLDVLTVPLIVLLAAVVSLANLVYVLYTGGSKRQQTLEKAVLKKRKKSKKSSPQTF
TPVNVTLKLETSELLEDLNNEILEGEEELLKGEEKPLEEKKED.
>D. melanogaster - UGT307A subfamily - UGT307A1 - 33993
MKRSPISWSLLWMGYTCIFLLADSPAPVESHHILGLFVNVHRSQLMVHLAVCRALLQRGH
HLTLVTTLPLEEQEIQGNVSHIYIPWQQPKEEVSSSDLILRLERMFRRLEHSGDLLDLPE
WKMFLRNQPNTPYDLLLLGYHFNDHLLGVAAHFNCPVAIVSTQQPTGFVNSLMGNPEERW
YVPQPYDGQQRSGISAWVFGMWEKFMEILARRVLARIYRLHFPEPQYPSFETMRRSVVLA
LSNHHMISEGPIAPLIPSMVDIGGIVLEQQLDKTPLEISAGNRSLIIFSLGTRFTWRKST
KELVRTFTKAFAQFPDYDIYWTYDGPNGSAISLDYPHLKVAKWWPQTQMWQSGKVRLFIT
HGGKGSVSEALFYGVPMLGLPLIGDQRDNLQRMQSKNWGLTLSTNNLTHWKLAKAITRML
SDSSYGETILKASQLYRDRPVSPSDLVTYWIEYIVRHKGAKNLHNPARQLNIIEYHSIDV
YFIVYGLLILTIAILRKVNSLL
>D. melanogaster - UGT316A subfamily - UGT316A1 - 40079
MQILQVFLGTLLCGIVLGANVLTVFPSVWKSHYLFGRRLLQELVESSGNHSVTLISPHAA
QEGVDAEIPKIRELRIEGLRENWLDMGMSFEAEEMRAQSVMERFTRLIYAGTTNVDILLS
DPQVRKLLTSGEKFDLLIVDLFLSDALLGLAFYYGIPTVAVSPTGANSWLNNMFGNPQSS
SLDPSNFLPFTERMNTRQRILNSLMSTFERLTYNFFHLISQQSVYTNHFELLVKELPLYR
DLTKNLSLALINSHPGLHYPRAYLPNMVEVGGLHLSHLNDDNLPKHLLSFMESAPSGVIY
FSLGADVETAQLPQEKLAIILDVFGHLKEFHFLLKWEKEEFTAEQVLPENVMIADWWPQQ
AILHHPQVKMFISSCGQLSVWESISGQKPVLAIPILAEQEVMAKRLQRHGVSVTVGYDSL
AYDSLLHGIRQLTLNTSYVEKLGQLKERLISRDSTPVGKAVRKIQLILESGGADFLKSHA
NTLNFWRAEGVDVLLIIAVGFFGILTIPFLAICFILRKSYHSQAAQDQPPYRTNLKVVGR
VHSYGDQGSSRSPKGTESLRRTRSAQSLSARSSSSSMSSNSPTSPSTASTTPLDLTPPPP
IQLLGQVPPLQLYVNQQRIYSSDRKTSQEEAERRFS
>D. melanogaster - UGT317A subfamily - UGT317A1 - 37590
MESQWNRWILLAILGLALGQISQAAKILVLFPHVNEGHFAVMRTLVTELANREHTIEVYT
GHGLGESLDNVTETVTAEFPFWSELQKQAAPKGNLADLGLLPIEKLRQSLASVGARALDH
FLAQEPIQKLLKMSYLEFDFDVILVDYFYTEALLALGALHQRPVVGIISTDFGNYMDAVQ
EALVPAACSPIDFERDQPEMSFSVRLGNIRTCIARRKQFIKDHYGGQEQLVTKYFQLQSS
IPELQASQLSVLLLNSHVPLITPKVSIQQIIPAGGLHIRGPKELPWNVKRFLEEARPGAI
YVQLGNEQACGQLPKEKLDTLFAFFSARKQSIIWTCHDVKTLEGLPKNVMIQHAVPQIDI
LAHPRVKAFLTNGDLLNLQEGIMRNVPILGLPLFQHEARNMELAVRLGVGLQLEEGNVTT
ESLNWAVDRLLLESHFQLTIRDVSLEFRDRPLGALASALFWVNYVARHKGGSALRTRGIG
ISSCQLHLFDLFVFYAGIATLVVSLLVALSFGGFYIWNKKNNSKSTKVN
>D. ananassae - UGT35A subfamily - LOC6501038 - 6501038
MRISSSGAGIGLFFVVGLVLVLSSNADDKVKSSRILAVFPFPGRSQYIFAEQYLKELSRR
SHNVTVINTFGSDKIEPNFRVIGAKKIHELMAAFNSIMYNAPASQWKMLTMTTEFINLLT
TCILDDPAVKELLASDERFDMVVFETVQNEALFGLAQHFGALTMGISSYGTDRHIDELMG
NISPLSYNPMLLSSRTERMNFEDRFWNLWDALLLWVHKRVVHLPTQRDLLKKYFPESKQS
LEEIMDKFSLVLMGQHFSLSYPRPYLPNMIEVGGLHLQQQRKVQPLPQELSDFVGQATEG
VIYFSMGSNIKSKDLPPSVRQALMETFASLPQSILWKFEDDQLEEKPANVFISKWFPQPD
ILAHPNVKLFITHGGLLSTIESIYFGKPVLGLPVFYDQHLNIQRAKQAGYGLSADLWSSN
ATVLIPLIQELLVNPSYAKAAETKSRLFRDQKETALERAIWWTEYVLRNDGAAHMRCASR
DLSFVQFHGLDTWGLLLALALLVLLSFAIVLKLLFRGLCYVIVKRRHRTNKLKTH.
>D. ananassae - UGT35B subfamily - LOC6502673 - 6502673
MLPLKLCAIFTLLMPVCLEAARILAVFPFPGPSQYINALPYLKELAARGHEVTSINAFPQ
KKPLKNFRDIPIPEVFENYNDLITDLSQPMNLWQENNFINKFFVSVTRAVLTNKEVKESL
LPLGKDHFDLIIVEALRTDAYYGFASHFNAPIIGLSTFGTDWNIDELVGNVSPMSYTPLV
TAGLTDRMSFRERITNFVDTTLAWLNYKYVHMPLQEEMYAKYFPEASKRVPLSDLNRNFS
LVLLNQHFSLSYPRPYVPNMIQVGGLHISHKPAPLPQDLEEFIQGAGKAGVIYFSLGSNV
KSKDLPAERREIILKTFATLPQRVLWKFEEDQLPGKPSNVFISKWFPQPDILAHPNVKLF
ITHGGLLSTIESIHHGKPVLGLPFFYDQFLNVKRATQAGFGLGLDHKTMTQREFKETIER
LVNEPKFADTAKQMSDRYRDQPMTPLETAIWWTEYVLRHKGAYHMRVAGQDLGFFAYHSL
DVIGTLLGGALLLLAIVLALLCKFITLAGFRNSKKKRKIH.
>D. ananassae - UGT35C subfamily - LOC6499523 - 6499523
MRFHTVIAFVLCALGAQMLESESAKILATLPFPGRSQYIFVETYLKALADKGHQVTVINT
FRNKPYPNIRFIEAVKVQEYSDDMLGSLNEPSLWQQLNSLDSILKNFTETTLEDEGVKKL
LNSGETFDLVLAEMLQMEPLYALAQHFNASLVGFSSFGTDEKVDEAFGNVSPLSYNPLVT
SPRNSRMTFVERLHNQYEAGIERIHRHWVHLPAMQKLYQKYFPNAKKTMEEVMDSFSLVL
LGQHFSLSYPRPYMPNMIEVGGLHISHKPKPLPEDIKKFIEESKHGVIYFSMGSNVKSKD
LPLETRETLLKTFSKLKQRVLWKFEDDNMPGKPDNVLIKKWYPQPDILAHPNVKMFITHG
GLLSSTESVYFGKPVLGLPCFYDQFMNVKRAENVGFGLGLDLNNLKQSELEESIQKILTT
PSFGQVAAAIAERYRDQPQPALDRAVWWTEYIIRHKGAPHLRSTARDLNFFQLHSLDTLT
VLFGIPLLVIAILIKLSSRLIRSKPQRCPHADKLKKQ.
>D. ananassae - UGT35E subfamily - LOC6501039 - 6501039
MLILRWFFVAMCVFPGFLEAARILAIFPILSPSHYIYVLPYLKSLASLGHEVTFLNPFPS
KEPVKNIRDIPIPEVMEGVEDILKLLTTPMNTWKAAEIVHEYGLNLTKKVFNNDAVRREI
LKPGKANFDLIIVDVWRSEALYGLAVYFEAPIIGVAPYGTDWKIDELVGNTSPVSYLQSS
FHKMSVPDTETFGGRLSNFVEQSINWLNWNWGYAAKHEALYRKYFPNIADKHSLSKVSRD
FSLIFVNQHFTLAPPRPYVPNIIEVAGLHVQQEPQALPTDLEEFIQGAGEDGVIYFSLGS
NIKSKTLSQERLKVILQAFSSLPQRVLWKFDEENLPEMPSNVFISKWFPQQDILAHPKVR
LFVTHGGLLSTIESIHYGTPMLGLPFFFDQFRNIEYVIRQGLGLALNFNEMTAEELNSTI
HRLLTEKAFDDKVRTTSARYKDKPMTPLDTAIWWTHYVLRHKGAPHMRVSGRKLDFFTYH
SLDVLGTLIGGFLFVLGIVFICIVLCVKKCVKPRKVYNTNNNKRQKLKKR.
>D. ananassae - UGT36A subfamily - LOC6498058 - 6498058
MTTSWMTNRVIIVLFWMSLIAGIPRSATAGNVLAVYPHFGFSHFKVVMPILNELAKRGHQ
ITVISYVKNPQAKELPNYEELLITAADEDQSSTTINLVPLSENTATRSLDVLFREYLALH
EEGQETCERLYGSGHVQTVLERHKKKPYDLLLTEYFNSDCQLALAKLMELPIIGLSTCAL
MPYYYDRIDLPDTPSFIQSEFVGFAGSLKWHERLVNFIQAKMLKLLYKYHSNAADNALIK
KHLGVEIDTEEVARQQTAFIFGNQHYSLMGSRPQSLQFVEVGGVHITKKAEKELPESIAK
FLNESEGVLFISWGSMVRASSIDEDKLEAIIRVLTEQDLKVIWKWEADETPKVDASKFLF
VKWAPQLALLCHPKVKLFWSHGGLLGTTESVHCGKPLLVTPIYGDQFLNAFSVQNRGMGL
KLDYEEITIENLQKAFSKLSDTSFSERSMEISKIFNERQQTPLELAVWSVEHVIKNGLVA
AKLLQSPGIELNGFVYHSLDSILLLLAILLALILAVTFSCGGKSSKSGNKKSGKKTKRS.

>D. ananassae - UGT36D subfamily - LOC6498228 - 6498228
MWSLLVALVLLTLSQSEVGVDGSLKVLGLFPHPGISHFHFFHPIMEGLAEAGHEVSVVSH
FPNKNPVARYKDFPLSGVDKLTNSVDLKFFEKRPFYGHFIEFFLLHEWGKQACNSTLRSD
ALHQVMKRRPGYYDVIIVEQFNTDCMMGVAHQLQAPVIALSSCVMMPWHYERMGAPLIPS
HVPALFMAQSQNMDFGGRLANWFSTHALNWMYKLLSVPTADALVQYKFGHDVPSVGELAK
NTSLFFVNQHYSLSGPKPLPPNVIELGGIHIQKSKPLPADLQRILDSAEEGVILISWGSM
IRANSLSDAKRDGIVRAVARLKQQVIWKWENETLPNKPANMHIMNWLPQRDILCHPNVKV
FMSHGGLMGSSEAAYCGVPVVATPMYGDQFVNTAAMVQRGMGIILHFEDIGENTVMRSLK
RALEKKYYEAAKAVSHAYNHRPQQALQTALWWVEHVAHTNGAPLLKSSAVEMSRFVYYSL
DVYAFLLAVIAIIIGSWVWLIRRICGSKAAKKTKQD.
>D. ananassae - UGT36F subfamily - LOC6498227 - 6498227
MLLLCISLVLFSIGWESAGAAQILGLFAHPGKSHFNFFRPIFTALAERGHNISMYSYFPL
EKPIDNYTDYVFQGMPVLTDIVDLQNFESDWKPLGLPFKIPTYFMLHDWGLRSCKVALNS
PLIAQLLASPIRFDVVILEHFSNDCMAAVAHLLGAPMIALSSCAIMPWHYKRMGSPFINP
IMPMNFLPYTDEMSLIHRINNFFHFHSVSILYNWITQPATDELIKHRFGNGLPPINEIVK
NTSLMLINQYYALTGPRPYAPNVVEVGGLQLRVEKPLPQNLMDLLDRSRDGIIYISWGSM
VNPNTLSPAKRSALFESISQFKKYNFVMRWKCDPLLLKEKPSNLYIYDWLPQRDLLCHPK
VKGFMSHGGLLGTTEAVYCGVSMLVTPFYGDQFLNAGAIEQRKLGIIVDFVNFDTEHITR
GLQEILDKQFAENVKRASRAFRLRPIPPLELAVWWIEYVIESGGAPLIQNESRNMHWIVY
NSIEVYLICLGVLCLVSIGLWKSVKLLSRALCRVKNEEKFKPKQQ.
>D. ananassae - UGT37A subfamily - LOC6498552 - 6498552
MFIQFSFNCRLVTMTINPCQLLILILAFTGSMNGIQSANILGLFTSLSPSHLIIQMSTAK
ILAERGHNVTVVTVLKPLVTHKDINLIQVPLSTEDAQRHSEIIGSMSKNDNSNIIVSLFG
MLKRTGFMFRKMVVALKDPRVRDLYLNNGNKFDLVVGGYFMNEYQLGFARKVKAPIVLVA
LMPPNQMIGSLIGNPLEGSFLSADKDAGKKDQGTSFRQRLTNYFYSQFFKLFNYLSERRN
IDFYNELFAEDPSMPPFHDMVKNVSLIFFASHGPSEGPIRALVPAAIEIGGIHIKDKPDP
LPKDLSSFLGNATDGAILLSLGSNVKSSHVKPETVKKMFNVLSKLKQRVIWKWEDLEKTP
GKSDNILYSKWLPQDDVLAHPNTKLFINHAGKGGITEAAYHGKPMLALPIFGDQPGNAIS
MVQKGFGLTQSLLTLEEQPFLEAIQDILTNPQYTEKVSSYSSLYRDRPITARKSLIYWTE
YVIRHHGAAHLQSPLVHMNSIAANNLDVYVLIFVSLAAVILLLKIVFKFIIKTIASKSKK
GKKQKKH.
>D. ananassae - UGT37A subfamily - LOC26514669 - 26514669
MVRFSVKVLLAVVLLQFLGSAESANILGIFTVPQPSHVIVHMSLAKVLAERGHNLTIITS
IEPPVKHKNFNIIRVPHSKDEERDLNEALVNMAKIDGGVLSQLINMPKFLDVNLRIMTSA
LRDPRVVDLYENKDNHFDLVIAGYFMNNFQLGLAQKLKVPVILSFSQQPVEFMATMVGNP
RSLSHVPGMLTAVEKGQVMTFFQRFHTQAISWLQRIWLAQYDYNNGKIYRSLYGNDPLMA
AYEDLSKNITLMFFNSHALSEGPIRPNVPAAIEIGGIQIKNKPDPLPPNMAEFLGNATEG
AILLSLGSNLKGSHLTPDMVQIMFRVLSNLPQRVIWKWDDLKNTPGTAENILYSKWLPQD
DILAHPSIKLFITHAGKGGTAESQYHGKPMLAIPFFGDQPGNAGTLVKAGYGLSISSLEL
NEEKFRSNIVRILEDPSFTNNVKAFSDLYRDRPLTAQETVIYWTEYVLRHHGASHLQSPV
VHMCFIAAHNIDIYFSLILIIAIIIIFTKLIFKLCKTKISNAKNPKIKKN.
>D. ananassae - UGT37A subfamily - LOC6498553 - 6498553
MRIISGALSIVITLLSILASGQCANILGIFTVPMASHTIVHLSVAKVLAERGHNLTIVTL
FDLPVKHEDFTVIQVPPSKEDEQQLNEVIGEATATANNGFLAAFLNAPKFLNILLRIMEN
AIRDPRVKALYENKNNKFDLMISGYLNNDFQLGIARKLKVPVIAAFPQQPLEFIASVVGN
PSSLSSVPGMLTSAEKGKVMSLGQRFLEVLFSWGHSAVQKLMEHGNKKRYRSLFSDDPSM
PEYEDLSKNISLMFFNSYGLSDGPIRPNVPAVVEIGGIQIKDQPDPLPPNMAEFLGNATE
GAILLSLGSNIKGSHLTPEMVQSIFRVLSNLPQLVIWKWDDLKNTPGTANNILYSKWLPQ
DDILAHPSIKLFITHAGKGGTAESQYHGKPMLAIPFFGDQPGNAASLVKSGYGLSLSTSE
LNEENFLSSIVRILEDPSFTNNVKAFSELYRDRPLTAKETVIYWTEYVLRHRGAPHMQSP
LVHMSFIAAHNLDIYFLIAFIVYLLVIMIKFICRLCKRKPYKVGKQKVKKN.
>D. ananassae - UGT37B subfamily - LOC6498487 - 6498487
MAVLYFAGFLALVASANGANILGLFAGLSPSHLIIQLSMAQILAEQGHNMTVVTVVEPPF
THKDITYVRIPLGKEDFQGFSAIISEIAKKDNSNVFTFLWAIFSGSSELSSRMSSIVKHP
LYKDLYENQDNNFDLVIVGYFVNSFQLALAHKLKVPQVLAISNPPCYIGHKLGNPPEVSY
VPSTYMVSAQADVVGIGNRFTNLLYLAAERVFWYFLEYYSEITYRQVYKDDPDVPSYSDL
DKNVSLIFFASHGISERSIRPNLPTVIEVGGIQIKETPDPLPQNLEEFLKDAPDGAILLS
LGTNIKRSHLSQETVGTMFNVLSHLKQKVIWKWDDFDNLPGKSDNILYAHWLPQDDILAH
PNIKLFITHAGKGGITEAQYHGKPMLALPVFFDQPQNAKAMEQQGFGIIQSIHNLDEQSF
AEGIRKVLENPKYARAVKSFSTLYRDRPTTAKASLIYWVDYVIRHHGAKHLQSPVVHMSF
IAVYNLDVFTILLGTIVVIWIILKAVARFIIRKLRRTTIDPHPKKFKNLKIKTN.
>D. ananassae - UGT37B subfamily - LOC116656026 - 116656026
MAAVCFSVLFLALVATANGANILGLFVGLSPSHLIIQLSMAEILAENGHNVTVLTILEPQ
ARHENITYIQIALEQEDLLELGALIADVAKKNNDNGVMFLLRVLGPFTKISTKLIGVVNH
PLYRDLYENKGNKFDLVIVGFFFNSFHMALAHKLKVPQVVAISNPPSYIGHKLGNPHELS
YVPTTYLPITLGENMDLGKRAYNIILFLAGKLFWYWAEVWNGAVFEQMFGNDPDIPRYSE
LDKNISLIFFASHGISERSIRPNLPTVIEVGGIQIKETPDPLPQNLKEFLENAPDGAILL
SLGTNIKRSHLNQQTVGTMFKVLSQLKQKVIWKWDDLDNLPGKSDNILYAHWLPQTDILA
HPNIKLFITHAGKGGITEAQYHGKPMLALPVFFDQPQNAKAMEQQGFGITQSLLTLDEQS
FTKGIREVLENPKYARAVKSFSTIYRDRPLSAKDTLIYWVDYVIRHHGAKHLQSPVVHMS
FSAVHNIDLLFLFLVAIFIGWLVMKLLGRILLRNLRRNLIKLTKIEEAKIKKQ.
>D. ananassae - UGT37B subfamily - LOC6497780 - 6497780
MEPSSEQTERTIAQPQRKNHLKFRTPTDVLTSVIRNSGRLKAIRPVTYQSSLRVTVGEYT
WPRLEICWPFWPTHAANIVGLFASLSPSHLVIQMSMARILAESGHNVTVVTALKPPFLPK
NITHIQVPLTEDELQAFNSVFAETAKTDNTNPFLQMLQRVGKMSSAFSKTARVMDHQLVK
DLYENKDNKIDLVIVGYFMSSFHFTLAHKLKVPLVLALSNPPSFLGHLLGNPRELSYVPA
MTTTVKAGEVMGLGKRFANLLGALGQLAFMTIIEYNNEKTYRKMYQDDPSLPAYGELAKN
ISLIFFSSHGISEGPIRPNVPAVIEVGGIQVKDQPDPLPQNLQDFLSVCPHGAILLSLGS
NLKGAHLKQDSVKRMFNVLSKLKQKVIWKWDDLENLPGQSENILFAKWLPQDDILAHPNI
KLFITHAGKGSVTEAQYHGKPMLALPVFGDQPGNAADMELQGFGVIESLVNLQEESFAAG
IKEVLDNPKYTKAVKKFSELYRDRPLSARKTIVYWVDYVIRHHGAPHLQSPVVHMSFIAA
NNLDIYFIIVCALLVIVFALRLVFGLIVKKIKGSPNVPKQKAKKH
>D. ananassae - UGT37C subfamily - LOC6498174 - 6498174
MLVARPVILLLAILIASSNGANILGLFSSHSPSHLIIHMSVAKTLAEAGHNVTVVSMLPP
KVTHKDIHVIVIPVTDEQEKVIENQMSEMASQRNSIISTLNRLMNGMDVMINSQADLLSH
PQFQQIYDTKFDLMIMGYFLNEFQLGVAAKLKVPVIIDWMNAPMLAIDEFTGNPTEVSYV
PNIGTTATPPMGFLKRAENLAKHLFLKYMMSALLSKSERIYEEKFGNDKSLPSLSEAKKN
ISLAFVNAHLISEGPIRPLVPAMVEIGGIQVKDKPSPLPKDIDEFLSKSTQGAILLSLGS
NVKSSSIKPEIVQSIFKVLSGLKLNVIWKWEDPKNTPGSSPNILYKKWLPQDDILAHPNT
KLFITHAGKGGITEAQYHGVPMVALPIFGDQISNAQAMEKSGYGLALDLLSITEESLSKA
LNEVLENKKYEEAVGKFSALYRDRPFSAKQAVVYWTEYVLRHKGARHLQSPVVHMNFIEL
NNIDVHALIIAILVLVILLLRLVVKFVWNKLCSKSKCTSNKSKKQKKP.
>D. ananassae - UGT37D subfamily - LOC6498177 - 6498177
MTQSRSTWLGCSLGSLLAVLVLVLQTMNQEAEGANILGVFPGHGPSHLIVHMSVMKALAE
KGHNVTTISTIVPKVTHKNIKQIVVPLITPEEEKLLNSGISGMAKEKGSIWTTMKVMVGS
MSMMVEKQVELLEHPRFQELHQNKDNKFDVVFAGFFVNSYLVGLGARFNAPVIICWSGAP
MLWVNKFLGNPELSTVPQMQIGVAQGEVMTFQQRIQNFVSTLSFDALDAYLEIKYKHFYN
RVWGSDKSMPSYEEAKQNVSLVFCNSHAISEGPIRANVPAVVEVGGIQIKNKPDPLPQDI
KEFLDKAKNGAVLFSLGSNLKGEHIKPDVVSTIFKALSSIKQQVIWKWEDLEKTPGKASN
ILYKKWLPQDDILAHPNIKLFITHAGKGGVSEAQYHGVPMLALPVFGDQPGNADKLALSG
YGLSLDLNSMQVEEFKEAIKEITENPKYAQKLKAFSQLYRDRPMSAQESVVYWTEYVIRH
HGAPHMQSPLVKMGFMASNNYDIYILAILVLYILVKINKIFWLFIWRKFVAKNTQKTKLK
QN.
>D. ananassae - UGT37D subfamily - LOC6498178 - 6498178
MTPNRSTWFGCSLGGLLVAFLALQSMPQGSDGANILGVFTSHSPSHLIVHMSVMKALAEK
GHNITVVSSLPPKVTHKSIKHIVVPLDPQSEKILNEGMADMAKQKPSIWNTFSNIFNSLS
LLIDKQVDVLEDPRFQELYLNKGNKFDVVFVGFFFNSYQVALGARFNCPVIISWSGPPML
MVNSFLGNPELSSVPQMSISLAPGATMNFQQRLKNFVSTIGFNGLGLVLDHKYKKFYKRL
WGNDKTMPSFEEAQKNVSLAFCNGHGISEGPIRPNVPGIIEVGGIQVKSKPDPLPEDIKE
FLDKAKNGAILFSLGSNLKGDFIKPEVVKTIFKGLSKLKQQVIWKWDDLDNVPGKSANIL
YKKWLPQDDILAHPKLKLFITHAGKGGVSEAQYHGVPMLALPVFADQPANADKVEESGYG
LKLELNTLEVEEFKATIKELIENPKYAQKLKAFSQLYRDRPMTAQESVVYWTEYVIRHHG
APHMQSPLVKMTFISSNNLDIYVLTGLILYIIFVVSKLFWKFVWRKLFGKSNKTTQKKKV
KKQ.
>D. ananassae - UGT37D subfamily - LOC26515374 - 26515374
MVQLLTSFGAILVAFVIIQSMPKESNGSNILGVFTSHSPSHLIVHMSIMRTLAERGHNVT
VLSSMPPKVTHENIKHIVVPLSAEDEKVLDEGMSGMVKTKQSFLSMMNSASKSQSILMYK
QVEVLEDPRFKELYLNKDNKFDVVFFGFFFNTYQVALGARFNCPVIMSWCGPPMPLVNEL
LGNPELSSVPQMHVAVAPGQPMNFKKRLHNLASNIGFSMFNIYLNRKNQLFYDRLWGIDP
SMPSFEEAKQNVSLAFFNGHSLSEGPIRPNVPAVIEIGGIQIKSKPDPLPKDIKEFLDMA
NYGAVLFSLGSNLKGEHIPPEIVTTIFKALSSIKQQVIWKWEDIEKVPGKSANILYKNWL
PQDDILAHPNVKLFITHAGKGGVSEALFHGVPMLALPVFADQPGTADKLVENGYGLRLEL
AILKEKQFKAAIKEIIENPKYTQKAKTFSQLYSDRPLSAQESVVYWTEYVIRHRGAPHMQ
SSLVKMGFVASNNLDIYILALVVLYILFVVNKIFWKFVWRKVFGEPKIDSQNNQKKRE.
>D. ananassae - UGT37E subfamily - LOC6498175 - 6498175
MKKFTGIVLLFTILLSMEAPSCDGANILGIFGSHSPSHVIVHMAMMKTLADRGHNITVVT
QMKPKLKAHENITVVLAPPTPEREKYIKEYMSQITAEKPSIWTTFFKAIVKSGDQFEAQY
EFAVHPNFKEIYENPHTKFDLVFLGMMGNDFQLGVAAKLKCPVIMTWVGVPIQILDSIVG
NVADPAFVPSLNVALEPGQITMRFGQRLLNFFKHSFLKLLNVLMNYKMNEFYERAFGNES
DPDFPTYAEVKRRVSLLFYNYHAPSEGPIRPVVPQSIEIGGIQVKEQPDPLPKDIAEFLG
NATDGAIFFSLGTNVDTNTFSPKVFEIIYKVLSKLPQRVIWKWQDLNNKPGNASNIYFGN
WLPQDDILAHPNTKLFITHAGKGGVAESQFHGVPMVALPLFADQQGNAEILTTAGFGRWL
EILTLTEDELESTIKDVLENPTYREAIGKFSSLYRDRPLTARQSVIYWTEYVLRHQGAYH
LQSPEIHLDFVARNNIDVYGVVLLVNLISFLIFLVIVRWVFRKVLKCFTKSNKSKTD.
>D. ananassae - UGT37E subfamily - LOC6498176 - 6498176
MKFILLLLLLGVECPGIRAANILGVFGAHSPSHTIVNMAVMKALADRGHNITVVLTAMPK
MKAHENITIILAPRTPKRIQDIKDHVAKASQRKQSLWKSMVLTILQSEFQIEGQYEFLMH
PNLRNLYEKPQTKFDLVILGMLANDFQLGIGAKLNCPVILTWVRIPMLFADFVVGNIADP
AYVPTMTVGLEPGQKTMGFGLRLTNFLKYTFSSIFNEVMAYKMNQYYVRAFGNESDPDFP
TYSEMKRRISLLFYNYHAPSEGPIRPVVPQSIEIGGIQVKEQPDPLPKDIAEFLDNARDG
AIFFSLGSNVDTNTFSPQVIEIIHKVLSKLTQRVIWKWHDLDDTPGNASNIYFGKWLPQD
DILAHPNTKLFITHAGKGSVAEAQFYGVPMVALPLFGDQPSNSEILAKSGFGRWLDVHTL
TEEDFEKTVLDVMENPTYRKAIGKFSSLYRDRPLTARQSVVYWTEYVLRHQGAYHLQSPL
IQMDFVARNNIDVYGIILFLGVVASLTILAIFKWVFRKVSRVFHGKNNQQKVDKLKHN.
>D. ananassae - UGT49B subfamily - LOC6494974 - 6494974
MKLRSALQILLVSLVALQQLDLGEGSRILAAFFFPGKSHFMMTNAIIRELVKRGHEVTFI
TPFSLAKENLGPNYKEIVIDQYNFWPEIKELTNTNTILEMTDLSKLTFLRMVNVMGTHST
DFAFEQPGIQAVINAKDKVGKYDLLLVEQFYNEGALILGHLYEIPVITVSTFGYANYLSQ
LFGIVSPWSYVPHLYMPYTDRMSLWDRAGNVFMSATEDLMRRYSYYPEHDAILRKHFSHL
LDRVPTINELERNISAILLNTYVPLASPRPISYNMIPVAGLHIQPPNALPENLQKFLDGA
THGAIYFSLGSQVQSADLPPEKLKIFLNVFGSLKQRVLWKFEDESLPNLPANVKVQKWMP
QADILAHPNVKVFIAHGGLFGFQEAVHYGVPVLGMPVYADQYSNLNNGKQSGLALVMDYR
KFTQEELRSNLLELLENPKFRNNMKQASKVFRDRPLSAMDTAMYWIDYVIEHRGAPHLIS
VGVELPWYQFYLLDVIGLALAVVLLPILALFCICRKSSKKTSNSPKRKIKKN.
>D. ananassae - UGT49B subfamily - LOC6494975 - 6494975
MFSVEIKISLEKEMKLKNELKIILLSLVAIQQFDFSEGSRILAAFFFPARSHFMTTHSII
RELVKRGHEVTFITPFSLAKENLGSNYTEIVFDQYAIWPVGSQVRSSELPPKKLKIFLDV
FGTLKQRVLWKFEEESLTNLPANVMVQKWMPQADILAHPNVMLFISHGGPNGFQEALQYG
VPVLGMPIYADQYPTINKGKQEGLALVMDYRKITEEELRSNLLELLENPKFRNNMKQASK
VFRDRPLSAMDTAMYWINYVIEHRGAPHLISVGAELTWYQFYLLDVIGLAFAVVLLPILA
LLFICRKSSKKTATSPKRKLKKN.SRS.PTQTQFWK.RM.VALLFSVWST.LGLSPPTSR
LSNLPSKPL.TPGTRWESTIYFWPNSSTTRAPSSWAICIRFLS.QFALLAIPTI.VAFLA
V.PHCPLYLISFCPTLNACPYGND.KMWS.VCQRSCYESSPITPNRMPF.RNTFPNCWIE
FRL.GNWKTMSL.S..ICLCRCCRPDH.PTT.FLWEGFKFQNPRLCLKIYRSTSMARLTE
LFTSVW
>D. ananassae - UGT49B subfamily - LOC6494977 - 6494977
ATGAGGATAACGAATGTCCTGCAGATACTCATGTTGAGCATTGTCGCTCTCCTAAAACCA
GAAATGGGTGACGGAGCTCGCATCCTGGCGGCCTTTGTCTTTCCCGCCTCGAGTCACTTC
ATGATGACCAATGCCATTATCCGGGAATTGGTGAAAAGAGGCCACGAAGTGACCTTTATC
ACGCCCTTCTCCCTCTCCAAAGAGAACTTGGGACCAAACTATAAGGAGATCTTAATAGCC
CAGGCTAACATTTGGGATCCGATGAAAGAAATGGCCAACGTGAACTCAGTCCTTGAAATG
TCTGATGTGAATCAATTGACTTTCCTCCGGATGGTTAATGTGTTGGGACCTCTGAGCACA
GACTTTGCCTTTGAACAGCCCGAAATCCAGGCTTTGGTTAATGCCCAGGACAAAGTCGGA
AAGTACGACCTTTTGTTGGTGGAACAGTTCTACAATGAGGGGATCCTTATTTTGAGCCAC
TTATATAAAATTCCAGTTGTTACCGTCATGACCTATGGAGGTACCAACTATCTAAGTCAA
CTGTTTGGCATTGTCACTCCTTGGTCGTATGTTCCTCACCTCTATATGCCTTTTTCTGAT
CGCATGCCCCTATGGGAGCGAACTGTCAATGTGTTTATAAGTGGAACAGAGGACCTTCTA
AGAAGGTATTCCTATTATCCAGAACAAGACGCAATTCTGAAGAAACATTTCGCCAATAAG
CTGGATAGAGTTCCGACAATAAGGGAACTGGAAAGTAACATCTCTGCAGTTCTTTTGAAT
GGATATATGCCATTGACATCGCCCAGACCACTGGCCTACAACATGATTCCCGTGGGAGGA
CTCCACATTCAAAAACCCAAGACTCTGCCTGAGAATCTACAGAAGTTCCTCGATGGCACC
ACTCACGGAGCTATTTACTTCAGTTTGGGCTCTCAAGTCCGCAGTTCCGAATTGCCACCC
GAAAAGCTGAAGATATTCCTGGAAGTCTTTGGAACCCTCAAGCAGCGGGTTTTGTGGAAG
TTTGAGGACGAGTCTCTGCCCAATCTTCCTGCCAATGTGATGGTTCAGAAGTGGATGCCA
CAGGCAGACATCCTGGCGCATCCCAACGTCAAGGTTTTCATTGCTCATGGCGGAAATTTT
GGCTTCCAGGAGGCTGTACACTACGGGGTGCCAGTTCTAGGAATGCCCGTCTATGCCGAT
CAGTATTCAAACCTCAATCAGGGCAAAAAGGCAGGAATTGCGCTGCTGATGGATTACAGG
AAGTTCACCGCAGATGAGCTTCGTGAGAACCTTCTGGAGTTGCTAGAAAATCCAAAGTTT
TGGAACAACATGAAGAAAGCATCCAAAATATTCCGGGACAGGCCTCTGAGTGCCATGGAC
ACGGCCATGTACTGGATCGACTATGTGATTGAGCATCGAGGAGCTCCCCATTTAGTTTCC
GTTGGAGTGGAGCTTCCCTGGTACCAGTTCTACCTCCTGGATGTCATCGGACTGGGTGTG
GCCATAGTTTTTCTTCCGATTCTCTGTATACTTCTCATTTGTCGAAAATGTTCAAGGAAA
AACACTCAAAATAAGAAGGTCAAGAAGAATTAGS
>D. ananassae - UGT49B subfamily - LOC6494976 - 6494976
MKFKNVLQKLLLSLVALHQLDLGEGARILAAFIFPATSRFVIINAIIRELVKRGHEVTFI
TPHSLAKENLGPNYKEIVIGWYPSWNRMKELTNTNTVIEMAEVNKLTFSRMVHVIGPEST
DFAFQTPELQALFNAKDKEGKYDLLLVEQFVNEGALILGHLYQIPAITISTFGYANYFSQ
IVGIIYPWSYVPYLYMPYSDRMSLWERIGNVFMSSADDLLRRYSYYPEQDAVLQKHFSKK
LDRVPTIKELEANVSAIFINSYMPLASPRPLSYNMIPVGGLHIKEPKALPENLQKFLDGA
THGAIYFSLGSQVRNADLPPEKLQILLDVFGSLKQRVLWKFEDENLPPNLPANVKIQAWM
PQTDILAHPNVKVYIAHGGLFGLQEGVHYGVPILGIPIFGDQYSNLKRGEKSGFALVLDY
KTFTADELRSSLRELLENPKYRDNMKKASKIIRDRPLGAMDTAMYWIDYVIEHRGAPHLV
SVGVELPWYQFYLLDVIGLVLAVVLLPVLAFCVLLRKLFKKTSPSPKRKVNKN.
>D. ananassae - UGT49B subfamily - LOC6498353 - 6498353
MKFIYILHVWVLSLVSLSHLGTGARILAAFFCPARSHFMMTHAIIRELVKRGNEVTFITP
VSMGKEELGPNYKEILFAPYDSWNDIRETTKISSAMELTDLPIFDFFRMVYTMGIHSTDF
AFEQPEIQAVINEKNQIGKYDLLITEQFFNEGALILGHLYQIPIVTLSMSGYANYLSQLV
GIVSPWSYVPHKWMAYTDRMTLWERIGNAFVSGSEDLYREFKYYPKQDAILRKHFSNLLA
RVPTIKELERNISAILLNTYLPLASPRPTSFNMIQVGGVHIESPKELPKDLQEFLDEATH
GAIYFSLGSQVRSAELRPEKLKIFLKVFDSLKQRVLWKFENETLPELPPNVKVQRWLPQG
DVLAHPNVKVFIAHGGLFGIQEAVYHGVPVLGMPVYGDQSLNLQRGKSLGCALVLDYRRL
SEDELRSSLIELLENPQYRSNMKEASRVYRNRPLSAMDTAIYWIEYVITHRGAPYLVANG
VHLPWYQFYLLDVIGVVFFIAFVTIFVLTFLCRKSLSLNLIKSRKNLSQKKYKKN.
>D. ananassae - UGT49B subfamily - LOC6499213 - 6499213
MNQIPLIRLLLLCLLGFGNGARILAPFFLPVRSHFMMTNAIIRELVKRGHEVTFITPLSL
AKENLGPNYKEILLPHYDTWSDINKLIKTNSAVDMVSLSTLTHMKLAQHIGVKSTDFALA
HPEVQELIHAKDKKGRYDLLFVEQFHNEGALMLGHLYEIPTISIATFAYANYFSQVFGFI
TPLSYVPNVFLPYTDKMSLWHRFENVLLSASEDFIRHTSYYPAQDAVIRKHFTKVLPKVP
TVKELERNISAILLNSYMPMTTSRPLTFNMISVGGLHILPPKPLTGEIKTFLDEADHGAI
YFSLGSQVRSADMSPETRQIFLKVFAELKQRVLWKFEDDKISNLPANVKVAKWLPQADIL
AHPNVKVFIAHGGIFGMQEAVHHAVPVLGMPFYFDQESNINAGQAAGYAIGLHYSSITEE
QLRSALGELLSNPSYKTNMDRASEIFRDRQVGAMDTAIYWIEYVIKHRGAPHLVAAGVHL
PWYKFYLLDVFSILVAISVLPISILYVIYRKLQATGVKSKSD.
>D. ananassae - UGT49C subfamily - LOC6494972 - 6494972
MHFILLAYLLLAGNLFYPIRSVDGAKILAAYSFPGKSHYMMHKTLVRELIENGHQVTMIT
ARSLESENLGSNYTEILIEPVYDFWHDVKLDFGALHLFELTRLRNTDFVKMLDIIGVKTT
EHALKQPKVQALIHAKQTEGVFDLFMAEQFYQEALLPLARVYKVPVVTTSTLAYENHMSQ
IMGLITPWSFVPHGFLPFTDRMSFWERLRNSYTSLHEDLYRLLVYFPKMDAVAQEFFGPV
LGEVPKVRQLEKETSVMLLNSHAPLTTARPTVDAFVSVGGMHIYPPKALPEDLQQFLDEA
KEGAIYFSLGSNVQSKDMPPEMLQLFLQVFGSLRQRVLWKFEDESVSKLPENVMVRKWLP
QADILAHRNIKVFITHGGLFGTQEGVHYAVPLLGFPIYSDQHLNMNKAVWGGYAISLHFQ
SITEEILRHSLDQLLHNATYKENIQRVSNIFRDRPMEARKTAIYWIEYVIRHRGAPHMRS
AGLDLNWFQFYLLDVIAFVAFIPVAGILILRLVIKLLWDNVKKTKKAKKH.
>D. ananassae - UGT49C subfamily - LOC6494973 - 6494973
MHFILLAYLLLAGKLYSPNGSVDGAKILAAYSFPGTSHFMMQKALMRELIKSGHQVTMIT
ARSLKSENLGSNFTEILIEPVYDFWHDVKLDFGALHLFELTRMTNPDFIKMLEIIGVKTT
EHALKQPKVQALIHAKQTEGVFDLFIAEQFYGEALLPLARVYKVPVVTTSTLAYENHMSQ
IMGLITPWSFVPHGFLPFTDHMSFWERLQNSYTSLHQDLYRLLVYFPKMDAVAQEFFGPV
LGEVPKVRQLEKETSVMLLNSHAPLTTARPTVDAFVSVGGMHIYPPKALPEDLQQFLDEA
EEGAIYFSLGSNVQSKDMPPEMLQLFLQVFGSLRQRVLWKFEDESVSKLPENVMVRKWLP
QADILAHRNIKVFITHGGLFGTQEGVHYAVPLLGIPIYCDQHLNMNKAVWGGYAISLHFQ
SITEEILRHSLDQLLHNATYKENIQRVSNIFRDRPLEARKTAIYWIEYVIRHRGAPHMRS
AGLDLNWFQFYLLDVIAFVAFIPVAVILILCLVIKLLRGNDKKVKKAKTH.
>D. ananassae - UGT50B subfamily - LOC6493893 - 6493893
MHRIVVFILIICTCYALAADILMATQGGTKSHKIPFWELAKGLISRGHNITFLNGFPADF
HVEGLHEVTPAGLVEYIQNYTNWDLLGSRMAGEMPIKPWDGLRYAFESCDAMLGDAETKE
LANRSFDMAILDGAFPECLLGLVYQYKIPFMYINTVGFYTGSLSVAGNPGSYAITPNFYS
RFTDTMSLYERAINTGMQVGQSLMHMYVMRRTHLVLRHHLGTHLPHPYEISRNVSFILQN
GHAVVSYPRAFNPNVAEVACIHCKPPKKLPWDLEEFIGASGASGFIYVSMGSSVKAANMP
ETLRQMLVKTFSRLPYHILWKYEGRAADMQDLTSNVKLSRWLPQQDILGHPKLRAFVTHG
GLLSMFETVFHGVPVVTMPVFCDHDVNSAKAEVDGYAVKLDLETLSANQLYKSIMKVIHD
PRYRNAARYRQKLLLDQRSTALETAIYWTEYVLRHKGAFHLQAPSRNMSWWQYYLIDVVA
MYLLALYSLILLLKRLDFRTDKLRSLPTSMSSASAEVKKKFKKP.
>D. ananassae - UGT301D subfamily - LOC6497872 - 6497872
MEMQLQWKCWLMFLIGLSSYSSAYRILFMGPFPAPSHWLWLEHFQRDLLRQGHHVTSVNN
HPTKQPHENLTEIIISPSFDIPKHFPKKNIFTMQFASDFQNLQLWWTIGLMTTEHAFKDP
KVQKLIASQDDHYDLVILEQFFHEAFLMFGKKFNCPVVTIGTMGYADNMDHAMGILTPWS
VIPHLLLSHTDQMTFSQRAYNAYISLYDAVMRRWFYLPKMQELAEKYFQGVIAGPLPHVH
DLERNISLMLINSHRSVDLPRPSMPGLIDVGGAHIQPAKQLPDDLQAFLDKATHGVVYFS
LGSYMKSTDMPPEKTALILKAFGQLKQQVIWKYENDSVGELPPNVLIRKWMPQNDILAHP
NVKLFITHGGIFGTQEGIYWGVPMLCIPLYGDQHRNTIKSVREGYARSLVFSKLTVDDLV
RNIETLIYEPQYKKSALEVSQRFRDNPMHPLTEATFWIEYIMRHRGARHLKSQGAFLPLY
QYLLLDILGCVLLGAFLAIWLPWKMLKRAHRWWIKGEASSKLNESKKRL.
>D. ananassae - UGT302C subfamily - LOC6499526 - 6499526
MVLKNNQLKMKRKNLNIGFISLFCFYFVATVSAYNYLVVSPSAASSHYHVGFSLVKGLAN
SGHNVTLISAFKQKKPVDNIKDVTALGIHKTMEEHISSIVKNMKKPMWLQSFDIYSMGLK
MTEALLNDTSVLELMKSNKTFDAVISEVFLNEAQLGLAEHFKAPLIVLSAVGAMPAHADL
VGTSFTPSYIPHALLHFTDHMDLWERLVNFLFVTFTYSIHKFFALPQHEALYQKYFPDNK
MDFYEMRRNTALVLVNEHASLNHPRPFSPNMIPVGGMHINRQPPQPLPENIRLFIEGAEH
GVIYCSLGSNVKSKTLPLEKRRAFLETFGKLKQRVLWKFEESDLPGRPDNVLISDWFPQN
DILAHDKVIAFISHGGRLSILESIYHGKPFVGIPFFGDQFMIMAQAEQNGIGIALNYGDL
TADILLAATKKILQDPKFTRNVRDMSDRFRDQPQTPLERAVWWVEHVTRHKGAKYLKSAG
QELNFFQYHSLDVLLILFIGLFFIIYLPIKTFVWILNRLNQFFFKTKVQHGKKIKQN.
>D. ananassae - UGT302C subfamily - LOC6499525 - 6499525
MQLTSGRTGFLALLVLGLLSCVSAYNYLVVLHTAARSHYHVGSALAKGLAGAGHQVTLVS
PFELKKPIKNIKDVTVKAILKAMQGSMSNLLESSKEPIIKQILGFHNMGLNITEVLLSDP
AVVELMKSNQTYDAVISEVFLNEAHFGLAEHFNAPLIGLGTFGAISWNTDLVGTPSPPSY
IPHALLKFSDHMSLAERVGNLAFVTYEYLFLNYFYLPHQEALYLKFFPNNKQNFYEMRKN
TALVLLNQHVSLSFPRPYSPNMIEVGGMHINRKRQPLPEDIEKFIEEAEHGVIYFSMGSN
LKSKTLPLEKRQALIDTFAQLKQRVLWKFEDPNLPGKPDNVFISDWFPQDDILAHDKVLA
FITHGGLLSTTESIYHRKPFVGIPIFGDQFLNMARAEQNGYGVTVNYEDLTSSNLLSAIK
RLLSDPEATKKVRDMSDRYRDQLQTPLERAVFWVEHVSRHKGAKYLRSASQDLNFIQYHN
LDAILILYGGILFVLYCLFKLIGFMFRLLQELFIKKETPKSKKKAKQN.
>D. ananassae - UGT302K subfamily - LOC6501040 - 6501040
MRILTLLLGIILSLGYSNGYHFLMVLNSPGRSHFNVGQALAKGLVNAGHEITVVSVFPQK
KNIPGYHDINVPNIIAAMKGDIAALWDSINKPLTQKLIDHYQMGFRLTRGLFVDPNFQDL
IKSNRSFDAIICKTFYNDAHYGLAEHFNAPLIGLSTGGGLTFITDMVGSPAPASFVPHIM
LPFNDHMSLYERFMNVAFLAFERLLLDYYYLPGQEKLYKEFFPENKHNFYEMRRNASLVL
INQHVSL?LPEKIERFLNESDHGAIYFSMGSNLKSKDLPPSKVEEILTAFRGLKQRVLWK
FELDDLPNKPENLYISDWFPQTDILAHPKVLAFVTHGGMLSTTESIYHGKPVIGLPIFSD
QFFNMAHAEQAGYGIMLDFKNLKAKDFGAAIESIVSDSTYTEVVRGMSFRYRDQQQTPLE
NAIYWVEHVTRHQGAAYLKSAAQRLNWWQYHNVDVFAIMFAIFIVLLILPFFILRLTKRV
FCVNGKKVQKFKQN.
>D. ananassae - UGT303A subfamily - LOC6499528 - 6499528
MSRGFSSLGILTLLFVCLLEPKIVKSENILGIFSYTFGSSYLLIEPYLNLLVQRGHQLTI
ISAVTHLPHIEGAHHIRVARLDQQMQDLLDYDYEFEVTKWMEAQFVSDYFFNCSKFVLED
PGVQELIHNKSVEFSMVILEAAHTDALYGFAQHFNAPLVGIAAFGSAWNIDFLAGNSAPS
VYEPMSALGYSPGLSLLEKWYNLIFITEERLVERFIYLPRQIDLYKKYFSDGAASLHDIR
RRFSLILINQHFSLGRVRSNVPNLVEVAGMHLAGQPDPLGDELRAFIEGAEHGVIYFSMG
LQVLEKWLPPGLPEIMINSFKKLKQRVIWKWSDGSIANNTSNVYVSGLLPQREILNHPNV
KLFITHGGLLSIIEAAHYAVPILSLPLFFDQFQNTKRMEKMGVARSLEILNISQEIVVQA
IEDMLNNSSYKQRALDLSERFHDQPMSPIDTAIWWTEYVLRHKGADHMRIAEQEMSLMQY
YNVDIISVLFGRIGFTVLIVIFLGWKLVTLATRNLEYRFNWLMVR.
>D. ananassae - UGT303B subfamily - LOC26514484b - 26514484b
MRLGNTCLALGLCLCFSVFLPLEFVRAASILAVFPYRLEHLFHVVRPLMKALTVRGHNIT
MITPMGMLEDIDGVRHIRVPMLNTHMQATVEKDQFLDFFADKWSEGSLVATVFHNISYAI
LSNDAVQKMLKDSSQHFDLVLLEAGHMDALYGLAEFYNATLMGFCSVRINWNVDDLAGNP
APSILEPISPMGFSRDNSFLGRLHNWIYISEERMVEYLVIRPSQKLILKQFFGYSAQQLE
ELRSRISLFLINNHFSMGRVRANVPNIIEIAGIHLSEPPEPCEKDLQQFLDEAKNGVIYI
SMGNELIGKYLPENLQQTLLQSISQLRQRIVLRTGATTNQTGNIYRISHAPQRMILSHPN
VRLFVTNGGQLSMIEAIDSGVPMLGLPFFFDQFSNMHRMQLAGTAKVLDLKSLNADLLTS
TIRELIENPKYAQRAKAKARQFRDRPTSPLDTAVWWTEYALRHPDVTHTRLNQDEIPIMR
YYRMDSILSLGLRFGIVTLSVIWIITWISYKLFTRIGRKPEKKEIVLVHIKTPIKGSPIS
.
>D. ananassae - UGT303B subfamily - LOC26514484a - 26514484a
MQFRKFWIAFAIFLYFYFELSHGANILGVFPYRLPSHFQVVRPLVKALSNRGHNMTIITP
VGIFADIEGVRHIRISNLNKMSENLLESNEFLDFFSSKWSEAYWIASMLSNVSDGILSDE
GVQRMLHNKNERFDMILLEAGHLDALYGFADHFNATLMGLSCVIPTWNVDLLAGNPAPSV
YEPIMPREYNFDTSLMSRFSNWIYITEEKLLSYLVFRPVQQKLFNKYFRHSSKKLSELRA
QFSVILINNHFSMGRVRANVPNIIEVAGIHLSEPPEPCDKDLRRFLDEAENGVIYFSLGM
DVLIKFLPKSIQKLLLESFTRLKQRVVVRSDVSSIPNKSGNIYVISQAPQREILEHPNVR
LFITHGGMLSVMEAIYSGVPMLGIPFFFDQFGNLHRVQLAGMAIVLDNNALSVDILTSSI
RELIENPKYALRAKEMSLNFRDRPMSPLDTAVWWTEYALRNQDISHIRLNEDEFPFVQYY
GLESLISWGLRFGFVIGSLFLLGFRIYQKGFNRQRQVLKTDQNIVIYARNKKSDLQLRKS
LQSN.
>D. ananassae - UGT303B subfamily - LOC26514484c - 26514484c
MRLGSAWLVVSLWLFSNFHHPQAADILGIFPYCQPSPFQVVRPYLIALRNRGHKITVITP
MEMLDEIEGIEQIEVPMLNRRIQDVVDFDLFDDFFINKWSESLMASTIYRNMSLAILQDF
SVQRMLSDKNVRFDMVILEPSHMDAIYGFAEFYNATLMGFSSVYTDWYTEFLAGNSAPSV
YDPISPIGYSLDNSLMSMFCNWVYITEEILLDRLIYRPSQLSIFKEVFGYSAKKLDDLRS
SFSVILINNHFSMGRVRANVPNVIEVGGIHLIEPPKPCDEDLQRFLDEAEYGVIYFSMGV
DIMVKYLPLDIQQPLLKSFAQLKQKVIWKNELSTIPNKSDNIYVMSKTPQRRILEHPNVR
LFITIGGILSVTEAIDSGVPMLGLPLFFDQIGNMHRVQQAGMAMVLDTNSLSAESLTSTI
LELIENPKYAARAKNMSQSFRDRPMSPLDTAVWWTEYALRHPDVRHIRLNEDDISFMRYY
RLESLLSIGLRFGFIIGLVTLLAYKLVQKCNRKQERVRVFRLIRLPIK.
>D. ananassae - UGT303B subfamily - LOC6501529 - 6501529
MELRRKWSNARTNRIWLGLMIFLHLKIDFQLDVAEAADILGIFPYLHTAGPLFVRPLVRV
LVERGHKVTVISPEHTPTDIEGVRHIRVPELNRQIRKIMDPDHYFHFFSTKWKKSILAAT
MLANVSTALLADEGVRKMMKDRSERFDMVMIEASHLEAMYGLAEYYNATLMGIASMRLNW
HVDELAGNPSPSIHESISLEGPPLKYSLLGRFYNWLDITEEYLLERLVIRPSQLKIFKWF
FGYSAEKLEELRSRFNLILINTHFSMGRVRANVPNIIEVGGMHLSDPPEPCDEELQRFLD
EAEHGVIYFSMGLEIRFKYLPDYMQQPLLQSFAELKQRVVWKNELFTSPNKTDNVFRIGK
APQRIILSHPNTRLFITHGGLLSVIEAIDSGVPMLGLPLFFDQFNNMQRVESAGVAKVLD
WNSLSVDNLISTVHEIIEDPKYAQKARETAQNFRDRPMNPLDTAVWWTEYALRHRNATHI
RLNKGELPFMVYYQLDNLLPLILRIGVILVSIIFFSYKLFEKLQIRQRRLQERNLFLRQQ
IMLR.
>D. ananassae - UGT303B subfamily - LOC6501530 - 6501530
MRFIIAWLPLSLCLTFQMNVNSVEAANILGIFPYRHSSTYKVIQPLMQALVAKGHNLTII
APSHISPDIDGVRHIRVDLLHQHLHELMNSDQLLDFFRDKWREAVFAATFLANTSAAILS
DDAVQKMLSDKSERFDMVMIETAQLDAVYGMAEYYNATLVGVSYIRLNWSVEDLAGNPAP
SVLEPISPMGFSLHSSLFSRIYNWVYITEEKLLNDLIIRPAQLRIFKKFFGYSAQKMEEL
RSRFSVILVNNHFSFGRVRSNVPNIIEIAGIHLSEPPEPCGQDLQQFLDEAEHGVIYFSL
GLDIMLKLLPQDILQPLEQTFSRIKQRVVWKTDDTVTPNQTGNIYRMARTPQRMILSHPK
TRIFITHGGILSLIEAIDSGVPMLGIPFFFDQLDNLHKVQQAGMARVLDTLSPTADTVTD
IIRDLIEEPKYAQRAKEMSSIFKDRPISPLDSAVWWTEYALRHRDARLMRINESDLSFMV
YYKVADLLPLCLRIGVIFIFIIFISCRLIKKHRTADMQIRERNSLVMQKLY.
>D. ananassae - UGT304A subfamily - LOC6501037 - 6501037
MFPPGRWLLFWPTAMSLICWLEAARILFIAPYESYSQCALMSPYIHGLVDRGHELTVILA
YKECMTIGNVTSIRIMDNHNIISDFEDIFLDSVVGSPGGKWAEMHTMANVMVKAGLNVLL
NPGVQALIKTNVTFDLLILEAGYTDLLYGLAAHFNASLVGISTCGADWNINRLKDHGVSV
VEEPIMPLVTPASGSIWDRLYTWYISTEEWLLFEMIFLPKLKMVHDYFFGHLDQSFLEIR
HSFSLILLNQHFSMFRARPNAPGIIEVGGLHIPKVVPKLSKDLQVFIDEAEYGVIYFSLG
VELKCKDLPTETLEMFVETFKSLPQRVIWKFEDEPFENLTQNIYMANFLPQQTILAHPNV
KMFICHGGMLSVIEAVYYGKPLLGFPIYYDQFRNFEVLVDDGMALLMNINSFSGEDLKKS
IDSLINNPTFSENALALSQRFRDRPMHPLEQTIYWTEYVLRYKGAKHMRVPHSNIKFAEY
YSLDKFLLLGLRFFVTIFSVYFALSKWRCYLRYLVKFAKRFLPCFR.
>D. ananassae - UGT305A subfamily - LOC6492969 - 6492969
MKVFLLFPLLLLLLSGILETPEAANILGLVSTAEHNNPGWSQPLFDALLAKGHQLVLVST
APAPAKTVEGLVYIHLPNDYDLMQKHFIRSDTGHYQEMRTLMQLLVWYEVQLGSCRAVME
SDTMQSRKSELLMSLSLFDLIITDITHGMDCLLDLVGDASYKPILGLSAGKLTPDLLDLL
NSENTINPAKIPHFISPMPRKMGFFNRFHNHNMFYSSPLVRWHIIRPALSTIVRPDNVYP
NLQLALLNTHPSIDYVQNLPPGVVEVAGLHIKPEVQPLPNSIQKFADQFIDGIVYIDLPY
IELMYGVGVDAMYKMMEDNPNCGFIWNVKKMKELPKTMWNLLTLHVDRSLKQDILGQSGV
KGYINHADSFDIQEAVHFGVPMVVLPLILEEFNNAQRVMERSLGVVVSANGFNLDSLTVA
LKRILDEDIFTTSLYTAQQKFRTRLVSAIDLAVWHAEQLIAEPTLYLNLAQRETNAQNFF
VAQSLDVLAIPLFLIIVVLVNFLQIGYYLYQGFCKSGKPVKELNLDVKPLKKRKKVQGNG
SKIGEPANITLLEDSSDFQDVQDAEAELSIDEESKTLIDKKDD.
>D. ananassae - UGT307A subfamily - LOC6503479 - 6503479
MKQPPVSWALVWLFFSVFYPNSVKSHHILGLFVNMHRSQLLVHLAVCQALLQKGHQLTLV
TTLPLENHEIEKNVTHILITWKQPKDEDPQGSQSDFFGRLQRMFQRLEKSEELLHLPEWK
SFLNRFSSRKFDLLLLGYHFNDHLLGVATHFDCPVAIITTQQPTGFVNNLMGNPEERWYV
SQPYDSHQRSGLGAWVFGVWEKIFEELARRVLQKIYSSHFPEPHYPSFQTMRKSVALALN
NHHAISEGPIAPVLPNMVDIGGIVLEQRISKETVAIGSRPIILFSLGTRFTWKNTPEHIL
DTFERAFAEFSEYDIYWTYDGPNAENITMKYPFLRVSKWWPQCQLLGSGNVRLFITHGGK
GSLSEALYYGVPMLGLPLLGDQRANLQKMQARKWGLTLSTHNLTQFALSKAMSTILTNSD
YKEAIATASQLYRDRPQKSSDLATYWIEYIIRHNGAHNLQNPARHLSFNEYYSLDIYLLV
YGGLVLIIFIVRKLNRLL.
>D. ananassae - UGT316A subfamily - LOC6493653 - 6493653
MRLLQIVSLLLCVVLASGANILAVLPSVWKSHYLFGRKLLQELVESPGNHSVTLISPHAA
QDGVDWEIPRIRELRIEGLRENWLDMGMSFEAEEMHAQSVMERFTRLIYAGTTNVDILLS
DSQVRKLLTSGERFDLLIVDLFLSDALLGLAFYYGIPTVAISPTDANSWLNNMFGNPQSS
SLDPSNFLPFTEKMNTRQRIVNSLMSTFERLTYNFFHLISQQSVYTNHFELLVKELPLYR
DLTKNLSLALINSHPGLHYSRAYLPNMVEVGGLHLTNANELILPKHLESFMKSSPSGVIY
FSLGADVQTAQLPLEKLSVIVDVFGHLKEFHFLLKWETEQFIPDLQLPENVLIADWFPQQ
AVLVHPQVKMFISSCGQLSVWESVVGRKPILAIPLLAEQEVMAKRLQHHGVSLTVGYDAI
TYDALLHGIRQLTLNSSYVEKMGQLNERLISRDSSPAAKAVRKIQLILDSGGADYLKSHA
NTLNFWRIEGIDVFLIIALGFCGILIVPFLAICCILRKSYHSQAAQSQPPYRTNLKVVGR
VHSYGEQGSRKSSASAEPLRRTRSAQSLSNRSSSSSMGSTSPTSLSTASTTPLDLTPPPP
VHLLGQVSPLQLYVNQQRIYSSEGKTSPEDNPERRFS.
>D. ananassae - UGT317A subfamily - LOC6495848 - 6495848
MESLGNRWLLLAVFVLVSGHYSNGAKILVLFPHSSEGHFAVMRTLVAELAQRDNQVSVYT
GHGLGESLENVNETVTAEYPFWSELQKEAVPKGNLADLGLISIENLRQALATVGARALDH
FLAQEPIQKLLKMSYIEFDYDVILVDYFYTEALLALGLLHQRPVVGIVSTDFGGYMDAVQ
EALVPAACAPVDFEHDVPQLGFTERLGYIRRCIARRKQFDKDHYGAQKKLVAKHFKIQNN
IPELQANQLSLLLLNSHVPLMTPRVSIPQIVPAGGLHIRGPKELPWNIKRFLEEERPGTI
YVQLGNEQPCGKLPKKKLEALFTFFSSRKEGFIWTCHDVKTLKDLPKNVMIQHAVPQIDI
LAYPSMKAFLTNGDLLNLQEGIIRNVPILGLPLFQHEKKNLELAVRLGVGIQLDENNVTS
TSLNWAVDRLLKESHFQLNIREVSQEYRDRPLGALASALFWVNYVVRHKGGAAVRTRGIG
ISSSELHLFDLVVFYGIVATIVVGFLTALTIGGIYLWQKKNNAILTKQK.
>D. biarmipes - UGT35A subfamily - LOC108024843 - 108024843
MAKICSGTGLGLLLFGLVLLLSATADEGVQSSRILAVFPFPGRSQYIFAEQYLKELAQRG
HNVTVINTFGSDKAEPNFRVIGARKIHEIMAAFGDMVYNQAASKWKVLSMTTEFLNLLTT
SVLDDPAVKDLLNSKESFDLVIMETVQTEALFGLAQHFGAQTIGISSYGTDTHIDELMGN
ISPLSFNPMLLSSRTERMDFEERLRNVGEALLMWLHKRIVHLPTQRDLYAKYFPNARISL
EEVLDSFSLMLLGQHFSLSYPRPYLPNMIEVGGLHLQQQRKVQPLPQELEDFVKQSSQGV
IYFSMGSNIKSVDLPPATRKVLMETFASLPQRVLWKFEVDQLPEKPSNVFISKWFPQPDI
LAHPNVRLFITHGGLLSTIESIYFGKPVLGLPVFYDQHLNVQRAKKAGYGLSADIWSANA
TELTSLIQELLSKPSYAEAAQSKSKLFRDQKETALERAIWWTEYVLRHKGANHLRCTSRD
LDFIQLHGLDTCGLIIAFAVAFLLSFVTALNCLVRGLRHIIYKLFKGSSKLKTQ
>D. biarmipes - UGT35B subfamily - LOC108024783 - 108024783
MLALQLGVLLLILPACLQAARILAVFPFPGPSQYINVVPYLKELASRGHQVTSINAFPQK
KPVNNFRDIPIPEVFENYNDIINELNDPMNLWQENNFVNKFFVDVTRSVLTNKEVTETLL
PPGKDHFDLIIVEALRSDAYYGFAAHFNAPIIGISTFGTDWNIDELVGNVSPLSYIPLVT
AGLTDRMTFGERVTNFIDTTIAWLNYRLVHMPEQEKLYKKYFPVASKRVALTDLNRNFSL
VLLNQHFSLSFPRPYVPNMIQVGGLHISHKPAPLPKDLEEFIQSSGEQGVIYFSLGSNVK
SKDLPAERRELILKTFASLPQRVLWKFEDDKLPGKPSNVFISKWFPQPDILAHPKVRLFI
THGGLLSTIESIHHGKPVLGLPFFYDQFLNVKRATQAGFGLGLDHKAMTQQEFKRTIERL
VKEPKFAETARQISDRYRDQPMTPLETAIWWTEYVLRHKGAYHMRVAGQDLGFFAYHSLD
VIGTLFAGALLVLSITLYVLWKIAKVAGCGNSKKKQKTH
>D. biarmipes - UGT35C subfamily - LOC108024792 - 108024792
MRLFAAIAFVLCALSAKPLETESAKILATLPFPGRSQYIFVESYLKALAAKGHQVTVINA
FKNKPTPNMRFIEIPRAQEFSDEMLGLLNFPLLWQQLNAMDFILVRFIEVTMEDEGVQKL
IKSGETFDVVLSEMLQMEPLYGLAQHFNATLIGFSSFGTDRKVDEAVGNISPISYNPLVT
SPRTDRMTFLERLENHYEVLVEDLHRHFVHLPLMKKVFKKYFPNAKKTIEEVMDSFSLIL
LGQHFSLSYPRPYLPNMIEVGGMQISHKPKPLPEDIKQFIEGSPDGVIYFSMGSNVKSKD
LPQETRDTLLKTFAKLKQRVLWKFEDDEMPGRPANVLIKKWYPQPDILAHPNVKMFITHG
GLLSTTESIYFGKPVLGLPCFYDQYMNVERAQRVGYGLGLDLNSLKQEELEKAIHTLIND
PSYAKTSSAISERYRDQPQSALDRAVWWTEYIIRHKGAPHLRAASRDLNFIQLHSLDTFA
VLLGVPILVILVLLKLSCKFLRAKKQKCPHADKVKKQ
>D. biarmipes - UGT35C subfamily - LOC108026909 - 108026909
MRLLATIAFVLCALSAKPLETEGAKILATLPFPGRSQYIFMENYLMALAAKGHQVTVINA
FKNKATPNMRFIEIPKVHEFSDEMMNLLNVPLLWQQLNAIDYILAKFIEITVEDEGVQKL
LNSGETFDLVLAEMIQMEPLYAFAQHFNATLIGFSSFGTDRRIDEAAGNISPISYNPLTT
SSRTDKMTFVERLENHYEILVEDIHRHLVHLPNMQKVFKKYFPNARKSMEEVMDSFSLFL
LGQHFSLSYPRPYQPNMIEVGGMQISHNPKPLPEDIKQFIEGAPDGVIYFSMGSNVKSKD
LPQETRDTLLKTFAKLKQRVLWKFEDDEIPGKPANVLIRKWYPQADILAHPNVKLFITHG
GLLSTTESVYYGKPVLGLPCFYDQHVNVKRAQRMGFGLGLDLNNLKQEELEKAIQTLLND
PRYAEASSAISERYRDQPQSALDRAVWWTEYIIRHKGAPHLRSTARDLNLIQLHSLDTFA
VLLGLPIIVILVLLKLSCKLLRGKKQKCPHADKLKKH
>D. biarmipes - UGT35D subfamily - LOC108025302 - 108025302
MPNRSMVRIFLLLCLLPGYLESARILALFPVPSPSHYFFALPYLKRLASMGHEITTVNPF
PLKEPISNIHDIPIPEVFENIEEVIRSASSPKSTWRRNDFINELTLNLTKIVLNNEEVRR
EVLGPKRSHFDLVIVDLWRMDVISGLAAHLGAPIIGLASYGADWKIDELVGNVSPISYLQ
SPSPELHDLETFGGRLAHFVERTISWINYKWWHAEEQRALYRKYFPITAKDKPLSMVSQD
FALILVNQHFTLGPPRPYVPNMIEVGGLHVDQNTRALPAELEDFIQGAGEPGVIYFSLGT
NVKSKTLSEDRRRVLLKTFAGLPQRILWKFEDDQLPGKPSNVFISKWFPQQDILAHPKVK
LFITHGGMLSTVESIYHGKPMLGLPCFLDQFLNMQHVKRMGLGLVLNLKEMTRDDFNSTI
TRLLTDKSFQEAAQAAAARHRDQPMQPMERAIWWTHYVLRHKGAAHMRVAGRHLDFITHH
SLDVLGTFMVAFLVVLGVFAFCVVKACAKFHCTASKQNIDILLVFSNVNPTKCKYFHHL
>D. biarmipes - UGT35E subfamily - LOC108024319 - 108024319
MLFFVLLFLLPGLLEAARILALFPIPSQSHYYHALPYLKRLGSLGHDITSVTPFPSKEPI
NNLHDIPVPEVFHSFDELLKAMTTPKNTWEFFEVTNEFVYNITKVVFDNEEVRRKILSPG
RGQFDLVIVDMWKYDALYGLAAYLETPIIGMAPCGTDWKIDEMVGNPSPMSYLQSPSTDF
YDLDSYVGRLGHFAERSVSWINWHWRYKNKHEALYKKYFPRIADKQPLSEISQSFALILV
NQHFTLGPPRPYVPNIIDVGGMHINQEPRTLPKDLEDFIQGSGEHGVIYFSLGTNVRSKN
LAEDRRKILIETLATLPQRILWKFEDEDLPDKPPNVLISKWFPQEDILAHPKVKLFITHG
GMQSTIESVYHGKPMLGLPFFYDQLGNMEHIKKQGLGLALSYRDMTSGGFRVTILRLLTE
KSFDVKAKIQSARFRDQSMRPLEKAIWWTHYVLRHQGAPHMRVAGRELDFFTYHSLDVLA
TFLVVPIMISLCLVKILKIIFQRAVKIGKRKHKVC
>D. biarmipes - UGT35E subfamily - LOC108024782 - 108024782
MASPNILVPKSILLLVALLPGFLEGARILALLPIPSHSHYYHALPYLKSLASLGHEITSV
SPFQSKESVNNIHDIYVPELFENIEELIHSLSTAKSTWADNEYINNYNLELVKKVLNNDG
VRREILKPGKAQFDLIIADLWRLDALFGLAAYFDAPIIGIASYGTDWKIDELVGNVSPMS
YLQSPSIYWHDLQTYGGRLAHFVDRSIAWINWKWRHEQKHQALYRKYFPKIADKRPLSEI
SKNFALILVNQHFTLAPPRPYAPNVIEVGGMHINQEPKALAKDIEDFIQGAGEEGVIYFS
LGSNVRSNNLAEDRKKILIETFASLPQRILWKFEDEELPEKPSNVLISKWFSQQDILAHP
KVKLFITHGGLQSTVECIHHGKPMLGLPFFYDQFRNMEHIKRQGQGLVLNYRDMTGEEFK
DAILRLLTERSFDISARTTAARYRDQPVSPLETAIWWTHYVLRHKGAKYMRVAGRELDFF
TYHSLDVLGTFLLGFLLVLAIVVFCVIKLVKIVLRKNNNTKKRKQKAN
>D. biarmipes - UGT36A subfamily - LOC108032539 - 108032539
MWLRSGVFIAFLGILGIPPQISAGNVLAVYPHFGFSHFKVVMPILNELATRGHDITVISY
VKNPQAEALPNYEELLISAPGEDQSSTTINLVPLTENTPTRSLGVLIREYIALHEEGQKT
CEHLFASGHIETVIARHQIKPYDLLLTEYFNSDCQLALAKLMNLSIIGLSTCALMPYYYD
RIDLPDTPAFIQSEFVGFAGQLKWHERLLNFAQAKLLKFLYKYHSNRADNLLIRKYLGVE
VDVEEVARTQTAFIFGNQHYSLMGSRPQSLQFVEIGGVHITKQAKRELPENITNFLDQSS
EGVIFISWGSMVRASSIDEDKLTAILEVLQNQPLRIIWKWEGDETPKTDPSKFLFVKWAP
QIALLCHPKIKLFWSHGGLLGTTESVHCGKPLLVTPIYGDQFLNAFSVQNRGMGLKLDYE
DITIPNVKQAFTELSKKSYSKRSLQISKIFNERQKTPLELAIWSVEHVIKHGLVAAELLQ
SPGIEFNGFIYHSVDSIALIFAPVVLLIIILSCLSRRKPSTPATKKPGKKPKRS
>D. biarmipes - UGT36D subfamily - LOC108034228 - 108034228
MTEKLSILLHFSEFSQSPVDSRTKGKMWSPLVVVIFLALALSQPDESVEAAGPLKVLGLF
PHPGVSHFHFFHPIMRGLAEAGHDVSVVSHFPDKHPVARYKDFPLTGLEKLTNSVDLKLF
EKRTFYNHFLEFFLLNEWGKQACNQTLRSEALQQILKRPGRFDVIIMEQFNTDCMMGVAH
QLQAPVIALSSCVMMPWHYERMGAPLIPSHVPALFMAQSQDMDFGGRLANWFSTHALNWM
YKLISVPAADALVQYKFGHNVPSVGELAKNTSLFFVNQHYSLSGPKPMPPNVIELGGIHI
QKSKPLPADLQRILDNAEEGVILISWGSMIRANSLSAAKRDGIIRAVARLKQKVIWKWEN
DTLPNQPPNMHIMKWLPQRDILCHPNVKVFMSHGGLMGTTEAAYCGVPVVATPMYGDQFV
NTAALVQRGMGTILNFEDIGENSVMRALKKALDKKYYDAAKVVSHSFNHRPQQALQTALW
WVEHVAHTGGAPLLKPSAVEMSRFVYYSLDCYAVLALILGSVIGSWVWLLRLCCRSSSSD
KTKRE
>D. biarmipes - UGT36E subfamily - LOC108034165 - 108034165
MNISIQLNVCFRCLIELFPYSPVSVDDRLLTVPDLSPCVSIMCVRKGFCLLAVLSLVASS
GSLRILGIFPHPAMSHFKFFHPIMRGLAEAGHSVDVISPFQDKDPPKGYTDYLLPPSNLT
DSIHLEDFERPYHFLFHYFEFFIVYNMGKEDCNTTLHSRALSEVLKHPPGYYDVILLEQF
NSDCAMSVAHVLQAPVIGMSSCALWPWHYERFGAPLIPSYISALSQGQSQQMSFAGRLGN
WITVHSLNLLYKIFSVPAANALIRQKFGPGLPSTEDMVRNTSLMLVNQHYSLSGPKPLPP
NVIEVGGVHIKPPKPLPSDLQQILDNASKGVILISWGSQLKASSLPTARRDAIVRAVGRL
EQEVIWKYENDTLPNKPANLHIGKWLPXLAHPNLMVFMSHGGLMGTTEAVSSAVPIVGVP
NYGDQSLNIASLVQRGMALQLELKKLDENTVYEALTKALHPSFKARAKEVASAYNNRVQD
PLETAIWWVEHVAETKGAPLTQPSAVHLSRFVYHSLDVYFVVVLILLLPVMTFIGLIRMC
QRGKPKGDPKLKRK
>D. biarmipes - UGT36F subfamily - LOC108033267 - 108033267
MLLLPLFLLTFSSRPEPNGAAQILGLFQHPGKSHFDFFRPMFLALAERGHNISMYSYFPL
ERPVANYTDFVFQGMPLLTDIVDLKNFESEWKPLGLPFKVPTFFMLNDWGLRSCRVALNS
PLIAHLLESPVRYDVIILEHFSNDCMAAVAHLLKAPVIALSSCAIMPWHYKRMGSPFINP
IMPMNFLPYTDEMSLIDRLNNFFHFHTVNTLYNVITQPATDALISERFGPGLPPINEIVK
NTSLMLINQYYALTGPRPYAPNVIELGGLQVGPLKPLPQHLLDLLDRSPNGIIYISWGSM
VNTNTLPSAKRNELFQSISQLKEYNFLMRWKGEKSLDNEKPFNLYTFDWLPQRDLLCHTK
VKAFITHGGLLGTTEAVHCGVPMLVTPFYGDQFLNSGAIKQRGFGEIVDFSNFDADHITR
GLRVILDKKFADNVRRSTEAFRQRPTPHFEDPLTCHMDNILSFPN
>D. biarmipes - UGT37A subfamily - LOC108033284 - 108033284
MSAAKALAEQGHNLTVVTVLEPTITHKNIHVVKVPMTKEEIQQRSETIGAKQKNSSGSRL
IAILKMAGQMDPMLRKMADALRDERVKDLYLNKGNHFDLVVSGYFMNDYTDPVEKDKNMS
FAQRLNSYITNLFYQVFVWQIDQRNRQFYKELFADDPNMPEYSEMLKNTSLVLFCSHASS
EGSIRPNVPAAIEIGGIQIKDKPDGLPKNLEEFLVNATDGAILLSLGSNVQGSHIKPDTV
EKMFNVLSKLKQRVIWKWEDLDNIPGKSDNILYSRWLPQDDILAHPNIRLFINHAGKGGI
TESQYHGKPMLSLPVFGDQPSNAFAMVKNGFGLTLSLLNLEEKPLNEAIQEILTNPQYSQ
KVAQFSSLYRDRPNSARDSLIFWTEYIIRHHGAAHLQSPLVHMDFIAANNLDIYLLLASL
LIGLLLILKALVQYILNKLLLKLSTVRKVKNH
>D. biarmipes - UGT37A subfamily - LOC108023578 - 108023578
MVSKPSRFLLLAVAVAFISGSQSANILGIFASLSPSHLIIQMSAAKVLAEKGHNVTVVTT
LKPVVTHKNITVIQVPLSQEEKRQMSDTVGKMSESDNSNLALSLLRMMGQMEFKFRRNAK
TLMDDRVKDLYLNEDNKFDLVLSGYFMNDFQLGFAKKVKAPVIVVATMAPNQLVNPLIGN
PLEVSYVPSISDSVEKGKGLPFKQRLTNYVSSVSLGLFQYLTERRNRKLFKEIFGDDPTI
PEYSEVLKNTSLIFFASHAASEGPIRPNVPGAIEIGGIQIKDKPDPLPQNMAEFLGNATD
GAILLSLGSKVQGSHLKPDTVVKMFNVLSKLKQRVIWKWEDLEKTPGQSDNILYSKWLPQ
DDILAHPKIKLFINHAGKGGITEAQYHGKPMLSLPVFADQPGNADAMVKKGFGLTLSLLT
LEEQPFQEAILEILWNPQYAQKVASFSSLYRDRPMTARESVVYWTEYVIRHHGAAHLQSP
LVHMNFISANNIDIYALFAVILVILVLILKALVKLTYRKFFTMSRKEKTN
>D. biarmipes - UGT37A subfamily - LOC108023415 - 108023415
MVSKSGRIFVLAIALAAFVGGSQGANILGLFPSLSPSHVIIQLSAAKALAEKGHNVTVVT
VLKPTVTHKNFNVIQVPLTKEESQQRSDAIGAISKSDNSNMILSLIRMSGQMDFMYYKMA
EALKNDRVRDLYLNSDNKFDLVLSGYFMNDYQLAFARKVQAPVIVVATMPPNQLLNPLIG
NPLEVSYVPSINDSVEKGKGMTFRQRLSGFATSLFFEFFSYLSERRNRYLYKDVFGDDPN
LPEYSELVKNTSLVFFASHAPSEGPIRPNVPAAIEIGGIQVKDTPDPLPQNMAEFLGNAT
DGAILLSLGSNVKGSHIKPDTVVKMFNVLSKLKQRVIWKWEDLEKTPGKSDNILYSKWLP
QDDILAHPKIKLFINHAGKGGITEAQYHGKPMLSLPVFGDQPGNADGMVKKGFGLTLSLL
TLEEQPFQEAILEILSNPKYAQKVASFSSLYRDRPLTARESVVYWAEYVIRHHGAPHLQS
PLVHMNFIAAHNIDLYILLAAISVTFILLLKVLVQFIYRKCTSKPKKEKKH
>D. biarmipes - UGT37A subfamily - LOC108023439 - 108023439
MVHNRSLVLLLAIAMAAFMGGSQGANILGLFPSLSPSHLIIQMSAAKVLAEKGHNVTVVT
VLKPVVNHKNINVIQVPLTKEESQLMSDTIGKMSKNDNSNMAVSLIRMTGQMDFMFRKNA
ETLMDDRVRDLYLNRDNKFDLVLSGFFMNDFQLGFARKVNAPVIVVATMPPNQMLNPLIG
NPLEISYAGSNDVEQGKGATFKQRLTSYITSYAFGIFTYLSEKRNRELYKMVFGDDPSMP
EYSEMLRNTSMVFFANHAASEGPIRPNVPAAIEIGGIQVKDKPDPLPQNIADFLGNATDG
AILLTLGSNVKGSHIKPDTVVKMFNVLSKLKQRVIWKWEDLEKTPGKSDNILYSKWLPQD
DILAHPKIKLFINHAGKGGITEAQYHGKPMLSLPVFGDQPGNAEDMVRSGFGLTLSLLTL
EEQPFQEAILEILSNPQYAQKVASFSSLYRDRPMTARESVVYWTEYVIRHHGAAHLQSPL
VHMNFVAAHNIDIYVLFALVLVSSILLFKAVVKFIYRRFSSRSKKEKLH
>D. biarmipes - UGT37B subfamily - LOC108036755 - 108036755
MAGRSFFLGLQIVALVAGAHGANILGLFASLSPSHLVIQMSMARILAERRHNVTVVTVLK
PPFLHKDITHILVPLQKDDLQAFNSVVAGLSKTDNSNTVASMFRSVRQMSEAFSKMGSVM
KHPVVKNLYEHPDNRFDLVIVGYFMNSFQLALAHKLKVPLVVALSNPPSFLGGVLGNPNE
VSYVPAMHLTAESGTPMSFGKRLVNLLGSLAQRLFFLVIEYSNARTYREIYGEDPTLPSY
GDLNKNISLIFFASHGISEGPIRPNVPAVIEVGGIQVKDQPDTLPQNMEEFLKEAPHGAI
LLSLGSNLKKENLKPETVQKMFNVVSKLKQKVIWKWDDLQNFPGTSKNILYSEWVPQDDI
LAHPNITLFITHAGKGGLTEAQYHGKPMLALPVFGDQPSNADVMVKQGFGLMQSLLTLEE
DSFHRGIQELLENPKYSDAVRSFSSLYRDRPRSARQTFVYWVEYVIRYHGAPHLQSPVVH
MNYIEANNLDIHAVLLAAISAIFLIIKFVFRLLVKNLKGGLRKPQALPRNKLKKKQS
>D. biarmipes - UGT37C subfamily - LOC108036384 - 108036384
MAGSLILWLLAVVAASQGANILGIYSALSPSHLIIHMATANALAEAGHNVTVVSMLRPEQ
MHKDIHLILVPVTKEQERTLVSEMSSMAKSKNDVISTRYLLLNELDVMVDSQADLLSDPR
FLRVYDTKFDLMILGFFYNDFQLGVAAKLKVPVIIDWMTPTNTMIDQFVANPSEISYVPN
ESTFATQPMSFLKRAENMVKHVILQYLTILFDYKVTRIYNKIFFEKDFPSLSEMRRNISL
AFVGSHMIRDGKVRPLVPAIIEIGGIQVKEQPDPLPEDIDQFLDRSTQGAIFVSFGSNIK
SVMVKPEIVGKMFKVLSGLKENVIWKWEDLLNTPGNASNILYKSWLPQDDILAHRNTKLF
VTHAGKNSITESQYHGVPMVALPIFGDHPLNADVMVKLGNGVALELQAITEDSFRRAIKE
VLENAKYSQAVQKFSALYRDRPLTPRQTVVYWTNYVLRHHGAPHLQSPAVHMSFIELHNL
DIYTLILTIVLFIFHLTRRIANFALSKVPGKTNVLGSKKEQ
>D. biarmipes - UGT37C subfamily - LOC108033817 - 108033817
MLSVRFLLIGLLAVVTSTQGANILGLFSSHSASHLIIHMSTAKALAEAGHNVTVVSMMKP
KVTHKDIHLIVIPVTKEQERIIEDQMATMAGQKNSMFGTFSRLLNSMDVMIESQAELLSD
PRFQRIYETKFDLMILGYFLNDFQLAVAAKLNVPVIIDWLVAPNTITDKFTGNPAEISYV
PNAATVAAHPMGFLKRVENLGYHLLEQFMTGLLDDKMNQVYKKTYGGDKNLPTLNELKKN
ISIVFAGSHLVSEGPIRPLVPAIIETGGIQVKDKPDPLPKDIDQFLNKSTQGAIFLSLGS
NIKSSKVKPEIVQTMFKVLSGLKQNVIWKWEDLENTPGNVSNILYKTWLPQDDILAHPNT
KLFVTHAGKGGVTESQYHGVPMVALPIFGDQPGNAAAMEQLGFGVALDLLTITEDGFRQA
LKEVLGNDKYGQTVRRFSNLYRDRPLTAKQSVVFWTEYVLRHRGAPHLQSPSMHMNFIEL
NNLDVYALILSILVLSLLLARLVGKFLWGLVVKSKISAAKKEQ
>D. biarmipes - UGT37C subfamily - LOC108035246 - 108035246
MFAVRSVLLLLLGVVASTQGANILGLFSSHSQSHLIIHMSVAKALVEAGHNVTVVSMLKP
KVTHKDIHLIVIPMKEEQELIMERQMTEMANQKNSLWSTMKRLLTDMEVMINAQAELLSD
PRFQRIYETKFDLMILGYFINDFQLGVAHKLGVPVIVDWMAAPIPIIDKFVGNPAEVSYV
PLQGPVGTNSSSFLKRAENLVKFLLMEYIMVVFDYKLTGIYNEVFPEKDQPTLKELRKNI
SIAFVGAHLIAEGPIRPLVPATIEIGGIQVKDKPDPLPKDIEQFLNKSSQGAVFLSLGSN
IKSSTVKPEIVQTIFKVLSGLKENVIWKWEDLENTPGNASNILYKNWLPQDDILAHPNTK
LFITHAGKGGITEAQYHGVPMVALPIFGDQPGNAAVMEASGYGLALDLLTITEDSLRKAL
KEVLENKKYSQAIGKFSALYRDRPLTAKQSVVFWTEYILRHHGAPHLQSPSVHMNFIQLH
NLDIYLLIATILVLLVLLTRLVAKFAWNKFRGQAKISESKKKE
>D. biarmipes - UGT37D subfamily - LOC108034999 - 108034999
MTQLGKSSWIGCSLGGLLVALLALQSMPQGSEGANILGVFTSHSASHFIVHMSIMKTLAE
EGHNVTVVSSVPPKVTHKSIKHIVIPMSAEDEKILNDGMAGMAKEKPSIWNTFKSIFSSL
ALLIDKQVDVLEDPKFQELYLNKGNKFDVVFVGFFFNTYQVALGARFNCPVIISWSGAPM
MMVNEVLGNPELPSVPQMNIAGKPGQPMNFKQRLQNFGSTVGFNVLALFLNHKYNGFYER
LWGKDKSMPSFELAKRNVSLAFCNSHAISEGPIRPNVPGIIEIGGIQVKTKPDPLPEDIK
EFLDKAKHGAILFSLGSNLKGEHIQPEVVSTIFKGLSSLKQQVIWKWEDLKNTPGKSANI
LYKKWLPQDDILAHPKIKLFITHAGKGGVAEAQYHGVPMLALPVFADQPGNADKLVQSGY
GLQLPLATLEVDEFKEAIREVIGNPKFAQKLKSFSQLYRDRPLSAQESVVYWTEYVIRHH
GAAHMQSPLVHMNFIASKNLDIYLLAVLVLYVLFLINKIVWKFLWRKLFAKSKKDSPKKK
VKKQ
>D. biarmipes - UGT37E subfamily - LOC108035237 - 108035237
MIKYVGIAFLLILLLGAKTQSSDGANILGIFGTHSPSHVIVHMAVMKTLADRGHNITVVT
QMKPKLAAHENITVIVAPPSPERKEFIEEYMKQTFNDKPSIWTTMMKAVLQANDQLEGQM
EFTVHPSFKELYENPQTKFDLVILGPMANDFQLGIVAKLRCPVIVTWVGVPLPFMDSIVG
NVNDPSYVPSLNVALEAGQNTMTFTQRLSNYFKHSFLDVVNKLLNYKMNQMYERAFANET
DPDFPNYYEMKRRISLLFYNYHSPSEGPIRPTVPTSIEIGGIQVKEQSDPLPKELAKFLE
DTDEGAIFFSLGTNVNTNNFRPEITDILYRVLSKLPQRVVWKWEDLNNKPGNASNIYFSN
WLPQDDILAHPKIKLFITHAGKGGVAEAQYHGVPMLALPIFGDQQGNAEIMTKSGFGRWL
DMHTLTAEEFEENVHEVLENPSYRETIRKFSTLYRDRPLTARQSVVYWTEYVLRHQGAYH
LQSPLIHMDFIARNNIDVFAVILLVVLALIVIFKFVFRKAFNVVRGLSYRGKSMTDKLKN
N
>D. biarmipes - UGT49B subfamily - LOC108026937 - 108026937
MQLRSALHIFFLGLVALQQLDLGAGSRILAAFFFPGKSHSMMTNAIIRELVKQGHEVTFI
TAFSLAKENLGPNYKEIVIPHYDFWPEIKQMTNRNTVLEMTDLPSFSFLRMVNVMGVHST
DFAFEQPEVQAVINEKNKVGKYDLLLAEQFFNEGALILGHLYQIPIITISTFGYANYLSQ
LFGIMSPWSYVPHAYMPYTDRMSLWERIGNVAISGAEDLVREFSYYPGQDAVLKKHFSKL
LDRVPTIKELERNISAILLNTYMPLASARPLAYNMIPVGGLHIQPPKALPEHLQKFLDEA
THGAIYFSLGSQVRSADMPPEKLKIFLDVFGSLKQRVLWKFEDETLPNLPANVRVQSWLP
QADILAHPNVKVFIAHGGLFGTQEAVHNGIPILGMPVYCDQHQNINQGKNAGYALGLDYR
TVSVEKLRGLLLELIENPKYRNNMKRASRVFRDRPLGAMDTAMYWINYVIEHRGAPHLVA
AGVELPWYQFYLLDIVALALAAILLPIAALILICRRSSSKPKKNPSKKTKKN
>D. biarmipes - UGT49B subfamily - LOC108026551 - 108026551
MFLQHLGGALHIFLLGLVALQQLDLGAGSRILAAFFFPGKSHFMMTNAIIRELIKQGHEV
TFITPFSMAKEQLGPNYTEIMIPKYDFWPEAKDVTSTNSVVEMSDISSFTFIQLVNIMGI
RSTDFAFEQPEVQAIINVKDKTGKYDLLLAPQFYNEGALILGHLYQIPIITISTLGFSNF
FSQLVGIVSPWSYVPHGFMPYTDRMSLWERIGNIGISGAEDLLRKFSYYPMQNAVLTKHF
SHLLDRVPTIKELERNISAILLNNYMPLISPRPISFNMILVGGLHIQPPKLLSHDLKSFL
DEARHGAIYFSLGSQVRSADLSPEKLKIFLEVFAGLKQRVLWKFENETLPGLPANVKVQS
WLPQADILAHPNVKVFIAHGGLFGIQEAVHNGVPILGMPVYCDQHLNINQAEKAGFALRL
DYRTLTAEQLRKSLLELIENPKYRNKMKQASRVFRDRPLKAMDTAMYWINYVIQHKGAPH
LVAAGVELPWYQFYLLDIVALALAAILLPLVAIILTCRCYRSKNYPGKKAKKTWQRTKQD

>D. biarmipes - UGT49B subfamily - LOC108027048 - 108027048
MILILKLLFLSLVGIGDGARILAPFFLPVKSHFMMTNAIIRELVKRGHEVTFITPLSLAK
ENLGPNYTEILLPHYDTWADISAMMKTTSALDLINMSTMTHMHLGQHIGIKSTDFALAQP
EVQELIHAKDKIGKYDLLLVEQFYNEGALMLGHIYQIPVISIATFAYANYFSQIFGLINP
LSYVPNVFLSCTDRMTLRERLENVVISAAEDVVREVSYYPAQDAIIRKYFGKLMPEVPTV
KQLERNISLILLNSYMPLTSARPMAQNMISVGGLHIQPPKPLPESIKKFLDDAEFGAVYF
SLGSQVRSADMPPEKIEMFLSVFASLKQRVLWKFEGDQLSNIPDNVRIEKWLPQSDILAH
PKVKAFIAHGGLFGTQEAVYHAVPVLGMPFYFDQALNIKAGQAAGYAIGLDYRTISEDLL
KSALTELLTNPMYKTNVDKASRIFRDRPLGAMDTAIYWINYVIEHRGAPHMVAAGVHLPW
FQFYLLDVCLILLIVTLLPFWTLYAIYRKVKSLRRTESLDKKDN
>D. biarmipes - UGT49C subfamily - LOC108026935 - 108026935
MQFAMIVYLFLAGNLYSQLDLAEGSKILAVYAFPGKSHFMMHTALMRELVENGHQVTMIT
AFSLEKEQLGSNYTEILIEPVYDFWHDVKLNFGAQHLFELTRMTNYDFLKMLEIIGLKTT
EHALRQSKVQALINAKQTVGVFDLLLAEQFYQEAFLALAHVYKIPVVTTSTLGYENHMSQ
MMGLISPWSFVPHGFMPFTDRMSFWERVKNSYVSFYEDMDRLLNYFPKMDAVAREFFGPA
LAEVPKVKHMEREISVMLLNSHAPLTTARPTVDAMVPVGGMHIYPPKALPADMQAFLDGA
TEGAIFFSLGSNVQSKDMPVEMLRLFLQVFGSLKQRVLWKFEDESIDQLPENVMVRKWLP
QADILAHRNVKVFITHGGLFGTQEGVHYAVPMLGIPFYCDQHLNINKAVLGGYAISLHFQ
SITEEVLRHSLLQLIHNTTYKENVQRVSNIFRDRPQQPRKTALYWIEYVIRHRGAPHMRS
AGLDLNWFQFYLLDVVAFVAAIALAGILSLSLAIRLLMGSNKKHRKAKKN
>D. biarmipes - UGT50B subfamily - LOC108030486 - 108030486
MFRKIGMFLIIVSSSVMAADILMATQGGTKSHKIPFWELAKGLISRGHNITLLSGFPADF
NIEGLQEVTPTGLVKYIHNYTNWDLLGARMAGEMPIKPWDGLRYAFESCDAMLSDEETKE
LASRSFDLAILDGAFPECFLGLMYQYKIPFMYINTVGFYTGSISTAGNPVSYAITPNFYS
RFTDTMSLYERAINTAMQIGQQLMHMYVMRQTHIVLRKHFGANIPHPYEMSRNVSFILQN
GHAVLSYPRPFNPNVAEVACIHCKPPRKLPRKLEDFIGASGVSGFIYVSMGSSVKAANMP
EALRQMLVKTFARLPYHVLWKYEGSSKDIKELTANVKLSRWLPQQDILGHPKLRAFVTHG
GLLSMFETVFHGVPVVTIPVFCDHDVNSAKAEVDGYAVKLDLQTLSANQLHKTIMKVIHD
PRYRNAAQYRQKLLLDQRSTALNTAVYWTEYVLRHNGAYHLQTPSRNMTWWQYYLLDVLA
VYLFLLWSLILIIKRVDFLSAKLRNLHLLMPDLHSKGKIKSKKL
>D. biarmipes - UGT301D subfamily - LOC108034190 - 108034190
MEMQLQWKCWMLIFLIGLPGLCSGYRILFMGPFPAPSHWLWLEHFQRDLLRQGHHVTSVN
NHPTKQPHENLTEIIISPSFDIPKHFPKENIFTMQFVSDFNNLDLWWTIGLMTTEHAFND
PKVKQLIESKDDHYDLVILEQFFHEAFLMFGKRFNCPVVTIGTMGYADNIDHAMGLITPW
SLIPHLLLSHTDRMTFSQRAYNAYLSLYDVIMRRWVYLPKMQKLAEQYFKGSIEGPLPNV
LELERNISLVLINAHRSIDLPRPSMPGLIDVGGAHIQQPKKLPTDLQNFLDNAVNGVVYF
SMGSYVKSTDLPPEKTALILKAFGQLKQQVIWKFENESIGDLPSNVMIKKWMPQNDILAH
PNVKLFITHGGIFGTQEGIYWGVPMLCIPLYGDQHRNTIKSVREGYARSLVFSKLTTDEL
VRNIETLINDPQYKRSALEVSQRFRDNPIHPLDEATFWIEYTIRHRGARHLKSQGAFIPL
YQYLLLDVLGCLLLGAFLAIWLPWRMIKRVHKWWLKGEASDKLNQNKKRL
>D. biarmipes - UGT302C subfamily - LOC108024814 - 108024814
MKPTSGQTSFLALLLLGLLSCVSAYNYLMVLHTAARSHYHVGSALAKGLASAGHQVTIVS
PFELKKPIKNIKDVTAKSITAYMQGRMNNLLDSSKQPIIKQIVDFHEMGIVITELLLTEP
SVLELMKSNQTFDAVISEVFLNEAHFGLAEHFKAPLIGVGTFGAISWNTDLVGSPSPPSY
VPSALLKFNDHMTLVERVGNLAFLTYEYIFLNYFYLPRQELLYHKYFPNNKQDFYEMRKN
TALVLLNQHVSLSFPRPYSPNMIEVGGMHINRKRQPLPKDIQEFIEGAEHGVIYFSMGSN
LKSKTLPLEKRQALIDTFAQLKQRVLWKFEDTNLPGKPANVFISDWFPQDDILAHDNVIA
FITHGGLLSTTESIYHRKPFVGIPIFGDQFLNMARAEQNGYGVTVHYAELTAPKLLEAIQ
RLINDPEATKKVRDMSDRYRDQQQTPLERAVFWVEHVTRHKGARYLRSASQDLNFIQYHN
LDAMLILYGGIIFVLYCIFKLIRLVFRLLQELFIKKESPKQKKKAKQN
>D. biarmipes - UGT302E subfamily - LOC108024406 - 108024406
MRWLLTTWLLLLATFLGQTWGYSYLMVSHTASKSHHAVGFALAKGLADAGHEVTLVSPFP
QKKPLKNLVDVDTPNIITVMGVHKARILENAKKSVIWRYPTLNAMGLDLTQALFKAPAVQ
ELLAQNRTFDGVICETFMNDAHYGFAEHFGAPLITFSSLGATGWTSDLVGTPSPASYVPH
SLLRFGDRMNFWERAQNLGFQVYEFIYQNLVNLPRHEVLYKKYFPNNKQDFYEMRKNTAL
VLLNNHVSLSNPRPYSPNMIEVGGMHVNRKAPKPLPKSIREFVEGAEHGVIYFSLGSNLN
SKDLPKKQRKAIVETLRSLKYRVLWKYEEETFPEKPENVFVAKWFPQDDILAHEKVIAFI
THGGLLSTMESIYHGKPVVGIPFFGDQFMNMARAEQSGYGITVKYAELTAPLFRSAIDRI
TSDPSYLERVKVMSHQFRDQKETPLERAVYWVEHVTRQKGAKYLRSACQDLNFIQYFNLD
VLAAFFSALGLVLILAILLIRFVVNKVRSSLSKAKSSKKKTN
>D. biarmipes - UGT303A subfamily - LOC108024397 - 108024397
MFRGPGIGGLLLPALLCFGLLCPQPAETENILAIFSYTFGSSYLLITPFLKHLVQRGHQL
TVISSVKEMPHIEGVHHIRVQKLDMLTQILLDCDYDVEITKWMEAQFVSEYFYNCSKFVL
EDPAVQELLHNASAQYSMVILEASHTDALYGFSQHFNAPLVGIAAYGSAWNIDFLVGNSA
PSVYEPMSALGYSPGHSLMEKWHNLIFITEERLVERFIYLPAQIDLYKQHFPGVSASIHE
LRRKFSLILINQHFSMGRVRSNVPNIVEVAGMHLAEPTEPLNDELKKILDEAKHGVVYFS
MGLQVVDKWLPPGMINTMLAAFQQLKQQVVLKINDPAMVNNSRNVYARSWLPQREILNHP
NVKVFITHGGLLSSIEAVHYAVPQLSLPLFYDQFQNTKRMEQMGVARRMDIMNLSAEEVV
LVIEDLVNNASYKENARCLSQRFRDQPMSAMETAIWWTEYILRHKGADHMRIAEQEMSLM
QYYNVDVVSVLFGRIGLSVIIMLFLGWKLVSLATRNLEYRFNVPMVR
>D. biarmipes - UGT303B subfamily - LOC108024382 - 108024382
MRFRFSWLAVGVCLVVHPNVNLDLAQAANILAIFPFHYGSSFLVVRPLIKTLLERGHNVT
FITPEGMPHDIEGVRHIRIHKLNKRMLEMIESDEMFRFLVNKWMESTLAATMFFNMCQDI
LSDDGVQRMLKDEREHFDLILMDASNLDALYGLVEYYNATLIGLTSISVNWYTEELAGNP
APSIYEPISQIGYSRDHSILSRIFNWMHIIEEKLLEQLLVLPAQLQVFKKFFGYSEQKFY
ELRNRFSVILVNNHFSVGRVRSNVPNLIEVGGLHLSEPPEPCDEELQKFMEEAQNGVIYF
SMGQDIMVKFLPENLQQTLVKSFAKLEQRIVWKNEFFSMPNVSENIYVIEKAPQRHILAH
PKMKLFITNGGLLSVMEAVDSGVPMLGLPIFFDQFGNLRWGQSAGMAEVLDINKLREENL
TNTIRELIDNPKYTMRAKKMSDIFKDRPMSPLDTAVWWMEYALRNRDISHIRLNAEEIPL
FVYYRIDGILTFFLRFGMVAASLIFLGLIFLRTCVPADLINRMYLNFSIK
>D. biarmipes - UGT303B subfamily - LOC108024391 - 108024391
MRLGYFSLALCLLLQQDLAQAANILGIFPYRHISPYLVMQPLVRTLVKRGHNVTLITPEL
MPTDLEGVRHIRVPKLNRRIKEMIESDQVLDFMINKWTESALTAKVLFNASHDILRDPGV
QRMLHDGNERFDLIIMEPTNLDALYGLVEYYNATLMGLSSVRINWYTEELAGNLAPAVFE
PISPIGYSLDSSLLSRIYNWIHITEEKLLDHLIIRPAQLRIFQKVFGYSAEKLDELRARF
SVILSNNHYSMGKVRANVPNIIEVAGLHLSEPPEPCNEELQKFMDEAENGVIYFSMGLDI
LVKFLPMDIQQPLLQSFAKLKQRVIWKSELIHMPNKSDNVYVIHQAPQRSILSHPNVRLF
ITNGGLLSVMEAVDSGVPMLGLPMFFDQFGNLHWGEVAGMVEVLDTNALNEEALTMTVQK
MIENPRYTLRAKEISHLFRDRPMSPLDTAVWWTEYALRNRNISRMRLNVEEIPLIQYYGI
ESILTFCFRFGAIAVSLLFLGFSVFQKHRVRRRFMR
>D. biarmipes - UGT303B subfamily - LOC108024335 - 108024335
MRLGCAWLALGLLFHLNLHLDVGLAANILGVFPYRLPSPFQMVRPLVRALVDRGHNVTMV
TPLAYLPDIDGVRHIRVPALNKLMEDLMETDQFLDLLGNKWREGCLAARIFYNVSHAILA
NEGVQRMLRDKSERFDMIILEASHLDALYGLAEFYNASLVGVSCLNINWNIDSLAGNPAP
SVYEPVSPMGFAMDNSLLSRWHNWIYITEERLLERLVFRPAQLRVFKKFFGYSAEKLAEL
RERFSIILVNSHFSMGKVRANVPNIIEVGGLHLSEPPEPCDKELQRFLDEAEHGVIYFSM
GLDILVKYLPHNMQQTLLQVFAGLKQRVVWKNELSMMPNQSDNLYVIDRAPQRMLLAHPN
VRLFINHGGLQSVIEAIDSGVPMLGLPLFFDQFNNLHRVQLAGMAEVLDTNALTADILSK
TIRELLENPIYAKRAKEMSISFRDRPMSPLDTALWWTEYVLRNRDTNHMRLNVEEIPLMR
YYRLDSLLTFGVRFGCVIGTITFLCWKLYEKHRNRQRRLLERKRAFMQMQMRLMKNECES
TS
>D. biarmipes - UGT303B subfamily - LOC108024408 - 108024408
MLLGFSWLVVILYLFLQQDIHQPVAQAANILGIFSYHLSSHFLVLQSFSRGLVKRGHNVT
LITPEGMPPNIDGVRHIRVPKLNRRVQDMIESDRLLDYFDNKWMESLMAVSMLSNMSHDI
LSDNAVQRMLRDRSEHFDMIMMEPAGLEALYGLVEYYNATLIGLSGGTVSWKTEALAGNP
APSIYEPISPIGFSWDPSFLSKVYNWIHITEEKLLERLIIRPAQMLIFKKIFGYSDQKFN
ELRRKFSLILINNHFSMGRVRANVPNIIEVGGLHLSEPPEPCDEELQRFLDEAEHGVIYF
SMGMDIMVQFLPEDMHHPLMQSFAQLQQRIVWKNELFNIPNKSENIYVTEKAPQRHILAH
PNVRLFITNGGLLSVMEAVDSGVPMLGLPMFFDQFLILRYVKQGGMAEVLDANALNAEIL
TKSIRELLENPKYSLMAKKMSQSFRDRPMSPLDTAVWWTEYVLRNRDANHMRLNIDEVSP
LRYYGLDLLLPFGLRFGIVFLSVIYLCYKIFQRSRKRQQQQRERWSGTLQIKLLQSRS
>D. biarmipes - UGT304A subfamily - LOC108024318 - 108024318
MFPPGRWLLPMFWLISNAICWIRGARILLIAPFETHSQCMLMTPYIEALNDRGHQLTVIH
AYKHCKLVENVTFIRIRDNNNVFSDFEDVMAISPSANKWGEMNSMTKLMVNCSLNILNNL
EVRSLLQSNTTFDLVVVEPGFTDVLFGFAVHFNAPLIGLSTCVSDWNTYNMVGHARSILD
EPILPIEFKPARNVWDRIYNWFYTTEEWLLLNLVFLPKLRQVYDHFFGHLEQGFMEIRHD
FSLILLNQHFSLFKARSSVPRLIEVAGFHIPKENPKLPEDLQAFIDGAEHGVIYFALGVE
QESMDLPEETKTVLVESFKSMPQRVIWKFEGNPPKSLGSNIYVSKLLPQQAILAHPNVKL
FISHGGMLSVIEAAYYAKPVLGMPLFFDQFRNLEVIEEMGASLSLNLNSMTREELRDAVD
RLINQSKYRENALTVSRRFRDQPMHPLETAVYWTEYILRYKGANHMKVSPSQVKLFEYYS
LDKFLMVGVRISLVVGIVFLVLSKGRCCLGHLITFLKPYLPVIGIQRNNDVIS
>D. biarmipes - UGT305A subfamily - LOC108035687 - 108035687
MKTLFLPALLVLLGTFCATEAANILCLVSTAKHNNPGWSRPLFDALVANGHAVLVISTAP
NPEPKRQVDGLLYYHLPNEYDVMKKHFLRKDTREYQQMVTLKQLLVWYEVLLGSCRSVLT
SDTLSSKTPELVAQLAVDFDLIITDVTQGMECLMDAVPMWRSKPVVGLSAGKLTPDLVSL
LKAENTINAARTPHHISQVPKKMGFWNRLHNHILYYAEPLIHFFIVRPALNNLVTTENAF
PTLQLVLLNTHPTLDYVQNLPHGVIEVAGLHIKTEVNPLPTYIQKFTEKFIDGIVYINMA
YIEYMDGQGIQAVIKMIVDNPSCGFIWNVEELEKMPPEKPNLLTLHVDQSLQQDILALPY
VKGFLNHGDSFSLLEAVHHGVPVVVLPLKLEEFNNAQRVVERHLGVVVQAKAFNHRSLTA
ALRRILDDELFTSALYHAQLKFRARPQSPLELAVWHVEQLIAEPRFFRDFAQTEALAQNF
FVAHSLDVLVVPLIMLLAVVISVVRLIVVLFTGRGKDRPDPNGEMDCEAPKKRKKIKKIK
SPAMNIKLNQSNDVKKDLNEEIVGEKHLLNEEEKPLEEKKDK
>D. biarmipes - UGT307A subfamily - LOC108034283 - 108034283
MKSSPASVSLLWLAATAFFLVPDNLAPVESHHILGLFVNVHRSQLMVHLAVCRALLQRGH
HLTLVTTLALEEQEVRENVSHILIPWKQPENEDHRASSSDLILRLERMFKRLEHSGDLLT
LPEWKKFLKNAPKTPYDLLLLGYHFNDHLLGVAAHFNCPAAIISTQQPTGFVNSLMGNPE
ERWYVPQPYDGHQRSGLSAWLFGVWEKLMEILARRVLARIYSSHFPEPHYPSFEAMRRSV
VLALSNHHMISEGPIAPLLPNMVDIGGIVLEQEPNKAALEFSTSNRSIIIFSLGTRFTWR
KSSQKLLQTFTKAFAQFPDYNIYWTYDGPNRSALSLDYPHLKVAKWWPQRQLLASGKARL
FITHGGKGSLSEALYYGVPMLGLPLIGDQRGNLLKMQAKNWGLTLSTHNLTHSELSKAMN
GILSSPSYAESVSQASQIYRDRPMRSSTLSTYWIEYIIRHKGANHLYHPARHQNIVEYYS
IDVHMIIYGTLILSIATLRKINRLL
>D. biarmipes - UGT316A subfamily - LOC108035952 - 108035952
MQVLQVFLATLLCGFCLGANILAVLPSVWKSHYLFGRSLLQELVESPGNHSVTLISPHAA
QESVDLEVPRIRELRIEGLRENWLDMGMSFEAEEMRSQSVMERFTRLIYAGTTNVDILLS
DAQVRKLLTSGEKFDLLIVDLFLSDALLGLAFYFGIPTVAISPTGANSWLNNMFGNPQSS
SLDPSNFLPFTERMNIKQRILNSLMSTFERLTYNFFHLISQQSVYTNHFELLVKELPLYR
DLTKNLSLALINSHPGLHYPRAYLPNMVEVGGLHLSHSNIPQLPKHLLSFMESAPSGVIY
FSLGADVQTAQLPQEKLSVILDVFGHLKEFHFLLKWEKEEFAADQVLPENVMIADWWPQQ
AILHHSQVKMFVSSCGQLSVWESINGEKPILAIPLLAEQEVMAKRLQHHGVSLTVGYDSI
AYDSLLHGIRQLTLNTSYVDKLGQLKERLISTDSSPAKKAVRKIQLILDSGGADFLKSHA
NTLNFWRAEGVDVLLIIAVGLCGILTIPFLAICIILRKSYHSQAAQDQVPYRTNLKVVGR
VHSYGEQGCRPPKSTEPLRRTRSAQSLSARSSSSSMSSTTPTSPSTASTTPLDLTPPPIQ
LLGQVPPLQLYVNQQRIYSSDRKTSQEQKTEQRFP
>D. biarmipes - UGT317A subfamily - LOC108026968 - 108026968
MESQWNRWMLLTLFGLVLGQASQAAKILVLFPHASEGHFAVMRTLVSELASREHMIEVYT
GHGLGETLDNVTETVTAEYPFWSELQKHAAPRGNLADLGRLPTEALRQSLASVGARALDH
FLAQEPIQKLLKMSYLEFDFDVILVDYFYTEALLALGALHQRPVVGIISTDFGNYMDAVQ
ESLVPAACTPIDSERDLPQLGFSERLGNIRECLSRRKRFIEDHYGGQEQLVAKYFKLQHS
IPELQASQLSVLLLNSHVPLMNPKVSIQQIVPAGGLHIRGPKELPWNVKRFLDEARPGAI
YVQLGNEQPCGQLAKDKLDTLLAFFSSRKEGIIWTCHDVKKLDGLPKNVMIQHAVPQIDI
LAHPRVKVFLTNGDLLNLQEGIVRNVPILGLPLFQHERRNMELAVRLGVGLPLEAGNVTA
SSLNWAVDRLLLETHFQLTIRDVSLEFRDRPLGALASALFWVNYVGRHKGGAALKTRGVG
ISSSQLHLFDLFVFYAGIATLVVALLAALSFGGVYLWNKKNNSKLTKVN
>D. bipectinata - UGT35A subfamily - LOC108128930 - 108128930
MRIPCYGAGIGLLLVGLVLVLSANADEKVQSSRILSVFPFPGRSQYIFAEQYLKELSRRG
HNVTVINTFGSDQIEPNFRVIGAKKIHELMAAFNSIMYNTPTSQWKMLTMTTEFINLLTT
CILDDPAVKELLNSDEKFDLVVFETVQNEALFGLAQHFGALTMGISSYGTDRHIDELMGN
ISPLSYNPMLLSSRTERMSFEDRFWNLWDALLLWVHKRVVHLPTQRDLLRKYFPESKQSL
EEIMDSFSLVLMGQHFSLSYPRPYLPNMIEVGGLHLQQKRKVQPLPQELSDFVGQATEGV
IYFSMGSNIKSMDLPPSVRQALMETFAGLPQSILWKFEDDQLSDKPANVFISKWFPQPDI
LAHRNVKLFITHGGLLSTIESIYFGKPVLGLPVFYDQHLNIQRAKQAGYGLSADLWTSNA
TVLIPLIQELLENPSYSKAAQTKSRLFRDQKETALERAIWWTEYVLRNNGAPHMRCASRD
LSFVQFHGLDTWGLLITAALALLLSFAIALKLLFRGLCYVIAKRRDRANKLKTQ
>D. bipectinata - UGT35B subfamily - LOC108128556 - 108128556
MLPLKLGAILVLLLPVCLEAARILAVFPFPGPSQYINVLPYLKELAARGHEVTSINAFPQ
KKPLKNFRDILILEVFENYNELIKDLNQPMNLWQENNFINKFFVSVTRAVLTNKEVNESL
LPPGKDHFDLIIVEALRSDAYYGFASHFNAPIIGLSTFGTDWNIDELVGNVSPMSYTPLV
TAGFTDRMSFKERVTNFVDTTVAWVNYKYVHMPEQEAMYSKYFPEASKRVPLSDLNRNFS
LVLLNQHFSLSFPRSYVPNMIQVGGLHISHKPAPLPKDLEDFIQGAGKAGVIYFSLGSNV
KSKDLPAERREIILKTFASLPQRVLWKFEEDQLPGKPSSVFISKWFPQPDILAHPNVKLF
ITHGGLLSTIESIHHGKPVLGLPFFYDQFLNVKRATQAGFGLGLDHKTMTQQEFKETIER
LVNESQFADTAKQMSDRYRDQPMTPLETAIWWTEYVLRHKGAYHMRVAGQDLGFFAYHSL
DVIGTLLGAALLLLVVVLALFFKGIKLAGFGSSKKKQKSH
>D. bipectinata - UGT35C subfamily - LOC108128551 - 108128551
MRFFTIVAVVLCALSAQMLETESAKILATLPFPGRSQYIFVESYFKALADKGHQVTVINA
FKNKPYPNIRFIEALKVHEYNDEMLGSLNEPTLWSQLNALDGMMIKITEITLEDEGVKKL
LDSGETFDLVLAEMLQMEPLYALAQHFNATLAGFSSFGADEKVDEAFGNISPLSYNPLVT
SPRTSKMTFLERLENQYEAAVELIHRHWVHLPKMQKVYKKYFPNAKKTMEETMDSFSLVL
LGQHFSLSHPRPFLPNMIEVGGLHISHKPKPLPDDIKKFIEESEHGVIYFSMGSNVKSKD
LPQETRETLLKTFAKLKQRVLWKFEDDDMPGKPDNVLIKKWYPQPDILAHGNVKMFITHG
GLLSTIESIYFGKPVLGLPVFYDQFMNVARAQRVGFGLGLDLNNLKQSELEESIQKILST
PSFAKVAAALGEQYRDQPQPALDRAVWWTEYVLRHKGAPHLRSSARDLNFFQLHSLDTLA
VLLGVPILAILILIKLSSKLIRSKPKKCPKADKLKKQ
>D. bipectinata - UGT35E subfamily - LOC108128576 - 108128576
MLVLRCFLVLLCILPRFLEAARILAIFPLPSTSHYIYVLPYLKSLASLGHDVTSINAYPS
KEPVKNIRDIPIPEVFEGIDEIIKLLTTPMNTWQAVEICNEYGVNLTKKIFNNDAVRREI
LKPGKAQFDLIIVDLWRSDAFYGLAAYFEAPIIGIAPFGTDWKIDELVGNPSPLSYLQSP
SYKFSLPDTQTFGGRLSNFVEQSITWLNWKWRYAAKHEALYRKYFPNIADKRSLSEVSTD
FSLIFVNQHFTLAPPRPYVPNIIEVAGMHVQQEPQALPKDLEEFIQGAGEESVIYFSLGT
NINSTEFSEERRNVILQVFSSLPQRVLWKFNEENLPDKPSNVFISKWFPQQDILAHPKVR
LFITHGGLLSTIESIHYGKPLLGLPFYHDQFRNMEYVMRQGLGLALDLKKMTAEEFKSTI
LRLLTEKSFDDKVRTTSARYKDMPMTPLDTAIWWTHYVLRHKGAHHMRVSGRKLDFFTYH
SLDVLGTLFGGFLLFLVIVFLCIILCVKKCISPRKVTKSTYNNKKKLKKR
>D. bipectinata - UGT36A subfamily - LOC108125931 - 108125931
MTTSWMPNGVLIVFLWMSLIAGIPRSASAGNVLAVYPHFGFSHFKVVMPILNELAKRGHR
ITVISYVKNPQAKELPTYEELLITAADEDQSSTTINLVPLSENTATRSLDVLFREYLALH
EEGQETCERLFGSGHIQTVLQRHKTKPYDLLLTEYFNSDCQLVLAKLMELPIIGLSTCAL
MPYYYDRIDLPDTPSFIQSEFVGFAGSLKWHERLVNFIQAKMLKLLYKYHSNPADNALIK
KYLGVDIDTEEVARQQTAFIFGNQHYSLIGSRPQSLQFVEVGGVHITKKAENDLPENIAK
FLDASKGVIFISWGSMVRASSIDEDKLNSIIKVLTEQDLKVIWKWEADEAPKVDASKFLF
VKWAPQLALLCHPKVKLFWSHGGLLGTTESVHCGKPLLVTPIYGDQFLNAFSVQNRGMGL
KLDYEEITIENLKQAFSKLTEASFSERSIQISKIFNERQQTPLELAVWSVEHVIQHGLVA
AKLLQSPGIELNGFIYHSLDSIFLLLATILTFILLVLYCCQGKSSKSGNKKSGKKTKRS
>D. bipectinata - UGT36D subfamily - LOC108131359 - 108131359
MWSQLVALVLLTHSISLCELGVNAGGSLKVLGLFPHPGVSHFHFFHPIMEGLAEAGHEVS
VVSHFPNKNPVARYKDFTLSGVDKLTNSVDLKFFEKRPFYGHFIEFFLLHEWGKQACNST
LRSDALQQVLKRRPGYYDVIIIEQFNTDCMMGVAHQLQAPVIALSSCVMMPWHFERMGAP
MIPSHVPALFMAQSQNMDFGGRLANWFSTHALNWMYKLLSVPAADALVQFKFGHDVPSVG
ELAKNTSVFFVNQHYSLSGPKPLPPNVIELGGIHIQKSKPLPADLQRILDSAEEGVILIS
WGSMIRANSLSDAKRDGIVRAVARLKQQVIWKWENETLPNKPQNMHIMNWLPQRDILCHP
NVKVFMTHGGLMGSSEAAYCGVPVVATPMYGDQFVNTAAMVQRGMGIILHFEDIGENTVM
RALKRALEKKYYEAAKSVSHAYNHRPQQALHTALWWVEHVAHTKGAPLLKSSAVEMSRFV
YYSLDVYAFLLVVFVIIIASWVWLIRRICGSKAAKKTKQD
>D. bipectinata - UGT36F subfamily - LOC108131134 - 108131134
MQLLCISLVLFSVGWEITGAAQILGLFSHPGKSHFNFFRPIFLALAKRGHNISMYSYFPL
EKPIDNYTDYVFHGMPVLTDMVDLKNFESDWKPLGLPFKIPTYFMLHDWGLRSCNVALNS
PLIAQLLESPTRFDVVILEHFSNDCMAAVAHLLGAPMIALSSCAIMPWHYKRIGSPFINP
IMPMNFLPYTDDMSLIHRINNFFHFHAVNILYNWITQPATDELIKLRFGNGLPPINDIVK
NTSLMLINQYYALTGPRPYAPNVVEVGGLQVGVEKPLPQLYGSVGYFSRWNHLHKLGLYG
QPQHVAPSKT
>D. bipectinata - UGT37A subfamily - LOC108124425 - 108124425
MAANPCRLLILVLAFTGPMNGIQSANILGLFTSLSPSHLIIQMSTAKILAERGHNVTVVT
VLKPLVTHNDINLIQVPLSTEDAQRHSEIIGSMSKNDNSNIIISLFGMLKRTGFMFRKMV
NALKDPRVRDLYLNNGNKFDLVIAGYFMNEYQLGFARKVKAPIVLVALMPPNQMIGPLIG
NPLEGSFLSADKDAGEKGQSSFFQQRLTNFFYGQFFKLFNYLSERRNIDFYNELFAEDPS
MPPFQDMVKNVSLIFFPSHGPSEGPIKPLVPAAIEIGGIHIKDKPDPLPKDLASFLGNAT
DGAILLSLGSNVKSSHVKPETVKKMFNVLSKLKQRVIWKWEDLDKTPGKSENILYSKWLP
QDDVLAHPNTKLFINHAGKGGITEAAYHGKPMLALPIFGDQPGNAIAMVQKGFGLTQSLL
TLEEQPFLEAIQDILTNPQYTEKVSSYSSLYRDRPITARESLIYWTEYVIRHHGAAHLQS
PLVHMNYIAANNLDVYALIFVILGAIVLLIRFGFKFVIKSIASKPKTIKKHKKQ
>D. bipectinata - UGT37A subfamily - LOC108124427 - 108124427
MNRFLGNVVLALGLLVFLGSAESANILGIFTVPQPSHVIVHMSLAKVLAERGHNLTIITS
IEPPIKHKNFNIIRVPHSKDEERDLNEALVNMAKIDGGVLSQLLNMPKFFDVNFRIMTSA
LRDPRVVNLYENKDNHFDLVIAGYFMNNFQLGLAQKLKVPVIISFSQQPVEFMANMVGNP
RSLSHVPGLLTAVEKGQVMSFFQRFHTQTISWLQRIWLAQYDWNNSKIYRSLYGDDPSMA
AYEDLSKNISLMFFNSHALSEGPIRPNVPAVVEIGGIQIKNKPDPLPLNMGEFLGNATEG
AILLSLGSNLKGSHLTPEMVQSMFKVLSNLPQRVIWKWDDLKNTPGTSDNILYSKWLPQD
DILAHPNIKLFITHAGKGGTSESQYHGKPMLAIPFFGDQPGNAGVLVKSGYGLSLSSLDL
NEENFRSNIVRILEDPSFTNNVKAFSDLYRDRPLTAQETVIYWTEYVLRHQGAPHLQSPV
VHMSFIASHNIDIYIILILILSIFVVLTTFVFKLCIRKISNAKKPKIKRK
>D. bipectinata - UGT37A subfamily - LOC108124426 - 108124426
MRVFSGVLSIIIALLSILSSGQCANILGIFTVPMASHTIVHLSVAKVLAERGHNLTVVTL
YDPPVKHKDFTVIQVPPSKEDEQQLSEAIGEVAASASRGLLASFLNTPKFFSSLLRIMEN
ALRDPQVKALYENKDNKFDLVITGYLQNDFQLGIAHKLKVPVIAAFPQQPLEFIASIVGN
PSSLSSAPGMLNSVEKGKVMSFGQRLKEVLLSWGHSAVIKLVEHRNRQRYRSLFGDDPLM
PEYDDLSKNITLMFFNSYALSDGPIRPNVPAVVEIGGIQIKDQPDPLPSNMAEFLQNATE
GAILLSLGSNIKGTHLTPIMVQSMFRVLSTLPQRVIWKWDDLKNTPGTSKNILYSKWLPQ
DDILAHPSIKLFITHAGKGGTAESQYHGKPMLAIPFFGDQPGNAESLEKSGYGLSLVYSE
LSEENFRSSIVRILEDPSFTNNVKAFSELYRDRPLSAKETVIYWTEYVLRHRGAPHMQSP
LVHMSFIAAHNIDIYFMIVLFVYLLAVLFKFIIRLCNQKLLKVKKQKIKKK
>D. bipectinata - UGT37B subfamily - LOC108127214 - 108127214
MDVFRFSAWFLALIATVNGANILGLFTGLSPSHLIIQLSMARILAERGHNMTVVTVLEPP
FRHKEINYVLVPLGKEELQGFSALIGEIAKKDNSNVVGFLSGIFSASTQLSSKLSSVVKH
PLYKDLYENQSNKFDLVILGYFINSFQMALAHKLKVPQVLAISNPPSYISHKLGNPAEVS
YVPCTYMVDVDGIRSRFLNLFYFLAEKIFWYSLEYWNEIIYRQTYGDDPDLPRYGDLDKN
ISLIFFASHGVSERPIRPNLPTVIEIGGIQIKETPDPLPQNLEHFLKNATDGAILLSLGT
NIKRSHLNQETVRAMFNVLSQLKQKVIWKWDDLDNLPGESDNILYAHWLPQGDILAHPKI
KLFITHAGKGGITEAQYHGKPMLALPVFFDQPQNAKAMEQKGFGITQSLLTLDEHSFTEG
IREVLDNPKYAQAVKSFSSIYRDRPLSAQDTLIYWVDYVIRHRGAKHLQSPVVHMSLIAV
HNLDVYAIILAIIFVIWIIFKTVVSGIIRKLRSKSMKPMKSKKPKIKTN
>D. bipectinata - UGT37B subfamily - LOC108125301 - 108125301
MAAIRNFVAFIALCLVATTHGANIVGLFASLSPSHLVIQMSMARILAESGHNVTVVTALK
PPFLPKNITHIQVPLSEDEKQAFNSVFADSAKTDNTNPFLQMLQRVGQMSSAFSKTAKVM
DHQLVKDLYENKDNKIDLVLVGYFMSSFHFTLAHRLKVPLVLALSNPPNFLGHILGNPRE
LSYVPAMTTTIKAGEVMGIGKRFANLLGALGHFAFMTIVEYNNEKTYRDMYQDDPTLPAY
GELAKNISLIFFSSHGISEGPIRPNVPAVIEVGGIQVKDQPDPLPQNLQDFLTDTPHGAI
LLSLGSNLKGAHLKQDSVKKMFNVLSKLKQKVIWKWDDLENLPGKSENILFAKWLPQDDI
LAHPNIKMFITHAGKGSVTEAQYHGKPMLALPVFGDQPGNAADMKLQGFGVIESLVNLEE
ESFAAGIKEVLENPKYTIAVKKFSELYRDRPLSARDTLVYWVNYVIRHHGAPHLQSPVVH
MSFIAANNLDIYVIIVGTLLAIFLAVRFVFRLVIKKIKGSPKVPKHKAKKH
>D. bipectinata - UGT37C subfamily - LOC108125558 - 108125558
MLAARPIILLLAILVASSNGANILGLFSSHSPSHLIIHMSVAKTLAEAGHNVTVVSMLPP
KVTHKDIHVIVIPVTDEQEQIIENQMSEMASQRNSIISTLNRLMNGMDVMIDSQADLLSH
PQFQQIYDTKFDLMILGYFLNEFQLGVAAKLKVPVIIDWMSAPMLAIDEFTGNPTEVSYV
PNIGTTTTHPMGLLKRAENLAKHLFIKYMMSVLVSKSDKIYEEKFGNDKTLPSLTEAKKN
ISLAFVNAHLISEGPIRPLVPGVIEIGGIQVKDKPSPLPKDIDEFLSKSTQGAILLSLGS
NIKGSSIKPEIVQSIFKVLSGLKLNVIWKWEDPENTPGNSANILYKKWLPQDDILAHPNT
KLFITHAGKGGITEAQYHGVPMVALPIFGDQIGNAHAMEKAGYGLALDLLSITEDSLRKA
LNEVLENKKYGEAIGKFSALYRDRPLSAKQAVLYWTEYVLRHKGAPHLQSPAVHMNFIEL
NNIDVHLLIITIVVLVILLLRLVVKFVWNKLCSKAKGSSKNSKKQKKQ
>D. bipectinata - UGT37D subfamily - LOC108125607 - 108125607
MAQNRSIWLGCSLGSILAVLLILQTMNQETEGANILGVFPGHGPSHLIVHMSVMKALAER
GHNVTTISTIVPKVKHKNIKQIVVPLITAEEEKLLNSGISGMAKEKGSIWSTMKIMVSSM
SMMVEKQVELLEHPSFHELYQNKDNKFDVVFAGFFVNSYLVGLGARFNAPVIICWSGAPM
LWVNKFLGNPELSTVPQMQIGVAQGETMTFPQRIQNFVSSLSFDALDAYLEIKYKHFYNR
IWGSDKSMPSYEEAKQNVSLVFCNSHAISEGPIRANVPAIIEVGGIQIKDKPDPLPQDIK
EFLDNAKNGAVLFSLGSNLKGEHIKPDVVDTIFKALSSIKQQVVWKWEDLEKTPGKSSNI
QYKKWLPQDDILAHPNIKLFITHAGKGGVSEAQYHGVPMLALPVFGDQPGNADKLALSGY
GLRLDLNTMKVEELKEAIKEITENPKYAQKLKSFSQLYRDRPLSAKESVVYWTEYVIRHR
GAPHMQSPLVKMSFIASNNYDIYILAVLVLYILLKINKVFWLFIWRKFVAKKTQYTKLKQ
N
>D. bipectinata - UGT37D subfamily - LOC108125618 - 108125618
MTPNRSTWLGCSFGGLLVALLALQSMPQGSEGANILGVFTSHSPSHLIVHMSVMKALAEK
GHNITVVSSLPPKVTHKSIKHIVVPLDPESEKILNDGMSQMAKEKPSIWNTFTNIFSSLS
LLIDKQVDVLEDPRFQELYLNKGNKFDVVFVGFFFNSYQVALGARFNCPVIISWSGPPML
MVNGLLGNPELSSVPQMSISLAPGATMTFPQRLKNFVSTLGFKGLDLYLNTKYNKFYNRL
WGNDKSMPSFEEAKKNVSLAFCNGHGISEGPIRPNVPGIIEVGGIQVKSKPDPLPEDIKE
FLDKAKNGAILFSLGSNLKGDFIKPEVVTTIFKGLSSIKQQVIWKWDDLDNVPGKSANIL
YKKWLPQDDILAHPKIKLFITHAGKGGVSEAQYHGVPMLTLPVFADQPANAEKVAESGYG
LNLVLNTLEVDEFKAAIKELIENPKYAQKLKSFSQLYRDRPLTAQESVVYWTEYVIRHHG
APHLQSPLVKMTFISSNNLDIYVLAGLILYIIFIVSKLFWKFVWRKLFGKSNKTSQKKKV
KKQ
>D. bipectinata - UGT37D subfamily - LOC108125609 - 108125609
MLRSLKSFGAILIALVILQTLPEECNGANVLGVFTSHSPSHLIVHMSIMKTLAERGHNVT
VLSSMPPKVTHKSIKHIVVPLSAEDENTLNEGMSGMVKSKQSIVSMMNSAAKSQSILINK
QVEVLEDMRFKELYLNKNNKFDVVFFGFFFNSYQVALGARFNCPVIMSWCGPPMPMVNEL
LGNPELSSVPQMHVAVAQGQPMDFKKRLHNLACNIGFFMFNIHLNRKLQQYYDRLWGIDP
SMPSFEEAKQNVSLAFFNGHSLSEGPIRPNVPAVIEIGGIQIKSKPDPLPQDIKKFLDTA
EHGAVLFSLGSILKGEHIPPEIVSTIFKGLSSIKQHVIWKWEELEKVPGKSANILYKKWL
PQDDILAHPNIKLFINHAGKGSVQEALFHGVPMLALPVFADHPGTADKLVENGYGLRMEL
AILEEKQFKAAIKEIIENPKYAQKAKSFSQLYRDRPLSAQDSVVYWTEYVIRHRGAPHIQ
SPLVKMGFIASNNLDIYILALVVLYLIFLVSKVFWKFVWRKLFGESNNSSQNNQKKQQ
>D. bipectinata - UGT37E subfamily - LOC108125606 - 108125606
MNKCTGIVLFFTILLSMEAPSCEGANILGIFGSHSPSHVIVHMAMMKTLADRGHNITVVT
QMKPKLKAHENITVILAPPTPEREQKIKEYMSQITAEKPSIWTTFLKAIVQSGDQFEAQY
EFAVHPNFKEVYENPQTKFDLVFLGMMANDFQLGVAAKLKCPVIVTWVGVPMIVLDSVVG
NVADPAFVPSLNVALEPGQVTMRFGQRLVNFFKYSFLKFLDALLSLKMNQFYERAFGNET
DPDFPNYAEMKRRVSLLFYNYHAPSEGPIRPVVPQSIEIGGIQVKEQPDPLPKDIAEFLD
NAKDGAIFFSLGTNVDTNTFSPHVFEMIYKVLSKLPQRIIWKWQDLDNKPGNASNIYFGN
WLPQDDILAHPNTKLFITHAGKGGVAESQFHGVPMVALPLFADQQGNAEILTTSGFGRWL
DILTMTEVELESTIKDVLENPTYRKAIGKFSSLYRDRPLTARQSVVYWTEYVLRHQGAYH
LQSPKIHMDFVSRNNIDVYGIILLIGVIFSLTILIIFKWVFRKISRVFHRKNNQKKVDKL
KSN
>D. bipectinata - UGT49B subfamily - LOC108118752 - 108118752
MKFKNKLQILLLVLVVLQQLDLGEGARILAAFIFPATSHFVITNAIIRELVKQGHEVTFI
TPHSLAKENLGPNYKEIVIDRYPSWNRMKELTNTNAVIEMAEVNKFTFSRMVHAIGPEST
DFAFETPELQALFNAKDKVGKFDLLLVEQFMNEGALILGHLYQIPAISISTFGYANYFSQ
IVGIISPWSYVPYLYMPYSDRMSFWERIGNVFMSSADDLLRKYSYYPGQDAVLQKHFSKK
LDRVPTVKELEANVSAIFINSYMPLASPRPLSYNMIPVGGLHIKEPRALPEDLQKFLDGA
AHGAIYFSLGSQVRNADLPPEKLQVLLDVFGSLKQRVLWKFEDENLPPNLPANVKIQAWM
PQSDILAHPKVKVFIAHGGLFGLQEGVHYGVPILGIPIFGDQYSNLKRGEKSGFALVLDY
RTFTADELRSSLLELLENPKYRDNIKKASKIFRDRPLSAMDTAMYWINYVIEHRGAPHLV
SVGVELPWYQFYLLDVIGLALAVILLPILALFFFVEVLQKQ
>D. bipectinata - UGT49B subfamily - LOC108118749 - 108118749
MKINVLQILVLSLVALQKLDLGEGARILAAFVFPASSHFMMTNAIIRELVKRGHEVTFIT
PFSLAKENMGPNYKEILIAQANVWEPMKQMGNVNSILDMTDVNKLTFLRMVNVLGPLTTD
FAFEQPEIQALIDAQDKVGKYDLLLAEQFYNEGILILGHLYKIPVVTVLSFGSTNYLSHL
FGIVTPWSYVPHLYLPYSDRMTLWERISNVFMSGTEDLLRRYSYYPEQDAVLKKHFSNKL
DRVPTIKELESNTSAILMNGYMPLTSPRPLAYNMIPVGGIHIQKPKALPENLQKFLDEAT
HGAIYFSLGSQVRSAELPPEKLKIFLAVFGSLKQRVLWKFEDESLPNLPANVMVQKWMPQ
ADILAHPNVKVFIAHGGNFGFQEAVHYGVPVLGMPVYADQYSNLNQGKRAEIALLMDYRK
FTETELRANLLELLENPKYWNNMKKASKIFRDRPLSAMDTAMYWIDYVIEHKGAPHLVSV
GVELPWYQFYLLDVIGLALAVVLLPILGLFFICQKFLKKTESLQKKKVKKN
>D. bipectinata - UGT49B subfamily - LOC108118755 - 108118755
MKWKNVLQVVLLGLVALQQVDLGEGARILAAFIFPASSHFVITNAIIRELVKQGHEVTFI
TPYSLAKENLGPNYKEIVIGRYPSWNRMKELTNTNAVIEMAEVSSFTFSRMVHTIGPEST
DFAFEHPEVQALFNAKDKVGKYDLLLVEQCFNEGALILGHLYQIPAITISTFGYANYFSQ
LHGIISPWSYVPHLYMPYSDRMSFWERIGNVFTSGADDLLRKFSYYPEQDAVLRKHFSDK
LDRVPTIAELEANVSAIFINSYMPLASPRPLSYNMIPVGGLHIKEPKPLPKDLQQFLDGA
THGAIYFSLGSXVRNADLPPEKLQVLLDVFGSLKQRVLWKFEDENLPPNLPANVKIQAWM
PQSDILAHPKVKVFIAHGGLFGLQEGVHYGVPILGIPIFGDQYSNLKRGEKSGFALVLDY
RTFTADELRSSLLELLENPKYRDNIKKASKIFRDRPLSAMDTAMYWINYVIEHRGAAHLV
SVGVELPWYQFYLLDVIGLALAVTLLPILAFFFSCRNIFKYPRNIKKQKVKMS
>D. bipectinata - UGT49B subfamily - LOC108118757 - 108118757
MRITNFLHILVLSLVSLQNLDWGEGARILAAFVFPASSHFMMTNAIIRELVKRGHEVTFI
TPFSLAKENLGPNYKEILIAQANIWDPMKKMSNMNTVLEMSDVSRLTFLRMVNVLGPLST
DFAFEQPEIQALIDAQDKVGKYDLLLTEQFYNEGILILGHLYKIPVVTAMTYGGTNYISQ
LFGIVSPWSYVPHLYLPYSDRMSLWERIANVFMSGTEDLLRRYSYYPEQDAVLKKHLSTK
LERVPTINELERNISAVLLNGYMPLTSPRPLAYNMIPVGGLHIQPPKPLPEKIQKFLDGA
SNGAIYFSLGSQVRCADLPPEKLKVFLDVFGSLKQRVLWKFEDESLPNLPANVMVQKWMP
QADILAHPNVKVFIAHGGNFGFQEAVHYGVPVLGMPVYADQYSNLNQGKRAEIALLMDYR
KFTAAELRANLLELLENPKYWNNMKKASKIFRDRPLSAMDTAMYWIDYVIEHKGAPHLVS
VGVELPWYQFYLLDVIGLALAVVLLPILGLFFICQKFAKKTKKTQKKKVKKN
>D. bipectinata - UGT49B subfamily - LOC108118913 - 108118913
MKIRSTMKILLLSLVVLQHLVSGEGHRILAAFFFPARSHFMMANSIVRELVKRGHEVTFI
TPFSLSHENLGPNYKEIEIDQYQSWAIMKELTNTNTILEMADLNKLTFLRMVNIKGIQCT
DFVLRQPQIQELIHAKEKVGKYDLLLAEQFYTEGALMLGHLYQIPVITAMTYGGTNYISQ
LFGIVSPWSYVPHLYMPYSARMSLWERLGNVFMSGTEDLLRRYSYYPGQDAVLQKHFSKL
LDRVPTVKELESNISAVLLNGYMPLTSPRPLAYNMIPVGGLHTKPPKALPENLQEFLDEA
THGAIYFSLGSIVRNTELPPAKLKLLLDVFGSLKQRVLWKFEDESLPNLPSNVMVKNWLP
QIDILAHPNVKVFISHGGIFSLQEAVYSGVPVLGLPIFGDQYSNIKQAEAAGFALSLDYR
ELAAPELRHALIELLEKPKFRNNIKKASKVFRDRPMSAMDTAMYWIDYVIEHRGAPHLVS
VGMELPWYQFYLLDVIGLGVTAALLAILAIFIICRKIFNLAKISSSRKIKKT
>D. bipectinata - UGT49B subfamily - LOC108118914 - 108118914
MKLENALKILLLSLVAIQQINFSKGSRILAAFFFPARSHFMMTHSIIRELVKRGHEVTFI
TPVSLAHENLGQNYTEVLFDQYAIWPVVKELTNTNSVLEMTDVNRLTFLRMVYLIGTQST
VFAFEQPAVQAFINAKDKVGKYDLLLAEQFRNEGALILGHLYQIPIITVSTFGHAHYLSG
LFGSISPWSYVPHLNVPYTDRMTLWERIENVVMCATEEVVRKYSHYPQQDAILKRHFSKL
LDRVPSIRELERNVSVILMNGFMPLTSPRPLAYNMILVGGIHIQEPKALSDSLKNFLDGA
TYGAIYFSLGSQVRSAELPPEKLKIFLDVFGSLKQRVLWKFENVSLTNLPTNVMVQKWMP
QADILAHPNVKMFLSHGGPNGFQEALQYGVPVLGMPVYGDQYPTINKGKQEGLALVMDYR
KFTEEELRTNIFELLENPKFRNNMKQASKIFRDRPLSAMDTAMYWIDYVIEHRGAHHLIS
VGAGLTWYQFYLLDIVGLALAIFLLPILLLIFICRRRPKTTATSPKRKIKKN
>D. bipectinata - UGT49B subfamily - LOC108118777 - 108118777
MKLENALKILLLSLVAIQQINFSKGSRILAAFFFPARSHFMMTHSIIRELVKRGHEVTFI
TPVSLAHENLGQNYTEVLFDQYAIWPVVKELTNTNSVLEMTDVSSLTFLRMVYLIGTQST
DFAFEQPAVQAFINAKDKVGKYDLLLAEQFYNEGALILGHLYQIPIITVCTFGHAHYLSG
LFGSISPWSYVPHLFLPYTDRMSLWERIENVVMSATEEVLRKYSHYPQQDAILKRHFSKL
LDRVPSIRELERNVSVILMNGFMPLTSPRPLAYNMIPVGGIHIEKPKALPENLQKFLDGA
NYGAIYFSLGSQVRSAELPPEKLKIFLDVFGSLKQRVLWKFEEEFLTNLPTNVMVQKWMP
QADILAHPNVKMFLSHGGPNGFQEALQYGVPVLGMPVYADQYPTINKGKQEGLALVMDYR
KFTEEELRTNIFELLENPKFRNNMKQASKVFRDRPLNAMDTAMYWIDYVIEHRGAPHLIS
VGAGLTWYQFYLLDIVGLALAIFLLPILLLIFICRRRSKITAKSPNRKIKNN
>D. bipectinata - UGT49B subfamily - LOC108118744 - 108118744
MKLRSALQILLVSLVALQQLDLGEGSRILAAFFFPGKSHFMMTNAIIRELVKRGHEVTFI
TPFSLAKENLGPNYKEIVIDQYNFWPEIKEMTNTNTILEMTDVNRLTFLRMVNVMGTHST
DFAFDQPGVQAVINAKEKAGKYDLLLVEQFYNEGALILGHLYQIPVITVSTFGYANYLSQ
LFGIVSPWSYVPHLYMPYTDRMSLWDRVGNVFMSATEDLMRRYSYYPEHDAILQKHFSHL
LDRVPTINELERNISAILCNQYVPLASPRPIAYNMIPVGGLHIKPPKALPENLQNFLDGA
THGAIYFSLGSQVQSADLPPEKLKIFLNVFGSLKQRVLWKFEDESLPNLPANVKVQKWMP
QADILAHPNVKVFIAHGGLFGFQEAVHYGVPVLGMPVYADQYSNLNNGKQAGLALVMDYR
KFTEEELRSNLLELLENPKFKNNMKQASKVFRDRPLSAMDTAMYWIDYVIEHRGAPHLIS
VGVELPWYQFYLLDVIGLALAVVLLPIVALFGICRKSSKTTANSPKRKIKKN
>D. bipectinata - UGT49B subfamily - LOC108126691 - 108126691
MKFIYIFHVWFLSLVSLQLPHLGTGSRILAAFFCPARSHFMMTNAIIRELVRRGHEVTFV
TPVSMGKEDLGPNYKEILFAPYDSWSDIRETTKISSAMELTDLPIFDFFRMVYTMGIHNT
DFAFEQPEIQAVINEKNKVGKYDLLLTEQFFNEGALILGHLYQIPIVTLSTSGYANYLSQ
LVGIVSPWSYVPHKWMAYSDRMTFWERVGNAFVSGSEDLYREFKYYPEQDAILRKHFSNL
LVRVPTIKELERNISAILLNTYLPLASPRPTSFNMIQVGGLHIQPPKGLPKDLQEFLDEA
THGVIYFSLGSQVRSAELPPEKLKIFLDVFSSLKQRVLWKFENETLPELPSNVKVHKWLP
QGDVLAHPNIKVFIAHGGLFGIQEAVYHGVPVLGMPVYGDQSLNLQRGKSLGFALVLDYR
CLSENELRSSLIELLEYRIN
>D. bipectinata - UGT49B subfamily - LOC108130965 - 108130965
MNQKPLLRLLLLCFLGFSNGARILAPFFLPVRSHFMMTNAIIRELVSRGHEVTFITPLSL
AKENLGPNYKEILLPHYDTWSDIYQLIKTNSALDMVSLSKLTHMKLAQHIGVRSTDFALG
HPEVQELIHAKDKKGKYDLLLVEQFYNEGALMLGHLYEIPTISIATFAYANYFSQVFGFI
TPLSYVPNVFLPYTDKMTLWQRFRNVLISASEDFIRETSYYPAQDAVIRKHFTKILPKVP
TVKELERNISAIFLNSYMPMTTSRPLTFNMISVGGLHILPPKPLKGDIKTFLDEAEHGVI
YFSLGSQVRSADMAPETRQIFLNVFAELKQRVLWKFEDDKISNLPANVKVAKWLPQSDIL
AHPKVKVFIAHGGVFGMQEAVHHAIPVLGMPFYFDQELNINAGQAAGYAIGLDFRSVTEE
QLRSALGKLLYNTSYKTNMDRASEIFRDRQVGAMDTAIYWIEYVIKHRGAPHLVAAGVHL
PWYKFYLLDVFSILAAIAVLPIIILYFIFRKVKATGVKSKAD
>D. bipectinata - UGT49C subfamily - LOC108118746 - 108118746
MCFILLGYLLLAGNLYSPFQPADGAKILAAYSFPGKSHYMMHKALMRELIENGHQVTMIT
ALSLESENLGSNFTEILIEPVYDFWHDVKLDFGALHLFELTRMTNPDFLKMLDIIGVKTT
EHALKQPKVQALIHAKETEGVFDLLLAEQFYQEALLPLARVYNVPVVTTSTLPYANHMSQ
IVGLITPWSFVPHGFLAFTDRMSFLERLQNSYTSFHEDLYRLLVYFPKMDALAQEYFGPV
LGEVPKVRQLERETSVILLNSHAPLTTARPTVDALVPVGGMHIYPPKALPEDLQRFLDGA
EEGAIYFSLGSNVQSKEMPPEMLQLFLKVFGSLRQRVLWKFEDESIPQLPENVMVRKWLP
QADILAHRNVKVFITHGGLLGTQEGVHYAVPLLGIPIYCDQHLNMNKAVMGGFAISLHFQ
SITEEILRDSLDQLLHNATYKENMQRVSDIFRDRPMEARKTAVYWMEYVIRHRGATHMRS
AGLDLNWFQFYLVDVIAFVALIPIVGIILLCMVVKLFWGKDKKIEKPKKH
>D. bipectinata - UGT50B subfamily - LOC108130255 - 108130255
MRQIVVFVLIICTCYALAADILMATQGGTKSHKIPFWELAKGLISRGHNITFLNGFPADF
HVEGLHEVTPAGLVEYIQNYTNWDLLGSRMAGEMPIKPWDGLRYAFESCDAMLGDAETKE
LMNRSFDLVILDGAFPECLLGLVHQYKIPFMYINTVGFYTGSLSVAGNPGSYAITPNFYS
RFTDTMSLYERAINTGMQIGQSLMHMYVMRRTHLVLRHHLGSHIPHPYEISRNVSFILQN
GHAVVSYPRAFNPNVAEVACIHCKPPKNLPWDLEEFIGASGASGFIYVSMGSSVKAANMP
VSLRQMLIKTFARLPYHILWKYEGSAADMQDLTSNVKLSRWLPQQDILGHPKLRAFVTHG
GLLSMFETVFHGVPVVTMPVFCDHDVNSAKAEVDGYAIKLYLETLSANQLYKSIMKVIHD
PRYRNAARYRQKLLLDQRSSALETAIYWTEYVLRHKGAYHLQAPSRNMSWWQYYLLDVVA
MYFLALYSLLLLLKRMDFRTEKFRNLPTSMSSTSAEVKTKLKKP
>D. bipectinata - UGT301D subfamily - LOC108123731 - 108123731
MEMQLQWKYWLMFLLGLSSFSSGYRILFMGPFPAPSHWLWLESFQRDLLRQGHHVTSVNN
HPTKQPHENLTEIIISPSFDIPKHFPKKNIFTMQFASDFQNLQLWWTIGLMTTEHAFKDP
KVQDLIASQNDHYDLVILEQFFHEAFLMFGKKFNCPVVTIGTMGYADNMDHAMGILTPWS
VIPHLLLSHTDQMTFSQRAYNAYISLYDAVMRRWFYLPKMQELAEKYFQGVIKGPLPHVH
DLERNISLMLINSHRSVDLPRPSMPGLIDVGGAHIQPAKQLPADLQSFLDKATHGVVYFS
LGSYMKSTDMPPEKTALILKAFGQLKQQVIWKYENDSIGELPPNVLIRKWMPQNDILAHP
NVRLFITHGGIFGTQEGIYWGVPMLCIPLYGDQHRNTIKSVREGYARSLVFSKLTVDDLV
RNIETLIYEPQYKKSALEVSQRFRDNPMHPLAEATFWIEYIMRHRGARHLKSQGAFLPLY
QYLLLDILGCVLLGAFLAIWLPWKMLRRAHKWWIKGGEVTTKLNESKKRL
>D. bipectinata - UGT302C subfamily - LOC108128524 - 108128524
MRRKSLQYGFISLFCFHFFAQASAYNYLVVSPSAASSHYHVGFSLVKGLANAGHNITLIS
AFEQKNPVENIKDVTALGIHKAMEEHVRNLVKNSNKTWSQPLDLYNMGLKITEALLNDSL
VLELMHSNQTFDAVIAEVFLNEAQLGLAEHFKAPLIVLSAVGAMPAHADLVGTPFTSSYI
PHALLHFTDHMDLWERLVNFVFVTFSYSLHNFFVLPQQKTLYRKYFPKNELDFYEMRRNT
DLVLVNEHASLLYPRPFAPNMIPVGGMHINRQPPQPLPENIRQFIEGAEHGVIYCSLGSN
VKSKTLPLEKRQAFLETFSKLKQRVLWKFEDSDLPGRPHNVFISDWFPQDDILANDKVIA
FITHGGRLSIMESIYHGKPVVGIPLFGDQFMIMAKVEKSGMGITLKYEDLKGDNLLAATK
RLLQDPKFARNVRDMSEKFQDQPETPLERAVWWVEHVTRHKGAKYLNSAAQELNFFQYHS
LDVLLILFSGLFVIIYLPIKIFRVQIFNSTTTEVATLPPTATPTNAFG
>D. bipectinata - UGT302C subfamily - LOC108128548 - 108128548
MQLTGGRTGFLALFVLGLLSCVSAYNYLVVLHTAARSHYHVGSALAKGLAGAGHQVTLVS
PFELKKPIKNIKDVTVKAILNVMQGRMSNLLESSKAPIIKQILEFHNMGLEITEVLLGDP
AVVELMKSNQTYDAVISEVFLNEAHFGLAEHFNAPLIGLGTFGAISWNTDLVGSPSPPSY
IPHALLKFSDHMSLVERIGNLAFVTYEYLFLNYFYLPHQEALYQKFFPNNKQNFYDMRKN
TALVLLNQHVSLSFPRPYSPNMIEVGGMHINRKRQPLPKDIEEFIEGAEHGVIYFSMGSN
LKSKTLPLEKRQALIDTFAQLKQRVLWKFEDPNLPGKPDNVFISDWFPQDDILAHEKVLA
FITHGGLLSTTESIYHRKPFVGIPIFGDQFLNMARAEQNGYGVTVNYQDLTASNLLSAIQ
RLLNDPLATKKVQDMSDRYRDQLETPLERAVFWVEHVSRHKGAKYLRSASQDLNFVQYHN
LDAMLILYGGIIFVLYCLFKLIGFLFRLLQELFIKKETPKSKTKVKKN
>D. bipectinata - UGT302K subfamily - LOC108128586 - 108128586
MPHFVRMRILTLLLGVVISLGYSNGYHFLMVLNSPGRSHFNVGQALATGLVNAGHEITVV
SVFPQKKAIPGYHDINVPNIIAAMKGDIAALWDSINKPLTQKLIDHYQMGFRLTRGLFVD
PNFQDLMKSNRTFDAIICETFYNDAQYGLAEHFNAPLIGLSTGGGLTFITDMVGSPAPAS
FVPHIMLPFNDHMSLYERFVNVAFLAFERLLLDYYYLPGQEKLYKEFFPNNKHSFYEMRR
NASLVLINQHVSLSFPRPYSPNMIEVGGMHIDGKLSPLPEKIERFLNESENGAIYFSMGS
NLKSKDLPPSKVEEILMAFRGLKQRVLWKFELDNLPNKPENLFISDWFPQTDILAHPKVL
AFVTHGGMLSTTESIYHGKPAIGLPIFSDQFFNMAHAEQAGYGIMLDFKNLKAKDFRAAI
ERIVSDTSYTDVVRGMSFRYRDQQQTPLENAIYWVEHVTRHQGAAYLKSAAQRLNWWQYH
NVDVFLIILGIFITLIMLPFAIVRLMKMCFIVKVKKEKKIKQNKID
>D. bipectinata - UGT302K subfamily - LOC108128525 - 108128525
LAFYIITGQVRGYSYLMVLYTGSKSHALAKGLTSAGHEVTIISPFPQKKPHKHLIHVNTP
NILSVMGAHIARILDNAKLSLVRRYPPAVQELLGKNLSFDGVICETFMNDAHYGFAEHFG
APLITLSTLGATGWTSDLVGTPSPPSYVPHNLLRFDDHMDFWQRAQNLGFQAYEYFYQNW
IHLPRQEVLYRKYFPNNKQDFYEMRKXXXXXXXXXXXXXXXPRPYSPNMIEVGGMHINRN
APKPLPNDILEFIEGAEYGVIYFSLGSNLNSKDLPQEKQKAILETLRVLKYRVLWKYEND
SLADKPDNVYISNWFPQDDILANHKVVAFITHGGLLSTMESIYHGKPVVGIPFFGDQFMN
MARAEKLGYGITVNYAQLNAPSFRSAIERVIMDVTYLERVKALSNQFRDQKETPLERAVY
WVEHVTRQKGAGYLRSASQDLSFVEYHNLD
>D. bipectinata - UGT303A subfamily - LOC108128578 - 108128578
VRAAPCAVDLDLAMSRGFSRLLFPTLLLVCLLEPRIVKSENILGIFSYTFGSSYLLIEPY
LRQLVHRGHQLTIISAVTHLPHIEGAHHIRVARLDQQMQDLLDYDYEFELSKWMEAQFVS
DYFFNCSKFILEDPGVQELLLNKSAEYSMVILEAAHTDALYGFAQHFNAPLVGIAAFGSA
WNIDFLAGNSAPSVYEPMSALGYSPGLNLLEKWYNLIFITEERLVERFVYLPRQIDLYKK
HFSDGSGSLHEIRRKFSLILINQHFSLGRVRSNVPNLVEVAGMHLAGPPEPLDDELRTFI
EGAEHGVIYFSMGLQMLDKWLPPGLPELMIECFKRLKQRVIWKRYDETIANNTRNVYVSG
LLPQREILNHPNVKLFITHGGLLSIIEAAHYAVPTLCLPLFFDQFQNTKRMEKMGVARSL
DITDISQEVVLQAIGEMLNTSNYKQRALDLSGRFHDQPMSPIDTAVWWTEYVLRHKGADH
MRIAEQEMSLMQYYNVDIISVLFGRIGFSALIVVVLAWKLVSFATRNLEYRFNLPMVR
>D. bipectinata - UGT303B subfamily - LOC108122138 - 108122138
MRLGNTCLALGLWLCFNVILPLEFVRAASILAVFPYRLPQLFQVVRPLMKALTHRGHNIT
MITPMGMFEDIDGVRHIRVPMLNTHMNDMIETDKFQDFFSDKWSEGSLVSTIFHNISYAV
LSNDEVQRMLKDRSEYFDLVLLEAGHMDALYGLAEFYNATLMGLCSVRINWNMDDLAGNP
APSILEPISPMGFSRDHSFLSRLHNWIYISEERMLEYLVIRPSQQRILKKFFGYSAQQMN
ELRSRISFFLINNHFSMGRVRANVPNIIEIAGIHLSEPPAPCDNDLQRFLDDAENGVIYI
SMGNEFIEKYLPESLQPTLLQSFSQLRQWVVWKTGGATTFNQTGNIYRISQAPQRTILSH
PNVQLFITNGGQLSLIEAIDSGVPMLGLPFFFDQFSNMHRMQLAGTAKVLDLKSLSSDLL
TNTILELIENPKYTQRAKVRARQFRDRPTRPLDSAVWWTEYALRHPDISLTRLNQDEIPL
MRYYRMDSLLSIGLRFGIAIISLIWIISWSSCKIVKRIRRVPEKKKIVLVHINTPLNRNS
I
>D. bipectinata - UGT303B subfamily - LOC108122136 - 108122136
MRFHKFWLAFAISLCFYFSEQCQGANILGVFPYRLPSHFQVVRPLVKELSDRGHNFTIIT
PVGVYADIEGVRHIRVTNLNRMSKDLLDSNIFLDFFPNKWAEAYWTASMLSNVSESVLSD
EGVQKLLHDKNERFDMVMLEAGHLDALYGFADHFNATLMGLSCVIPNWNVDLLAGNPAPS
AYEPIMPREYNFETSVMSRFSNWIHITEEKLLSSLVLRSAQQKLFNKYFSHSSKTMSELR
NQFSVILINNHFSMGRVRANVPNIIEVAGIHLSEPPEPCDEDLRRFLDGAEHGVIYFSLG
MDVLVKFLPKSIQQMLLESFIQLKQRVVVRSDVSPIPNNSGNIYVTSHAPQREILEHPNV
RLFITHGGMLSVMEAIYSGVPILGIPFFFDQFGNVHRVQNSGMAKVLDNDALSVDILTSS
ILELIENPKYALKAKEMSLSFRDRPMSPLKTAVWWTEYALRNEDIRYIRLNEDEFPFIQY
YGLETLVSWVLRFGFVIGSLLLLVFKIYKNSFNRQRQVLTKENQMVIFIGSKKSNLQLWN
GKTFNTSTNK
>D. bipectinata - UGT303B subfamily - LOC108121842 - 108121842
MLFVFAWLPLSLCLIFGMDVNSVEAANILGIFPYRHSSTYKVIQPIVQALVAKGHNLTMI
TPSHISPDIKGVRHIRVDLLHKHLHDLMNSDLLFEFFTNKWREAIFASTFLANTSAAILS
DDGVQKMLSDKNERFDMVMIETCQLDAVYGLAEHYNATLVGVSYIRLNWSVDDLAGNPAP
SVYEPISPMGYSHDSSFLSRLYNWIYITEEKLLDHLLLRPAQLRVFKKFFGSSAQEMEKL
RSRFSVILVNNHFSIGRVRSNVPNIIEIAGIHLSEPPEPCDQDLQRFLDEAEHGVIYFSL
GYDIMLKFLPQDILQPLLKSFSRLKQRVVWKTDDTMTPNQTGNIYRMAKTPQRQILSHPN
TRLFITHGGLLSLIEAIDSGVPMLGIPFFFDQFDNLHKVQQAGMARVLEKPSPSVDTITD
TIRNLIEDPKYSQRAKEMSFIFRDRPISPLDSAVWWIEYALRHRNSSLMRINESDLSFMV
YYKLGDLLPLCIRIGAIFIFMIFISRRLIKKHRTSKVTHFKQERNSFFMQ
>D. bipectinata - UGT303B subfamily - LOC108122137 - 108122137
MELRHKRSQTRSSIIWLGLIIFLHLKMDFHVDYAEAADILGIFPYLHTAGPLFVRPLVRV
LVERGHKVTVISPENSPTDIEGVRHLRVPALNRQIRKIMDSDNYMHHFSSKWAKSILAAS
MLANISTALLADEGVQKMMKNRSERFDMVMLEASHLEAMYGLAEFYNATLIGVASMRLNW
HVDDLAGNPSPSIHDSISQDGPSLKYSLLGRFYNWLDTTEEFLLERLVVRPAQLHIFERF
FGYSAEKLEELRSRFALILINTHFSMGRVRANVPNIIEVGGMHLSDPPEPCDEEMQRFLD
EAEHGVIYFSMGLEIRFKYLPDYMQQPLLQRFAELKQRVVWTNELFTTPNKTNNVYRIVR
APQRIILSHPNTRLFITHGGLLSVIEAINGGVPMLGLPLFFDQFNNMQRVEAAGMAKVLD
WNTLSVDTLINTVHEIIEQPNYAQKAREMAHNFRDRPMNPLDTAVWWTEYALRHRNASHL
RLNKSELPFMSYYQLDNLLPLLLRIAMILMAVIFLGYKLLEKQRFRQRREQERNLLMMQQ
IMFR
>D. bipectinata - UGT303B subfamily - LOC108122135 - 108122135
MRTLWSLCQFRLDFTHLSVYLRHEQSNTVKMRLGSAWLIASLWLFFNFHLPHAADILGIF
PYCQATPFLVVRPYLIALRDRGHKITVITPEEMLDDIEGIRHIRVPMLNKLVQDVIDYDL
LDDFFVSKWSESLMISNIYKNMSLAILKDDSVQKMLSNKKVRFDMVIMEPSHTDAQYGFA
EFYNATLVGFSAVYTDWNIEFLAGNSAPTVYDPVSPLGYSLDNSLMSRFFNWIYITEELL
LDRLIHQPSQLAIFKDVFGYSAKQLDNLRSSFSVILINNHFSMGRVRANVPNLIEVGGLH
LSEPPEPCDEVLQRFLDEAEHGVIYFSLGMDIMIKYLPLETQQPLLKSFAQLKQKIIWKN
ELLTMPNKSDNIYVMPKTPQRWILEHPNVRLFITIGGILSVTEAIDSGVPMLGLPLFFDQ
IGNMHRVEQAGMAKVLNPNSLTAESLTSTILELIENPKYAARAKNMSQSFRDRPMSPLDT
AVWWTEYALRHPDVRHIRLNEDDISFMRYYRLESLLSIGLRFGFIIGLVTLLSYNLAKKY
NRKQERIRVFRLIRLPIK
>D. bipectinata - UGT304A subfamily - LOC108128931 - 108128931
MFPPRRWLLFWPTVINAICSLQAARILFIAPFDSHSQCALMSPYVKGLVDHGHELTVMRA
YKECMSIGNVTSIRIMDNHNIISDFEDIVFESFVGTPGGKWSEMHSMANIMIKAGLNVLL
NPEVQALMKSNVTFDLLILEAGYTDLLFGLADHFNALLIGISTCAADWNINRLKDHGVSV
MEEPIMPMGTQTSGSIWARLYNWYLTTEEWLLFEMIFLPKLQMVHDYFFGHLEQSFLEIR
HSFCLMLLNQHFSMFRARPNAPGLVEVGGLHIPKEVPKLPRDLQVFIDEAEHGVIYFSMG
VELKGKDLPAEILKTFLEIFESIPQRIIWKFEGKPFENLTQNVYMAKFLPQLAILAHPNV
KIFICHGGMLSVIEAVYYGKPLLGLPVFFDQFRNFDVLVHDGMALVMNMNSFSGKELKRS
IDRLINNTAFRDNAMAISQRFRDRPIHPLKSAIYWTEYVLRYKGAKHMRVPHSHIKFTEY
YSLDKFLFLGLRLFFTVFTVYLAFSKWRCYLKYIIKFLNRFLPKFG
>D. bipectinata - UGT305A subfamily - LOC108122324 - 108122324
MKVFLLVPLLLLLSGIFYTPEAANILCLVGTADHNNPGWSQPLFDALLAKGHNLIVVSTA
PEPTETVDGLMYIHLPNEYDVMQKHFIQPDKGHYQEKRTLMQLLVWYEVQLGSCRALIKS
DTMQSRMSQVLTALAATFDLIITDVTNGMDCLLDLVANPNGSPIMGLSAGKLTPDLINLL
QAENTINPAKTPHFISPTPHNMGFWNRVHNHIMFFSAPLVKWYIIRPVLSTIVQPANVYP
TLQLALLNTHPSIDYVQNLPPGVVQVAGLHIKSELQPLPNSIQKFADQFIDGIVYIDLPY
IELMYGVGVPATYKMMEDNPNCGFIWNVKKMKKVPKTISNLLTLHVDESLKQDILGQASV
KAYINHADSFDVQDAVHFGTPMIVLPLKLEEFNNAQRVKERSLGVVVSTNGFNLDSLTVA
LKRILNEYIFTNNLYKAEQKFRTRQVSALDLAVWHAEKLIAEPQLYRNLAQPETNAQNFF
VAKSLDVLVIPLFLLIVVIVNFLQLGYYLYLAFFKREKAVKEEDLDAEPPKKLKKNKVKV
CKIGEPANKTLLEDSINFQDDEAEMTIEGESRTLIEKKDD
>D. bipectinata - UGT307A subfamily - LOC108119919 - 108119919
MKQPPFSWSLVWLLFSVFNPNSVRSHHILGLFVNVHRSQLLVHLAVCQALLQRGHQLTLV
TTLPLENPEIEKNVTHILIPWKQPKDEDPRGSSSDLLGRLKRMFQRLEKSEELLLLPEWK
SFINRPSSLKIDLLLLGYHFNDHLLGVAAHFNCPVAIITTQQPTGFVNNLMGNPEERWYV
SQPYDSHQRSGLSALVFGVWEKIVEEMARKVLQKIYSSRFPEPQYPSFQKMRNSVALALN
NHHAISEGPIAPVLPNMVDIGGIVLEQRMSKSPVAMGSRPVILFSLGTRFTWKNTPEHIL
ETFEKAFVEFSDYDIYWTYDGPNAENFTKEYPFLKVSKWWPQCQLLASGKVHLFITHGGK
GSLSEALYYGVPMLGLPLMGDQRANLYKMQARKWGLTLSTHNLTQFALSKAMSEILTNLD
YKKAIETASHLYRDRPQKSSDLATYWIEYIIRHNGAHNLQNPAKHLSFVEYYSLDVYLLV
YGVLFLLIFILKKLNRLL
>D. bipectinata - UGT316A subfamily - LOC108132776 - 108132776
MRLLQIVSLLLCVGVALGANVLAVLPSVWKSHYLFGRKLLQELVESPGNHSVTLISPHAA
QDGVDWEIPRIRELRIEGLRENWLDMGMSFEAEEMYAQSVMERFTRMIYAGTTNVDILLS
DPQVRKLLTSGERFDLLIVDLFLSDALLGLAFYYGIPTVAISPTGANSWLNNMFGNPQSS
SLDPSNFLPFTERMNTRQRIVNSLMSTFERLTYNFFHLISQQSVYTNHFELLVKELPLYR
DLTKNLSLALINSHPGLHYSRAYLPNMVEVGGMHLNKPDVSLPKHLKSFVESAPSGVIYF
SLGADVQTAQLPLEKLSVILDVFGHLREFHFLLKWETEQFVPELQLPENVMIADWFPQQA
VLIHPQVKVFISSCGQLSVWESIVGRKPILAIPFLAEQEVMAKRLQLHGVSLTVSYDAIT
YDALLHGIRQLTLNSSYVEKMRQLSERLISRDSLPAAKAVRKIQLILDSGGADYLKSHAN
TLNYWRAEGIDVFLIIALGFCGILIVPFLAICCILRKSYHSQAAQIQPPYRTNLKVVGRV
HSYGEQGSRKSSASAEPLRRTRSAQSLSNRSSSSSMGSTSPTSLSTASTTPLDLTPPPPV
HLLGQVSPLQLYVNQQGIYSSEGKTSPEDNPERRFS
>D. bipectinata - UGT317A subfamily - LOC108121228 - 108121228
MESLWNRWFLLAVCVLVSGHFSNGAKILVLFPHASEGHFAVMRTLVAELASRNNQVFVYT
GHGLGETLENVNETITAEYPFWSELQKETVPKGNLADLGQIPIENLRQALATVGARALDH
FLGQEPIQKLLKMSYIEFDFDVILVDYFYTEALLALGLLHQRPVVGIISTDFGGYMDAVQ
EALVPSACAPIDFENDVPQLGFSERLGYIRRCITRRKQFDKDHYGAQKQLVAKHFKMQNT
IPELQANQLSLLLLNSHVPLMTPRVSIPQIVPAGGLHIRGPKELPWNIKKFLDEDRPGTI
YVQLGNEQPCGQLPKEKLEALFSFFSGRKEGFIWTCHDVKTLKDLPKNVLIQHAVPQIDI
LAYPSMKAFITNGDLLNLQEGIIRNVPILGLPLFQHEKKNLELAVRLGVGIQLDENNVTS
TSLNWAVDRLLRESHFQLNIREVSQEYRDRPLGALASALFWVNYVVRHKGGAAVRTRGIG
ISSSELHLFDLVVFYGIVATIVVGFLTALIIGGIYLWQKKNSAILSTKQK
>D. elegans - UGT35A subfamily - LOC108136698 - 108136698
MGTICSGFGLGLLLFGSIFLFSANADEGVQSSRILAVFPFPGRSQYIFAEQYLKELARRG
HNVTVINTFGNEENDPNFHVIGAKKIHEIMAAFGNMDYNQEASQWKVLTMTTEFLNLLTS
SVLDDPAVKELLASSQSFDLVVLETVQNEALFGLAQHFGAQTIGISSYGTDIHIDELMGN
TSPLSYNPLLLSSRTERMGFEDRLRNVWEASIIWLHKRIIHLPTQRDLYAKYFPNARKSL
KEVLDSFSLMLLGQHFSLSYTRPYLPNMIEVGGLHLQQQRKSQPLPEELAKFVEQSPQGI
IYFSMGSNIKSADLPAATRQVLMETFASLPQRVLWKFEDDQLPEKPPNVFISKWFPQPDI
LAHPNVKLFITHGGLLSTIESIYFGKPVLGLPVFYDQHLNVQRAKQAGYGLSADLWSANA
TGLTSLIQELLSSPSYAAAAQIKSKLFRDQKETALERSIWWTEYVLRHKGATHLRCAARD
LDFIQFHGLDAWGLLLAVTLVSILIFVILLRYLLRGLCYVISKRRGASSKLKTQ
>D. elegans - UGT35B subfamily - LOC108136702 - 108136702
MLGVHLSVLLLLLPACLQAARILAVFPFPGPSQYINVVPYLKTLASRGHQVTSINAFPQK
KLVKNFRDIPIPEVFNNYDEIINKLADPMNLWLENNFVNKFFVDITRSVLANKEVTETLL
PPGKDHYDLIIVEALRSDAYYGFAAHFNAPIIGISTFGTDWNIDELVGNVSPISYTPLVT
AGFTDRMTFGERVSNFVDTTIAWVNYKLVHMPEQEKLYEKYFPIASKRVPLNELNRNFSL
VLLNQHFSLSFPRSYVPNMIQVGGLHISHKPAALPKDLEEFVQGSGTHGVIYFSLGSNVK
SKDLPAERLQLILKTFATLPQRVLWKFEDDQLPGKPENVFISKWFPQPDILAHPMVKLFI
THGGLLSTIESIHHGKPVLGLPFFYDQFLNVKRATQAGFGLGLDHKTMTEQEFKETIERL
VKEPRFAEKARQMSDRYRDQPMTPLDTAIWWTEYVLRHKGAYHMRVAGQDLGFFAYYSLD
VIAALLAGALLILTVTLGLIWKIAKITGLGNTKNKQKTQ
>D. elegans - UGT35C subfamily - LOC108137000 - 108137000
MRLLAVFAFVFCAFSAKPLETETAKILATLPFPGRSQYIFVESYLKALAAKGHQVTVINA
FKNKATPNMRFIEAFGAHELSDEIMSLLNVPILWQQLNAMDYILTKFIETTLEDEGVKKL
LSSGETFDLVLAEMIQMEPLYALAQHFNATLVGFSSYGTDRKIDEHVGNISPISYNPLVT
SPRTDKMTFLERLENHYDALVEDIHRYFVHLPNMQIVYKKYFPNAKKTMDEVIDSFSLIL
LGQHFSLSYPRPYLPNMIEVGGMQISHKPKPLPEDIKQFIEGSPNGVIYFSMGSNVKSKD
LPQKTRDTLLKTFAKLKQRVLWKFEDDDMPGRPANVLIKNWYPQPDILAHPNVKLFITHG
GLLSTIESVYFGKPVLGLPCFYDQHMNVQRAQRMGFGLGLDLQNLKQEELEKVIQTLLTD
PSYARASASISERYRDQPESAVDRAVWWTEYVIRHKGAPHLRATARDLNFIQLHSLDTWA
VLLGVPLLVALVILKVSSKLLGGKKKPGCPHADKLKKQ
>D. elegans - UGT35D subfamily - LOC108142914 - 108142914
MLWIFLLVCLQPCYLESARILALFPIPSPSHYFFALPYLKSLASEGHEIISVSPYPLKEP
IKNIYEVPVLEVFENFNEILEFVKTPKTTWQSSDFINEYTLNLTKSVLNNEGVRREVLSP
KSPRFDLIIMDLWRMDALCGLAAYLEVPIIGMAPYGTDWKIDELVGNISPISYLQSPSSH
FHNLETYGGRLSHFVERSISWINYKWRHVEKQKALYKKYFPNIANKHTLAETSRNFALVL
VNQHFTLAPPRPYVPNMIEVGGMHVDPDPKPLPNELEAFIQGAGDAGVIYFSLGTNVKSK
SLSEDRRKLLLNTFAHLPQRVLWKFEDEQLPGKPPNVFISKWFPQQDVLAHPQVRLFITH
GGLLSTIESIHHAKPMLGLPCFFDQFRNMEHVHRMGLGLILNLKEMTAEDFNSTIVRLLT
EKSFEVMAKITGARYRDKPMKPLETAIWWTHYVLRHNGAAHMRVAGRELDFFIYHSLDVL
TTFFLAFFVTLSIFAFSMIKALRKCYQFKNKKNILKKKFV
>D. elegans - UGT35E subfamily - LOC108136699 - 108136699
MPSRNMLVLRSFTLLMVFQPVFLEGARILALFPIPSHSHYYHALPYLKRLASLGHEISSV
SPFPLKEPMTNIYEILVPEVFENIEETIKSLSAFKGTWKYIEFINTYNLNLAKLVLNNDG
VRREILKPGKAKFDLIIVDLWRLDALYGLAAYFEAPIIGIASYGTDWKIDELVGNTSPLP
YLQSPGFRWYDLETYGGRLAHFLQHTITWINWRWRHEEKHEALYRKYFPKTAEKQPLSEI
TRNFALILVNQHFTLAPPRPYVPNVIEVGGMHINQHPKALPKDLEDFIEGAGEHGVIYFS
LGTNVRGKNLAKDRQKVLIETFANLSQRVLWKFEDENLPEKPSNVLISNWFPQQDILAHP
KVKLFLTHGGLQSTVECIHHGKPMLGLPFYFDQFRNMEHIKRQGLGLVLNYKTMTSVELK
NAIIRLLTEKSFDLTARTTAARFRDQPMSPLETAVWWTHYVLRHKGAPHMRVAGRELDFF
TYHSLDVLGTFVLVFLVVLAIIVLCVLKVLKTILRRGVDIRKRKQKVR
>D. elegans - UGT36A subfamily - LOC108134767 - 108134767
MTTSLSSGVLIGILWILGMPQRLYAGNVLAVYPHFGFSHFKVVMPILNELANRGHDITVI
SYVKNPQAHGYPNYEELLISAPGEDQSSTTINLVPLTENTPTRSLFVLIREYIALHDEGQ
ETCEHLFASGHIEKVLERHKIKPYDLLLTEYFNSDCQLALAKLMELPIIGLSTCALMPYY
YDRIDLPDTPAFIQSEFVGFAGQLKWHERLLNFMQAKLLKFLYKYHSNAADNELIRKYLG
VKIDVEQVARTQTAFIFGNQHYSLMGSRPQSLQFVEIGGVHITKQAEKELPENITNFLSQ
SSEGVIFISWGSMVRASSIDEDKLKAILEVLQNQPLKVIWKWEADEAPKTDPSKFLFIKW
APQLAVLCHPKVKLFWSHGGLLGTTESVHCGKPMLVTPIYGDQFLNAFSVQNRGMGLKLD
YEDITIANLRKAFTELRKESYIQRSLQISKIFNQRQNTPLELAIWSVEHVIQNGLVSAKL
LQSPGIELNGFIYHSLDSIALILIPIVFLIIILSYFCSRYPATSAKQKLGKKPKRS
>D. elegans - UGT36D subfamily - LOC108139038 - 108139038
MWSPLVVLAFLTLAFSQPDELVEAAGPLKVLGLFPHPGVSHFHFFHPIMRGLAEVGHDVS
VVSHFPDKHPVARYKDFPLTGIDKLTNSVDLKMFEKRTFYNHFVEFFLLHEWGKQACNLT
LRSEALQQILKVRQRFDVIIMEQFNTDCMMGVAHQLKAPVIALSSCVMMPWHYERMGAPL
IPSHVPALFMAQSQDMDFGGRLANWFSTHALNWMYKLLSIPAADALVQYKFGHDTPSVGE
LVKNTSVFFVNQHYSLSGPKPMPPNVIELGGIHIQKSKPLPADLQRILDNAEEGVILISW
GSMIRANSLSAAKRDGIVRAVARLKQKVIWKWENDTLPNQPPNMHIMKWLPQRDILCHPN
VKVFMSHGGLMGTSEAAYCGVPVVATPMYGDQFVNTAALVQRGMGTILNFEDIGENTVMR
ALKKALDKKYYDAAKVVSHSFNHRPQQALQSAIWWVEHVAHTGGAPLLKPSAVQMSRFVY
YSLDCYAVLALILASIVASWVWLLRLCCGSSSAGKTKRD
>D. elegans - UGT36E subfamily - LOC108138974 - 108138974
MHVVAGYLSSYRTRPCQLMLIFRPIRISHLGKDKRRNMCVGKGFCLLALLSLVVSSDSLR
ILGLFPHPAMSHFKFFHPIMRGLAEAGHSVDVISPFEDKDPPKGYKDYLLPPSTLTDTIH
LEVFERPFQYLFHYIEYFILYNMGKEDCNTTLHSAALSEILKNPPGYYDVILQEQFNTDC
AMGVAHVLQAPVIGMSSCALMPWHYERLGAPLIPSYISALFQGQSQEMSLAGRLGNWITV
HSLNLLYKIFTVPAADALIRQRFGPGLPSTEDMVRNTSLMLVNQHFSLSGPKPLPPNVIE
VGGVHIRPPEPLPSDLQQILDNASQGVILISWGSQLKMSSLPAARRDGIVRALGRLEQQV
IWKYENDSLPNKPANLHIRKWLPQRDILAHPNLRVFMSHGGLMGTTEAVSSAVPIVGVPI
YGDQSLNIAALVHRGMALQLEFKKLDENTVFEALTKALDPSFKERAKEVASAYNNRIQDP
LETAIWWVEHVAETKGAPLTQPSAVHLSRFVYYSLDVYLVVVLILLLPVFILVGLIRLCR
RGKPKSTPKLKRK
>D. elegans - UGT36F subfamily - LOC108138652 - 108138652
MLLLPLFLLTFSLGTKSTEAAQILGLFQHPGKSHFDFFRPMFLALAERGHSISMYSYFPL
EKPVANYTDYVFQGMPLLTDIVDLKNFESEWKPLGLPFKVPTYFMLNDWGLRSCQVALNS
PLIAQLLESPIRYDVIILENFSNDCMAAVAHLLKAPVIALSSCAIMPWHYKRMGSPFINP
IMPMNFLPYTDDMGLIDRLNNFFHFHTVNTLYNLITQPATDALIAQRFGPGLPPINEIVK
NTSLMIINQYYALTGPRPYAPNVVEVGGLQVGPLKPLSRHLLDLLDRSTNGIIYISWGSM
VNTSTLPSAKRNALFRSISQLKEYNFVMRWKGDKSLPKDKPSNLYTFDWLPQRDLLCHPK
VKGFISHGGLLGTTEAVHCGVPMLVTPFYGDQFLNAGAMKQRGFGVIVDFSDFDTDHITR
GLRIILDQKFADNVRRSTEAFRERAIPPLELAIWWIEHVIKSGGAPLIQSEARHINWIVY
NSIDVYMFWLGVICLLIVALWKLIRGIRSVFGRGKTSRDTKTKQQ
>D. elegans - UGT37A subfamily - LOC108137009 - 108137009
MVHNSCRFLLLAIAIAALVGDSRAANILGLFPSLSPSHLIIQMSAAKVLAEKGHNVTVVT
VLKPVVTHKNINLILVPLTKEEAQQMSDTVGAMAKNDNSNMALAMLKMSGQMDFMFRKNA
ETLLDDRVRDLYLNRENKFDLVLSGYFMNDFQLGFARKVNAPVIVVATMPPMQMLNPLIG
NPLEISYVGANPVEIGKGVPFLQRLTTYSMSLVFGLFDLFSTRRNRNLYKEVFGDDPNMP
EYSEMIKNTSMIFFASHAASEGPIRPNVPAAIEIGGIQIKDTPDPLPQNMAYFLGNATDG
AILLSLGSNVQGTHLKPETVVKMFNVLSKLKQRVIWKWEDLEKTPGKSDNILYSKWLPQD
DILGHPNIKLFINHAGKGGITEAQYHGKPMLSLPVFADQPGNADGMVKKGFGLTLSLLTL
EEQPFLEAILEILSNPQYSQKVASFSSLYRDRPMTARESVVYWSEYVIRYHGAAHLQSPL
VHMNCIAANNIDIFILFVFVLFIAILVLKAMVKFIYRRFISKSKKEKTH
>D. elegans - UGT37A subfamily - LOC108136700 - 108136700
MVHSSCRLLLLAIAIATFVGDSRGANILGLFPSLSPSHLIIQMSAAKALAEKGHNVTVVT
VLKPVVTHKNINLILVPLTKEEAQQMSDTIGVMSKSDNSNMILSLIRMSGQMDFMFNKMA
EALKDDRVRDLYLNRDNKFDLVLSGYFMNDFQLGFARKVNAPVIVVATMPPNQLLNPLIG
NPMEVAYVPTAMTFWQRLTGYTKSLFFGVFTFLTDKRNRNLYKDVFGDDPTMPELSEMIK
NTSMIFFASHAASEGPIRPNVPAAIEIGGIQIKDTPDPLPQNMAYFLGNATDGAILLSLG
SNVQGTHLKPETVVKMFNVLSKLKQRVIWKWEDLEKTPGKSDNILYSKWLPQDDILAHPN
IKLFINHAGKGGITEAQYHGKPMLSLPVFGDQPGNADGMVQKGFGLTLSLLTLEEQPFRE
AILEIFSNPEYSQKVASFSSLYRDRPMTARESVVYWSDYVIRYHGAAHLQSPLVHMNCIA
ANNIDVYLLFAVILAIIVLLLKALVKLIFRKLFSKSKKEKKH
>D. elegans - UGT37B subfamily - LOC108134580 - 108134580
MAGISKCLALQILAIIAGVHGADILCLFTSLSPSHLVIQMSMARILAERGHNVTVVTVLE
PPFLHKDITHILVPLEKDDLQAFNSVVSGLTKTDNTNAYASMFRSVRQMSEAFTKMGSVM
KHQTVRNLYEHPDNRFDLLIVGYFMNSFQLALGYKLKVPIVVALSNPPSLLGDVLGNPWE
VSYVSAMHLTTDHGSPMGFGKRFLNLLGNLGQRLFMFLIEYGNARTYREIYGDDPTLPSY
GDLNKNISLVFFASHGISEGPIRPNVPAVIEVGGIQVKDRPDPLPRNMAEFLLEAPHGAI
LLSLGSNLRKTHLKPDTVQKMFNVVSGLRQKVIWKWDDLENTPGSSENILYSKWLPQDDI
LAHPNITLFITHAGKGGVTEAQFHGKPMLALPVFGDQPSNADIMQKQGFGLKQSLLTLEE
DSFRNGIREVLENPKYARAVRSFSNLYRDRPMSAQQTFIYWVEYVIRHRGAQHLQSPVVH
MSYIAVNNFDVYALFLVAIAATCFVIKLFIGVLFKKSKGNLKQTQLNNKHKLSKKEN
>D. elegans - UGT37C subfamily - LOC108150425 - 108150425
MFAARCVFLLLLAVVASTRGANILGLFSSHSPSHLIIHMSVAKALAEAGHNVTVVSMLKP
TITHKDITVIVVPMKKEQELVMENQMSVMAGQKNSLFSTMNRILNDMDVMIKAQAELLSD
PRFLRIYETKFDLMILGYFINDFQLGVAAKLKVPVIVDWMSAPVPIIEKFTGNPSEISYV
PIMGTVVTHPMSFFNRIENLAKSLIFKYIIVAFEYKLFRIYKEVFPAKDQPTLDELRKNI
SMVFVGCHLNSEGPIRALVPAIVEIGGIQVKDKPDTLPKDIDTFLNKSKQGAVFLSLGSN
IKSSSVKPEIVQTLFKVLSGLKQNVIWKWEDLEKTPGNASNILYKNWLPQDDILAHPNTK
LFITHAGKGGITEAQYHGVPMVALPIFGDQHGNAGVMEKSGYGVALDLLTITEDSLKEAV
EEVLGNEKYRQAIGKFSALYRDRPLTPKQLVVYWTEYILKHRGAPHLQSPAVHMSFIELN
NLDIYALILTILVLFVFLTRLVGKLIWKKFWGTTKISKAKKNQ
>D. elegans - UGT37D subfamily - LOC108150530 - 108150530
MAQDRSTWIGCSLGGLLVALLALQSMPQGSEGANILGVFTSHSPSHLIIHMSIMKTLAEK
GHNVTVVSSMPPKVTHKSIKHIVVPMSAEDEKILNDGMSGMVKEKPSIWNTMKSIFSSLA
LLIDKQVDVLEDPRFQELYLNKGNKFDVVFVGFFFNTYQVALGARFNCPVIISWSGPPMM
MVNEVLGNPELSSVPQMQIAVAAGQPMNFKQRVQNFASTLGFNALNFFLTHKYNGFYNRL
WGNDKSMPTFEVAKRNVSLAFCNSHAISEGPIRPNVPGVVEIGGIQIKNKPDPLPEDIKE
FLDKGKHGAILFSLGSNLKGEHIQPQVIETIFKGLSSVKQQVIWKWEDTKNTPGKSPNIL
YKKWLPQDDILAHPKIKLFITHAGKGGVAEAQYHGVPMLALPVFADQPGNADKLAESGYG
LQLPLASLELDEFKAAIKEVIENPKFAEKLKVFSQLYRDRPLTAQESVVYWTEYVIRYHG
AAHMQSPLVHMGFVASHNLDIYVIAVLVLYILFLINKIVWKFVWRKLCGKSNKAAQKKKV
KKQ
>D. elegans - UGT49B subfamily - LOC108145226 - 108145226
MKCRNGLHFFLLSLVAFQQLDFSDSSRILAAFFFPGKSHFMMTNAIIRELVKQGHEVTFI
TPFSLAKEKLGTNYREIVIPQYDFWPEIKEMSNKNSILEMTDLPNFTFLRMVNVMGAHST
DFAFEQPEIQAIINEKNKVGKYDLLLAEQFYNEGALILGHLYQIPIITVSTFGHANYLSQ
LFGIVSPWSYVPHAYMPYTDRMTLWERIGNVAISAAEDLSREFSYYPKQDAVLRKHFSKL
LDRVPTIKELERNISAILLNTYMPLSSARPLSYNMISVGGLHIQPPKALPEHLQNFLDGA
THGAIYFSLGSQVRSADLPPEKLKIFLEVFGSLKQRVLWKFEDETLPNLPANVKVQSWMP
QADILAHPNVKVFIAHGGLFGTQEAMYNGIPILGMPVYCDQHLNINQGKKAGYALGLDYR
TVTVEELRGMLLELIENPKFRNNMKKASRIFRDRPLSAMDTAMYWINYVIEHRGAPHLVS
AGVELPWYQFYLLDIVGLALALILLPILVLKSICRRSSKSKSSPKKKKTKRN
>D. elegans - UGT49B subfamily - LOC108141660 - 108141660
MQWQSFRHISLLGLLALQLVDLGAGSRILAAYFFPTRSHFMMINPIIRKLVRQGHEVTFI
TPYSLSKENLGSNYKEIVIPQYDFWPEIKKLANTNSVIEMTKVSSYTYLQMLHVMGISNT
DFVFEQPEVHDLFNANEKVEQYDLLLAGQFYNEGALILGHLFQIPIVTVSTFGFTNYYSQ
LAGIVSPWSYVPHGFMPYTDRMSLWDRIGNVAISGFEDLYREFSYYPKQNAILKKHFAKL
LDRVPTIKELERNISVILLNTYMPLASARPVSYNMILVGGLHIEPPKALPEHLQKFLDES
EHGVIYFSLGSQVRSADMPHQKLKIFLDVFGSLKQRILWKFEDETLPNMPSNVMVQKWLP
QQDILSHPNVKVFIAHGGLFGTQEAVYNAVPILGLPVYCDQHLNINQGKKAGYALGLDYQ
TLTAVELRESLLELIENPKYRNKTKEVSRLFRDRPLNAMDTAMYWINYVIEHRGAPHLVA
AGVELPWYQFYLLDILGLGVVLVITLMLSLICIKRKFKSIYSSMKKVKKS
>D. elegans - UGT49C subfamily - LOC108145252 - 108145252
MQFILVFFLLLAGTLYSELELAEGSKILAVYAFPGKSHFMMHNALIRELVESGHQVTMVT
AFSLEKEQLGSNYTEILIEPVYDFWHDVKLNFGAQHLFELTRMNNYDFLKMLEIIGLKTT
EHALRQPGVKALIHAEQTDGVFDLLLAEQFYQEAFLALAHIYKIPVVTTSTLGYENHMSQ
MMGLITPWSFVPHGFMPFTDRMSFLDRVRNSYVSFYEDMDRLLNYFPKMDAVAKEFFGPV
LDVVPKVRHMEREISVMLLNSHAPLTTARPTVDAMVPVGGMHIYPPKALPPDMQTFLDGA
TEGAIFFSLGSNVQSKDMPVEMLRLFLQVFGSLKQRVLWKFEDESITQLPENVMVRKWLP
QADILAHRNVKVFITHGGLFGTQEGVHYAVPMLGIPIYCDQHLNMNKAVLGGYAISLHFQ
SITDEILRHSLHQLIHNSTYKENVQRVSNIFRDRPQEPRKSAVYWIEYVIRHRGAPHMRS
AGLDLNWFQFYLLDVVAFVAVIGLTGILALLFAIRLLMGSNKKHRKVKKN
>D. elegans - UGT50B subfamily - LOC108146783 - 108146783
MLGDTETKELANRSFDLAVLDGAFPECFLGLMYQFKIPFMYINTVGFYTGSLSTAGNPVS
YAITPNFYSRFTDTMSLYERAVNTAMQIGQNLMHMYVMRRTHIVLREHLGAHIPHPYDLS
RNVSFILQNGHAVLSYPRAFNPNVAEVACIHCKAAKKLPRNLEEFVGASGVSGFIYVSMG
SSVKAANMPEALRRMLVRTFARLPYHVLWKYEGSSADIKDLTSNVKLLRWLPQQDILGHP
KLRAFVTHGGLLSMFETVFHGVPVVTMPVFCDHDVNSAKAEVDGYAIKLDLQTLSINQLY
KAIMKVIHDPRYKSAARYRQKLLLDQRSTALDTAIYWTEYVLRHKGAYHLQASSRNMTWW
QYYLLDVVAVYLALLYGLILLIKRIDFRSEKLQSLQLLTSASYSEVKTKSKKL
>D. elegans - UGT301D subfamily - LOC108149563 - 108149563
MEMQLQWKFWMMIFLFGLPGFGSGYRILFMGPFPAPSHWLWLEHFQKDLLRQGHHVTSVN
NHPTKQPHENLTEIIISPSFDIPKHFPKENIFTMQFVSDFNNLELWWTIGLMTTEHAFKD
PKVKKLIESKDDHYDLVILEQFFHEAFLMFGKRFNCPVVTIGTMGYADNIDHAMGILTPW
SLIPHLLLSHTDRMTFSQRAYNAYLSLYDAVMRRWVYLPKMQQLAEKYFKGSIDGPLPQV
LDLERNISLVLINAHRSIDLPRPSMPGLIDVGGAHIQKPKKLPADLQSFLDNATNGVVYF
SMGSYVKSTDLPPEKTALILKAFGQLKQQVIWKFENDSIGDLPSNVMIKKWMPQNDILAH
PNVKLFITHGGIFGTQEGIYWGVPMLCIPLYGDQHRNTIKSVREGYARSLVFSKLTTDDL
VRNIETLIRDPQYKRSALQVSERFRDNPIHPLDEATFWIEYTIRHRGARHLKSQGAFIPL
HQYLLLDVLGCVLLGAFLAIWLPWRMIRRVHQWWLKGQAADKLNESKKRL
>D. elegans - UGT302C subfamily - LOC108136884 - 108136884
MKQKAGHTSYLAILLLCFLSCVSAYNYLVVLHTAARSHYHVGSALAKGLASAGHQVTIVS
PFELKKPIKNIKDVTVKSTLASMQGRMANLLESSKKPIIEQIVNFHEMGIEITELLLSEP
SVIELMKSNQTFDAVISEVFLNEAHFGLAEHFNAPLIGLGTFGAISWNTDLVGSPSPPSY
VPSALLKFSDHMSLAERVGNLAFLTYEYVFLNYFYLPRQEALYRKYFPNNKQDFYEMRKN
TALVLLNQHVSLSFPRPYSPNMIEVGGMHINRKRQPLPKDIQVFIEEAQHGVIYFSMGSN
LKSKTLPLEKRQALIDTFAQLKQRVLWKFEDTDLPGKPANVFISDWFPQDDILAHDNVIA
FITHGGLLSTTESIYHRKPFVGIPIFGDQFLNMARAEQNGYGVTVHYEDLSAPKLLAAIQ
RLIEDPEASKKVREMSDRYRDQQQTPLERAVFWVEHVSRHKGAKYLRSASQDLNFIQYHN
LDAMLILYGGIIFVFYCIFLLIRWVWRLLQELFIRKESSKPKQKAKRN
>D. elegans - UGT302K subfamily - LOC108136707 - 108136707
MGGDIAALWESNKKTLVKNLIDHYQMGFRITRGLFEDPNFQDFLKSNQSYDAVICETFYN
DAQYGLAEHFNAPLIGLSTGGGLTFISDMVGSPAPASFVPHIMLPFNDHMSLYERLLNVA
FLAYERLLLDYYYLPGQEQLYKEFLPGNKRCFYEMRRNASLVLINQHVSLSFPRPYSPNM
IEVGGMHIDGKLSPLPGKIEKFINESEHGAIYFSMGSNLKSKDLPPEKIQEILGAFRGLK
QRVLWKFELNDLPNKPENVYISDWFPQTDILAHPKVLAFVTHGGMLSTTESIYHGKPVIG
LPIFSDQFFNMAHAEQTGYGIMLDFKSLNSKDFREAIERITSEPSYTKVVQGMSFRYRDQ
QQTPLEKAIYWVEHVTRHQGAAYLQSAAQRLNWWQYHNVDVLLIIFGFAMFILIVSPLAI
FKLLKKFLSEEKKTQGRKVKRN
>D. elegans - UGT303A subfamily - LOC108136973 - 108136973
MSRGPGIAGLLLPALILGLLCPRLAETENILAIFSYTFGSSYLLVTPYLKNLAQRGHQLT
VISSVADMPDIEAVHHIRVPKLDMLKQELMNYDFDLELSKWMEAQFVSEYFNNCSRFVLG
DPGVQELLHNSSAQFSMVIMEAAHTDALYGFSQHFNAPLVGIAAYGSAWNIDFLVGNSAP
SIYEPMSALGYSPGLSLMEKWHNLIFITEERLVERFIYLPSQIDLYKQYFPGASSSIHDL
RRRFSLILINQHFSMGRVRSNVPNIVEVAGMHLADPAIPLDDELQKLLDEAEHGVIYFSM
GLQVRDKWLPPGMQTTLFAAFKQLKQRVIWKNNNPAMFNDSKKVFARSFFPQREILNHPN
VKLFINHAGLLSTIEAAHYAVPQLCVPLFYDQFQNTKRMEQMGVAQRLDYTDLTSDGVVM
IIEDMLLNASYRQNARDLSNRFHDQPMSPMETGIWWTEYILRHKGADHMRIAEQEMSLMQ
YYDVDVVSVLFGRIGLTAMIVIFLGWKLVSLVTRNLEYRLNVPMVR
>D. elegans - UGT303B subfamily - LOC108147071 - 108147071
MEFRHGRNKSVKMRLISAWSALVVCLFLQPNLYHDLARAANILGIFPYHCEAPFLVVRPL
VQALLRRGHNVTLITPEGLLPDIEGVRHIRVSKVNQHMQEMLDSDLIPDFLISKWKESIV
ASTIYSHLSNDILSDDAVQRMLHDKCERFDLIMMEASNLDALYGLVEYYNATLMGLISMG
VSWFTEELAGNPAPSIYEPISHIGYSRENSLTSRLSNWIHITEEKLLVKLIMLPSQLRLF
KKYFGYSDQKFYELRHRFSVILVNNHFSMGRVRSNVPNLVEVGGLHLIEPPEPCDIELQR
FMDEAEHGCLSCQRAKISRHNHLTPEKITVPSDRFNHVHLDIVIMPFHQNFRYCLTMIDR
FTRWPEAVPLTNISADTVAKAFWSQWVARFGTPKTITTDQGTQFESALFKELAHLMGSEH
IHTTAYHPQSNGMVERWHRSFKAAMMCHSSTPWPELLPIVLLGLRTCLKEDLKSSAAEML
YGTTIRMPNEFFEDLDVNVDPATFIGNFRDLMRKIRPTPSAHHSKQKMFRLKEIDKCSHV
FIRTDAVKLPLEPPYSGPFEVVYRNSDRVFTLNVNGKEVAVSVDRIKPAFLARTDTQQDA
QPEIAVQPRTYQLRLFKKYFGYSDQKFYELRHRFSVILVNNHFSMGRVRSNVPNLVEVGG
LHLIEPPEPCDIELQILIENPNYALRARNMSNTFWDRPMSPLDTAVWWTDYVLRNRDVSH
LRIKAEEIPLLQYYNIDSILTFGFRLVVIAGSAIFLCRSLLQSNSVRRLKESFLYITSLI
K
>D. elegans - UGT304A subfamily - LOC108136972 - 108136972
MRKSSSRKCEIVPVSQLKIGCPIDMLRLGRWLFPVLGLILNAICWIRGARVLIVDPFESH
AQCRMMTPYIQALTDRGHQLTVIHAFKHCKLIQNVSFIRIRDNNNVISDFEDILEIPSTQ
SKWEEMSSMARIMANVGLNVLNNEEVRALMQSNVTFDLVVVEPYFTDVLYGLAAHFKAPL
IGLSTCAADWNLNSLLSHGSSNLEEPLQVFSALPLRNIMNRMYTWYYTTEEWLLMQLVFL
PKLRLVHDHFFGHLDRSFLEIRHSFSLLLMNQHFSLFRARSSVSGMIEVAGLHIPKQIPR
LPEDLQLFIDEAEHGVIYFALGVEQKSKDLPKETKKMLLESFKSMPQRVIWKFEEELPEN
LTSNIYLSELLPQQAILAHPNVRLFISHGGILSIIEATYFAKPVLGVPLFFDQFRNLKVL
MEQEAALQLNINSMTKEEFMDTLGNLINQPKYRENALAMSQKFRDRPMHPMETAIYWTEY
IMRYKGANHLRVLQSQIKLVEYYCLDKFLIVGVRLFLVVGIVLFALLKGRSWLVRLTRYA
KPFWNHHNIEAVS
>D. elegans - UGT304A subfamily - LOC108136706 - 108136706
MFCTGRCLLPVLAVILNAICWIHGARILVIAPFESHAQCLLMTPYIQALTDRGHQLTVIH
AFKHCKLIQNVSFIRIRDNNNVISDFEEFLMITSPASKWGEMSSLTRIMVNAGLNVLNNG
EVRALMQANVTFDLVVVEPSFTDLLYGLAAHFNAPIIGLSTCAADWNSNTLVGHGASILE
EPLMPLNMIPVRSIWDRIHSWYYTTEEWLLVQLVFLPKIKLVHEHFFGHLDQSFLDIRHN
FSLLLLNQHFSLFRPRSSVPGMIEVAGFHVPKEDPSLPKDLQVFIDEAEYGVIYFALGVE
QTSKDLPEETKKMLLESFESMPQRVIWKFEDERPENLTSNIYLSELLPQQAILAHPNVKL
FISHGGMLSVIEATYYAKPVLGLPLFFDQFRNLEVLIEEEAALQLNINSITKKDFKDTVY
SLINQPKYRENTLAMSQKLRDQPMHPLETAIYWTEYVMRYKGANHLRVSQSQVKLVEYYS
IDKFLLVGLRLSIVVGIVFMALCKGRCCLIYLAKLANSSLSLPGIKRNVELPSINTG
>D. elegans - UGT305A subfamily - LOC108146521 - 108146521
MKGLILLPLFLFLGSLCPSEAANILCLVSTAKHNNPGWSKPLFDALVAKGHTLLVISTAP
NPEPKKQVDGLLYYHLPNDYDVMKKHFIREDTKEYQEMVTLKQLLVWYEVLLGSCRAVLN
SNAMNSMMPELTAQLAVDFDLIITDITHGIECLMDAVPIWRSKPILGLSAGKLTPDLISL
IQAENTINPARTPHYISQVPKKMGFWNRLHNHIMFYAEPLIRFVIVRPVLNGLVTNENAF
PTLQLVLLNTHPTLDYVQNLPPGVIEVGGLHIKSKVDPLPTYIQEFTEKFSDGIVYINMP
YIEYMNGQGIKAVTEMILNNPNCGFIWNVEQLEQIPADISNLITLHVDQSLQQDILGLSS
LKGFLNHGDSFSLQEAVHNGVPVVVLPLKLEEFNNAQRVLERKLGVVVQASGFNKKSLAI
ALKQVLNDESISSALYQAQLKFRTRPQSPLELAVWHAEQLIAEPRFYKDFAQTEALAQNF
IVAHSVDVIVIPVLIILAVAVNVGHLVIVLFTRGSKGQQDPILDEESKSEVPKKRKKLKK
ISKSCAPTNITLKESATDSVKDLKDEIFEREKELLLQEEEKPSLEKKYD
>D. elegans - UGT307A subfamily - LOC108150734 - 108150734
MSRSPVSLSPLWLVYITFSLLPGNSTPVESHHILGLFVNVHRSQLMVHLAVCQALLQKGH
HLTLVTTLPLEEQELRGNVTHILIPWKQPAEEDEHGSSSDIFLRLQRMFGRLKRSGDLLD
LPEWKQFLERTPHSYDLLLLGYHFNDHLLGVAAHFNCPVAIITTQQPTGFVNSLMGNPEE
RWYVPQPYDSHQRRGVSAWLFGIWEKLMEILARRVLAGIYSLHFPEPRYPSFETMRRSVV
LALNNHHMISEGPIAPLMPNMVDIGGIVLEQKLNETHREISARNRSLIIFSLGTRFTWRK
SSQKLLQTFTTAFSQYSDYEIYWTYDGPNLSSIRTKLPHLKIAKWWPQCQLLGSGRARLF
ITHGGKGSLSEALYYGVPLLGLPLLGDQRANLQKMQSKNWGLTLSTHNLTHFELSKAMDL
ILSKPIYAESISKASQVYRDRPMKSSDLATYWIEYIIRHKGSKILYNPARNLSFIEYYSI
DVYLTIYGGLVLTITMIRKLNRLL
>D. elegans - UGT316A subfamily - LOC108146456 - 108146456
MQILQVFLATLLCGFVCGANILAVFPSVWKSHYLFGRRILQELVESRENHSVTLISPHAG
YLENGRTNIPEIRELRIEGLRENWLDMGMSFEAEEMRSQSVMERFTRMIYAGTTNVDILL
SDPQVRKLLTSGEKFDLLIVDLFLSDALLGLAFYYGIPTVAISPTGANSWLNNMFGNPQS
SSLDPSNFLPFTERMNTWQRVLNSLMSTFERLTYNFFHLISQQSVYTNHFELLVKELPLY
RDLTKNLSLALINSHPGLHYPRAYLPNMVEIGGLHLSDPNEQQLGAHLLSFMESAPSGVI
YFSLGADVQTAQLPQEKLAIILDVFGHLKEFHFLVKWEKEEFAADQELPENVMIADWWPQ
QGILHHPQVKMFISSCGQLSVWESINGQKPILAIPILADQEVMAKRLQHHGVSLTVGYDS
IAYDSLLHGIRQLTLNTSYVERLGQLKDRLISRDSSPAKKAVRKIQLVLESGGADFLKSH
ANTLNFWRAEGVDLLLIIALGFCGILIIPFLAICIILRKSYHSQAAQDQPSYRTNLKVVG
RVHSYGEPGSCRSPKGTETLRRTRSAQSLSARSSSSSMSSTSPSPSTASTTPLDLTPPPA
IQLLGQVPPLQLYVNHQRINSGDRKTSQEENGERRFS
>D. elegans - UGT317A subfamily - LOC108137560 - 108137560
MESHKNRWICLALFGLVLVQISQGAKILVLFPHANEGHFAVMRTLVTELAIREHTVEVYT
GHGLGETLDNVTETVIPEYPFWSELQKLAAPKGNLADLGRLPIENLRQSLASVGARALDH
FLMQEPIQKLLKMSYLEFDFDVILVDYFYTEALLALGALHQRPVIGIISTDFGSYMDAVQ
EALVPAACSPIDFEQGLVQLGFSERLGNIRQCINRRKRFIKDHYGGQEQLVAKYFKLQHS
IPELQASQLSVLLLNSHVPLMTPRVSIQQIVPAGGLHIRGPKELPWNMKRFLEEARAGVI
YVQLGNEQPCGQLPKDKLEALLGLFAARKESVIWTCHDVKKLDGLPKNVMIQHAVPQIDI
LAHPRVKVFLTNGDLLNLQEGIVRNVPILGLPLFHHERRNVELAVRLGVGLQLDEGNVTT
SSLNWAVSRLLLESHYQLTIRDVSLEFRDRPLGALANALFWVNYVARHKGGAAVRTRGIG
ISSCHLHLFDLFVFYAGIATLVVTLLAALGYGGFYIWNKKNNSKSTKVN
>D. erecta - UGT35A subfamily - LOC6551879 - 6551879
MGRICSGIALGLLLICPLLLFSAIADEGVQSSRILAVFPFPGRSQYIFGEQFLKELAHRG
HNVTVINTFGSDEIHPNFRVIGAKKIHEIMAAFGNADYNQAASQWKVLTMTTKFLNLLTT
SILDDPAVKDLLHSGEKFDLVVMETVQTEALFGIGQHFGAETIGISSYGTDTHIDKLMGN
ISPLSYNPILLSSQTERMVFADRLRNVFKASVMWLHKSIVHLPTQRELYAKYFPMATKSL
DEVLDSFSLMLLGQHFSLSYARPYLPNMIEVGGLHLQQRRKVHPLEKELSELVEQSEKGV
IYFSMGSNIKSKDIPLATRKVLMETFASLPQRVLWKYEDDQLPEKPSNVFISKWFPQPDI
LAHPNVKLFITHGGLLSTIESIYFGKPVLGLPIFYDQHMNVQRAKQAGYGLSADIWTANA
TVLTYLIQELLDNPSYAATAENKSKLFRDQKETALERAVWWTEYVLRHKGAKHLRCASRD
LNFIQFHGLDTWGLLIAVAFASIQIVRTALNCLQRGFAYIIAKRRQGPSKLKTQ.
>D. erecta - UGT35B subfamily - LOC6551880 - 6551880
MLALRISFLLLTLPAYLQAARILAIFPFPGPSQYINVVPYLKELAGRGHHVTSVNAFPQK
KPVGNFRDVFISEVFVNYNELINELNKPMNLWQENNFINKFFVDVTRCVLTNKEVTETLL
PPGRDQFDLIIVEALRSDAYYGFAAHFNAPIIGISTFGTDWNIDELVGNVSPLSYTPMVT
TGLTDRMTFVERVTNFVDTTVAWLNYRLVHMPEQEKMYAKFFPEASRRVQLTDLNRNFSL
VLLNQHFSLSFPRPYVPNMIEVGGLHISHKPAPLPKDLDEFIQGSGEQGVIYFSLGSNVL
SKDLPGDRRELILKTFATLPQRVLWKFEDDKLPGKPANVFISKWFPQPDILAHPKVKLFI
THGGLLSTIESIHHGKPVLGLPFFYDQFLNVRRATQAGFGLGLDHKTMSQQELKQAIERL
LKEPRFAQIARQMSERYRDQPMSPLNTAIWWTEYVLRHKGAHHMRVAGQDLGFFAYHSLD
VLGVFLGGTLLIVVVLWKAAKFLHIGNSKKKQKTM.TNRFLRKGFRDICKWKFKIIAK.
>D. erecta - UGT35B subfamily - LOC6549065 - 6549065
MRALRISCLVLALPAYLQAARILAIFPSPGPSQYISVEPYLKGLAGRGHQVTSVNAFPQM
KPVANFRDVFLSELSDNYNELINELKEPTNTWEENTYINKLFVVVTRSVLENKEVAETLL
PPGKDQFDLIIVEALRSDAYYGFAVHFNAPIIGFSTFGTDWNIDELVGNVSPLSYTPLLS
TGFTDRMTFQKRVSNFIDTMIAWLNYILVHMPEHVQMYEKHFPEAAKRVKLTDLNRNFSL
VLLNQHFSLSFPRPNVPNMIEVGGLHISHKPSPLPKDLEEFIQGSGEQGVIYFSLGPNVL
SKELPVKRRDLILKTFASLPQRVLWKFEDDNLPGKPANVFIRKWFPQQDILAHPKVKLFI
THGGLLSTIESIHHGKPVLGLPFFNGALANVNRATQAGYGLGLNHKTMSQREFKETIERL
LQEPRFAQTARQMSERYRDQPMSPLATAIWWTEYVLRHKGAHHMRVAVQDSGFFAYYDLE
FIGVATWMSLESLVRCLLIAPLLVASLWMTFKCSFFGNSKK.
>D. erecta - UGT35C subfamily - LOC6551896 - 6551896
MRVLAVIAIVFCALGAKPLETESAKILATLPFPGRSQYIFVETYLKALAARGHQVTVINT
FKNKETPNMRFIEALKAHDYAEEMMNLLNVPLLWQQLNAMDYILDKFIETTLEDEGVKKL
INSGETFDLVLAEMVQMEPLYGLAQHFNATLVGFSSYGTDRRIDEAAGNISPISYNPLVT
SPRTDRMTFLERLENHHDVIVEDIHRHVVHLPHMRKVYKKYFPNAKKTMEEVMDSFTLIL
LGQHFSLSYPRPYLPNMIEVGGMQISHTPKPLPEDIKQFIEGSPHGVIYFSMGSNVKSKD
LPKETRDTLLKTFAKLKQRVLWKFEDDEMPGKPANVLIKKWFPQPDILAHPNVKLFISHG
GLLSSTESVYFGKPILGLPCFYDQHMNVQRAQRMGFGLGLDLNNLKQEDLEKTIQTLLTD
PSYAKASSAISERYRDQPQSAVDRAVWWTEYVIRHNGAPHLRATSRDLNIIQLHSLDTLA
VIVAVPLLVALIILKLSCKLMGGKKQKCPHADKPKKH.
>D. erecta - UGT35D subfamily - LOC6554744 - 6554744
MWPNLLLMCLLPGYLEGARILAVFPLPSPSHYFFALPYLKSLASLGHEITSVSPYPQREP
SQNIHDIPVLEVLENFNEILRIASTPRGTWQKSDFINEYVLNLTKTVLNNEGVRCNILGP
EKPHFDLVVMDLWRIDVLSGLAAYFDAPIIGLASYGTDWKIDELMGNISPISYLQSPSPR
FYDLGAYGQRLSQFVERTLSYINYKWRHVRKEEALYRQYFPSTAKWKSLSEISRNFALVL
VNHHFTLGPPRPYVPNMIEVGGLHVNPDPEALPAELDHFIQGAGESGVIYFSLGTNVRSK
SLSEDRRKVLLETFASLPQRILWKFEDEQLPGKPSNVFISKWFSQQAILAHPNVKLFITH
GGLLSTIESIHHGKPMLGLPCLFDQFRNMGHVKQMGLGLVLNIKEMTSEDFNSTIIRLLT
NKSFEETARITAARYRDQPMKPLEKAIWWTEYVLRHKGAAHMQVAGKDLDFVRYHSLDVL
GTFLIGALGFLGTFTFFIVMTLRKCPLLKKYKYEAIKKIQ.
>D. erecta - UGT36A subfamily - LOC6540911 - 6540911
MRTWMRSGAWAVLLGLLGMPQSISGGNILAVYPHFGFSHFKVAMPILNELAHRGHDITVI
SYVTNPQAGAYPNYNELLISAPGEDQSSTTINLVPLTEHTPTRSLMVLIREYVLLHQEGQ
KTCEHLFASGHMERAIERHQHKPYDLLLTEYFNSDCQLALAKVLKLPIIGLSTCALMPYY
YDRIDLPDTPAFIQSEFVGFAGQLNWHERLLNFVQAKLLKFLYKYHSNRADNELVRRYLG
VEVDVEEVARTQTAFVFGNQHYSLMGSRPQSLQFVEIGGVHITTKAQQELPEHIA?FLDQ
SGEGVIFISWGSMVRASSIDADKLSAALEVLKGQPLKIIWKWEADEPPVADSAKFLFVKW
APQLALLCHPKVKLFWSHGGLLGTTEAVHCGKPLLVTPIYGDQFLNAYSVQNRGMGLKLD
YQDITVENLNKALTELRKNSYAQRSLQVSKVFNERQQTPLESAIWCVEHVINNGLAAAQL
LQSPGIELHGLVYHSLDSVALILIPLILLIVVLCYVCKGSPPKSVHRKVGKKAKRS.
>D. erecta - UGT36D subfamily - LOC6549236 - 6549236
MYSLNLVSRSSAVLQGTMWSPRVVLLFLALALGQPDELVEAAGPLKVLGLFPHPGVSHFH
FFHPIMKGLAEAGHDVSVVSHFPDKHPVAHYKDFPLTGMDKLTNSVDLKFFEKRTFYSHF
QEFFLLYEWGKQSCNLTLRSEALQQILRRPGRFDVIIMEQFNTDCMMGVAHKLQAPVIAL
SSCVMMPWHYERMGAPLIPSHIPALFMAQSQHMDFGGRLANWFSTHALNWMYKLLSVPAA
DAMVQYKFGHDVPSVGELVKNTSMFFVNQHYSLSGPKVTPPNVIELGGIHIQKSKPLPAD
LQSILDNAEEGVILISWGSMIRANSLSVAKRDGIVRAVARLKQKVIWKWENETLPNQPSN
MYIMKWLPQRDILCHPNVKVFMSHGGLMGTSEAAYCGVPVVATPMYGDQFVNTAALVERG
MGTILNFEDIGENTVMRALKKALDKKFHDAAKAVSHSFHHRPQQALHTAIWWVEHVAHTG
GAPLLKPSAVEMSRFVYYSLDVYAVLAVVLGSIIASWVWLLRHCCGSSAAQKTKRD.
>D. erecta - UGT36E subfamily - LOC6549266 - 6549266
MCGGKAFCLLALLSLVVSSDSLRILGLFPHPAISHFKFFHPIMRGLAEAGHSVDVISPFE
DQDPPKGYKDLLLPPNTLTDTINLQDFERPYHFLFPYIEFFILYNMGKEACNTTLHSRAL
TEILKNPPGYYDVILLEQFNTDCAMSVAHVLQAPVIGMSSCALMPWHYERFGAPLIPSYI
SALFQGQSQEMSFVARLRNWITVHSLNLLYKIYTVPTENSLIRQRFGPGLPSTEDLVRNT
SLMLVNQHFSLSGPKPLPPNVIEVGGVHISPPKPLPPDLQKILDNASNGVILISWGSQLK
ASSLPAARRDGIVRAIGRLEQEVIWKYENDTLPNKPPNLHIRKWLPQRDILAHPNVKVFM
SHGGLMGTTEAVSSAVPIVGVPIYGDQSLNIAALVQRGMALQLELKKLDENTVFEALTKA
LDPSLKAKAKEVASAYNNRIQSPMETAIWWVEHVAETKGAPLTQPSSVHLSRFVYYSLDV
YLVVSLTMLLPVIMLLGLIRMCKRRGPKEDHKLKRK.
>D. erecta - UGT36F subfamily - LOC6549237 - 6549237
MKLLPLPLLAFLLTPEPNDAAQILGLFQHPGKSHFDFFRPMFLALAGRGHNISMYSYFPL
EKPVANYTDYVFQGMPLLTDVVDLRNFESEWKPLGLPFKVPTFFMLHDWGLRSCKVALNS
PLIAQLLRSPIRYDVILLEHFSNDCLAAVAHLLNAPVIALSSCAIMPWHYSRMGTPFINP
IMPMNFLPYTDQMSLIDRLNNFIHFHTVNTLYNMFTQPATDALIGQRFGPGLPPINEIVK
NTSLMLINQYYALTGPRPYAPNVIEVGGLQVGPIKPLPQHLLDLLDRSPNGVIYISWGSM
VNSNTLPSVKRSALFQSISQLKEYNFVMRWKSMESLENDKPSNLFTFDWLPQRDLLCHPK
VRGFISHGGLLGTTEAVHCGVPMLVTPFYGDQFLNSGAVKQRGFGVIVDFADFDTNHITR
GLRTILDEKFAERVRRSTEAFRQRPIPPLELATWWIEHVIKYGGAPLIQGEARHMNWIVY
NSIDVLLFWLGILFLLIVAPWKLVKIFISAFGRGKISKDTKAKTQ.
>D. erecta - UGT37A subfamily - LOC6553711 - 6553711
MVHKSGLYLLMATAICALGGCHGANILGVFPSLSPSHLIIQMSTAKVLAEKGHNVTVITV
LKPVVNHKNIKVITVPLTKEEAQQMSDIIGAMSKSDNSNMILSMLRMTSQMDFMFDKMAG
ALKDDRVRDLYLNRDNKFDVVLSGYFMNDYQLGFAKKVNAPVIVVATMPPNQLLNPLIGN
PLEVAYVPSISDSVEKGKGMTFRQRLAGYSSSLFFGIFNVLTERRSKRLYKELFGDDPTM
PDYSELLKNTSLIFFASHAPSEGPIRPNVPAAIEIGGIQVKDTPHPLPQNMAAFLGNATD
GGILLSLGSNVKGSHINPDTVVKMFNVLSKLKQRVIWKWEDLEKTPGKSDNILYSKWLPQ
DDILAHPNIKLFINHAGKGGITEAQYHGKPMLSLPVFGDQPGNADVMVKQGFGLTLSLLS
LEEQPFQEAILEILSNPQYSEKVASFSSLYRDRPMTARESVVYWTEYVIRHHGAAHLQSP
VVHMSFIAANNIDIYALIAVLLLILVLLLKLLLQFTYRKFVSKTKKEKKH.
>D. erecta - UGT37C subfamily - LOC6547752 - 6547752
MLKMIGMRCVLVLLLGVVATTQGANILGLFSSHSPSHLIIHMSVAKALVEAGHNVTVVSM
LQPKVMHKDIHLIVVPMKEEQERIMEGQMTEMAGQKNSLVSTMHRLLTSMDVMINAQAEL
LSDPRFQRIYETKFDLMILGYFINDFQLGVAHKLKVPVIIDWMSAPVPAIDMYTGNPSEM
SYVPVMGTVATHPMGILKRAENLVKSLFFDFIFVVFDYKLTRIYGEVFPEKDMPSLKQLR
KNISMAFVGSHLISEGPIRPLVPAVIEIGGIQVKDKPDPLPQDIDQFLSKSKQGAVFLSL
GSNIKSSTVRPEIVQTIFKVLSGLKENVIWKWEDLENTPGNASNILYKNWLPQDDILAHP
NTKLFITHAGKGGITEAQYHGVPMVALPIFGDQPANAAVMEKSGYGLALDLLSITEDSLR
DAVKEVLENQKYRQAIGQFSSLYRDRPLTAKQSVVFWTEYILRHHGAPNLQSPAVHMNFI
QLNNLDIYALILTILVLLGLLTRLVAKIVWNKFGGKARISQTKKKQ.
>D. erecta - UGT37D subfamily - LOC6547627 - 6547627
MTQNRSTWIGCSLGGLLVALLALQSMPQGTEGANILGVFTSYSPSHFIVHMSIMKTLAEK
GHNVTVVSSVPPKVTHKSIKHIVIPMSAEDEKTISDGMSLMAKEKPSIWNTMISIFSSLA
LIIDKQVDVLEDPRFQELYLNKGNKFDVVFVGFFFNTYQVALGARFNCPVIVSWSGPPMM
MVNEVLGNPELSSVPQMHISTSHGQPMNFQQRMQNFVGTLGFNVLSFFLEHKYNKFYERL
WGNDKSIPTFEQAKKNVSLAFFNSHGISEGPIRPNVPAVIEIGGIQVKRQADPLPEDIKE
FLEKGKHGAILFSLGSNLKGEHIQPEVVQTIFKGLSSLKQQVIWKWEDPKKTPGKAANIL
YKKWLPQDDILAHPKIKLFITHAGKGGVAEAQYHGVPMLALPVFADQPGNADKLVASGYG
LQLPLATLDVDEFKASIKEVIDNPKYANTLKSFSQLYRDRPMSPHESVVYWTEYVLRHHG
AAHMQSPLVRMNFIASHNLDLYIIAALVLYIVFLINKIVWKFVWRKLFGKSNKASQKKKV
KKQ.
>D. erecta - UGT49B subfamily - LOC6547673 - 6547673
MCSRSALRIFLLSLVALQQLELGTGSRILAAFFFPGKSHFMMTNAIIRELVKQEHEVTFI
TPFSLSKENLGPNYREILIPQYDFWPELKELSNKNTVLEMTDLPSFAFLRLVNVMGIHST
EFAFEQPEVQAVINEQNKVGKYDLLLAEQFFNEGALILGHLYQIPIITVSTFGNANYFSQ
MFGIVSPWSYVPHAFMPYTDRMSLWERIGNVAISAAEDLIREFSYYPGQDAVLKKHFSKL
LDRVPTVKELERNISAILLNTYVPLASSRPMAYNMIPVGGLHIQPPKALPEHLQKFLDGA
THGAIYFSLGSQVRSADLPPEKLKIFLEVFGSLKQRVLWKFEDETLPNLPENVKVQSWLP
QGDILAHPNVKVFIAHGGLFGTQEAVYNSVPILGMPVYCDQHQNINHGKKAEYALGLDYR
KVTVEELRGLLLQLIENPKYRNNIRKASRIFRDRPLGAMDTAMYWINYVIEHRGAPHLVA
AGVQLPWYQFYLLDIVGLAIAVVLLPIVALILICRRSSKPKSTPTKKAKKN.
>D. erecta - UGT49B subfamily - LOC6553622 - 6553622
MNLFVKLLLLCTGLGTGDGARILAPFFLPVKSHFMMTDAIIRELVKRGHEVTFITPLSLA
KENLGPNYREILLPKYDTWADISSMMKTKSALDMIDMSKLTHMRLGQHIGIKSTDFGLAH
SEVQELIHAKDKRGKFDLLLVEQFHNEGALMLGYIYEIPAITIATFAYANHFSQVFGFVN
PLAYVPNILLSCTDRMSLWERLENVVISTAEDVVREVSYYPQQDAVIRKHFGGILPHVPT
VKQLEQNISVILLNSYLPLTSPRPMTQNMISVGGLHILPPKTLPEHIRSYLDNAEYGAIY
FSLGSQVRSADMPPEKLGIFLEVFASLKQRVLWKFEDDQLPNLPDNVKVEKWLPQADILA
HPNVKVFIAHGGLFGMQEAVYHAVPVLGMPFYFDQDINIKAGQAAGYSIRVDYRTISKDL
LRSALHELLTDPKYQANMDKASRIFRDRPLGAMDTAMYWINYVVEHRGAAHLVAAGVHLP
WYQFYLLDVTAIMLAMVLLPLLTLYVLGRKMKSVRAIRALEKEAKSE.
>D. erecta - UGT49C subfamily - LOC6547674 - 6547674
MQFPSVFGLLLVGILYSQLESTEGSKILAVYAFPGKSHFMMHTALIRELVESGHQVTMVT
AFTLAKEQLGSNYTEILIEPVYDFWHDVKLNFGAQHLFELTRMTNHDFLKMLEIIGLKTT
EHALRQPKVQALINAEQKDGVFDLLLAEQFYQEAFLALAHLYKIPVVTTSTLGYENHMSQ
MMGLITPWSFVPHGFMPFTDRMSFLERVRNSYASFYEDMDRLLNYFPKMDAVTREFFGPV
LAEVPKVKHMEREISVMLLNSHAPLTTARPTVDAMVAVGGMHIYPPKPLPTDMQAFLDGA
TEGAIFFSLGSNVQSKDMPAEMLRLFLQVFGSLKQRVLWKFEDESISQLPENVMVRKWLP
QADILAHRNVKVFITHGGLFGTQEGVHYAVPMLGIPFYCDQHLNMNKAVLGGYAISLHFQ
SITEQILRHSLEQLIHNTTYKENVQRVSDIFRDRPQEPRKSAVYWIEYVIRHRGAPHMRS
AGLDLNWFQFYLLDVIAFVAIISLAGFMALSLAIRLLMGSNKKHKKAKQN.
>D. erecta - UGT50B subfamily - LOC6541458 - 6541458
MKCNFYVLRRCFNMLSKIALFLIIWSCGTLAADILMATQGGTKSHKIPFWELAKGLISRG
HNITFLSGFPADFNIEGLHEITPAGLVEYIHNYTNWDLLGSRMAGEMPIKPWDGLRYAFE
SCDAMLRDSETKELTKKSFDLVILDGAFPECFLGLMYDLKIPFMYINTVGFYTGSISNAG
NPVSYSITPNFYSRFTDTMNLYERAINTAMQIGQTLMHMYVMRRTHLVMRQHLGAQIPHP
YEMSRNVSFILQNGHAVLSYPRAFNPNVAEVACIHCRPARKLPTHLEEFIGASGSSGFIY
VSMGSSVKAANMPEALRNMLVRTFARLPYHVLWKYEGSSTDIKDITSNVKLSRWLPQQDI
LGHPKLRAFVTHGGLLSMFETVFHGVPVVTMPVFCDHDVNSAKAEVDGYAIKLDLQTLSA
NQLYKAIMKVIHDPRYRNSARYRQKLFLDQRSTALDTAIYWTEYVLRHNGAYHLQTPSRN
MTWWQYYLLDVVAVYLILLYGLFSALKRIDFRSEKVRSLHSLISPIFTIAKSKSKKI.
>D. erecta - UGT301D subfamily - LOC6549292 - 6549292
MEMQLQWKCWMLIFLIGLMEFGSASRILFMGPFPAPSHWLWLEHFQNDLLRQGHHVTSVN
NHPTKHPHENLTEIIISPSFDIPKHFPKENIFTMRFASDFNNLELYWTVGLMTTEHAFKD
PKVKQLIESKDVHYDLVILEQFFHEAFLMFGRKFTCPVVTIGTMGYADNIDHAMGILTPW
SLIPHLLLSHTDRMTFGQRAYNAYLSLYDVVMRRWVYMPKMQKLAEKYFQGSIEGPLPNV
LDLERNISLVLINAHRSVDLPRPSMPGLIDVGGAHIQKPKKLPTDLQNFLDNATYGVIYF
SMGSYVKSTDLPQETTAQILKAFGQLKQQVIWKFENDSIGELPSNVMIKKWMPQNDILAH
PNVKLFITHGGIFGTQEGIYWGVPMLCIPLYGDQHRNTIKSVREGYARSLVFSKLTVDDL
VRNIETLINDPQYKRSALEVSQRFRDNPIHPLDEATFWIEYIIRHRGARHLKSQGAFIPL
HQYLLLDVLGCLLLGAFLAIWLPWRMIRRVHKWWLKGESSGKLNESKKRL.
>D. erecta - UGT302C subfamily - LOC6551882 - 6551882
MQPTAGQTSFLALLVLGLLSCVSAYNYLMVVHTPARSHYHVGSALAKGLAAAGHQVTVIS
PFKLKKPTKNIKEVQAKSILTSMQGRMANLLETSKKPIVKQIVNFHEMGIKMTELLLNET
SVKELMQSNQTFDAVISEVFVNEAHFGFAEHFKAPLIGLGTFGAIIWNTDLVGSPSPPSY
VPSALLKFSDRMSLAERVGNQAFLTYEYIFLNYFYLPQQEVLYRKYFPNNKQDFYDMRRN
TALVLLNQHVSLSFPRPYSPNMIEVGGMHINRNRQALPKDILEFIEGAEHGVIYFSMGSN
LKSTTLPLDKRQALIDTFAQLKQRVLWKFEDTELPGKPANVFISDWFPQDDILAHDNVLA
FITHGGLLSTTESIYHRKPFVGIPIFGDQFLNMARAEQNGYGVTVHYTELSAAKLLAAIQ
KIINDPEATKKVRDMSDRYRDQPQTPLERAVYWVEHVSRHKGAKYLRSASQDLNFIQYHN
LDAMVILYGGIIFVLYCIFLLIRLVWRFLQELFVKKESPKPKQKAKQN.
>D. erecta - UGT302E subfamily - LOC6551883 - 6551883
MRWLLNSWLLLLSALLGQSWGYSYLMISPTSSKSHYAVGFALAKRLAAAGHEVTLISPFP
QKKPIKNIIDVDTPNIITVMGVYKARILQNAKKPVILRYPIISLMGLDLTEALLKEPSVQ
ELLKQNRTFDGVICETFMNDAHYGFAEHFGAPLIALSSLGATGWTSDLVGTPSPPSYVPH
CLLRFGDRMNFWERAQNLGFQIYEFIYENLINLPRHEALYRKYFPNNKKDFYEMRKDTSL
VLLNNHVSISNPRPYSPNMIEVGGMHVNRKAPKPLPQNIRKFIEEAEHGVIYFSLGSNLN
SKDLPKKKRKAIVDTLRSLKYRVIWKYEAETFADKPENVLISKWLPQDDILAHEKVIAFI
THGGLLSTMESIYHGKPVVGIPFFGDQFMNMARAEQMGYGITVKYAELTASKLRSAIDRI
TGDPVYTERVKAISNQYRDQKETPLERAVYWVEHVTRQKGAKYLRSASQDLNFIQYHNLD
VLAAFVSVIGLTVIFVFLLVRFLFIYIRGSLLKSKSSKLKVN.
>D. erecta - UGT302K subfamily - LOC6551884 - 6551884
MRIFTLILGLLSGLEYSSGYNYLMVLNSAGRSHFNVGHALAKGLVKAGHTITVVSVYPVK
KPISGYTDINVPNVINVMGGDIAALWASIQKPVTQKLIDHYQMGFRITRGLFEDSNFQEF
LKSNQSFDAIICETFYNDAHYGLAEHFNAPLIGLSTGGGLTFITDMVGSPAPASFVPHIM
LPFNDHMSLYERLLNVAFLGYERLLLDYYYLPNQEKLYKEFFPGNKRCFYEMRRNASLVL
INQHVSLSFPRPYSPNMIEVGGMHIDGKLSPLPEKIERFINESEHAAIYFSMGSNLKSKD
LPPEKVQEILSALRGLKQRVLWKFELDKLPNKPDNVYISDWFPQTDILAHPKVLAFVTHG
GMLSTTESIYHGKPVIGLPIFSDQFFNMAHAEQTGYGIMLDFKTLNAVDFRKAIERITSD
PSYTKVVQGMSFRYRDQQHTPLENAVYWVEHVTRHQGAAYLQSASQRLNWWQYHNVDVLL
IIFGAAFLLVIVLPFTIFKLLNKKLSRGEITQSTKAKRN.
>D. erecta - UGT303A subfamily - LOC6551877 - 6551877
MLSGPGIAGVLLTILLLGLLCPKLTNAENILAVFSYTFGSSYLLITPYLRNLIQRGHQVT
LISAVTIMPHIEGVHHIRVPRLDMLMEALLEYEYDAHLTKWTEAQFVSEYFYNCSKFVLE
DPGVQQLLHNASAQYSMIILEAAHNDALFGFSQHFDAPLVGIAAYGSSWNIDFLVGNSAP
SVYEPMSALGYSPGHSLMEKWHNLIFITEERLVERFIYLPRQIDLYRQHFPGVTASIHDL
RRRFSLILINQHFSMGRVRSNVPNIVEVAGMHLEETSHPLDAELQKILDEAEHGVIYFSM
GLQVVDNWLPPGLRATMSDVFAQLKLQVIWKSDHPAMVNQSRNVFSRTWLPQREILNHPN
VKLFITHAGLLSLIEAVHYAVPLLCIPLFYDQFQNTKRMEKLGVARTLDHKNLSRDEIVL
IIEDLVHNASYKENARDLSKRFHDQPMSAMNTAIWWTEYILRHKGADHMRIAEQEMSFMQ
YYNVDVVSVLFGRIGLSVIIVIFLGWKLVLLARRNLEFRFNVPMVR.
>D. erecta - UGT303B subfamily - LOC6554306 - 6554306
MCLGYLWLTICLCLLLQQDLRQDLAQAAHILGIFPYRHISPYLVMQPLVRTLAKRGHNVT
LITPNEMPNDIEGIRHIRVAQLNECIKEMLEFDQVLDFMINKWTESALTAKALFNASHDI
LSDPGVQRMLHDRNERFDLIIMEPANLDALYGLVEYYNASLIGLSSIRINWHTDELAGNP
APSIYEPISPVGYSLETSLLSRIYNWIHIMEEKLVEYLILRPAQLHLFQKFFGYSAQKMS
ELRSRFSLMLINSHYSMGKVRANAPNIIEVGGLHLSEPPELCDAKLLKFLDEAEQGVIYF
SLGNDILIKFLPANIQELLLQTFAKLKQRVIWKNELLDMPNKSVNVYVMEQTPQRQILNH
PNVRLFITNGGLLSVIEAVDSGVPMLGLPMFFDQFGNMRWGQLSGMAEVIDINSLNEDIL
TETIKYMLGNQSYSLKAKEMSQFFKDRPMNPLDTAVWWTEYALRNRNITRMRLNLEEVPL
LEYYRIDSILAFSLRFGLVAVALIFLVYTLFLKNRQT.
>D. erecta - UGT303B subfamily - LOC6554305 - 6554305
MRSGCAWLALGLLLHLNPYLDLGEAASILGVFPYRIPSPFQMVRPLMRALVERGHKVTMV
TPAGYPPEIDGVRHLRVPTLNQLMQNLLDNDQFVDALGCKWKEGVLASTIFYNVSHAILS
DNGVQLMMRDKSEKFDMIMVEASHLDALYGLAEYYNATLLGISCMHMTWHIDYLAGNLAP
SVYEPVSPIGFALDSSLLSRWFNWIYITEEQLLDRLVYRPAQVRLLKKFFGYPAEKLDEL
RAKVSVILVNSHFSMGRVRANVPNIIEVAGVHLSEPPAPCGAELQKYLDEAEHGAIYFSM
GQDILMKYLPENMQKQLLQAFLQLKQRVVWKNELSVLPNKSENIYVMDKVPQRMVLAHPN
LRLFISHGGLQSVMEAIDNGVPMLGLPLFFDQFNNMHRVQLAGMAKVLDPNDLNAETLLD
TIKSLLENTSYAERAKQMAASFRDRPMSPLDTAIWWTEYALRNRDTSHMRLNVEEIPIMR
YYSFDSLLTFGVRLVCVCGSLIFLGWKLYQKNRSMHRRLREMETVLSNER.
>D. erecta - UGT303B subfamily - LOC6554307 - 6554307
MQLSSAWLPLGICLLLHPNVNFDLAQGAQILGIFPYYYGSPFLVVRPWIEALVQRGHNVT
LITPDGMLPDMEGVRHIRVQKLRERIQEFIATDHFLDFLINKWKEANLAATIYFNITQDI
LSDGGVQKMLSDKSERFDLILMDPSNLDALYGLVEYYNATLIGLTSTSINWFIEELAGNP
APSLNEPISQIGYSRDYSIVSRIRNWIHINEEKLMEYLIILPAQLRVFKRFFGYSTEKFY
ELRGRYSLILVNNHFSLGKVRSNVPNLIEVGGIHLSQRPEPCDESLQKFMDEAEHGVIYF
SMGLDIMVKFLPDTLQQTLIMSFAKLKQRVVWKNELFNMPNKSDNIYAIDKAPQRQILAH
SNVRLFITNGGLLSVIEAVDSGVPMLGLPVFFDQFGNLRWGQLAGMAEVLDINNLNVDTL
TKTIIELIENPTYALNAYKISTTFKDRPMSPLDTAVWWTEYALRNRNISHIRLNVEEIPL
MHYYRIDSILTFFLRFLLIAGSVIFFVSVCLKNYTSLGLGYRLHFTLSIK.
>D. erecta - UGT303B subfamily - LOC6554308 - 6554308
MRLEFSWLAVALCVILQQDLCQDSVQAASILGIFSYHFSSHNLVVRPLARALVKRGHNVT
LITPVGMPSDIEGVRHIRVPKLNQRVQEMIECDQMMDFFGSKWIAGWLAVTMLYNMSLDI
LSDEGVQRMLKDKSERFDLVMLEPSALEALYGIVEFYNATLMGFSGGNVNWSTEEVAGNF
APSINDPISSLGYSRGNSLLSKIYNWVHITEEKLLTHLIVRPSQLHIFKKFFGYSEQTFY
YMRKRYSVILVNNHFSMGRVRSNVPNIIEVGGLHLTEPPEPCDAKLQRFMDDAEHGVIYF
SMGQEILVQFLPEDMQQNLMKSLVQFKQRVVWKTELYSMPNKADNIYVIEQPPQRAVLAH
PNTRLFITNGGLLSVMEAVYSGVPILGLPVFFDQFINLRNVNLRGMAEVLDANEMSLEML
TSTIRELLENPKYTLKARKMSQSFRDRPMSPLDTAVWWTEYALRNGDASHMRLKTEDVPL
YYQWDWLILLAARFGIVFGSVIYLFYKVFQKTRAGPRPLQDREAAFQHLILLAPRWQAQ.

>D. erecta - UGT304A subfamily - LOC6551878 - 6551878
MFPSGRWLLPMFWLISNSICWICCSRILIIAPFESHSQCMLVTPYIQALKDRGHHMTVIH
AYKHCMQQIENVTFIRIWNNNNTYAEFEESMVTASASSKWEEIGAISRVMVNVALNVLNN
VEVRALMRSGITFDLVVLEAGYSDVLYGMAAHFNAQLIGISTCVADWNINNLVGYTTSTL
TEPIVPFGIKSVKNVWDRIYNWFYTSEEWLLMNLVFLPKQRLVHDHFFGHLEKSFLEIRQ
DFALMLLNQHFSIFPARPNVPGMVEVAGFHIPKEDPQLPSDLQVFIDEAEHGVIFFSLGL
EQDINDLPMKTQKILVETFKSVPQRVIWKFDGESTMSLGSNTYHSSLLPQQAILAHPNVK
LFISHCGMMSVIEAAYYAKPVLGLPSFYDQFRNLEIMREEEAALQLNINSLTIQELKDAV
KSMINQPKYRESALAISRRFRDQPMHPLDSAIYWTEYIIRYKGANHMKVSQSQLKLFEYY
FLDNFIMVGLRLSLVVAIVFVSLSKSRRWLDHLSTKNYLADAGIQNNKKAIS.
>D. erecta - UGT305A subfamily - LOC6543568 - 6543568
MKPFCLLPLLVLLGSFCSLETANILCLVTTAKHSNPGWSRPLFDALLAKGHTLLVVSTAP
NPEPKKQVDGFLYHHLRNDYDVMKKYFLLEKPREYMDMATLNQLVVWNEVLVGSCRSVLF
SDTLSSKMPELTARLCSEFDLIITDVTQGIECLMDFVNGWRSKPVLGLSAGKLTPGLLSL
LQAENTINAARIPHYISPFPQKMGFWNRLHNHIMYYTEPLIRLMATRLVLSNITKMENIF
PTLQLVLLNTHPTLDYVQNLPPGVIEVAGLHIKSKPSPLPKYIRQFTEMFIDGIVYINMP
YIQYMNGQGLEAMDTMISDNPSCGFIWNVEQLDQLPAEKPNLLALHVDQSLQQDILAMQY
VKGFLNHGDSFSLQEAIHNAVPVVVLPLKLEEFNNAQRVKERNLGVVLQANELNQKSLSA
ALKRILNEVHFASALYQAQLKFRTRPISPLELAVWHAEQLIAEPQFFKNFAQTEALAQNF
FVANSLDVLAAPFLVLLAAVVALGNFVFVLFTGRSKDQLSNEEVPKKRKKSKKCSKNSSP
MNTTLNLDVTDITEDLNEELLEGEEQLPRGEEKLLEEKKVD.
>D. erecta - UGT307A subfamily - LOC6541876 - 6541876
MKRSPVSWSLLWMGCTGLFLLADSPAPVKSHHILGVFVNVHRSQLMVHLAVCRALLQRGH
HLTLVTTLPLEEQEVRGNVSHILIPWEQPTVEGSSSSDLLLRLQRMFRRLEHSGDLLDLP
EWKRFLSNPPNTPFDLLLLGYHFNDHLLGVAAHFNCPVAIVSTQQPTGFVNSLMGNPEER
SYVPQPYDGHQRSGISARVFGIWEKFIEILARRVLARIYSLHFPEPRYPSFETMRRSVVL
ALSNHHMISEGPIAPLLPSMVDVGGIVLEQQRKKTPLEISAGNRSLIIFSLGTRFTWRKS
TAELVQTFTKAFSRFPDYDIYWTYDGPNGSAISLDYPHLKVAKWWPQSQLLQSGRTRLFI
THGGKGSLSEALFYGVPMLGLPLIGDQRANLQRMHSKNWGLTLSTYSRNLTHLELAKAIS
RMISNSSYGETILKASQMYRDRPMNSSDLATYWIEYIVRHKGAKNLYNPARQLNMIEYHC
IDIYLIVYGFLILTIAILRKVNRLL.
>D. erecta - UGT316A subfamily - LOC6545332 - 6545332
MRILQVFLGSLLCGIVLGANILAVFPSVWKSHYLFGRRLLQELVESPGNHSVTLISPHAA
QEDVDAEIPRIRELRIEGLRENWLDMGMSFEAEEMRAQSVMERFTRLIYAGTTNVDILLS
DPQVRKLLISGEKFDLLIVDLFLSDALLGLAFYYGIPTVAVSPTGANSWLNNVFGNPQSS
SLDPSNFLPFTERMNTRQRILNSLMSTFERLTYNFFHLISQQSVYTNHFELLVKELPLYR
DLTKNLSLALINSHPGLHYPRAYLPNMVEVGGLHLSHSNDSHLPKHLLSFMETAPSGVIY
FSLGADVETAQLPQEKLAIILDVFGHLKEFHFLLKWEKEEFTADQVLPENVMIADWWPQQ
AILHHPQVKMFVSSCGQLSVWESISGRKPILAIPILAEQEVMAKRLQRHGVSVTVGYDSI
AYDSLLHGIRQLTLNTSYVEKLGQLKERLISRDSTPVGKAVRKIQLILQSGGADFLKSHA
NTLNFWRAEGVDVLLIIAVGFFGILTIPFLAICFILRKSYHSQAAQDKPPYRTNLKVVGR
VHSYGDQGSARSSKGTESLRRTRSAQSLSARSSSSSMSSNSPTSPSTASTTPLDLTPPPP
IQLLGQVPPLQLYVNQQRIYSSDRKTSQEEAERRFS.
>D. erecta - UGT317A subfamily - LOC6546655 - 6546655
MESQWNRWILLAVLGLALGQISQAAKVLVLFPHVNEGHFAVMRTLVTELANREHTIEVYT
GHGLGEPMDNVSETVTVEFPFWSELLNLAAPKGNLADLGRLPIAKLRQSLASVGARAMDH
FLAQEPIQKLLKMSYLEFDFDVILVDYFYTEALLALGALHQRPVVGIISTDFGSYMDAVQ
EALVPAACSPIDFERDQPEMGFSERLGNIRTCIARRKQFIDDHYGAQEQLVTKYFKLQSS
IPELQASQLSVLLLNSHVPLITPKVSIPQIVPAGGLHIRGPKELPWNVKRFLEEARPGAI
YVQLGNEQACGQLPKEKLDTLFAFFSARKQSIIWTCHDVKTLEGLPKNVMIQHAVPQIDI
LAHPRVKAFLTNGDLLNLQEGISRNVPILGLPLFQHEIRNMELAVRLGVGLQLQEGNVTT
ESLNWAVEKLLIESHFQLTIRDVSLEFRDRPLGALASALFWVNYVARHKGGSALRTRGIG
ISSCQLHLFDLFVFYAGIATLVVTLLAALSFAGIYIWNKKNNSKSTKVN.
>D. eugracilis - UGT35A subfamily - LOC108116266 - 108116266
MGIICSGTGLGVLLFSLALLLAANADIEVQSSRILAVFPFPGRSQYIFAEQYLKELALRG
HDVTVINTFGSEKEEHNFRVIGAKKIHEIMAAFANFDYNQEASQWKVLTMTTEFLNLLTT
SMLDDPAVQDLLNSGKSFDLVVMETVQNEALFGLAQHFGAQTIGISSYGTDTHIDELMGN
LSPLSYNPMLLSSRTERMGIEDRLRNVWEAAIMWLHKRIVHLPTQQVLYAKYFPTAKKSL
EEVLDSFSLMLLGQHFALSYPRPYLPNMIEVGGLHLQQKRKVQPLAKDLSEFVEQSDQGV
IYFSMGSNIKSADLPPATRKVLMETFASLSQRVLWKFEDDQLPEKPTNVFISKWFPQPDI
LAHPNVKLFITHGGLLSTIESIYFGKPVLGLPVFYDQHLNVQRAKQAGYGLSSDIWSVNA
TELTSLIQELLSNPSYLAAAQIKSKLFRDQKDTALERAIWWTEYVLRHKGAKHLRCASRD
LNFVQFHGLDTWGLLIAGVLVSILIFVIALKCLLRGLCYVISKRRKGSNKLKTQ
>D. eugracilis - UGT35B subfamily - LOC108116498 - 108116498
MIALQLSFLLVILPACLQAARILAIFPFPGPSQYINVVPYLKTLASRGHQVTSINAFPQK
KPVHNFRDIPIPEVFDNYNDIINELNDPMTVWEENNFINKFFVNVTRSVLTNKEVTETLL
PPGKDHYDLIIVEALRSDAYYGFAAHFNAPIIGISTFGTDWNIDELVGNVSPLSYIPLVT
AGLTDRMTFGERVTNFVETTIAWLNYRLVHMPEQEKLYEKYFPEASRRVPLTQLNRNFSL
VLLNHHFSLSFPRPYVPNMIQVGGLHISHKPAPLPMDLNNFIQGAGEQGVIYFSLGSNVK
SKDLPVERRELILKTFASLPHRVLWKFEDDKLPGKPSNVFISKWFPQPDILAHPKVKLFI
THGGLLSTIESIHHGKPVLGLPFFYDQFLNVKRAQQAGFGLGLDHKTMTHEEFKGTIERL
ITEPQFANTARQMSERYRDQPMSPLDTAIWWTEYVLRHKGAYHMRVAGQDLGFFAYHSLD
VVGALLGGAILIIAVSTFVVWKIAKLAGCGKTKLKLQ
>D. eugracilis - UGT35C subfamily - LOC108116504 - 108116504
MRLLTVIAFVFCALSAKPLETESAKILVTFPFPGRSQYIFMENYLKALAAKGHQVTVINA
FKNKKTTNMRFIEAPKVLEYADEMMSQLNVPILWQQLNAMDKILAQITDITMADEGVQKL
LNSGETFDIVLAEMIQTEQLYGFAEHFNATLIGFSSFGTDQKIDSHAGNISPISYNPLVT
SPRTDKMNFLERLENHYETLVEEIHRHFVHLPNSQKMYKKYFPNAKKTMEEVMDSFSLIL
LGQHFTLSHPRPYLPNMIEVGGMQISHKPKPLPEDIKEFIESSPNGVIYFSMGSNVKSKD
LPQETRDVLLKTFAKLKQRVLWKFEDDDMPGKPSNVLIKKWYPQPDILAHPNVKLFITHG
GLLSTTESVYFGKPVLGLPCFYDQYMNVMRAQRLGFGLGLDLNNLKQDELEKSINTLLTD
SSYAKASAAISERYRDQPESALDRAVWWTEYIIRHNGAPHLRAASRDLNFIQLHSLDTLA
VLLAIPLLVFVVIVKLACKLLGGKKAKCPHADKVKKQ
>D. eugracilis - UGT35C subfamily - LOC108111569 - 108111569
MKLYLLVSFIICSFGAKIPLTDSAKILATLPFPGPSQYIFVETFLKALAAKGHEVTVINA
FNNKETPNMRFIKAYNARDHHEEMMDLLNETILWKALNAWHKIVIKVMDLTIGNEDVQEL
LKSGETFDLVLAEMEQVEPLYGFAQHFNATLAGFLSYGTDHRVDEAFGNISPISYNPLVG
SSRIDRMTFWERSLNHYGYLVEKIHRHLIHLPAMRKIFDKYFPKSKQTMEEVLNSFAMVL
IGQHFSLSHPRPYLANMIEVGGLHINHEPKPLPEDIKQFIEDSHDGVIYFSMGSNIKYSD
LKEETRDALLKTFAKLNQRILWKCENDEMTGKPENVMIRKWYPQSDILAHPNVRIFITHG
GQLSTIESVYFGKPILGLPCYFDQHMNVIRARHMGIGLGLDVQNLNQRDLEHAIQTLLTN
PSFANASAAASTRFHDQPQTPLDRAIWWTEYIIRHNGAPHLRAASRDLNFIQLHSLDTLA
VLLGLPLLGLLFIIKICQQIWLGKKLKKE
>D. eugracilis - UGT35D subfamily - LOC108105204 - 108105204
MSSPKMLGIFLLACLLPAGLESARILAIFPLPSPSHYFFALPYLKSLASLGHDITTVSPY
PQKTPIHNIHDVPIPEVFENFNVLKSVSIPKSTWQSSDFVNEYAINLTNIVLNNNGVRRE
ILGPKRPHFDLVIMDLWRIDALSGLAAYFEAPIIGMAPYGTDWKIDELMGNVSPISYLQP
PSSQFHDLETYTGRLTHFWERSISWINYKWRHVKKQEALYRKFFPHIADRHPLSENFRNF
ALVLVNQHFTLAAPRPYVPNMIEVGGLHVDQNPKALPTDLEDFIQGAGEAGVIYFSLGTN
VKSNSLSEDRRKVLLETFATLPQRVLWKFEDDQLPGKPPNVFISKFFPQQDILAHPKVQL
FITHGGLLSTVESIHHGKPMLGLPCLFDQFRNMEYVQRVGLGLTLSLKEMTREDFNSTIN
RLTTDMKFKEKARITAARYRDRPVKPLDAAIWWTHYILRHKGAAHMRVRGAELSFLRYHS
LDVLGTYLIALLVVLSVFAYCVAKTLKICLLLLRGKENQKKKDL
>D. eugracilis - UGT35E subfamily - LOC108116497 - 108116497
MLVLRSVLVWLILLPGYLEGARILALFPVPSQSHYYHALPYLRNLASQGHEITSVNPFPS
KEPVDNIHDIPVPEVFESFDELLKIMTTPKNTWEFVDVINDFVYNITKVVLNNDKVRREI
LKPGNAQFDLIIVDLWKYDALYGLAAYFDAPIIGMAPCGTDWKIDELVGNPSPMSYLQSP
SSYYYDLETYNGRLSHFLERSISWINWHWRYKEKHEALYRKYFPKIAEKQPLSEISRNIA
LVLVNQHFTLAPPRPYVPNVIEVGGMHINQQPNALPKDLEDFIQGAGEHGVIYFSLGTNV
RNKNLAEDRKKVLLETFSSLPQRILWKFEDEDLPEIPSNVFISNWFPQQDILAHPNVKLF
ITHGGMQSTIESIHHGKPMLGLPFFYDQFGNMEHIKNQGLGLVLSYNDMTGEEFKAAIVR
LLTEKSFLTKSRTTAARYRDQPMSPLETVIWWTHYVLRHKGAPHMRVAGRELDFFTYHSL
DVLGTFLLVFIAILVIIVICVVKVVKVSLRLLIVKKKRKQKVH
>D. eugracilis - UGT36A subfamily - LOC108110689 - 108110689
MTTSLVRIGVLILLLGIPPSISAGNVLAVYPHFGFSHFKVVMPILNELANRGHDITVISY
VKNPQASDFPNYDELLISAPDEDQSSTTINLVPLSENTPTRSLGVLIREYIALHDEGQET
CEHLFASGHIERVIERHQRKPYDLLLTEYFNSDCQLVLAKLLNLPIIGLSTCALMPYYYD
RIDLPDTPAFIQSEFVGFAGQLNWHERLLNFVQAKLLKFLYKYHSNRADNKLIQKYLGVE
IDVEEVARTQTAFIFGNQHYSLMGSRPQSLQFVEIGGVHITKKAEKELPESISAFLNQSQ
EGVIFISWGSMVRASSIDEDKLAAILEVLHQQPLRIIWKWEAEETPKADTNKFLFVKWAP
QLALLCHPKVKLFWSHGGLLGTTESVHCGKPLLITPIYGDQFLNAFSVQNRGMGLKLDYE
EITTPNLNRAFTELSKTSYAQRSLQVSKIFNERQKTPIESAVWSVEHVIENGLVAAELLQ
SPGIELSAVVYHSVDSIVLLSIPLILLIIILSFLCRRNPSKPANKKLVKKPKRS
>D. eugracilis - UGT36D subfamily - LOC108107056 - 108107056
MWSPLFALVCLTLAFNQPNVFVEAGGPLKILGLFPHPGVSHFHFFHPIMKGLAEAGHDVS
VVSHFPDKHPVVRYKDFPLTGIEKLTNSVDLKFFEKRTFYNHFLEFFLLHEWGKQACNNT
LRSEALQQILKRPGRFDVIIMEQFNTDCMMGVAHQLQAPVIALSSCVMMPWHYERMGAPL
IPSHIPALFMAQSQDMDFGGRLANWFSTHALNWMYKLLSIPAADALVQYKFGHDIPSVGE
LVKNTSLFFVNQHYSLSGPKPMPPNVIELGGIHIQKSKPLPADLQRILDNAEEGVILISW
GSMIRANSLSAAKRDGIVRAVARLKQTVIWKWENETLPNKPPNMHIMKWLPQRDILCHPN
VKVFMSHGGLMGTSEAAYCGVPVVATPMYGDQFVNTAALVQRGMGTILNFEDIGENTVMR
ALKKALDKKYYDAAKVVSHSFNHRPQQALATALWWVEHVAHTGGAPLLKPSAVEMSRFVY
YSLDCYAVLALILAIVIASWVWLLRLCCGSRSAVKTKRD
>D. eugracilis - UGT36E subfamily - LOC108107057 - 108107057
MCAWKGFCLLALLSLAFSCDALRILGLFPHPAISHFKFFHPIMRGLAEAGHSVDVVSPFE
DKEPPKGYKDYLLPPSNLTESIHLEDFERPYSYLFHYFEFFVLYNMGKEDCNTTLYSEAL
SEILKHPAGYYDVILLEQFNSDCAMSVAHVLQAPVIGMSSCALMPWHYERFGAPLIPSYI
SALFQGQSQDMSFAGRLTNWITVHSLNLLYKMFSVPAGNALIRQRFGPGLPSTEDMVRNT
SLMLVNQHFSLSGPKPLPPNIIEVGGVHIRPPKPLPEDLQQILDNAPKGVILISWGSQLK
ASSLPAGRRDGIVRALGRLEQEVIWKFENDTLPNKPANVHIRKWIPQRDILAHPNLRLFF
SHGGLMGTTEAVSSAVPIVGVPIYGDQSLNVAALVQRGMALQLQFKKMDENTVYEALTKA
LDPSFKSKAKEVAAAYNNRIQDPLETAVWWVEHVAETKGAPLTQPCAVRLPRFVYYSLDV
YFVVIISLLLPVVACVGLIRLFRRGKLNDDKKLKRK
>D. eugracilis - UGT36F subfamily - LOC108107175 - 108107175
MLLLPVFLLTSFLRPEPNEAAQILGLFQHPGKSHFDFFRPMLLALAERGHNISMYSYFPL
EKPKANYTDYVFKGMPLLTDIVDLKNFESEWKPLGLPFKIPTYFMLNDWGQRSCKVALNS
PLIAQLLDSPIRYDVIILENFSNDCMAAVAHLLGAPVIALSSCAIMPWHYKRMGSPFINP
IMPMNFLPYTDEMSLIDRLNNFFHFHTVNTLYNWITQPATDALISERFGAGLPPINEIVK
NASLMLINQYYALTGPRPYALNVVEVGGLQVGPLKPLPQHLIDVLDRSPNGIIYISWGSM
VNTNTLPLAKRRALFQSISQLKKYNFVMRWKGDKSGENDKPPNLYTFDWLPQRDLLCHPK
VKAFISHGGLLGTTEAVHCGVPMLVTPFYGDQFLNSGAIQQKGFGVIVHFSDFDTDHITR
GLRIILDTEFADRVRRSTEAFRQRPIAPLELAIWWIEYVIESRGAPHVQSEARHINWIVY
NSIDVYLFCLGLVWLLVVALWKLIGRIRSAFVREGVSRDTKAKKQ
>D. eugracilis - UGT37A subfamily - LOC108115439 - 108115439
MSAAKILAEQGHNVTVVTVLEPTVTHKNIHLVKVPMTKEEIKQRSDTIGAKQKNNSGSRL
ISILNMSSQMDSMLRKMADALKAKQVKDLYLNKGNQFDLVISGYFMNDYQLGFARKVNAP
VIVLAPNPPSQMLNSLIGSPYDPVDKNKDMSFGQRLDSYITSLVYGIFELQIDQRNRQYY
KELFADDPNMPEYSEVLKNTSLVFFCSHAASEGSIRPNVPAAIEIGGIQIKDKPDPLPQN
IEEFLGNATDGAILLSLGSNVQGSHIKPDTVEKMFNVLSKLKQRVIWKWEDLEKTPGKSD
NILYSRWLPQDDILAHPNIKLFINHAGKGGITEAQYHGKPMLSLPVFGDQPGNAFAMVKN
GFGLTLSLLTLEENPFEEAIKEILSNPQYSQKVAKFSSLYRDRPTSARESLVYWTEYVIR
HHGAPNLQSPLVHMDFIAANNLDIYVLFAAVLVGLLLITKALVQYIIKRLISKPNTAAKV
KRH
>D. eugracilis - UGT37A subfamily - LOC108116981 - 108116981
MVRKPSELFLLVIAFAAFMGDSQGANILGLFPSLSPSHLIIQMSTAKVLAERGHNVTVVT
VLKPVVNHKNITVVQVPLTKEEAQQMSDTVGAMSKSDNSNMILSLIRMSGQMDFMFSKMA
EALKHDRVRDLYLNKDNKFDLVLSGYFMNDFQLGFAKKVNAPVIVVATMPPNQLLNPLIG
NPLEVSYVPSIDGSVEKGKGMTFRQRLSGYVTSVFFEFFNFLTVRRNQRYYKEVFGDDGT
LPEYFELLKNTSLIFFASHAASEGPIRPNVPAAVEIGGIQVKDTPDPLPQNMAEFLGNAT
DGAVLLSLGSNVQGKHLKPDTVAKIFNVLSKLKQRVIWKWEDLENTPGKSDNILYSKWLP
QDDILAHPNIKLFINHAGKGGITEAQYHGKPMLSLPVFGDQPGNADAMVKKGFGLTQSLL
TLEEQPFREAILEILSNPEYTQKVASFSTLYRDRPMTSRESVVYWAEYVIRHKGAAHLQS
PVVHMNYIAANNLDIYAIFVVVLVIFVLLLTKLVKIIYKKFAAKPKKQKKH
>D. eugracilis - UGT37A subfamily - LOC108116805 - 108116805
MVRKPSEIFLLVIAFAAFMGDSQGANILGLFPSLSPSHLIIQMSAAKILAEKGHNVTVVT
ALKPVVNHKNITVIQVPLSQEESQEMSDVIGRMSKNDNSNMALSLLRMSDQMDFMVRKNA
ETLMDDQVKALYLNKGNQFDLVLSGYFMNEFQLGFARKVNAPVIVFATMPPNQLLNPLIG
NPLELSYAALTVEPGKGVTFKERFFAYISSLGFGLFSYLSERRNRIWYKKIFGDDPTMPE
YSELLRNTSLVFFGSHAASEGPIRPNVPAAVEIGGIQIKDTPDPLPQNMADFLGNATDGA
ILLSLGSNIQGKHLKPDTVVKIFNVLSKLKQRVIWKWEDLENTPGKSDNILYSKWLPQDD
ILAHPNIKMFINHAGKGGITEAQYHGKPMLSLPVFADQPRNANSMVQKGFGLTLSLLTLE
EQPFREAILEILSNPEYALKVASFSSLYRDRPMTARETLVYWTEYVIRHHGAPHLQSPLL
HMNDIAAKNIDIYILFTIIFVTVILLVKAVIKFVYRKFTSKPKKEKVQ
>D. eugracilis - UGT37B subfamily - LOC108113407 - 108113407
MGGKWNCFALQIVALIAAAHGSNILGLFTSLSPSHLVIQMSMARILAERGHNVTVVTVIK
PPSPLKDINHILVPLEEDDLQAFNSVVASLTKTDNSNAYASMFRSVRQMSEAFSKMGSVM
KHQVVRNLYQHPDNRFDLVIVGYFMNSFQLALAYKLKVPLVVALSNPPSLLGDVLGNPWE
VSYVPSMHLTAKQGEPMSFARRVINLLGNWGQRLFMFVIEYRNARTYREIYGDDPTLPSY
GDLSKNISLVFFASHGISEGPIRPNVPAVIEVGGIQVKDKPDVLPQNIDEFLRESPHGAI
LLSLGSNLKKAHLQPETVQKMFNVISKLKQKVIWKWDDLENTPGESENILYLKWLPQDDI
LAHQNITLFITHAGKGGVTEAQYHGKPMLALPVFGDQPNNADVMVQQGFGLKQSLLTLEE
DSFLQGIQEVLENPKYATAVQSFSTLYRDRPLSVRQTLIYWVEYVIRYNGAPHMQSPVVH
MTFITANNLDVYACVLLTIVSFCFAIKMLVRMFGIALRTHFKTS
>D. eugracilis - UGT37C subfamily - LOC108118434 - 108118434
MFAVRFVVLWLLAVVSSTQGANILGLYSSHSPSHLIIHMSTAKALAEAGHNVTVVSMLRP
KVMHKDINLIVIPVTKEQERTLENQMTTMAGQKNSILTTMNRLLNDMDVMIDAQADLLSD
PRFQPILETKFDLMILGYFLNDFQLGVAAKLKVPVIIDWMTAPNPIIDEFTGNPSEVSYV
PNIATSATHPMGFLKRAENLAMHLFLKYMSTLLESKLTQIYKDIYGEDKNLPTLNELRKN
ISMAFVGSHLISEGPIRPLVPAIVEIGGIQVKDKPDPLPKDIDQFLNKSTQGAVFFSLGS
NVKSSTVKPEIVQIIFKVLSSLEQNVIWKWEDLENTPGNVSNILYKNWLPQDDILAHPNT
KLFITHAGKGGITESQYHGVPMVALPIFADQPGNAAAMEKSGYGLSLELLSITEDSLRNT
ISEVLENKKYSQAVGKFSALYRDRPLTAKQSVVYWTEYVLRHHGAPHLQSPSLHMNFIEL
NNLDIYALILIILALFVLLTRLIGKFLWRKVFVNAKISKSKNNQKKIKKINK
>D. eugracilis - UGT37C subfamily - LOC108118404 - 108118404
MFAARSVLLLLLGVLASTQGANILGLFSSHSPSHLIIHMSVAKALVEAGHNVTVVSMLKP
KIMHKDITLIVIPMNEEQELIMENQMAEMAGQKNSLISTMNRLLTGMEVMINAQAELLHD
PRFQRIYETKFDLMILGYFINDFQLGVAHKLQVPVIIDWMSAPNPVVDMFMGNPSEISYV
PTTGSTFIQPMGFLARIENFAKKLFFQYFTTIFDFKLTRIYNEIFSGKDQPTLNELRKNI
SLTFVGSHLNSEGPIRPLVPGIVEIGGIQVKDKPDSLPKDIDQFLNKSKQGAVFFSLGSN
IKSSAVKPEIVDTIFKVLSGLKQNVIWKWEDLQITPGNSSNILYKNWLPQDDILAHPNTK
LFITHAGKGGITESQYHGVPMVALPIFGDQLGNADAMEKSGYGLALDLLTITEDSLREAL
HEVLTNKKYSQAIGKFSSLYRDRPLTAKQTAVYWTEYILRHHGAPHLQSPAVHMNFIELH
NLDIYALISTILVIFLLLARFVAKSIIKKCRGKAKIPEKKKKE
>D. eugracilis - UGT37D subfamily - LOC108118494 - 108118494
MTHNRSSWIGCSLGGLLVALLALQSMPQGSEGANILGVFTSHSPSHFIVHMSIMKTLAEK
GHNITVVSAVPPKVTHKSIKHIVVPMNAEDEKILNEGMSTMVKEKPSIWNTFKSIFTSLG
LLIDKQVDVLEDPRFQELYLNKGNKFDVVFVGFFFNTYQVALGARFNCPVIVSWSGPPMM
MVNEVLGNPELSSVPQMHISAPPGQPMTFQQRLHNFASTIGFNALNIYLNHKYNTFYDRL
WGNDKSMPSFETAKRNVSLAFCNGHAISEGPIRPNVPGIIEIGGIQVKTKPDPLPEDIKE
FLEKGKHGAILFSLGSNLKGEHIKPEVVETIFKGLSSVKQQVIWKWDDPKNLPGKSANIL
YKKWLPQDDILAHPKIKLFITHAGKGGVAEAQYHGVPMLALPVFADQPGNADKLTDSGYG
LQLPLLTLDVEEFKAAIKEVIENPKFSQKLKSFSKLYRDRPLSAQESVVYWTEYVIRHHG
AAHMQSPLVHMNFIASNNLDIYIVAALVLYILFVINKIVWKFIWCKLFGKSNKASQKKKV
KKQ
>D. eugracilis - UGT37E subfamily - LOC108118408 - 108118408
MLKYSTIACLLILLFGAKTPSSDGANILGIFGTHSPSHVIIHMAMMKTLADRGHNITVVT
QMKPKLTPHENITVILAPPTPERERYIKEFMAEVSNEKPSFFETIMKTIINSAEQFEGQY
EFTVHPNLKEIYENPQTKFDLMFLGPMGNDYQLGIAAKLHCPVIATWVGVPMPFMDSFVG
NVNDPSYVPSMNVALEEDHNTMKFSQRFGNFFKHSFLITVNKLLDIKMNQFYVRLFGNET
DPDFPNYYEMKRRISLLFYNYHSPSEGPIRPTVPQSIEIGGIQVKDQASPLPKELAEFLD
NADEGAIFFSLGTNVNTNTFRRDIIDVIYKVLSKLPQRVVWKWEDLKNKPGNASNIYFNN
WLPQDDILAHPKTKLFITHAGKGGVAEAQYHGVPMVALPIFGDQQGNAEIMKKSGFGQWL
DILTLTAEELEESIHEVLDNPKYRQAIGKFSSLYRDRPLTARQSVIYWTEYVLRHQGAYH
LQSPLIHMDFVARNNLDVYGVVITVSLVLFILLIYIFKYAFRNILKVVSGRSKSVPDKLK
SN
>D. eugracilis - UGT49B subfamily - LOC108109071 - 108109071
MQLRSALHIALLSLVALQQLDLGAGSRILAAFIFPGKSHFMMTNAIIRELVKQGHEVTFI
TPFSLAKENLGPNYKEINIAQYDFWPGIKKRTKRNTVLEMTDLPNYEFLRMVNVMGVEST
DFAFEQPGLQAVINEKNKIGKYDLLLAEQFFNEGALILGHLYQIPIITVSTFGYANYLSQ
LFGVVSPWSYVPHAYMPYTDRMSLWERIGNVAISAAEDLSREFSYYPGQDAVLRKHFSKL
LDRVPTIKELERNISAILLNAYMPLASSRPMAYNMIPVGGLHIQPPKALPEHLQQFLDGA
THGAIYFSLGSQVRSADLPPEKLKIFLDVFGSLKQRVLWKFEDESLPNLPANVKVQSWLP
QADILAHPNVKVFIAHGGLFGTQEAVYNGIPILGMPVYCDQHQNINQGKKAGYALGLDYR
KVTVEELRGLLLELIENPKYRDNIKKASRVFRDRPLGAMDTAMYWINYVIEHRGAPHLVA
AGVSLPWYQFYLLDIVGLALAVILLPIVALILICRRSSKPKSPPKKKSKKN
>D. eugracilis - UGT49B subfamily - LOC108115073 - 108115073
MILKLLILCLLALGDGARILAPFFLPVRSHFMMTNAIIRELVKRGHEVTFITPLSLAKEN
LGPNYKEILLPHYDTWADISQIMKTKSALDMVDMPKLTHMRLAQHIGVKSTDFALAHSEV
QELIHAKNKTGKFDLLLVEQFYNEGALMLGHLYQIPVITLSTFAYANYFSQIFGFINPLS
YVPNVFLSCTDRMTLWERLENVVVTASEDIVREVSYYPAQDAVIRKHFANVIPEVPTVKE
LERNISLILLNSYMPLTTPRPMSLNMISVGGLHILPPKPLPEHIKNFLDEAEHGAIYFSL
GSQVRSADMPPEKLKIFLEVFASLKQRVLWKFENDQLPNLPDNVKVEKWLPQSDILAHPK
VKVFFAHGGLFGMQEAVYHAVPVLGMPFYFDQNVNIKEGEAAGYAIGLDYRTISKDLLKS
ALIELLTNSKYKANMDKASRIFRDRPLGAMDTAIYWIDYVVEHRGAPHMVAAGVHLPWYK
FYLLDVVAILLAMALCPLLTFYVIYRKTKSVLWVEKNEKKSKSE
>D. eugracilis - UGT49C subfamily - LOC108109273 - 108109273
MKFALLFHLLLAGYLYSQPELAEGSKILAVYAFPGKSHFMMHTALVRELVESGHQVTMIT
AFSLEKEKLGSNYTEILIEPVYDFWHDVKLNFGAQHLFELTRMNNYDFLKMLEIIGVKTT
EHALRQPKVRALIHAQQKEGVFDLLLAEQFYQEAFLAMAHLYKIPVVTTSTLGYENHMSQ
MMGLITPWSFVPHGFMPFTDRMSFMERVKNSYASFYEDMDRLLNYFPKMDAIAREFFGPV
MAEVPKVSHMEREISVMLLNSHAPLTTARPTVDAMVPVGGMHIYPPKPLPSDMQAFLDGA
SEGAIFFSLGSNVQSKDMPEEMLRLFLKVFGSLKQRILWKFEDESIVQLPENVMVKKWLP
QADILAHRNVKVFITHGGLFGTQEGVHYAVPMLGIPFYCDQHLNMNKAVLGGYAISLHFQ
SITEEILRDSLFQLLHNTTYKENVQRVSNIFRDREQEPRKTAVYWIEYVIRHRGAPHLRS
AGLDLNWFQFYLLDVIAFVAVIALTGILVLLLAVRLLMGSNRKQKKAKKN
>D. eugracilis - UGT50B subfamily - LOC108117564 - 108117564
MFRKLFFLLIIWSCSALAADILMATQGGTKSHKIPFWELAKELIARGHNITFLSGFPADF
TIKGLLEVTPSGLVEYIHNYTNWDLLGSRMAGEMPIKPWDGLRYAFESCDAMLGDSEIME
LSNRNFDLAMLDGAFPECFLGMMYHFKIPFMYINTVGFYTGSISTAGNPVSYAITPNFYS
RFTDTMTLYERIINTAMQIGQTLMHMYVMRRTHRVLRKHLGAHIPHPYEMSRNVSFILQN
GHPVLSYPRPFNPNVAEVACIHCKPAKKLPSNIDDFISASGVTGFIYVSMGSSVKAVNMP
ARLRHMLVKTFARLPYHVLWKYEGSSADIKDLTSNVKLLRWLPQQDILGHPKIRAFVTHG
GLLSMFETVYHGVPVVTMPVFCDHDVNSAKAVVDGYAEKLDLQKLSADELYKTIMKVIHD
PRYRNAARYRQKLLLDHRSTALETAIYWTEYVMRHKGAYHLQTPSRNMTWWQYYLIDVFA
VYLLLLCGLIFLLKHFAFRSENLLCRPSLTALYLVPKTESKKL
>D. eugracilis - UGT301D subfamily - LOC108105709 - 108105709
MEMQLQWKGWMMMILTIGLPGLGSGSRILFMGPFPAPSHWLWLEHFQRDLLRQGHYVTSV
NNHPTKQPHENLTEIIISPSFDIPKHFPKENIFTMQFVSDFNNLELWWTIGLMTTEHAFK
DPKVKKLIESQDDHYDLVILEQFFHEAFLMFGKRFNCPVVTIGTMGYADNIDHAMGILTP
WSLIPHLLLSHTDRMTFRERAYNAYLSLYDAVMRRWVYLPKMQKLAEKYFKGSIEGPLPN
VLDLERNISLVLINAHRSVDLPRPSMPGLIDVGGAHIQKPKKLPADLQNFLDNATNGVIY
FSMGSYVKSTDLPAEKTALILKAFGQLKQQVIWKFENDSIGDLPSNVMIKKWMPQNDILA
HPNIKLFITHGGIFGTQEGIYWGVPMLCIPLYGDQHRNTIKSVREGYARSLVFSKLTTND
LVQNIQTLINDPKYKRSALEVSQRFRDNPIHPLDEATFWIEYIIRHRGARHLKSQGAFIP
LHQYLLLDVLGCLLLGVFLAIWLPWRMIRRVHKWWLKGEAADKLNESKKRL
>D. eugracilis - UGT302C subfamily - LOC108116482 - 108116482
MKPTSGQTSFLALLLVCLLSCVSAYNYLMVLHTAARSHYHVGSALAKGLANAGHQVTIIS
PFELKKPIKNIKDVQVKSILAVMQERMANLLESSKEPIIKQIIEFHEMGLSLTERLLSEP
IVTELMKSNQTFDAVISEVFLNEAHFGFAEHFKAPLIGLGTFGAISWNTDLVGSPSPPSY
VPSALLKFNDHMSLAERVGNLAFLTYEYLFLNYFYLPRQEVLYRKFFPNNKQDFYEMRKN
TALVLLNQHVSLSFPRPYSPNMIEVGGMHINRKRQPLPKDIQEFIEGAEHGVIYFSMGSN
LKSKTLPLDKRQALIDTFAQLKQRVLWKFEDTDLPGKPANVFISDWFPQDDILAHDNVIA
FITHGGLLSTTESIYHRKPFVGIPIFGDQFLNMARAEQNGYGVTVHYEALTAPKLLEAIQ
RLIQDPEARQKVRDMSDRYRDQPETPLERAVFWVEHVSRHKGAKYLRSASQDLNFIQYHN
LDAMFILYGGIIFVFYCIFLLVRWVWRLLQEFFLKKASTKSKQKVKKN
>D. eugracilis - UGT302E subfamily - LOC108116483 - 108116483
MNLHLNTLLLLFMAFLGQTWCYSYLMVSHTASKSHHAVGLALAKGLAAAGHEVTLISPFP
QKQPIKNIIDVETPNIITVMGVHKARILENAKKNVVQRYPRLSLMGLDLTEALFKAPAVQ
ELLTQKRTFDGVIVETFMNDAHYGFAEHFGAPLISLSSLGATGWTSDLVGTPSPPSYVPH
ALLQFSDYMNFWQRAQNLGFQTYEFIYQNLINLPRHEALYKKYFPNNKQDFYEMRKSTSL
VLLNNHVSLSNPRPYSPNMIEVGGMHVNRKAPKPLPKDIRKFIEGAEHGVIYFSLGSNLN
SKDLPKKKRKAIVETLRGLKYRVLWKYEEENFVDKPDNVLVSKWFPQDDILAHDKVIAFI
THGGLLSTMESIYHGKPVVGIPFFGDQFMNMARAEQSGYGITVKYAELSAPLFRSAIDRI
TTDPSYLERVKIISNQFRDQKETPLERAVYWVEHVTRQKGAKYLRSACQDLTVIEYHNLD
VLAAFFTALGLVFIFVFLTIRFLVSKVKGSSLKSKSSKKKVN
>D. eugracilis - UGT303A subfamily - LOC108116265 - 108116265
MSRSRSIAGLLLPGLLFGLLLCPKLAETENILAIFSYTFGSSYLLITPFLRGLVQRGHHL
TVISAVSEMPHIEGVHHIRVPKLDLLKEELMDYDYGSDVTKWMKAKFVSEYFYNCSKIVL
EDPGVQDLLHNNSAQFSMVILEASHTDALYGFAQHFNAPLVGVAAYGSAWNIDFLVGNSA
PSVYEPMSTLGYSPGLSLMEKWHNLIFITEERLVERFIYLPKQIDLYKRYFPGVSASIHD
IRRRFSLILINQHFSMGRVRSNVPNIVEVAGLHLHETPHPLDAELKMILDEAEHGAIYFS
MGLQVVDKWMPPGMLDKMLAAFAQLKQKVIWKSNSPEMANNSKNVYARSWLPQREILNHP
NTKLFITHAGLLSLIESMNYAVPMLCFPLYYDQFQNSKRMEQMGMARSLDVTTLSTEGIF
KAIEDLLYNASYRQKARDISQRFHDQPMSALDTAVWWTEYILRHKGADHMRIAEQEMSLM
QYYNVDVASVLFGRIGLSVIIVCFVGWKLVSLLTRNLEYRFNVPMVR
>D. eugracilis - UGT303B subfamily - LOC108116535 - 108116535
MRLSSAWLAIGVCLIFHQNVTLDLAQAANILGIFPYHYISAFMVVRPLIHELVERGHNVT
LITPEGGLPDIEGVRHIRVSSLNKRMQEFIETDQIMDFLISKWMESILASKLYFNMTQGI
LSDEAVQRMLNDKSEHFDLIMIEASNLDALYGLVEYYNTTLIGLSCVSANWYTEELAGNP
APSIFEPISQIGYSRDNSLMSRIYNWMHIIEEKLLEHVVVIPDQLRVFKKFFPYSEQKFY
ELRNRFSVILINNHFSLGRVRSNVPNLIEVGGLHLSAAPEPCDKDLQAFIDEAEHGVIYF
SMGLDIMIKFLPVNIQQTFIKSFAKLKERIVWKNEFFNMPNKSENIYVIPKAPQRHVLAH
SKILLFITNGGLLSVMEAVDSAVPMLGLPIFFDQFGNLRWAQISGMAEVLDINNLSAENL
TKTIRVLIDNPKYKMRANQISQTFKDRPMNPLETAVWWIEYALRNRDISHIRLKLEDVPL
FYYYRIDSVLTFVVRFGMIAASVIFLCSVFFRKYVSAGIRNRLNLNFSIK
>D. eugracilis - UGT303B subfamily - LOC108116545 - 108116545
MRLGFSLLVLSLWLFLHQDLRQDGAEAANILGVFPYRHISPFLVMQPFVRTLAKRGHNVT
LITPKGMPNDIEGVRHIRVAKLNKRLTEMIESNQVFELIYNKWSENSLKAGMLFNASHDI
LSDPGVQRMLQDRSERFDLIIMEPTNLDALLGLVEYYNATLMGFSSGRWNWNSEELAGNP
APTVYEPISPIGYSLDTTFLSRVHNWIHIMEEKLLEHLVIRPAQLRIFQKFFGYSSQKLE
ELRTKFSVVLINSHYSMGKIRANVPNIIEVGGLHLSEPVEPCTEDLQRFMDEAEHGVIYV
SMGNDVLVRFLPENLQQLLLKTFAKLKQRFIWKSELLNMANKSENIYVIEKAPQRHILEH
PNIRLFITNGGQLSVIEALHSGVPILGLPMFFDQFRNLRWGHLSGMVEVLDINTLNEDIL
TATIQEMLVSPKYALRSKEMSKFFQDRPMSPLDTAIWWTEYALRNKNLNRMRLNTEDIPL
IQYYKLDTILTFVFRFGLVAVSVIFLVYSLFKRNRRARGRRLQPSITG
>D. eugracilis - UGT303B subfamily - LOC108116544 - 108116544
MRLGCAWLAVGLLLHLNFHLDFGEAANILCVFXYRLPSPFQMVRPLVRALVKRGHNVTMI
TPVGYPPDIEGVRHIRVPRLNKHMQDLLDTDQFLNFFGDKWKEGILGATIFYNVSYAILS
NDGVQMMMRNKSEEFDMVMLEASQLDALYGLAEFYNATLVGVSCVNINWNVDYLAGNPAP
SVYEPVSPMGFALDYSLFSRWYNWIYITEEKLLDRLVFRPAQLRVFQKFFGYSAQKLNEL
RSRFSIVLVNSHFSMGRVRANVPNIIEVGGLHLSEPPEPCSEDLQSFLDKADHGVVYFSM
GRDILVKYLPDNMQQPLLQAFAQIKQRVIWKNEHSMMANKSDKIYVIDNAPQRQVLAHPN
VRLFISHGGIQSVMEAIDSXVPMLGLPLFFDQFNNMHRVQLAGMAEVLDANALNAEILIR
TINELIDNPNYTRRAKKMSKSFRDRPMTPLETALWWTEYALRNRDTSHMRINVEEIPLIR
YYRLDSVLTFGVRFGCVFGSLIFLGWRLYKKYQNRQRRLRERQRLFLQIQLRLQDYETVS

>D. eugracilis - UGT303B subfamily - LOC108116560 - 108116560
MRLGFSWLMVFLCLFLHSDFHQDLVQAADILGIFSFHLTSNFLVIRPFVKALVKRGHNVT
LITPEGFPPDIEGVRHIRVAKLSKRLHEMANSDQFLDYFGNKWMESVLAVNMLYNMSHDI
LSNNAVQRMLKDKDEHFDMVMMEPSGLEALYGLVEYYNATLLGFSGGLISWNTEELAGNL
APNIYEPISPIGFSWDNSLMSRISNWIHIAEEKLLENLVIRPAQLTLFKKFFGYTEQKFY
ELRRKYSVILINNHFSMGRVRANVPNIIEVGGLHLSEPPEPCGEDLQRFMDEAEHGVIYF
SMGLDIMVQFLPENMQLPLMQSFAQLKQRIVWKNEFFNMPNKSENVYAIEKAPQRKVLEH
PNIRLFITNGGLLSVMEAVDSGVPMLGLPLFFDQFVNMKYAKQGGIAQVLDSKTLNADVL
TTTIRELLENPKYSQHAKKMSQSFKDRPMSPLDTAVWWTEYTLRNPDASHIRLNVEEISP
MRYYRLDWLLPYGVRFGIVIGSFIYLIRIIFQKKRETQRNRHEEQRLSLELSLLES
>D. eugracilis - UGT304A subfamily - LOC108116264 - 108116264
MSENLHEFDVKTLRFSQLKSECSIDMFPPGRWLVPMFLLISNRICWIKGAQILVIAPFES
LSQCLLMTPYIEALNNRGHQMTVIHAYKICKPIENVTFIRVRDNDRVYSDFEEFMGISSE
SNKWGEMNSMSRIMIKVFLNVLNNWEVRKLMQSNATFDLVVMEPSFTDVLYGMAAHFNAP
LVGISTCVADWNLNTLVGHGTSTLEEPFMPYGSKYARNIWDRIFNWFYTTEEWLLMKLVY
LPKLRLVYDHFFGHVEKGFYEIRQEFALILLNQHFSLFQARANVPRMVEVGGFHIPKEDP
KLPEDLQVFIDEAAHGVIYFSLGVEQESKDLPKETQEMLFETFNSMPQRVIWKYEGEPPK
SLGTHIYISELLPQRAILAHPNVKLCINHGGMLTIIESAYYGKPVLGLPLFYDQFRNLEI
MEEGGAAHNLDILSVTGDVLKDTINRMISQSKYQENALAISQRFRDQPMHPLETAIYWTE
YIARYKGAPHMTVSQSQVKIFEYYSLDKFLMVGIRLSLVMGIVFLLLSKGRCCLYYLTRL
AKPFMPDFGFLNNNKAKS
>D. eugracilis - UGT305A subfamily - LOC108107602 - 108107602
MKVFFPLPVLLLFGSICSSKAADILFLVSTAKHNNPAWSMSLIDALVANGHNLVVVSTAP
NPEPKKQVDGLLYYHLPNEYDVMRKHFISQDTRKYQKMMTLKQLLVWYEVLLGSCSTLLK
SNTMNSKVVELAAQLSMDFELIITDVTQGVECLMDMYPLWRSKPILGLSAGKLSPDLISM
LQAENTISASRIPHHISQFPKGMSYLDRLYNHIMYYAEPLIRFQIVRPVLKGLLKQENGY
PTLQLVLLNTHPSLDYVQNLPPGVIEVGGLHIKREVSPLPTYIQEFTQKFIDGIVYINIP
YVEYMNGQGVQAVFKMILNNPNCGFIWNVQDMDLVPEEKPNLLTLHVDQSLQQDILALNY
VKGFLNHGDSFSLQEAVHNGVPVVVLPLKLEEFNNAQRVKERNLGVVIQASDFDQKSLAD
ALKRILNDERFTSAIYQAQVRFRNRPQSPLELAVWHVEKLIAEPRLFNNFAQTEALAQNF
FVAHSLDVLLPPLVILLFVVVNGSFLVLIFFQSGKNPTKEKKPKAESSKKRKKEKKESMN
SEPKNITLMNDSTLIEDLNEEILEGEEQLLMEDKKRLKVKKDD
>D. eugracilis - UGT307A subfamily - LOC108107145 - 108107145
MKCSPVSLSHLWLACTAFFLLPDKPTSVESHHILGLFVNVHRSQLMVHLAVCRALLQRGH
HLTLVTTLPLEEHEIGGNVTHILIPWQQPEEEDHRGSSDMILRLERMFSRLGHSGDLLDQ
PNWKRFLNTVPNNPYDLLLLGYHFNDHLLGVAAHFNCPVAIVSTQQPTGFVNSLMGNPEE
RWYVPQPYDSHQRSGISAWIFGIWEKLMEVIARRVLARIYSTHFPEPRYPSFETMRRSVI
LALNNHHMISEGPIAPLMPNMVDIGGIVLEQKSSDVRLETSASNRSHIIFSLGTRFTWRK
SSHELLQTFTRAFAKFPDYDIYWTYDGPNRSAISKDYPHLKVAKWWPQCQLLASGKARLL
ITHGGKGSISEALYYGVPLLGLPLIGDQRANLQKMKSKSWGLTLSTLNLTHIELTHAIHR
ILSHPSYAEAISKASLIYRDRPMKSSDLASYWIEYIIRHKGARNLYNPARHLNVIETYSI
DIYCITYGLLILVIIMLRKINRLL
>D. eugracilis - UGT316A subfamily - LOC108108643 - 108108643
MQILQVLLATLVCGVVSGANILAVFPSVWKSHYLFGRRLLQELVQSPGNHYVTLISPHAQ
LENVNTSRIRELRIEGLRENWLDMGMSFEAEEMRSQSVMERFTRLIYAGTTNVDILLSDP
QVRKLLTSGEKFDLLIADLFLSDALLGLAFYYGIPTVAISPTGANSWLNNMFGNPQSSSL
DPSNFLPFTERMNTRQRILNSLMSTFERLTYNFFHLISQQSVYTNHFELLVKELPLYKDL
TKNLSLALINSHPGLHYPRAYLPNMVEVGGLHLSHSNVLHLPKHLLVFIEAAPSGVIYVS
LGADVQTAQLPQEKLSIIIDVFSHLKEFHFLLKWEKEEFTMEQELPENVMIAEWWPQQAI
LHHPQVKMFISSCGQLSVWESISGQKPILAIPILAEQEVMAKRLQLHGVSLTVGYDSIAY
DSLLHGIRQLTLNTSYVEKLRQLKDRLIGKDSSPAGKAVRKIQCILESGGADFLKSHANT
LNFWRAEGVDVLVIITLGFCGILTIPFLAICIILRKSYHIQAAQDQPPYRTNLKVVGRVH
SYGEQGSCKPPKGTESLRRTRSAQSLSARSSSSSMSSTTPTSPSTASTTPLDLTPPPPIQ
LLGQVPPLQLYVNQQRIYSGDRKTSQEDNTELKFS
>D. eugracilis - UGT317A subfamily - LOC108112210 - 108112210
MKSQCWIFWALFGLVLGPISQAAKILVLFPHANEGHFAVMRTLVTELVSREHIVEVYTGH
GLGEALDNVTETVTAEYPFWSELQKLAAPKGNLADLGRLPIESLRQSLASVGARALDHFL
AQEPIQKLIKMSYLEFDFDVILIDYFYTEALLALGALHQRPVVGIISTDFGNYMDAVQEA
LVPAACSPIDFERDLPQLGFTERLGNIRECITRRKRFINDHYGGQEQLVAKYFKLQQSIS
ELQSSQLSVLLLNSHVPLITPKVSIQQIVSAGGLHIRGPKELPWNVKRFLEEARPGVIYV
QLGNEQPCGQLPKDKLDTLFAFFSSRKQNVIWTCHDVKTLEGLPKNVMIQHAVPQIDILA
HPRVKLFLTNGDLLNLQEGIMRNVPILGLPLFQHERRNVELAVRLGVGLQLEEGNVTTNS
LNWAVDRLLLETHFQLTIRDVSQEFRDRPLGALASALFWVNYVARHKGGSALRTRGIGIS
SCQLHLFDLFVFYAGIATLVVTLLAALSYASIYVWNKKNGSKLTKVN
>D. ficusphila - UGT35A subfamily - LOC108087387 - 108087387
MGIIRFKTSLLLFGLVLLLDTIATEEAQSSRILAVFPFPGRSQYIFAEQYLKELARRGHN
VTVINTFGSDKNEPNFRVIGAKKIHEIMAAFGNADYNQDASQWKILSMTTEFLNLLTTSV
LDEPAVKELINGEEGFDLVVLETVQTEALFGLAQHFGAQTIGISSYGTDTHIDELMGNIS
PLSFNPLLLSARTEKMDFEGRLRNVWESLVMWFHKKTIHLPSQQDLYAKYFPNAKKSLND
VLDSFSLMLLGQHFSLSYPRPYLPNMIEVGGLHLQQKREVQPLPKDLAEFVEQSPQGIIY
FSMGSNIKSKDLPPATRKVLMETFASLSQRVLWKFEDDQLPEKPTNVFISKWFPQPDILA
HPNVKLFITHGGLLSTIESIYFGKPILGLPVFYDQHLNVQRAKQAGYGLNADLWSANASE
LTSLIQELLSNPSYAEAAQIKSKLFRDQKETALERAIWWTEYVLRHKGASHLRCASKDLH
FIQLHGLDTWGLLIAVALLSILIFVTALNYLVRGLGYIIKKRGERSSKLKTQ
>D. ficusphila - UGT35B subfamily - LOC108087388 - 108087388
MLALQLVGLFLVLPVYIESARILAIFPYPGPSQYINVVPYLKTLTSRGHQVTSINAFPQK
KPVENFRDIPNLEVFDNYNEIINDLKDPQNIWEENNFINNFFLNITRSVFTNKKVAETLL
PPGKDHFDLIIVEALRGDAFYGFAAHFNAPIIGISTFGTDWNIDELVGNVSPLSYTPLVT
AGFTDRMTFMERVSNFLDTTIAWLNYNLVHMPKQEKMYKQYFPEASKRVPLSQLNRNFSL
ILLNQHFSLSFPRAYVPNMIQVGGLHISHKPAPLPMELEEFVQGSGEQGVIYFSLGSNVK
SKDLPPERRELILKTFASLPQRVLWKFEDDQLPGKPKNVFISKWFPQPDILAHPKVKLFI
THGGLLSTIESIHHGKPVLGLPFFYDQFLNVKRATQAGFGLGLDHNTMTQQEFKVTIERL
INERQFAETARKMSNRYRDQPMSPLDTAIWWTEYVLRHKGAYHMRVAGQDLGFFAYHSLD
VMAFLLGCALLILSISIWIVWKTATLAGFGNSKKKQKTH
>D. ficusphila - UGT35C subfamily - LOC108092195 - 108092195
MRFWAVIAFVFCALSAQPLETESAKILATLPFPGRSQYIFMETYLKALAARGHQVTVINT
FKNKETPNMRFIEAFKVHEYADAIMELITQSTLWQQLNALEFIISNFTEVTLQDKGVKNL
LNSGETFDLVLAEMIQMEALYGMAQHFNATLAGFSSFGTDRKVDEAVGNISPISYNPLVT
SPRTDKMTFWERLVNHYEVVVEDLHRYFVHLPAMEKLYKKYFPNAKKTMEEVMDSFSMVL
LGQHFSLSHPRPYLPNMIEVGGMQISHKPKPLPENIKQFIESAPNGVIYFSMGSNVKSKD
LPQETRDILLKTFAKLKQRVLWKFENDDMPGKPANVQIQKWYPQPDILAHPNVKMFITHG
GLLSQIESVYFGKPVLGLPCFYDQHMNVQRAQRYGFGLGLDLNNLKQDELEKAINTLLTD
PSYSKAAAAISERYRDQPQTSLDRAIWWTEYIIRHKGAPHLRAASRDLNFIQLHSLDTWA
VILGVPLIATLIILKLSLKLIGSKKQKCPHADKIKKQ
>D. ficusphila - UGT35D subfamily - LOC108086831 - 108086831
MFTLNTLRVFLLGCLLPGTMEGARILALFPLPSPSHYFFALPYLKSLASLGHEITSVSPY
PQRELVKNFHDIPVPEVFENFNEILKLASTPMSTWQSNDVINEYTLNLTKSVLNNEGVRR
EVLCQKKPHFDLIIMDLWRTDALFGLAAYLEAPIIAMAPYGTDWKIDELVGNTSPVSYLQ
SASSSKFYDLGSYKGRLVHFVDQAISWMNYKGRYVEKQEELYGKYFSHVAKRQPLSKTTQ
NVALVLVNQHFTLGPARPYVPNMVEVGGMHVTPNPKALPKDVEDFVQGAGEAGVIYFSLG
TNVKSKFLPEDRRKLLLETFSSLPQRVLWKFEDEQLPGKPSNVFISKWFPQQDILAHPKV
RLFITHGGLLSTIESIHYGKPMLGLPCFFDQYRNMEYVKAQGLGLVLRLKKMTGEDFRST
IIRLLTEKSFEETARAAAAKNRDKPMEPLETAIWWTHYILRHKGAAHMRVAGRELDFFAY
HSIDILGTFVLVFLATLVIILCAVKQFKKCLRLFSEAKRQKNKLS
>D. ficusphila - UGT35E subfamily - LOC108087304 - 108087304
MTTPKSKWEYYEVTNEFVYNITKVVLNNEEIQLKILKKENVQFDLIIVDLWKYDALYGFA
AYFNAPLIGVAPCGTDWKVDELVGPPRPYVPNVIEVGGMHINQATKALPKELEDFIQGAG
EHGVIYFSLGTNVKTESLSEDRKKILIETFESLPQRVLWKFEDDELPGKPSNVLISNWFP
QQDILSHPKVRLFITHGGMQSTIESIYFGKPMLGLPFFYDQFGNMEHIKRKGLGLVLNFK
DMTKDQFRDSIHRLLTEKSFEELARKTSSQYHDQPMKPRETAIWWTHYVLRHKGAPNMQV
AGRKLNFFIYHSLDVLCTLLLAFVVILAVVVIFVINVLEMILGRQIEKNPIKLKTY
>D. ficusphila - UGT35E subfamily - LOC108087099 - 108087099
LALRSLFLVLALSPGFLEGARILALFPIPSPSHYFYSLPYLKSLATLGHEITLVSPFPAK
EAVDNIHNIYVPELFDNVEEVINYLSTSKSKGIWEVNEYVNNYNLNLAKTVLNNDAVRRE
ILKPGKAQFDLIITDLWRFDALYGLSAYFDAPIIGIATYGNDWKIDELVGNISPISYLKS
TSYYHHDLRTYRGRLAYFVDQSLSWINWHWRYAEKHEALYRKYFPKIADKQPLSAICRNF
SLVLINHHFTLGAPRPFVPSLIEVGGMHINEQPKALPKEFEDFIQGAGEHGVIYFSLGTN
VKTENLSEDRKKILIETFESLPQRVLWKFEDENLPGRPSNVLISKWFPQQDLLAHPKVKL
FITHSGLQSTVESIHSGTPMLGLPFFYDQYRNVAQVKELGLGLSLNFMDMTGDEFKSTII
ELLTEKKYDIAARTAAARHRDQPMKPLETAIWWTHYVLRHKGAPHMRVAGRELDFFTHHS
LDILGTFLIGFLLILAIVAMCVKKILKSVFRSRKHKTLQKKKVR
>D. ficusphila - UGT36A subfamily - LOC108092386 - 108092386
MATYLCSGVFTVLLWILGTPSPISAGNILAVYPHFGFSHFKVVMPILNELASRGHDITVI
SYVKNPQAKGYSNYEELLISAPDEDQSSTTINLVPLTEHTPTRSLEVLIREYISLFEEGQ
ETCKHLFTSGHIEKVIKRHQSKPFDLLLTEYFNSDCQLVLAKLLNLPIIGLSTCALMPYY
YDRIDLPDTPAFVQSEYVGFAEPLNWHERLLNFAQAKLLRLLYKYHANAADNELVRKYLG
VEIDVDEVARTQTAFVFGNQHYSLMGSRPQSLQFVEVGGVHITKEAEKDLPENITSFLNQ
SSEGVIFISWGSMVRASSIDEEKLTAILEVLQNQPLRVIWKWEADETPVADSSKFLFVKW
APQLALLCHPKVKLFWTHGGLLGTTESVHCGKPMLVTPIYGDQFLNAFSVQNRGMGLKFD
YQDISVSNLRKAFTKLSNESYSQRSAQISKIFNNRQKTPLESAIWAVEHVIQNGLIAAEL
LQSPGIKLNGFIYYSLDSVVLLLTPIMLLFIIASFCCRRRPPKSASKKLGRKPKRS
>D. ficusphila - UGT36D subfamily - LOC108096095 - 108096095
MWSPVVALLFLTLVVSQPDELVEAAGPLKVLGLFPHPGVSHFHFFHPIMKGLAEVGHDVS
VVSHFPDKNPVARYKDYPLTGIEKLTNSVDLKLFEKRTFYNHFLEFSLLHEWGKQACNLT
LRSEALQQILKRRPGHFDVIIMEQFNTDCMMGVAHQLQAPVIALSSCVMMPWHYERMGAP
LIPSHVPMLFMAQSQDMNFGGRLANWFSTHAMNWMYKLLSVPAADALVQYKFGHDVPSVG
ELVKNTSLFFVNQHYSLSGPKPMPPNVIELGGIHIQKSNPLPADLQRILDNAEEGVILIS
WGSMIRANSLSAAKRDGIVRAVARLKQKVIWKWENETLPNQPANMIIMKWLPQRDILCHP
NVKVFMSHGGLMGTSEAAYCGVPVVATPMYGDQFVNSAAMVNRGMGTILNYEDIAENTVM
RALKKALDKKYHDAAKVVSHSFHHRPQQALQTAIWWVEHVAHTGGAPLIKPSAVYMNRFA
YYSLDCYALVAVILASIIGSWMWLIRRFCGSSSAEKTKRD
>D. ficusphila - UGT36E subfamily - LOC108096088 - 108096088
MFVWKGFSLLALLSLVVSTGSLRILGIFPHPAMSHFKFFHPIMRGLAKAGHNVDVISPFE
DKDPPQGYKDYLLPPSTLTDTIHLEDFELPFDYLFHYIEHFVLYNKGKEDCNITLHSQAL
SDVLKHPPGYYDVILLEQFNTDCAMSVAHVLQAPVVGMSSCALMPWHYERFGAPLIPSYI
SALFQGQSQEMSFAGRLGNWITVHSLNFLYKIFTVPATNALIRQRFGPGLPSTEDMVRNT
SLMLINQHFSLSGAKPLPPSIIEVGGVHITPPKPLPSDLQQIMDNASKGVILFSWGSQLK
ASSLPPARRDGIVRAFGRLEQQVIWKYENDTLPNKPKNVHIRKWLPQRDILAHPNLKVFM
SHGGLMGTTEAVSEGVPIVGVPIYGDQSLNIAALVQRGMAVQLEFKKLDEKTVFEALTKA
LDPSFRERAKQVASAYNNRIQDPLETAIWWVEHVAETKGAPLIQSRAVHLSRFVYYSLDV
YLVVALILLLPVITLMGLIRLCRRRKPKAKTAPKLKRK
>D. ficusphila - UGT36F subfamily - LOC108096043 - 108096043
MLLLPLFLLAFSLRPKPNEAAQILGLFQHPGKSHFDFFRPIFLALAERGHNVSVYSYFPL
EKPKPNYTDYVFEGIPLLTDVVDLKNFEREWKPFGLPFKIPTYFMLHDWGLRSCKVALNS
PLIAQILESPIRYDVILLEHFSNDCMASVAHLLNAPVIALSSCAIMPWHYKRMGSPFINP
IMPMNFLPYTDEMGPIDRINNFFHFHTVNTLYNLITQPATDALIAQRFGPGLPSINEIVK
NTSLMLINQYYALTGPRPYAPNVVEVGGLQVGPLKPLPKHLLELLDRSPNGIIYISWGSM
VNANTLPSAKRDALFQSISQLKEYNFVMRWKSEKILDNEKPSNLYTFDWLPQRDLLCHPK
VKSFISHGGLLGTTEAVHCGVPMLVTPFYGDQFLNAGAIKQRGFGVIVSFSDFDTDHITK
GLRIILDKGFSENVRRSTEAFRQRPIPPLELAIWWIEYVIKSGGAPHMQNEARHINWIVY
NSIDVYLFWLGIVWLLIVAFWKLIKKTKSAFGRGKISGQTKTKQQ
>D. ficusphila - UGT37A subfamily - LOC108098386 - 108098386
MLRDPRCFCVLVLALTSLIYGTQSANILGLFPSLSPSHLIISMSAAKILAEQGHNVTVVT
VLDPTVTHKNINLIQVPLTKEEIKQRSEAIGAKQKSTSSNRFISILRMSGQMNSMLRKMA
DVFKDQRVKDLYLNKGNHFDLVISGYFMNDYQLGFARKVNAPVVVLAPGPPSQMLNSLIG
NPNDPVEKNKDMTFGDRLDNFITSLFYGIFVQQINQRNRDYYAELLSDDPNMPEYSEMLK
NTSLVFFCSHAASEGSIRANVPAAIEIGGIQIKDKPDPLPKNLEEFLGNATHGAILLSLG
SNVQGSHIKRDTVQKMFKVLSKLKERVIWKWEDLENTPGKSDNILYSRWLPQDDILAHPK
IKLFINHAGKGGITEAQYHGKPMLSLPVFGDQPGNAFAMVKSGFGLQLSLLTLEEKPFAE
AIKEILTNPQYSQKVGKFSSLYRDRPTSARESLIFWTEYVIRHRGAAHLQSPLVHIDFIA
ANNLDIYLLLAAVIISVLWILKVVKKWKYRKLARHFKVKNN
>D. ficusphila - UGT37A subfamily - LOC108087380 - 108087380
MVGKTSTFLLVAIALVGFINSSQGANLLGIFPSLSPSHLIIQMSVAKVLAEKGHNVTVVT
VLKPVVTHKNITVVRVPLTKEEEKMMSDVIGEMSKTDNKNLLVNLIRMTGQMDFMFEKMA
EALKNYRVRDLYLNKDNKFDAVLSGYFMNDFQMGFAKKVNAPIIAVATMPPNQLLNSLIG
NPLEVSYVPAFDDSLEKGKGLTFWQRLTGYTKSVFFVGFNYLTERRNRRLYKEVFGDDST
MPEYSDLIKNVSLVFFASHAPSEGPIRPNVPAAVEIGGIQIKDKPDPLPQNMADFLGNAT
DGAILLSLGSNVKGTHLKPDTVVKMFNVLSKLKQRVIWKWEDLEKTPGKSDNILYSKWLP
QDDILAHPKIKLFINHAGKGGITEAQYHGKPMLSLPVFGDQPGNADAMVKKGFGLTQNLL
ALEEKPFREGILEILSNPQYGEKVKTFSSLYRDRPMTARESVIYWTEYVIRHKGAVHLQS
PLVHMNFIAANNIDVYVLLAAILITLLLLFKVVVQFIYRKFISKSKKQKTH
>D. ficusphila - UGT37A subfamily - LOC108087083 - 108087083
MVRKPSQICLLAIAFAAFISASHGANILGLFTSLSPSHLIIQMSAAKVLAERGHNVTVVT
ILKPVVTHKNINVIQVPLSKEEEKQMSDAIGEMSKNDNSYIALSLFKMSAQMDFMVRKNA
EALMDDRVKDLHLNKGNKFDLVISGFFMNDFQMGFGKKVNAPVIVLATMPPNHLLNPLIG
NPQEVLQGVSFPQRLGSYVTSLAFTLFAHLTEKRNRNWYKKLFGDDPSMPEYSEIIKNTS
LVFFSSHAHSEGPIRPNVPAAIEIGGIQIKDKPDPLPQNMEEFLANSTDGAILLSLGSNV
KGSHLKPDTVVKMFNVLSKLKQRVIWKWEDLEKTPGKSDNILYSKWLPQDDILAHPKIKL
FINHAGKGGITEAQYHGKPMLSLPVFADQPRNAEAMVNKGFGLTLSLLTLEEQPFREAIL
EILSNPKYAENVEAFSSLYRDRPMTAKESVIYWTEYVIRHKGAAHLQSPLVQVNFVAANN
IDVYFLLTAVLVTIILLLTVLVKFICKKCTSKPKKEKKQ
>D. ficusphila - UGT37B subfamily - LOC108093450 - 108093450
MIQFTGRRLLAKMVGNSSWLLLQVLALVAGAHGASILGLFTSLSPSHLVIQMSMARILAE
RGHNVTVVTTLKPPSLHKNITHILVPLEENDLQAFSVLVGGLTKKENSNSHLTMLRSVGQ
MSEAFSKMGSVMKHQKVRDLYEHPDNSFDLVIVGYFMNSFQLALAHKLKVPQVVALSNPP
SLLGDVLGNPREVSYVPSMQLATEPGPMGFGKRVVNLLSSLGHRLFTFVLEQGNARTYRE
IYGDDPSLPSYGDLNKNISLVFFASHGISEGPIRPNVPAVIEVGGIQVKDRPDPLPRDIE
EFLRDTPHGAILLSLGSNLKKEHLQPDTVRKMFNVVSKLKQKVVWKWDDLENTPGRSENI
LFLKWLPQDDILAHPNISLFITHAGKGGVTEAQYHGKPMLALPVFGDQPTNADAMQKQGF
GLSQSILALEEASFLEGIQEVLGNPKYAQAVKSFSALYRDRPMSARETFVYWVEYVIRHR
GAPHLQSPVVHMTYIAANNIDVYALLLVAIAAVIFISKLVFCFTLKKLKSALKKSQSNNN
RKLSKKKR
>D. ficusphila - UGT37C subfamily - LOC108098181 - 108098181
MSANRCIILWVLAVVVASAQGANILGLFSSHSPSHLIIHMSTAKALAEAGHNVTVVSMLK
PKVTHKDIHVIVVPVTKEQELTLENQMTTMAGKKNSIISTMYRLLNGMDVMINAQADLLN
DPRFLRIFETKFDLMILGYFLNDFQLGVAAKLKVPVIVDWMTAPNPIIDLFTGNPSEISY
VPNIGTVATHPMGLLKRAENLGKHLFMTYISTLLESKVTGIYEKYYGEDKNYPTLNELRR
NISLVFVGSHLISEGPIRPLVPAIVEIGGIQVKDKPDPLPKDIEEFLNKSTQGAVFLSLG
SNIKSSTVKPEIVEIIFKVLSGLKQNVIWKWEDLENTPGNVSNILYKNWLPQDDILAHPN
TKLFITHAGKGGITESQYHGVPMVALPIFGDQPGNAAAMEQSGYGLALDLLTITEDSFRK
AITEVLDSEKYRQAVAKFSSLYRDRPLTAKQSVVYWTEYILRHRGAPHLQSPAVHMSFVE
LNNLDIYALLLTILVVFIFLTRLVLKLVWSKLMGKAKISDAKKRQ
>D. ficusphila - UGT37C subfamily - LOC108098175 - 108098175
MFSVRSVLLLLFAVVASTQGANILGLFSSHSPSHLIIHMSVAKALAEAGHNVTVVSMLKP
KVTHKDIHVIVVPMRDDQEEAMEKQMSEMAGEKNSIFSTMNRLLNGLDVMINAQAELLSD
PRFQRIYDTKFDLMILGYFINDFQLGVAAKLKVPVIVDWMPAPVPVIDQYTGNPSEISYV
PTLGSVVTHPMSLFMRVKNLGISLFFNYITTAFDIKLTRIYNEIFTEKDQPTLNELRRNI
SMAFVGCHLISEGPIRPLVPAIVEIGGIQVKDKPDPLPKDIDQFLNKSTQGAVFLSLGSN
IKSSTVKPEIVQIIFKVLSGLKENVIWKWEDLENTPGKAANILYKNWLPQDDILAHPNTK
LFITHAGKGSITESQYHGVPMVALPIFGDQPGNAALMEKSGYGLAIDLLSITEESLRETL
KEVLENKKYSQAIGKFSALYRDRPLTAKQSVVFWTEYVLRHHGAPHLQSPAVHMSFVELN
NLDIYALLLTILVVFIFLTRLVSKLVWRKLMGRAKISEAKKRQ
>D. ficusphila - UGT37C subfamily - LOC108098172 - 108098172
METQAELLSDPRFQRIYDTKFDLMILGYFVNDFQLGVAAKLKIPVIVNWMAAPIPVIDQF
TGNPSEISYVPTLGTVVTHPMSLLMRAKNLVSSLFFQYITYAFENKVTRIYNEIFTEKGQ
PTLNDLKRNISLVFVGCHLISEGPIRPLVPAIVEIGGIQVKDKPDPLPKDIDLFLNKSTQ
GAVFLSLGSNIKSSTVKPEIVQIIFKVLSELKENVIWKWEDLENTPGEAANILYKNWLPQ
DDILAHPNTKLFITHAGKGSITESQYHGVPMVALPIFGDQPGNAALMEKSGYGLASDLLS
ITEDSLRETLKEVLENKKYSQAIGKFSDLYRDRPLTSKQSAVYWTEYVLRHHGANHLQSP
VVHMNFIELNNLDIYALILTFLILFVLLSRLVAKLVWNKLWGKPKVSKSKKKK
>D. ficusphila - UGT37C subfamily - LOC108090289 - 108090289
MLALRSVFLWVVAAVSCCHGANILGLYSALSPSHLIIHMSTAKALAEAGHNVTVVTRLKP
KVMHDKIHLIVVPPTREHELAVKNAASDTAGSRNSRLSTKFDLLTRTRVLIDSQADLISD
PRFQRVYETKFDLMILGSYFNDFQLGVAAKMKIPVIVNWMMPSSALIDRFVGNPSEISYV
PNELTYATARMSFLKRAENALKQLILMYSVVAFDHKFNRIYNEIFPEKDLPTLEELRKNI
SMVFVGSHLISDGPIRPQVPAIVEIGGIQVKDQPDPLPEDIDQFLNNSTQGAILISFGSC
IKSSILKPEIIQAIFKVVSNLKQNVIWKWEDLGNLPGNATNILFKNWLPQDDILSHPNTK
LFITHAGKGGVTEAQYHGVPMVAFPIFGDQPINAASMAGLGHGLALDLLTTTEDSLRKAV
KEVLENRKYSQAVRKFSSLYRDRPLTPRQSVVFWTEYVLRHHGAPHLQSPAVHLSFIELN
NLDVYASFVAILVLFCLVIRQVWKFLYSKLLLGQVEMLKAKKKQ
>D. ficusphila - UGT37D subfamily - LOC108098285 - 108098285
MTQSRLIGCSLGGLLVALLALQSMPQGTEGSNILGVFTSHSPSHFIVHMSIMKALAEKGH
NITVVSSMSPKVTHKSIKHIVIPMSAEDEKILNEGMTGMVKEKPSIWTTMKSIFSSLSLL
IDKQVDVLEDKRFQELYLNKGNKFDVVFVGFFFNTYQVALGARFNCPVIASWPGPPMIMV
NEVLGNPELLSVPQSHISVAPGKAMDFKQRVQNFVGTLGFNALGLFLHHKYNKFYDRLWG
KDKSMPSFEEAQRNVSLAFCNGHGISEGPIRPNVPGIIEIGGIQVKGKPDPLPEDIKEFL
DKGKHGAILFSLGSNLKGEHIQPEVVETIFKGLSSVKQQVIWKWDDLKNIPGKSENILYK
KWLPQDDILAHPKIKLFITHAGKGGVAEAQYHGVPMLALPVFADQPGNADKLVESGYGLQ
LALTSLEVDEFKAAIKEIIENPKFAQKLKAFSKLYRDRPMTAQESVVYWTEYVIRHHGAA
HMQSPLVHMNFIASNNLDVYVIGALVLYIIFIINKIVWKFVWRKLFSKSNTPAQKKKVKK
Q
>D. ficusphila - UGT37E subfamily - LOC108098179 - 108098179
MIKYSVIACLLVILLGTETQISNGANILGIFGTHSPSHVIVHMAVMKTLADRGHNITVVT
QMKPKLAAHENITVIVAPPTPERQKFIKEYMAETSNDKTSIWKTFAKAVVQAGEQFEGQM
EFMVHPSFKELYEIPQTKFDLVFLGSMANDFQLGIAAKLNCPVIITWVGVPLPFMDSVVG
NVNDPSYVPSLNVVLDEGQNTMNFKQRFGNFFKHSFLSTIYYLLNWKMNQMYIRAFANES
STEFPTYYEMKRRISLLFYNYHSPSEGPIRPTVPASIEIGGIQVKEQPDPLPKELKEFLD
NADDGAIFFSLGTNVNTNTFRPDVVDILYKVLSKLPQRVVWKWEDPKNKPGNASNIYFNN
WLPQDDILAHPKTKLFITHAGKGGVAEAQYHGVPMLAIPIFGDQQGNAEIMTKSGFGRWL
DIVTLTAEELEESIHEVLENPSYRETIGKFSNLYRDRPLTARQSVVYWTEYVLRHRGAFH
LQSPLIHMDFVSRNNLDVHVVVLIVSLVLFYIFIVIFKILFRKIINVVHGHSYQSKAPRN
KLKDN
>D. ficusphila - UGT49B subfamily - LOC108087809 - 108087809
MQFRNTFQILLLSLVALQQLDFGASSRILAAFFFPGKSHFMMTNAIIRELVKQGHEVTFI
TPFSLAKENLGANYKEIVIPQYDFWPEIKEMTQRNTVLEMTDLPNYTFLRMVNVMGVHST
DFAFEQPEVQAVINEKNKVGKYDLLLAEQFFNEGALILGHLYQIPIITVSTFGHANYLSQ
LFGIVTPWSYVPHAYMPFTDRMTLWERIENVAISAAEDLSREFSYYPGQDAVLKKHFSKI
LDRVPSVKELERNISAILLNTYMPLASARPMSYNMIPVGGLHIQKPKALPEDLKKFLDGA
THGAIYFSLGSQVRSADLPPEKLKIFLDVFGSLKQRVIWKFEDETLPNLPANVKVQKWLP
QADILAHPNVKVFIAHGGLFGTQEAVYNGVPVLGMPVYCDQHLNINQGKQAGYALGLDYR
TVTEDELRESLLQLIENPKFRNNMKKASKVFRDRPLNAMDTAMYWINYVIEHRGAPHLVS
AGVELPWYQFYLLDIAGLALAVIILPILVLLSICRRSSKPKSSPKKKTKRN
>D. ficusphila - UGT49B subfamily - LOC108098476 - 108098476
MLFPIRLLLLGLFGFGNRARILAPFFLPVRSHFMMTNAIIRELVSRGHEVTFITPLSLAK
ENLGPNYREILLPHYDTWSDISVMMNTKSALDMVDLSKLTQMRLGQHIGIKSTDLALGYS
KVQELIHANDKKDKYDLLLVEQFFNEGALMLGHLYQIPVITIATFAYANYFSQIFGFINP
LSYVPNVFLPITERMTLWERLENVVITTAEDLLREVSYYPAQDAIIRKYFGELVPQVPTV
RQLERNISVILLNSYMPLTSQRPMTSNMISVGGLHILPPNPLPGHIKSFLDDAEFGAIYF
SLGSQVCSADMPPEKLNMFLEVFAGLKQRVLWKFESDKMPKLPENVKVEKWLPQADILAH
PKVRVFIAHGGLFGMQEAVHHAVPVLGMPFYFDQNVNIKSAENMGYAXDYRTISKDQLES
ALNELLSNPKYKANVDKASKVFRDRPLSAMNTSMYWIDYVIEHRGAPHLVAEGVHLPWYK
FYLLDVAAIIIGITLTPLLVLYVIFRKVKYLNRTNKSEKESKAE
>D. ficusphila - UGT49C subfamily - LOC108087875 - 108087875
MKLVLLFYLLVAGNLYFQPEIVEGSKILAVYAFPGKSHFMMHKALIRELVESGHQVTMVT
AFSLEKEKLGSNYTEILIEPVYDFWHDVKLNFGAQHLFELTRMTNYDFLKMLEIIGLKTT
EHALRQPKVRALIHAEQKEGVFDLLLAEQFYQESFLALAQLYKIPVVTTSTLGYVNHMSQ
MMGLITPWSFVPHGFMPFTDRMSFIERLKNSYANFYEDMNRLYNYFPKMDALTKEHFGTV
LDEVPKVRNMERQISVMLLNSHAPLTTARPTVDAMVSVGGMHIYPPKKLPADMQAFLDGA
TEGAIFFSLGSNVQSKDMPVEMLRLFLQVFGSLKQRVLWKFEDETIRQLPENVMVRKWLP
QADILAHRNVKVFITHGGLFGTQEGVHYAVPMLGIPIYCDQHLNMNKAVLGGYAISLHFQ
SITEEILRESLHQLLFNATYKENVQRISNIFRDRQQEPRKTAVYWIEYVIRHRGAPHMRS
AGLDLNWIQFYLLDVIAFVLVVAFIGIGVLALAIRLLMGSNRKQRKAKKH
>D. ficusphila - UGT50B subfamily - LOC108101523 - 108101523
MLSDAETKELSIRSFDLAILDGAFPECFLGLIYQFKIPFMYINTVGFYTGSISTAGNPVS
YAITPNFYSRFTDTMSLYERAVNTAMQIGQNMMHMYVMRRTHLVLREHLGAHIPHPYEIA
RNVSFILQNGHAVLSYPRAFYPNVAEVACIHCKSAKQLPRNLEDFIGGSGVSGFIYVSMG
SSVKAANMPEALRNMLVKTFARLPYHVLWKYEGSSADIKDLTSNVKLSRWLPQQDILGHP
KLRAFVTHGGLLSMYETVFHGVPVVTMPVFCDHDVNSAKAEIDGYAVKLDLQTLSTNQLY
KAIMKVIHDPRFRSAARYRQKLFLDQRSSPLETAIYWTEYVLRHKGAYHLQSPSRNMTWW
QYYILDVIAVYLILVCGLVLVLKRFEFRSEKLRSLHLLTPASHSLAKTKSKKL
>D. ficusphila - UGT301D subfamily - LOC108096094 - 108096094
MELQLQWKCWMFIFLMGLPDFGSGYRILFMGPFPAPSHWLWLEHFQKDLLKQGHHVTSVN
NHPTKQPHENLTEIIINPSFDIPKHFPKENIFTMQFVSDFNNLELWWTIGLMTTEHAFKD
PKVKKLIEDKNDHYDLVILEQFFHEAFLMFGKRFNCPVVTIGTMGYADNIDHAMGILTPW
SLIPHLLLSHTDRMTFSQRAYNAYLSLYDAVMRRWVYLPKMQALAEKYFKGSIEGPLPNV
LDLERNISLVLINAHRSIDLPRPSMPGLIDVGGAHIQKPKKLPADLQDFLDKATHGVVYF
SMGSYVKSTDLPAEKTALILKAFGQLKQQVIWKFENDSIGDLPSNVMIKKWMPQNDILAH
PNVKLFITHGGIFGTQEGIYWGVPMLCIPLYGDQHRNTIKSVREGYARSLVFSKLTTDDL
VRNIETLINDPLYKRSALEVSQRFRDNPIHPLDEATFWIEYIIRHRGARHLKSQGAFIPL
HQYLLLDVLGCLVLGAFLAIWLPWRMIRRAHKWWLKGEESYKLNEAKKRL
>D. ficusphila - UGT302C subfamily - LOC108087351 - 108087351
MKLTPRQTSFLALLLFCLLSCVSAYNYLVVSHTAARSHYHVGSALAKGLASAGHQVTIVS
PFESKKPIKNVKDVTAKGVLSIMQGRMANLLESSKRPITKQIVEFHEMGIEITDILLSDP
VVVELMKSNQTFDGVIVEVFLNEAHFGLAEHFKAPLIGLGTFGAISWNTDLVGSPSPPSY
VPSALLKFSDHMSFAERVGNLAFLTFEYFFLNYFYLPRQEVLYRKYFPNNKQDFYEMRKN
TALVLLNQHVSLSFPRPYSPNMIEVGGMHINRVRKPLPKDIQEFIEGAKHGVIYFSMGSN
LKSKTLPLDKRHALIDTFAQLKQRVLWKFEDTELPGKPANVFISDWFPQDDILAHDNVIA
FITHGGLLSTTESIYHRKPFVGIPIFGDQFLNMARAEQNGYGVTVLYDELTAPKLLAAIQ
RLINDPEATKKVRDMSDRYRDQPQTPLERAVFWVEHVSRHKGAKYLRSASQDLNFIQYHN
LDAMLVLYGSILFVLFCVFLLIRWVWRLLQELFIKKSSPKPKPKAKQN
>D. ficusphila - UGT302E subfamily - LOC108087056 - 108087056
MRSLLVFWLFLLTAFIGQTWGHSYLIVSHTASKSHHTVCFALAKGLIDAGHEVTLISPFP
QNKAINNFTDVDTPNIFTVMAVHKSRILENAKKSVVARYPILSNMGLDLTEGLFKDPAVQ
ELLAQNRTFDGVICETFMNDAHYGFAEHFGAPLITLSTLGATGWTSDLVGSPSPPSXVPH
NLLQFGDRMNFWERAQNMGFQIYEFVYQNLINLPRHEVLYKKYFPNNKLDFYEMRKSTSL
VLLNTHVSLSNPRPYSPNMIEVGGMHVNRKESSPLPKDIREFIEGAEHGVIYFSLGSNLN
SKDLPKEKRKAIVETLRGLKFRVLWKYEEENFPDKPANVFVSKWFPQDDILAHEKVIAFI
THGGLLSTMESIYHGKPVVGIPFFGDQFMNMARAEQLGYGITVKYATLTAPLFRSAIDRI
TTDPRYLEKVRVMSNQFRDQKETPLERAVYWVEHVTRQKGAKYLRSACQDLNFIQYHNLD
VLAAFFASLGLILLLILLAVWFVVVKVKGSTKPKSSKKKTN
>D. ficusphila - UGT302K subfamily - LOC108087389 - 108087389
MRLLALILGLLFSLEYCSGYKFLMILNSAGRSHFNIGHALAKGLVNSGHEITVVSVYPLK
KPIPGYHDINVPNVINAMKGDMAGLWESIQQPVTHKLITHYQMGFRITRGLFEDPNFQDL
LKSNRIFDAVICETFYNDAHYGLAEHFNAPLIGLSTGGGLTFITDMVGSPAPASFVPHIM
LPFNDHMTLYERFLNVAFLAYERFLLDYYYLPGQEKLYKEFFPANKRCFYEMRRNASLVL
INQHVSLSFPRPYSPNMIEVGGMHIDGKLSKLPEKIEKFINESEFGAIYFSMGSNLKSKD
LPPSKVQEILKAFHGLKQRVLWKFELDDLPNKPDNVYISDWFPQTDILAHPKVLAFVTHG
GMLSTTESIYHGKPVIGLPIFSDQFFNMAHAEQTGYGIMLDFKSLNAKDFKKAIERITSE
SSYTKVVQSMSSRYRDQQTTPLEKAIYWVEHVTRHQGAAYLQSAAQRLNWWQYHNVDVLL
IIFLIVFLFLVVLPLVIFKLTKRLFSAQRKLQGEKIKRN
>D. ficusphila - UGT303A subfamily - LOC108087088 - 108087088
MSRGTGIAALLLPALIFGLLCPKLVDTENILAIFSYTFDSSYLLVVPYLRSLVERGHQLT
VISSVTEMPHIEGVHHIRVAKLDILKQELIDYDYEDFGLSKWTEAQFVSEYFFNCSKFVL
EDPGVQELLHNSSAQFSLIILEASHTDALYGFSQHFNAPLVGIAVYGSAWNIDFLVGNSA
PSVYEPMSALGYSPGHSLMEKWYNLIFITEERLVERFIYLPKQVDLYKQYFPGVSASIHD
LRRRFALILINQHFSMGRVRSNVPNIVEVAGMHLDEPPVPLDDELKRILDEAKHGVIYFS
MGLQVLDKWLPPGMLETMLEAFGQLEQQVLWKSHNPAMAKNFRNVFARKWLPQREILNHP
NTKIFITHVGLLSIIESIHYAVPQLCLPLFYDQFQNTKRMEELGVARSLDIMKLTRDKIV
EVVKEMLSNSSYKLNAMDLSNRFHDQPMSPIDTAIWWTEYILRHKGADHMRIAEQEMSLM
QYYNIDVVSVLFGRIGLSAVIVIFLGWKLVSLVTRNLEYRLSVPMVR
>D. ficusphila - UGT303A subfamily - LOC108087057 - 108087057
MSRGTSIRALLLPALIYGLLCPKLAGSENILAIFSYTYDSPYLLIVPYLRRLLERGHQLT
VISSVTEMPHIEGVYHIRVTKLDMLKQEHVDFDYEDFALSKWNEAQLVSEYFFKCSKFVL
EDPGVQELLHNSSAQFSAIILQATHTDALLGFSQHFNAPLLGIAAYGSAWNIDFLVGNSA
PSVYEPIFALGYSPGHSLMEKWHNLIFITEERLMERFIYLPSQVDLYKQYFPGVSASIHD
LRRRFALILINQHFSMGRVRSNVPNIVEVAGMHLDEPPVPLDDELKKILDEAKHGVIYFS
MGLQVLDKWLPPGMLETMLEAFGQLEQQVLWKSNNPAMAKNFKNVFARKWLPQREILNHP
NTKIFITHVGLLSIIESIHYAVPQLCLPLFYDQFQNTKRMEQLGVARSLDIMKLTRDEIV
EVVKEMLSNSSYKLNAINLNKRFHDQPMSPIDTAIWWTEYVLRHKGADHMRIAEQEMSLI
QYYNIDMVSVLFGRIGLSAVIVIFLGWKLVSLATRNVEYRLSVHMVRIT
>D. ficusphila - UGT303B subfamily - LOC108091588 - 108091588
MRFSYARPVLGVCLLLLVNFNFEQVETANILGIFPYQYTSPFLVVKPFVQSLVQRGHNVT
LITPKSMPEVNGVRYLRVTNLNKRIQKLLESDELFDFIINKWRESILATKMYFHMCQDIL
SDDAVQRMLKDRNEHFDLIMMEATNLDALCGLVEYYNATLVGLSFLNFNWYTEERAGNHA
PSIYQPISHIGYSRDYSLLSRIFNWIHITEEMLMESLIILPSQLQLFKKFFGYSEQKFYE
LRNKYSVILVNDHFSMGNVRANVPNIIEVGGLHLSEPPEPSDESLQRFMDEAEHGVIYFS
MGLDILVQFLPDNMQQPMMQAFSQLKQRVVWKNELFNMPNKSENVYAIEKAPQRHILEHP
NIRLFITNGGSLSVMEAVYSGVPMLGLPVFFDQFGNLRFAELAGMAEVLDINTLNADILT
NTIRELIKNPKYTLRAKEMSNTFRDRPMSPLDAAVWWTEYALRNRNPAHMRLNKEEISLM
RYYRLDWMLPFGLRFIIVFGSVLYLIWKVIQKKREWKKTKELKMLQPTSQ
>D. ficusphila - UGT303B subfamily - LOC108091599 - 108091599
MRLGSAWLALSLLLHLELGQAANILTVFPYRLPSPFQMVRPLVRALVDRGHKVTMVSPAG
LPADIQGVRHIRVPMLNKNMQDFLDNENLLEFFGSKWQEGIMTAKALYDVSYAILSADGV
KKIMQDKSERFDMIMMEASHLDALYGLAEFYNATLVGVACMNANWNVDYLAGNSAPSVFE
PISPMGYALDDSLISRWHNWIYITEEKLLENLVYRPAQARVFKKFFGYSAEKMVQLRKRF
SVILVNSHFSMGGVRANVPNIIEVGGLHLSEPSEPCSAELKRFLDEAEHGVIYLSMGQDV
LVKYLPDNMQKPLLEAFARLKQRVVWRSELSLGANKSEKFFIIENAPQRQLLSHPNVRLF
ITHGGKLSVMEAIDSGVPMLGLPLFYDQFPSLHRAHLTGTTEVLDANALDADILTKTIKK
ILGNPRYAIKAKEMSKTFRDRPMSPLETAIWWTEYALRHPNTEHMRLNEEEIPIIRYYRL
DSIFTFGIRVGSVLGTIIFLGWRLYQIHRTRQRRLLEKQRMLMQIQLQINMYDYQTFSTL

>D. ficusphila - UGT303B subfamily - LOC108091592 - 108091592
MRFSYARPDLGLYLLLLVNLNFKLGETANILGLFPYQYTSPFLVVKPFVQALVERGHNVT
LITSKSMPDVKGIRHLRVSKLNERFQEMFKGDEKFDFLINKWRESIFGAKIYFHMCQEIL
SDDAVQRILKDRNEHFDLIMMEATNLDALCGLVEYYNATLVGLAFLNFNWYTEELAGNPA
PSIYEPISPIGYSRDHSMLSRIYNWIHITEEKLLENLIILPAQLQLFKKFFGYSEQKFYE
LRNKYSVILVNDHFSMGKVRANVPNIIEVGGLHLSEPPEPCDENLQRFMDEAEHGVIYFS
MGLDILVQFLPENMQQPLMQSFSQLKQRVVWKNELFNMPNKSENIYAIKKAPQRHILEHP
NIRLFITNGGSLSVMEAVSSGVPMLGLPVFFDQFGNLQWAQLAGMTEVLDVNTLNAEILT
TTIRELIENPKYSLRAKEMSNTFRDRPMSPLDTAVWWTEYALRNRNAALIRLNKEDISVM
WYYRLDCLLSFGLRFLIVFGSVLYLIWKVIQKKRERKKTKELKMLQLTSQ
>D. ficusphila - UGT304A subfamily - LOC108087091 - 108087091
MFSAGRWLLPLFWLISNATCWINGARILVIAPFETHSQCLLLMPYIEALAERGHQLTVIH
AFKHCKPVGNETYIRISDNNNVFAEFEEFMVYATTNKWEEMNSMARIMINAGLNVLNNAE
VRALMKSNTTFDAVVVEAGFTDVLFGLGELFNATLIGISTCGADWNLNTLVGHGVSVLVE
PLMPMSAIPVRNVWDRIYMWYYNTEEWLLLNLVFIPKLRLVHDHFFGHLKKSFVETRQGF
SLMLLNQHFSLFRARSSVPGMIEVGGFHIPKMDPTLPEDLQIFIDEAEHGVIYFALGVEL
QSRDLPQEFQKMLLKIFASLPQRVIWKFEGKHPANVSNNVYLSKMLPQQAILAHPNVKVF
ISHGGMLSIFEAVYYGKNIIGLPLFYDQFRNLEVLVEEEVAIELRINSMTEEVMRDSLDR
LLYQPKYREKARSISEKFRDQPMHPLDSAIYWTEYVIRYKGAKHMRVSQSQVKLAEYYSL
DKFLMVGVRLFLVVVFVFFALSNRMVFLNYLARFVKSFIPVIGIQRNVEVIR
>D. ficusphila - UGT305A subfamily - LOC108100701 - 108100701
MKTVSLLHVVILLLTFDLSKAAHILCLVSTAKHNNPGWSQPLFDALLANGHSLVVISTAP
NPEPKKQVDGLLYYHLSNDYDVMQKHFIRDNPREYQSMISLNQLLVWYEVLLGSCRSVLN
SDSMNSKLPELTAKLAVDFDLIITDVTQGMECLMDAYPSWRSKPILGLSAGKLTPDLVAL
LQAENTINPARIPHHISQMPKKMGFLNRLHNHVMYYAEPLIRIVIVKPVLNGLVSRENAF
PTLQLVLLNTHSTLDYVQNLPPGVIEVGGLHIKSKANPLPKYIQAFTDQFIDGIVYINMP
YIEFIAGKGIPAMIEMIQNNPNCGFIWNVEQLQDIPLEISNLLTLHVDQSLQQDILATPF
VKGFLNHGDSFSLQEAVHNGIPVIVLPLKLEEFNNAQRVKERNLGVVVEASNFNQRSLAA
ALKKILDDDLITSALYQAQLKFRNRPKSPLELAVWHAEQLIAEPRFFKDLAQTEALAQNF
IVANSLDVLMVPILIFVACVVNIGHLAYTLMTGGSKAEEKPVENVETNGEATKKRKKVKR
TPKIDTSVIEDLNQEILEGEKQLLSEEEKPLPDKKVD
>D. ficusphila - UGT307A subfamily - LOC108100121 - 108100121
MHRSPVSLSLLWLISTFFLLSSNSTLVNTHHILGLFVNVHRSQLLVHLAVCQALLQKGHQ
LTLVTTLPLGDYELQGNVTHIYIPWKQPAEENRHESSSDLLERLERRFKRLEHAGDLLGQ
PEWRNFMKSPPHTSYDLLLMGYHFNDHLLGVAAHFNCPVAIISTQQPTGFVNSLMGNPEE
RWYVPQPYDGHQRSGISAWIFGVWEKLMEVIARRVLARIYRLHFPEPTYPEFETMRKSVV
LALNNHHMISEGPIAPVVPNMVDIGGIVLEQILYSNFLDLTITNRSIIIFSLGSRFTWRK
SPQKLVQTFTKAFSHFHDYDIYWTYDGSNGSDISSDYPHLKVSKWWPQRELLASGRVRLF
ITHGGKGSISEALYYGVPMLGLPLIGDQRANLQRMQSKNFGLTLSTHNLTHSELSKTMHR
ILSHPSYVENISKASEIYRDRPLKSSDLATFWVEYIIRHKGAANLYNPARHLNFIEYYSI
DIYVMTYGCLILTITILRKINKLM
>D. ficusphila - UGT316A subfamily - LOC108088286 - 108088286
MQILQVLLATLLCSFVLGANILAVFPSVWKSHYLFGRRLLQELVGSPANYSVTLISPHAA
QENADEGIPRIRELRIEGLRENWLDMGMSFEAEEMRSQSVMERFTRLIYAGTTNVDILLS
DLQVRKLLTSGEKFDLLIVDLFLSDALLGLAFYYGIPTVAISPTGANSWLNNMFGNPQSS
SLDPSNFLPFTERMNTRQRILNSLMSTFERLTYNFFHLISQQSVYTNHFEMLVKELPLYK
DLTKNLSLALINSHPGLHYSRAYLPNMVEVGGLHLSPSNELQLPKHLLSFIESAPSGVIY
FSLGADVQTAQLPQEKLSIILDVFGHLTEFHFLLKWEREDFTVEQELPANVMIADWWPQQ
AILSHQQVKMFISSCGQLSVWESINGLKPILAIPILAEQEVMAKRLHHHGVSLTVGYDSI
AYDSLLHGVRQLTLNTSYVEKMNQLKERLISSDSSPAEKAVRKIQLILDSGGADFLKSHA
NTLNFWRAEGVDVLLIITLGISGILIIPFLAICIVLRKSYHSQAAQDQPACRSNLKVVGR
VHSYGDQGSCKSPKGSEPLRRTRSAQSLSARSSSSSMSSTTPTSLSTASTTPLDLTPPPA
IQLLGQVPPLQLYVNQQRIYSSVRRTSQEENAERRCS
>D. ficusphila - UGT317A subfamily - LOC108096756 - 108096756
MESEWNRLILLALLGLAVGRNSEAAKILVLFPHANEGHFAVMRTLVTELASRQHIVEVYT
GHGLGETLDNVTETVTAEYPFWSELQKHAAPKGNLADLGRLPTEKLRQSLAVVGAQALDK
FLAQEPIQKLLKMSYLEFDFDVILVDYFYTEALLALGALHQRPVIGIISTDFASYMDAVH
ETLVPAACSPIDFNSDFSQLGFSERLGNIRECIARRKQFTKNHYGSQEQLVAKYFKLQQS
IEELQANQLSLLLLNSHVPLMTPRVSIQQIVPAGGLHIRGPKELPWNVKRFLDEARPAVI
YVQLGNEQPCGQLAKDKLDALLTFFSARKESVIWTCHDVKTLEGLPKNVMIQHAVPQIDI
LAHPRVKVFLTNGDLLNLQEGIVRNVPILGLPLFQHEKRNVELAVRLGVGLQLEEGNVTS
SSLNWAVDRLIGESHYHLTIRDVSLEFRDRPLGALASALFWVNYVARHKGGAAVKTRGIG
ISSCQLHLFDLFVFYAGVASLVVTLLAALSYGGYYVWNKKNNSKSTKVN
>D. grimshawi - UGT35A subfamily - LOC6564335 - 6564335
MELFRSVLFITLLYQLLAALGVGVQAAQILAVFPFPGKSQYIFAEQYLKELARRGHNVTV
INTFGSSQIDPNFKVIGATKIHELMAAFGSADYDQQASQWTILTMTTQFLNMLTTSVLDD
AAVQQLLQSEQAFDLVLLETVQTEALFGLAQHFRALTMGISSYGTDRHIDDLMGNISPLS
YNPMLLSSRTDHMSYEQRLWNLWDACLSWLHKHWVHLPSQEKLYEQYFPQASKTLEQVLD
SFSLMLLGQHFTLSYPRPYLPSMIEVGGLHLQQERDPQPLPDDLATFVTGASHGVIYFSM
GSNIKSSDFPAPTRQVLLQVFGSLKQRILWKFELEQLDDLPENVLISKWFPQPDILAHPN
VKLFITHGGLLSTIESIYFGKPVLGLPVFYDQHLNVERAKQAGYGLVLNLWSMNATQLHD
HIMELLSNISYTQAAKIKSKLYRDQKDTPLERAIWWTEYVLRHKGAPHLRSASRDLNLLQ
LHSLDTWGLLGGIVSLLVLVILFVLLRVLRILRYILCRRWKTNNKLKTQ
>D. grimshawi - UGT35B subfamily - LOC6564336 - 6564336
MFSLRLSSALVLIFMLPHLLEGARILAIFPFAGPSQYINVLPYLKGLAARGHEITSVNAF
PQKEPVKNFRDIPVPEVIESYEELITELSNEMNLWKENNFCNAFFIGTTKSVLRNAQVQR
ELLQPGKDHYDLIIVEVLRTDALYGFAAHFNAPLIGFSTFGTDWNIDETVGNTSPLSFTP
LPTSGFTDHMTFGERVRNFLQTSIAWLNWKLVHLPLQVKLYEQYFPHIAKSKPLMEVSKN
FSLMLLNQHFSLSYPRPHVPNMIEVGGLHISHKPAPLPKSIEDFVVGAGSAGVIYFSLGS
NIKSNSLPLERRQMLLQVFASLPQRVIWKFEDDQLVNKPANVLIGKWFPQPDILAHPNVK
LFITHAGLLSTTESIHHGKPVLGLPFFYDQFQNVERAKRAGFGLSLDHSKMTALELKQTI
ERLIGEPQFTARAQQISARYHDKPMGPQETAIWWTEYVLRHKGAPHMRVAAQDLSFIAYH
SLDVIGLLLAVATLILAAISFVLFKLLRCLRGQSGTSTQKLKNH
>D. grimshawi - UGT35C subfamily - LOC6563449 - 6563449
MRLFTILLLTLMSLVGRAPKSEGAKILATFTFPGRSQYIFAESYLKALAARGHEVTVINA
FENKPVPNMRFITIPKIHEHYEEIIGLLSVNGYWKKQMVYSSMVSIVSKCFFQDEKVQQL
MKSDEKFDLLIAEVLLTESVFGLAQHFNASLMGFSTYGNDYYIDELLGNISPLSYSPLIT
SPRCNPMSFYDRLENHFEFWIEKAVYWLIHHPKMELEYAKYFPQATKTLNEVLDSWSLIL
LGQHFSLSHARPYMPNMIEVGGLHISHKPKPLPADINQFIESSPDGVIYFSLGTNIKSKD
LPVETKDTLLKVFSGLKQRVLWKFEDDQLPNKPDNVLISKWFPQPDILAHPKVKLFITHG
GLLSTIESIYFGKPVLGLPVFFDQFMNVKHAARKGFGLSLDLLNLKQSELEQTINTLLTT
PSYRQAASTLSSLYHDQPESTMDRAIWWTEYVLRHKDASHLRAPSRDMNYVQLHSLDTLA
VLLAVPFTLLLMLITLTCWLLRLLVGAKRMRGDKQKIH
>D. grimshawi - UGT36A subfamily - LOC6566752 - 6566752
MTTRKAEESKRLALIVLYCAVLSGASGGASGGASGGASGGASGAAGVEAGNVLAVFPHFG
YSHFKVALPILNELSRRGHHLTVISYVQNPEAPQLANYEQLLLSSATEDQSSTTINVVPL
SEHTPTRSLKVLLQEYYDLYGNGQISCELLYASGHVETVLERHKQKPYDLLLTEYFSTDC
QLSLAKLLELPIIGLSTCALMPYYYDRIDLPDTPAYVLSEFVGFKQPLSWSERLLNFAQA
KLLKLIYRLHTNRADNALIKRHLNLDIDVDAVARNQTAFILGNQHYSHMGSRPRTQQFLE
VGGVHITHESQKQLTPKIVQFLQQSKHGIIFISWGSMVRASSIDDDKLTAIIHVLQQLPF
NVIWKWEAEEQPKPQLDASKFLFVKWAPQLALLCQPQVRLFWAHAGLLGLTEALHCGKPL
LMTPIYGDQFLNAFAAQDRGVGIKLDYQQINVDTLQQSLQELSKPSYAERALKLSQVFNQ
RERSPLETAIWSVEHVLQHGQLAVELIRSPGIELNWFVYHSLDSLAVILAALLLLLVSCR
ALAMPKSQAPPKPQRKSRKARRSNT
>D. grimshawi - UGT36D subfamily - LOC6561445a - 6561445a
MLLLRSLLLLPALLLALLQVRVEAGRPLKVLGLFPHPGVSHFHFFQPLMQALAEAGHDVH
VVSHFPLKNPTVRYKDYPLTGMDKLTNSVDLKMFDNRAFYTLYFEFFMLYEWGKQACNLT
LRSDALHEVLRRRAGYYDVIIVEQFNSDCMMGVAHQLQAPVIALSSSAMMPWYFENMGVP
IIPSYIPCLFLGQSQDMNFVGRFANWITFHSFNLMYKMFSIPAADALVQYKFGHETPSVG
KLAKNTSVFFVNQHYALSGPKPLPPNVIELGGLHIQKAKPLSDELQRLLDNAEHGVIVIS
WGSMIRANSLSADKRDGIVRAATRLRQQVIWKWENETLPNKPPNMHVMEWLPQRDILCHP
NVKVFMTHAGLMGSTEAAYCGVPVVATPMYGDQFLNAAALVQRRMGVLLHYEDINENTVM
RAIRRALDPKHMQAAKLVSHSFNHRPLESMRKALWWVEHVAHTNGNPLLKPSSVEMSRFV
YYSLDCYLALGLILGIVIGSWIILIRSCCGKRPDRKTKKD
>D. grimshawi - UGT36E subfamily - LOC6561445b - 6561445b
MSENCITKLILLISLFSVSSGQLKILGLFPHPAPSHFQFFHPLMRQLAQSGHSVDVVSPF
PDKQSPSGYKDYVLPSVSLGNQLGLDMFEENSLTFLQPYIEFFILSEYGKVACQSTLNSD
ALAQVLQHPAGYYDIIILEQFNTDCMMGVAHQLQAPVVAMSSCALMPWHYERMGAPIIPS
YISALFLGHSQDMNFAGRLNNWITTHTLNWLYNWFSVPAADDLLRQRFGAGLPSTGELVK
RTSLMLLNQHFSLSGSKPLPPNVIEVGGIHMKKEQALSDDLQQLLDNASEHGVILISWGS
LLKAISLSSTKRAALLRAVARLPQQIIWKWENETLKNQPANVHIMKWLPQRDILSHPNVR
VFFTHGGLMGLTEAVSSGVPIVGMPVLGDQFLNVAALVQRQMAVQLDFQSLSEQSIFEAL
SQALDPSYKQNAAKIAAAYNERPQLPLETALWWVEHVAETRGAPLLQSSAVHLNRFVYYS
LDVYMVVGITLLVITASVIGVWRLCCKNKRQQQKHKRL
>D. grimshawi - UGT36F subfamily - LOC6561446 - 6561446
MRHYWLVLLLLGLALSTDLRETEAAEILGLFGHPGKSHFDFFRPIFVALAERGHNISMYS
YFPLKQPVANYTDYVFEGMPLLTDIVDLRNFERESLLLGQPFKVPTFFMLHDWGLRSCKV
ALNSPHVAQLLSSPRRYDVIILEHFSNDCLAAVAHLLDAPVIALSSCAIMPWHYKRMGTP
FINPITPMNFLPYTDEMSFVARMNNFLHFHTVNLLYSFITQPATDELIAERFGYGLPPIN
DIVKNTSLMLINQHHSLTGSRPYAANVVEVGGLQVGPSKPLPQHLEKIFDSSNLGIIYIS
WGSMVDSRTLPKVKLQALFDTIAQLPGYTFVMRCTNQTLSEENKPNNLYTFDWLPQRDLL
CHPRVKAFISHGGLLGTTESVYCGVPMLVTPFYGDQFLNAGAIVQRRFGVIVNFGDFDEP
HLMQALRHILNESFATEMKHATIAFRERPQEPLDLAIWWIEHVIATRGATLSQSVARHIN
WFIYNSIDVYVCCVLIALLGLSSVWQLCKLIKWVSGKCYKPTTQSKPKQQ
>D. grimshawi - UGT37B subfamily - LOC6561778 - 6561778
MEGSANRILLLAIVGAVFISGTQSANILGLFLSLSPSHLIVEMSMAKVLAENGHNVTVVT
MLKPPVTHKDFNIVQVPLSEEELLVMSTTIGQMVASENSNLILSVFRSMGQMKFLFNKMK
EAMMDQRVKDLYENKDNKFDLAMIGFFLNNYQIGIAHKLKVPVVLAAPMPPNQLFSNLLG
NPKLISHVPADPKGQRMTFTERLKNYFTSCAFALLTLIIDSNSANSYKELYGDDPNMPDH
ADLNKIISLAFFNSHSISEGPIRANVPAIIEVGGIQIKDTPDPLPKEIGSFISNATDGAI
LLSLGSNVKGTHLKPDTVQKMFNVLSKLKQRVIWKWEDLDKTPGKSDNILYSKWLPQDDI
LAHPNIKLFINHAGRGGITESTFHGKPMLSLPVFGDQPGNAEKMANDGFGLSLSLSTLEE
QNFHESIVEILSNPQYTQKVKSFASLYRDRPMTARKSVVYWTEYVLRYNGASHLQSPLVH
MNFVAANNLDVYILLLSILLVCAYVSKVILIFIYKKLTGKAQKAKKTKTS
>D. grimshawi - UGT37C subfamily - LOC6561788 - 6561788
MVGIRLSIAALCLLLVAPPAWGANILGLFTSHSQSHLILHMSMIKTLAESGHNVTVVSMV
QPTVMHKDIHLIVIPMPEEQEKALDNQMKEMAGQKNSVFNTMTRLLSGMGIMIESQLDLL
SHPRFQRIYETKFDLMFIGYFINDFQLGVAAKLKVPVIFAWMQAPMTVIDDLIGNPKEIS
YVPIMGTALGPGERMGFFKRAQNFGMDLMIRSLFLVFKARSTSYYERQFGNEPKDFPTLE
EMQRNISLVFTHSHLVSEGFIRPLVPGCVEIGGIQIKEQPDSLPEDIAQFLEGAKHGGIL
LSLGSNIKSTAVKPELVQSMFKVLSGLKQRVIWKWEDLDNTPGKSANILYKKWLPQDDIL
AHPNIKLFITHAGKGGITEARYHAVPMVALPIFGDQPTNAATMQKSGYGLTLDLLQLNEE
NFKAHIEEVLGNEKYALAISRFSQLYRDRPVTAKQSVVYWTEYVLRHKGAPHLQSPAVHM
TTVAYNNLDVYAALSAVLITALFLTWLVVKWICRKLCGKSKKEKKVKKH
>D. grimshawi - UGT37D subfamily - LOC6561790 - 6561790
MSQQTGSLISCTFVCLLLAFFAGQSLPVEGANILGVFTSHSPSHLIIHMSAMKALAEAGH
NVTVVCTSVPKVTHKSIKQIVIPLTEEEEKQLNAGMTGMAKEKPSIINTFKNLLGSLSMY
IDKQVDVLEDKRFTDLYKNKDNKFDAVVFGFFFNYYQVGLGSLFNCPLILSWTSAPMSIV
DESVGNPELIALVPSMNVAVKPGQAMNFKQRLANYFGTTLFRFIGFYLETKNVVFYDRLW
GKIPDMISYDEAKKNVSLALCNSHAISEGPVRPNVPAVIEIGGIQIKEKPDPLPQDMQEF
LDNAKNGAILLSLGSNLKSENVKPESVEKIFETLSKLKQRVIWKWDDLKHTPGKSANILY
KSWLPQDDILAHPNIKLFITHAGKGGVAESLYHAKPMLALPVFADQPNNADKLVQSGYGI
RVDLLTLEADEFKASIKELLQNPIYTKNVQAFSKLYRDRPMSARESVVYWVNYVLRHHGA
AHMQSPLVHMNFIAASNLDVYAFLAFVLFIASLISFVVLRFCYRKCCGGKGKPQKSSQKS
KVKKH
>D. grimshawi - UGT37E subfamily - LOC6561789 - 6561789
MVGQSVIFRLLMILAPLLLLESPPADCANILGLFSTISPSHLIVHMSVMRTLADRGHNVT
IVSALKPKLVPHENITVIMAPFSEELNARIALHLENSSKEKSNIFYSIMKTMNTLLDSQL
EFLKHPNVAAIYEKPQVKYDLLVLGYVMNDFQLGVAAKWDIPIVVSWIMGPFGFIDDQVG
NIYDPSYVPSLPMSNNKDARVLDFGLRLRNFGIWICMKAITSAIDTQMNKYYKLAFGQED
SDFPTYHEMRRRISLLFYNYHSLSEGPVRPTVPQSIEIGGIQIKDQPDPLPNELAEFLGN
ATNGAIFFSLGTNVKATFFQPHIMEAIFNVLARQPLSVIWKWDDLEHKPGQAANIYFNSW
LPQDDLLAHPNIKLFITHAGKGGVAEAQYHGVPMLALPIFGDQPANAEVMVASGFGISLD
MLTLTEERLEQGINEVLSNSTYVKNVRKFSVLYRDRPLTPRQSVIYWTEYVLRHKGAYHM
QSPSLHMHFVARNNLDVCAFVLFIIASSLVVFVFLLRLVYKRFTRSRDKVKKC
>D. grimshawi - UGT49B subfamily - LOC6559521 - 6559521
MQPKNVLKFLLLGLVALQHFEIGAGSRILAAFFFPGKSHFMMTNAIIRELVQRGHEVTFI
TPFTLANENLGSNYTEVLLPQFNIWRSILEMWKVKSVLDMRDIDTLTFIKMVMVMGSETT
NFAFEQKEVLNLINAKNKVGKFDLLLAEQFFNEGALLLGHLYQIPIITIFTFGFANYLSP
LVGIVTPWSYVSHGWKPYSDRMSLSERIDNVYCSVMEDIIRQFWYYPEQNEILQRHFSKQ
FKDLPTIKQLESNISVILLNAHMPLEPPRPLSFNMIPVGGLHIKPAQPLPTEMQKFLDEA
EHGAVYFSLGSQVKSSEFPPEKLKIFLDVFRSLKQRILWKFEDDKLPNKPANVMVQKWMP
QSDILAHPNVKVFISHGGLFGTQEAVYHGVPVLGMPVYADQYLNINKGKVAGYALGVDYR
TVTEEELRYSLTELLENPKYRDTMRRASRIFRDRPLSAMDTAMFWIDYVIEHRGAPHIVS
EGINLPWYKFYLLDIIGIALAIILMPILGLLLICRRFQNAKKSKTKGKRN
>D. grimshawi - UGT49B subfamily - LOC6559522 - 6559522
MQPKSALKCLLLGLVALQHFEIGAGSRILAAFFFPGRSHFMMTNAIIRELVQRGHEVTFI
TPFTLANENLGSNYTEVLIPQYNFWPTVLETTKINTVVELTNVPTLKLLKLFYIMGLEST
NFAFEQQEVLKLIHAKDKDDKYDLLLVEQFFNEGALFLGHLYQIPVIDIFTFTFANYMSS
LVGVVTPWSYVAHGWKPYTDRMSLLERIDNVYCSLTEELMRQFWYYPAQDELLNRHFSKH
FDKLPTIKQLERNISVILLNTYMPLEAPRPLSFNMIPVGGLHIKPAQPLPTEMQKFLDEA
EHGAVYFSLGSQVKSSEFPPEKLKIFLDVFRSLKQRILWKFEDDKLPNKPANVMVQKWMP
QSDILAHPNVKVFISHGGLFGTQEAVYHGVPVLGMPVYADQYLNINKGKVAGYALGVDYR
TVTEEELRYSLTELLENPKYRDTMRRTSRIFRDRPLSAMDTAMFWIDYVIEHRGAPHMVS
EGINLPWYKFYLLDIIGIALVIIIMPILGLLLICRRFQNAKKSKTKSKRN
>D. grimshawi - UGT49B subfamily - LOC6567252 - 6567252
MQARCALKFLLISLVALQEFQLGTGARILAAFFFPGKSHFMMTNSIIRQLVKNGHEVTFI
TPFSLESENLGSNYKEILLESYDFWTEMKEMSNREIILDMADVTTLTFIRMLHVIGIHST
DFAFGQPAVKALINAKDKLGKYDLLLAEQFYNDGALILGHLYQVPVITVSTFGNTNYFTE
LAGIIAPWSYNPHSFLTYTNRMTFAERLFNFFICGTESLMRNFLFYPGHDAVLRKHFSNV
LDVVPTVKQLHRNISAILMNNYMPLESPRPISVNMISVGGLHILPPKPLPQQLQTFLDGA
THGAIYFSLGSQVRSADLPPEKLKVFLDAFGGLKQRVLWKFENDSFPNLPANVMIQKWMP
QGDILAHPNVQVFIAHGGLFGMQEALQYGVPVLGMPVYCDQHYNINMGKAAGYALGLDYR
TISAEELRSSLLALLENPKYRDTMKSASRIFRERPLSPMDTAMFWIDYIIEHRGAPHMVD
AGVSLAWYQFYSLDVIAFILGSMLIPILLLCFCVKKSAKKSGTKSKKHKKQ
>D. grimshawi - UGT49B subfamily - LOC6559523b - 6559523b
QPKNVLKFLLLGFVALQHFEIGAGSRILAAFFFPGKSHFMMTNAIIRELVQRGHEVTFIT
PFTLANENLGSNYTEVLLPQFNIWRTILEMSKGKSVLDMTDMDTLTFIKMAMVMGSETTN
FAFEQKEVLNLINAKDKVGKFDLLLAEQFFNEGALLLGHLYQIPIITMSTFGFANYLSPL
VGIVTPWSYVSHGWKPYSDRMSLSERIDNVYSSLMEDIIRQFWYYPAQNEILQRHFSKQF
KDLPTIKQLESNISVILLNAHMPLEPPRPLSFNMIPVGGLHIKPAQPLPTEMQKFLDEAE
HGAIYFSLGSQVKSADLPPEKLKIFLDVFRSLKQRILWKFEDDKLPNKPANVMVQKWMPQ
SDILAHPNVKVFISHGGLFGTQEAVYHGVPVLGMPVYADQYLNINKGKVAGYALGVDYRT
VTEEELRYSLTELLENPKYRDTMRRASRIFRDRPLSAMDTAMFWIDYVIEHRGAPHMVSE
GINLPWYKFYLLDIIGIALAIVLLPILGLFLICRSFKSNKKQKPKSKRH
>D. grimshawi - UGT49C subfamily - LOC6559523a - 6559523a
MHLQALRLALLCSVLGALTQVRPVDGAKILAVYAFPGKSHYMMHTALIRELIESGHQVTM
IAAFSLESQQLGSNYTELLIEPVYDFWHDVKLNFGVQHLFDLTRMKNYDFLKMLEIIGLK
TTEHALLQPKVQSLIHATETEGVFDLLLAEQFYQEAFLALAYKYNIPIVTTSTLGYENHM
SQMMGLITPWSFVPHGFMPFTDRMSFLERLRNTYVSLYEDLDRLYNYFPKMDNLAKQHFG
NVLADVPKVRQMEKQISVMLLNSHARAL
>D. grimshawi - UGT49C subfamily - LOC6571655 - 6571655
VTMIAAFSLESQQLGSNYTELLIEPVYDFWHDVKLNFGVQHLFDLTRMKNYDFLKMLEII
GLKTTEHALLQPKVQSLIHATETEGVFDLLLAEQFYQEAFLALAYKYNIPIVTTSTLGYE
NHMSQMMGLITPWSFVPHGFMPFTDRMSFLERLRNTYVSLYEDLDRLYNYFPKMDNLAKQ
HFGNVLADVPKVRQMEKQISVMLLNSHAPLTTARPTVDAMVPVAGMHIYPPKQLPADMQS
FLDAATDGAIFFSLGSNVQSKEMPADMLRLFLRVFGSLKQRVLWKFEDDSIGQLPENVMI
RKWLPQVDILAHPNVKVFITHGGLFGTQEGVHYAVPMLGIPFYCDQHLNMNKAVLGGYAI
SLHFQSITDDLLRNSLLQLIHNSSYQEQVQRVSRIFRDRPIQPRKSAVYWIEYVIKHKGA
PHMRSAGLDLEWYQFYLLDVIAFVTVIALACVLLPLLAIRLLRKSDKQHMKIKGN
>D. grimshawi - UGT50B subfamily - LOC6556546 - 6556546
MYRICSLLFVLFTGQALGADILMATMGGTKSHKIPFWELAKGLINRGHNITFLSGFPADF
HIDGLHEVSPASLVEYISNYTNWDLLGARMNGEMPIKPWDGLRFAFESCEAMLSDPDTMD
LANRTFELAILDGAFPECLLGLIYQHRTPFMYVNTVGFYMASLSRAGNPASYAVTPNFYS
RLTDTMSLYERALNTGMQIGQNILHNYVMRRTHRILRDHLGSHIPHPYDMSRNVSFILQN
GHAVVSYPRPFLPNVAEVACIHCKPARPLPKDLDDFISASGASGFIYVSMGSSVKAANMP
ESLRRMLVKTFARLPYNVLWKYEGNEADMQDLTPNVKLSRWLPQQDILGHSQLRAFVTHG
GLLSMFETVYHGVPVVTMPVFCDHDVNSAKAEVDGYAIKLDLETLSTNQLYKAIMKVIHD
PRYRSAARYRQNLLLDQRSTALETSIYWTEYVLRHNGAYHLQSPARDLSWWQYYLLDVVA
LYLVALCALVLILKRLDIRSDKTRSQHFPNILPATKKKSKKL
>D. grimshawi - UGT301D subfamily - LOC6562342 - 6562342
MQMQLQSRSLLWLFLLVINGLGGNAYRILFMGPFPAPSHWMWLEHFQRDLLKRGHEVTSI
NNHPTKTPHENLTEIILNPTFDIPKHFPKKNIFSMRFASDFQNLQMWWLIGQMTTEHALQ
DVQVQRLIASQDEHYDLVILEQFFHEAFLMFGQKFKCPVVTIGTMGYADNMDHAMGILTP
WSVIPHLLLPHTDQMTFTQRVYNTYLSVYDAAMRRWWYLPRMQQIAEKYFGAAIKGALPH
VHDLERNISLMLINSHRSVDLPRPSMPGLINVGGAHIQPAKELPHDMQNFLDNATHGVVY
FSLGSYMKSTDMPPEKTAQILQAFGKLKQKVLWKYENASIGQLPANVMISKWMPQNDILA
HANMKVFITHGGIFGTQEGIYWGVPMLCIPLYGDQHRNTIKSVREGYARSLVFSKLTVDD
LVRNIEALIYEPQYKRSALEVSQRFRDNPMHPLDEASFWIEYIIRHKGARHLKSQGAFLP
LYQYLLLDILGCVLLALFLTVWLPWRMLRRVHRWWSMAAAKAQAQEVKKQL
>D. grimshawi - UGT302C subfamily - LOC6563453 - 6563453
MSQSSSKTGFIGLTLLCLLSCVASYNYMVVLPCAARSHYNVGSALAKGLAAAGHQVTLVS
PFALKKPIKNINDLPVPSILKAMSGDIGNLLKTSEAPIIQQILGFYDMGIRLTGVLLSDS
SVIELMQSNQTFDAVICEVFLNEAQFGLAEHFKAPLIGMGTFGAISWNTDLVGTPSPPSY
VPHTLLKFSDHMSLVQRVINLAFLSYEYLFMKLYYLPQQEQLYTKYFPNNKQNFYDMRKN
TALMLLNQHVSLSFPRPYSPNMIEVGGMHINRKRQPLPQDIEEFIKGAQHGVIYFSMGSN
LKSKDLPQQKRLELIKTFSKLKQRVLWKFEEPNLPGKPENVFISDWFPQDDILAHENVIL
FITHGGLLSTTESIYHGKPFVGIPMFGDQFLNMERAEQNGYGRSLVYEQLSAERLLAAIQ
QLIEDPKANDLVKAMSARYKDQPQLPLERAVYWVEHVTRHGGARYLRSASQDLNFVQYHN
LDAILILYGGILFVLYCIALLIRCAWRALQNFFMGRKTSQGKMKQH
>D. grimshawi - UGT302C subfamily - LOC6563451 - 6563451
MSQSSSKVGFIGLTLLCLLSCVASYNYMVVLPCAARSHYNVGSALAKGLAAAGHQVTLVS
PFALKKPIKNINDLPVPSILKAMSGDIGNLLKTSEASIIQQILGLYDMGIRRTGVLLSDS
SVIELMQSNQTFDAVICEVFLNEAQFGLAEHFNAPLIGMGTFGAISWNTDLVGTPSPPSY
VPHPLLKFSDHMSLVQRVINLAFLSYEYLFMELYYLPQQEQLYTKYFPNNKQNFYDMRKN
TALMLLNQHVSLSFPRPYSPNMIEVGGMHINRKRQPLPQDIEEFIKGAQHGVIYFSMGSN
LKSKDLPQQKRLELIKTFSKLKQRVLWKFEEPNLPGKPENVFISDWFPQDDILAHENVIL
FITHGGLLSTTESIYHGKPFVGIPMFGDQFLNMERAEQNGYGRSLVYEQLSAERLLAAIQ
QLIEDPKANDLVKAMSARYKDQPQLPLERAVYWVEHVTRHGGARYLRSASQDLNFVQYHN
LDAILILYGGILFVLYCIAWLTDKFVDYLILDAILILFGGIKFVLYCIALLICCAWRALQ
NFFMGRKTSQDKMKQH
>D. grimshawi - UGT302E subfamily - LOC6563454 - 6563454
MNLLHLCLILLAYLCHVWGYSYLMISHSAAKSHFYVGQALAKGLVAAGHEVTVISTFPQN
NPLKNYVDVSTPNTFAAMAVHKNNILDIAKIPVFFRLPALHGMGLSLTQSLLEEHSVQSL
LSQNRTFDAVICEVFMNEAHFGFAEHFNAPLITFSTLGASPWTTDLVGSPSPPSYVPHFL
LQFGDHMNFFERAHNLLFILYQGAYEQYVYLPKQEQLYKKYFPNNKQNFYDMRKNTALVL
LNNHVSLGFPRPYAPNMIEVGGMHINRKCQQLPLDIEDFINGAQHGVIYFSLGSYIKSSS
LPLEMREALVETLRNLKQRVLWKFEEPNLPGKPDNVFISDWFPQDDILAHEKVILFITHG
GLLSTTESIYHGKPVLGIPFFGDQFMNMARAQQSGYGLTLRFTELTAETFKNSINKLLSD
PSYTQKVHDMSVRFRDQHETPLERAVYWVEHVTRQKGARYLRSASQDLNFIQYYNLDVLI
MIVGGLGFVIFTFIYLLMALIKVITKKIGGKPKKAKRN
>D. grimshawi - UGT302E subfamily - LOC6563455a - 6563455a
MNLLHLCLILMACLCHVWGYSYLMISHTAANSHFYVGQALAKGLVAAGHEVTVISTFPQN
NPLKNYVDVPTPNTFAAMAVHKNNILDIAKIPVFIRLPALHGMGLSLTQSLLKEHSVQSL
LSQNRTFDAVICEVFMNEAHFGFAEHFNAPLITFSTLGASSWTTDLVGSPSPPSYVPHFL
LQFGDHMNFFERAHNLLFILYQGAYEQYVYLPKQEQLYKKYFPNNKQNFYDMRKNTALVL
LNNHVSLGFPRPYAPNMIEVGGMHINRKCQQLPRDIVDFIQGAQHGVIYFSLGSYIKSSS
LPLEMREALVETLRNLKQRVLWKFEELNLPGKPDNVFISDWFPQDDILAHEKVILFITHG
GLLSTTESIYHGKPVLGIPFFGDQFMNMARAQQSGYGLTLRFTELTAETFKNSINKLLSD
PSYTQKVHDMSVRFRDQHETPLERAVYWVEHVTRQKGARYLRSASQDLNFIQYYNLDVLI
MIIGGLGFIIVGFLKRKKVMH
>D. grimshawi - UGT302E subfamily - LOC6563455b - 6563455b
MNLLHLCLILMACLCHVWGYSYLMISHTAANSHFYVGQALAKGLVAAGHEVTVISPFPQK
NPLKNYVDVPTPSSISVMAVHKNKILDIVKIPILFRLPAMHGVGISMTQSLLEEHSVQSL
LSQNRTFDAVICEVFMNEAHFGFAEHFNAPLITFSTMGASSWTTDLVGTPSPPSYVPHFL
LQFGDHMNFFERAHNLLFILYQGAYEQCVYFPKQEQLYKKYFPNNKQNFYDMRKNTALVL
LNNHVSLGFPRPYAPNMIEVGGMHINRKRQQLPQNIEDFINGAQHGVIYFSLGSNLKSSA
LPLEMREALVETLRNLKQRVLWKFEEPNLPGKPDNVFISDWFPQDDILAHEKVILFITHG
GLLSTTESIYHGKPVLGIPFFGDQFMNMARAQQSGYGLTLRFTELTAETFKNSINKLLSD
PSYTQKVHDMSVRFRDQHETPLERAVYWVEHVTRQKGARYLRSASQDLNFIQYYNLDVLI
MIIGGLGFVIFTFIYLLMALIKVIAKKIGGKRKKAKRN
>D. grimshawi - UGT303A subfamily - LOC6564333 - 6564333
MLGHLGVDFLVLGLCLQLATAANILAVFAYILPSPFYLVAPLMKALVHQGHQVTIISCGN
HLADIDGAHHIRVRMLDHLSEDMFNDDCDWQTPFTKWQEASIIAKYYYNSSSYILSDTGV
QALLHDGNAQFDMVIVQASQTDALYGFAQHFNASLVGLSAYATAWNIDFLAGNTAPSIYE
PMLPVGYSNGFGLLDKLKNWIYITEEWLVERFIYVPPQVQLYKHYFNQSAESLYKIRHSF
SLMLINQHFSLGRARSNVPNVIEVAGMHLDEPSKPLDAELQRFVDEAEHGVILFSLGTDI
DTKWLPVGLTDLMQRIFAHLTQRIVWKSDQTLRHKSDNIYISPMLPQRELLAHAKVKLFI
THCGTLSTIEGAFHGVPMLCLPLYYDHFSIAERMKLAGVSQTLHYASMTFESTIEVIQEL
IENPIYTLNAQQMSNRLRDQPMSPLQTAVWWTEYVLRHKGAPHMRISKQDMALMQYYNLD
FVTMLFGRIGLAILILSCVVFKLVSYFLDPLNLRLTVPVLL
>D. grimshawi - UGT304A subfamily - LOC6564334 - 6564334
MLSQCKLLTPYLLALHERGHQLTIIHAFDCDTMKQFHSIFVKDRHDTDSDFDAHQWDTVS
EWVVLMSIRNFFVKIVLNVLESPEVQQLMHSNVSYDLVVLEPSNTDGLFGLAAHFNAILI
GLGTCGSDWTMETFVGYRGSSTFEPVMWTGFNKGITLIERFYNWIRMSEEWMLYWLIFQP
AQRAIHEHFFGHLEQSFEEIRQNFSLILLNQHFSFFEARASVPSMVDVGGMHVPKQLPTL
PAELEQFIEEAQHGVIVMSLGPEIKSKDLPAEKLRIIVDTFEALPQRIIWKFEGNVRPNV
SSSIYMSEWLPQQEIVAHPNCRLLISHGGILSIIEAAYYGKPVLGFPVFFDQFRNLERMQ
VEGMAQRLDISTLTRLEFETALREMLALPQYRRKALELSQRVRDQPMHPLDVAVFWTEYV
WRHQGAPYMRVSTSKVKLFDYYYLDNILGVLSRFGLLIGLVVYVLCKLFKWR
>D. grimshawi - UGT305A subfamily - LOC6570687 - 6570687
MKAFAALLVLLICNNWQQLHGARILCLIATPEHNNPSWTQPFFEALAERGHLLTVVSTLA
DPSIPGITHIPVSNDYDVIKKHYVNEMGYYNNYWDIKQVLIWYEALLGTCQSAAEIDLVK
MLEKVKHKYDLIIYDATYSMECLLSKFPKFRKVPVLALSGGKLTTDLMHLVQAENTINPA
TIPHFISHLPREMSHWQRIQNHVLYLTESFIRWAVVKPVLNGIHKHEYASPEVQLVLLNT
HPVLDHVQNIPPNVIEVGGLHIRAESEPLSFSTQEFLERSSEGIIYINLPHIDLMYGVGL
RAIENMVREYRQFGFLWNVNNVKDPTLSKNFHNLRTINVRDNMQQNILAQSNIKAFLTHG
DNFGLQEAIYNAVPVIVLPLLMDQFNNAQRVKERDLGIQISVGDFSVDSLSEALKQIVRD
KVYSKALHQAQFNFRTRQVKPVDQAVWYAEQLIGQPKLFEHLSVPKSLEYGYFITQSLEV
LVYPLLFIIIFIINFILLIWNCKSGKKKTKQHQIAKKLKRKMRSDGTENELKKD
>D. grimshawi - UGT305A subfamily - LOC6570732 - 6570732
MKAFAALLVLLICNNWQQLHGARILCLIATPEHNNPSWTQPFFEALAERGHLLTVVSTLA
DPSIPGITHIPVSNDYDVIKKHYVNEMGYYNNYWDIKQVLIWYEALLGTCQSAAEIDLVK
MLEKVKHKYDLIIYDATYSMECLLSKFPKFRKVPVLALSGGKLTTDLMHLVQAENTINPA
TIPHFISHLPREMSHWQRIQNHVMYLTESFIRWAVVKPVLNGIHKHEYASPEVQLVLLNT
HPVLDHVQNIPPNVIEVGGLHIRAESEPLSFSTQEFLERSSEGIIYINLPHIDLMYGVGL
RAIENMVREYRQFGFLWNVNNVKDPTLSKSFHNLRTINVRDNMQQNILAQSNIKAFLTHG
DNFGLQDAIYNAVPVIVLPLLMDQFN
>D. grimshawi - UGT307A subfamily - LOC6562692 - 6562692
MNWALGLTLVLLLTAWAVAQIGGSHILGVFVDVHRSQLLVHLSVARVLLQRGHQLTLVTS
LPLEDDWLSENITHFLVDWQPKEQQITDYNANFVGRLQRTLSLLEQSGELLLQSAWLNFM
HATPTTPYDLLLLGYHFNDHLLGVAAHFACPVAIISTQQPIGFVHSLLVNPEERWYVPQP
YDSRQRTGFEGWVFGVWEKSAELLARRVMQRIYSTHFATPPYPSFEEMRLRVSLALNNHH
MISEGPIAPLLPSMLDIGGIVMEQSRSTDNSNLALNQTRSVIIFSLGTRFSWRSAQPQLE
RIFVEAFAQLEDYDICWTYDGDNATEISLANRHIRLSNWWPQAQLLAHPCTRLLITHGGK
GSLSEALYYGIPLLGLPLRGDQRANLLKMQARGWGLSLDMDALTPLELLATIQRLLKEEQ
FKQRIQVDSQLYRDRPLSASNLTGYWLEYVIRHKGAQHLSGNARQLTIWQRQLIDVRLVV
FGTMFLISWTALWLIK
>D. grimshawi - UGT316A subfamily - LOC6557960 - 6557960
MRMLQLLSLWLLCSHATGANILAVLPSVWRSHYLFGRRLLQHLAATPQNHSVTLISPHAL
AEGDAELYKIREIRIEDQDLMQNWLDMGMSFQAEQMYAQSVMERFTRMIYAGTTNVDLLL
SDGRVQKLLTSGEKFDLLIVDLFLSDALLGLAYYYGVPTVAISPTGANSWLNNMFGNPQS
ASLDPSNFLPFTERMNTRERIANTLMSTFERLTYNFFHLISQQSVYSNHFELLVRELPNY
RDLSKNLSLALINSHPALDYPRAYLPNMLEVGGLHLLEPQQLQVPNHVRSFIESAPGGVI
YLSLGAEVQTAKLPSDKLSILLDVFAHLKEFNFLLKWEAEELVQQPLPDNIMINSWWPQQ
AILAHPQVKLFISSCGQLSVWESIAGDTPILAIPILPEQEVLAKRLQLRGAALSVGYDAI
TYDALLHSIRQLTLNVSYAQHLAHLKTRLNIDNSEATSRALSSIELILETGGADFLKSHA
NALNFWRTEGLDVLLIIVLGICAILTVPFVATWCILRRSYNSQSEQQQQKQQPYRTTLKS
VGRVHSYGDPSSCTTAGTSEPLRRTRSAQSLSARSSCSSFSSTTPTTPSTSSSTPVELTP
PQPSACGGAVPSLKLYVNQGVYGTPKTLHDENNKEQAFL
>D. grimshawi - UGT317A subfamily - LOC6561126 - 6561126
MKHLALCFLILLMGSGACRAAKILVIFPHASESHFNVMRTVVTELAGREHNVTVYGSHGL
GERFERVTETLVEPEYDFWSNLQKHGAAGGSLEDLSRLTDSRLRSSLALVGARALDHFLT
QPVVQTLLQLTSAEFDFDVIIVDYFYTEALLALGYKHNKPTIGIVSTDFGNYMDDVQESL
VPVACSPINFEDYTPELGFLTRLSGIRECMSRRKQFRKEHHAAQDELIRKHFKIATTVHE
LQANHLALLLLNNHVPLWTPRPLVQQIVPAGGLHIRAPRDLPWHIKRYVEESRTGVIYMQ
LGNEQLCGQLPPQKLQTIFEFLGARKERVIWTCHDVTKLEGQPKNVMIQHAVPQIDILAH
PGIRAFIMNGDLLSVQEGIMRNVPMLGLPIFQNERKNMQLAVNLGVALQLDQSNFSKASL
NWALDELTTLETYQLTIRDVSSEFRDRPFGALANAMFWVNYVVRHKGGAAIRTRGIDISS
NHLHLFDLFVFYFGLAVVFCALLVATYFGVVYALQRKRNDTKNAKIN
>D. mojavensis - UGT35A subfamily - LOC6574190 - 6574190
MQLLGLGILMGLLHQLAGGVQGAKILAVFPFPGKSQYIFAEQYLKELARRDHNVTVINTF
GSREMSSNFRVIGATKIHEIMAAFGSADYNQQASQWTTLTMTTEFLNMLTSCVLEDDKVQ
QLLQGDETFDLVLLETVQTEALFGLAQHFKALTMGISSYGTDRHIDELMGNISPLSFNPM
LLSSRTERMSYEQRLWNVWDASLSWVHKRLVHLPSQERLYAKYFPKASRTLEQVLDSFSL
MLLGQHFTLSYPRPYLPNMIEVGGLHLQHSREPQPLPDDLAKFVAEAEHGVIYFSMGSNI
KSADLPVERRDVLLQAFGKLKLRVLWKFEGEVLTNQPANVLISKWFPQPDILAHPNVKLF
ITHGGLLSTIESIYFGKPVLGLPVFYDQHLNVQRAKQAGFGLSLNLWTMTAAELHDEILE
LLSNESYAQAAQLKSKLYADQKDTPLERAIWWTEYVLRHNGAPHLRSASRDLNMAQLHGL
DTWGLLCGLAFIIVLLLLLILFKLLRFVRNIFGKRSTKTEFEKKSQ
>D. mojavensis - UGT35B subfamily - LOC6574189 - 6574189
MPISRLFISLLFCVLPQLLEGARILAIFPFPGPSQYINVVPYLKGLAARGHQVTSVNAFP
QKKPVENFHDIVVPEVFQSYEEIIADLEISRNSWEENSFVNDFFLSVTKTVLQNAKVQQE
LLQPGKAQFDLIIVEALRTDALYGFAAHFNAPIIGISTFGTDWNIDELVGNTSPISYIPL
ITGGLTDHMTYWERVHNFVETAIAWLNWKLVYVPLHVKLYEQYFPHIAHKKPLVELSKNF
SLVLLNQHFSLSFPRPYVPNMIEVGGLHIAHKPAPLPKEMEEFIQGAGSTGVIYFSLGSN
IKSKDLPEERKQMLLQALASLPQRVLWKFEDEQLPNKPPNVFISKWFPQPDILAHPNVKL
FITHGGLLSTIESIHHGKPVLGLPFFYDQFLNVERAKQAGFGLALDHKQMTGAEFVQTIK
RLINEPKFSETAKLMSARYRDQPMSPQETAIWWTEYVLRHKGAPHMRIAAQDLSFVAYHS
LDVVGLLLGVAVLMLVIIFYLLQRLLCSRGGAGKQKLKNQ
>D. mojavensis - UGT35C subfamily - LOC6574184 - 6574184
MKCLTLLFLALITLIGRPLRTEGAKILATLAFPGRSQYIFAEAYLKALAARGHEVTVINT
FENKPVPNMRFLSAPKIHKHYAEAMQIMQADESFLQKQKSFSWLLEMIAECLLENESVQE
LLRSGETFDLVIAEVLHTESLYGFAQHFNATLMGFSTYGTDYNIDELMGNISPMAYNPLI
SSPRSNPMNFVERLENNLEIWLEKLVYMFYHYPKMEKQYSKYFPNATRTLPEVLDSFSLI
LLGQHFSVSYPRPYLPNMIEVGGLHISHKPKALPGDIKQFIESSAHGVIYFSLGSNVRSK
DLPESTRDTLLKVFGSLKQRVLWKFEDNLLPGKPDNVFISKWFPQPDILAHPNVKLFITH
GGLLSTMESIYFGKPVLGLPVFYDQFMNVKRATSMGFGLGLDLMNLKAPELEQAINALLT
TRSYSRAASLLSKRYLDQPEPALDRAIWWTEYLTRHEDLSHLRAPSRDMSFIQLHSLDTI
SVILGLPLIGLYLLIKLSRRLLRALYGNKQKNTNKQKNIN
>D. mojavensis - UGT36A subfamily - LOC6577197 - 6577197
MKTAMGRATLIGFCVALILSGASAGNVLAIFPHFGYSHFKVVLPILNELSQRGHRLTVIS
YVRHPQAAQLPDYEELLISDANEDQSNTTINVVPLSEHTPTRSLWELLKEYYELYTNGQI
SCESLFQSGHVETILERHKQQPYDLLLTEYFSRDCQLAVAQLLKLPIIGISTCALMPYYY
DRIDLPDTPSYVQSEFVGFPRPLQWRDRLLNFFQAKLLKLIYRLHTNRADNALIKRYLDI
DVDVDAVARAQTAFILGNQHYSHMGSRPRTQQFLEVGGVHITTKDEQQLSPHIVQFLEQS
KQGVIFISWGSMVRASSIDAEKLDAIIEVLQQQPLNVIWKWESSEPPKPQLDASKFLFVK
WAPQLALLCQPKVSLFWAHAGLLGLTEALHCGKPMLMTPIYGDQFLNAYAAQDRGIGLKL
DYLDINVEMLQESLHELRKPSYASRAAQLAQIFNQRERTPLETAIWSVEHVMQHGMFAVE
LLQSPGIELNWFIYHSLDSLAVILVVVLLLLIASWRALTRGQTPRKPPKSKKAKRS
>D. mojavensis - UGT36D subfamily - LOC6577898 - 6577898
MLQLRSLGALLPLLLLLQEHVSVDAGRPLKILGLFPHPGVSHFHFFQPIMQGLAEAGHEV
SVVSHFPAKIPTARYKDFPLTGIEKLTNSVDLKFFDKRPFYKHFIEFFLLYEWGKEACNS
TLRSEALQTVMKRKAGYYDVIILEQFNTDCMMGVAHQLQAPVVALSSCSLLPWHFERMGA
PIIPSHIPVLFLGQSQDMNFGERLANWFTFHTLNWMYKLLSVPAADAMVQYKFGHNMPSV
GELAKNTSVLFVNTHYSLSGPKPLPPNVIELGGIHIQKANPLSADLQRLLDNAEHGVILI
SWGSMIRANSLSPEKRDGIVRAVARLKQQVIWKWENETLENKPPNLHIMKWLPQRDILCH
PNVKVFMTHAGLMGSSEAAYCGVPVVATPMYGDQFLNAAALVQRDMGVLLHYEDIGENTV
MRALKRALDKKHVDAAKLVSHSFKYRPQQALQLAIWWVEHVAHTGGDPLLKSSAVELSRF
VYYSLDCYAVVGLILAMVVGSWIALIRLCCGKQSNKKNKRIAKLKLKK
>D. mojavensis - UGT36E subfamily - LOC116803908 - 116803908
MQANSIWKCLLLSSLIAGSSPVGALNILGLFIHPAISHFQFFQPLLRRLAEIGHNVDVVS
PFRDAQPPKGYTDYTLPSVNLSNQLGFDMFEDIPMPSLLPFGEFFILYAYGRDACNATLH
SEALAQVLQHPAGYYDVIIMEQFNTDCMMGVAYQLQTPVIAMSSCALMPWHYERMGTPIK
PSYISALFLGQSENMSFSGRLGNWLTTHTLNWLYSLFNVPAADALLRERFGPGIPSTGEL
VKNTSLMLINQHFSFSGAKPLPPNVIEVGGLHLRAAKPLDAALQQLLDSAEHGVILISWG
SQLRANSLSSAKRESLLRALARLPQQIIWKWENDTLPNQPANVHIMKWLPQRDILAHPNL
RVFFSHGGLMGLTEAVASGVPVVGMPVYGDQYLNVAALVQRGMAVRVDLRQFSEQTVFDA
LTQALDPSYKQQAKKVAAAYNERPQLAMDNALWWVHHVAETRGAPLLRSSAAKLNRFVYY
SLDVYVTIGAALLLLLVVALKIWRICCGRKRQLSKAKRS
>D. mojavensis - UGT36F subfamily - LOC6577898 - 6577898
MLRLLLLLLGLALSGPLPSAVESAQILGLFGHPGKSHFDFFRPLFVALAERGHNISMYSY
FPLKEPMANYTDYVFEGMPLLTDFVDLKGIEQQSDFLGIPIKMGNFFMLHDWSLRSCQVA
LHSPLIQELLKSSQRYDVIILEQFANDCLSAVAHLLDRPVIALSSCAIMSWHYQTLGTPH
INSVMPMNFLPHTDHMGFVERLNNFFHFHIANALHKYITEPATDALIRERFGPGLPPINE
IVKNTSLMLINQHYSLSGSTPYTANVVEVGGLHVGPAKPLPKHLQSLFDDSDLGVIYISW
GSMVDPSTLSAPKLQALLSTISKLNRYTFVMRWIKKAMPENKPKNLHTFEWLPQRDLLCH
PKVKAFVSHSGLLGTSESIYCGVPLLVTPFYGDQFLNAAAVVQRRFGVIVEFKNFDEHHL
SRALRTILDDNFAMQMKHSTIAFRERPQDPLKLAVWWTEHVIATNGAPLVRSAGNNINWF
VYNSIDIYICCLVIVLLCIGTVWKLFKLLRWLCGRRNDAKQNKLKKQ
>D. mojavensis - UGT37B subfamily - LOC6576698 - 6576698
MSLKFLFLSLLAAFFINGSRGANILAVFSCPSPSHLIVEISMAKVLAENGHNVTVITSLI
PHVTHKNINLIHVPLSEEENKAMEASIAGMVERDNSDLIAAVFRMRKELLAMFDKSRDVM
KDPRVRDLYENKDNKFDLVMVGYSFNTFQIGIAQKLKVPVVIVTSMFQSELFDPMLGEIQ
IQSYVPTMGVSVEKGQTMSFGQRLKNYILLSAFKTFMYLMDIDNAKYYEEIFGNDPTMPK
YEDLYKNISLVLFNSHGISEGPIRPNFPGAIEVGGIQIKETPDPLPKPIADFLQNATHGA
ILLSLGSNLKGAFLKPDTVQKMFNVLSKLKQKVIWKWEDLDKTPGKSDNILYSKWLPQDD
ILAHPNIKLFINHAGRGGITESQFHGKPMLSLPVFADQPANAAKMVKDGFGLSMSLLTLE
EKPFHDNIKEVLENPQYTEKVKAFSQLFRDRPLTARQTVLYWVEYVLRHHGAAHLQSPLV
HMSFIAANNLDIYALLLCLIALSWFVFRKIVKCLYKKITGKPKNVSKVKKTKKVKTK
>D. mojavensis - UGT37B subfamily - n/a - n/a
MKNQRVRDLYENKDNKFDLVMVGFCFNNFQIGIAQKLKVPVVVATSMFPSKIFDSMLGGI
PTQSYVPSMFHSIEKGQVMSLLQRIKNYQTISMIETIRCLIDMDNARYYEKLYGDDPTMP
KYEDLNKNVSLVLFNSHSLSEGPIRPNFPAAIEVGGIQIKETPDPLPKPIADFLQNATQG
AILLSLGTHVKGAYVKPETIAKMFNVLSKLKQKVIWKWEDLDKTPGKSDNILYSKWLPQD
DILAHPNIKLFINHAGRGGITESQFHGKPMLSLPVFADQPGNAAKMVKDGFGLSMSLLTL
EEKPFHENIKEVLENPQYTEKVKAFSQLFRDRPLTARQTVLYWVEYVLRHHGAAHLQSPL
VHMSFIAANNLDIYALLISFIVVIWFLLKLVLKFVYENISGKWKSGTIAKPRKLKTGN
>D. mojavensis - UGT37C subfamily - LOC116803942 - 116803942
MATLRLSVVGLCLLLIALPARGANILGLFSSHSQSHLILHMSMIKALAESGHNVTVVTMM
KPTIMHEDIHLIVVPLTDEQEHILEGQMKEMAGQKNSLLSTMIRLMSGMSVMIESQFQLL
SDPRFQRIYETKFDLMFMGYFINDFQLGVAAKLKVPVIISWMQAPASIINTYVGNPTEIS
YVPNIQTALGQGEQMGFAKRLENLSKELLVRAMMLILDRRLDRFYETQFGEEPNFPTLAE
MKRNVSMLFTNSHLISEGAIRPLVPAIVEIGGIQLKEQPDPLPEDIAKFLEASQHGAILL
CLGSNIKSTAVKPELIQAMFKVLSSLRQNVIWKWEDLDNTPGKSANILYKKWLPQPDILA
HPKIKLFITHAGKGGITEARYHGVPMVALPIFGDQPANADSMEKSGYGLSQDLLMLNEEN
FRAKIEEVIGNEKYARAIKSFSKLYRDRPLTAKQSVVYWTDYVLRYNGAVHLQSPAVHMS
TLAYFNIDVYAAVLAALTLVVLLTWLALRFTYRKLCRKSQKVKRH
>D. mojavensis - UGT37D subfamily - LOC6575819 - 6575819
MGRSLLSGTFVCLLLGFFVLQSARVEGANILGVFTSHSPSHFIINMSIMKALAEDGHNVT
VVSGTPPKVTHKSIKHIVIPLSAAEEKELNDGMSSLAKEKPSVFTTFRNIFGSLSMLIYK
QVDVLEDTRFTDLYKNKDNKFDAVIVGFFFNNYQVGLGSLFNCPIILTWTGPPMMQIDRN
IGNPELISSVPSMHVAVAPGRAMNFKERLANFGGTMFFRLFAFYLEILNDKFYDRLWGNI
PSMMTYEQAKQNISLAFCSSHGISEGPIRPNVPALVEIGGIQIKDKRDPLPEDIQQFLDG
AKHGAILFSLGSNLKGDHIDPQIIKKIFKVLAGLKQRVIWKWDDLDKLPGKSANILFKKW
MPQDDILAHPNIKLFITHAGKGGVTESQYHGKPMLALPVFADQPGNADKLVESGYGLKLD
LLTLEVDEFKDAIKELLSNPTYTNKIQHFSKIYRDRPMSARDSVIYWVNYVLRHHGAAHM
QSPLVKMGYIATHNIDLYLLLAAILLVIVLISKAVLRFVWSKCCGGRATKQKSSQKTKVK
KH
>D. mojavensis - UGT37E subfamily - LOC6575818 - 6575818
MSRTKLQLAAYAIILLVLSCRPTDGANILGLFSTFSPSHLVVHMAMMRTLADRGHNVTIV
SAMKPKLAPHENITLIMAPFSEETLAEVNQFMESSTKDKVSMIATIYRMLMKTAVMLDSQ
YKFLLHPNVRAIYERPQTKFDLLFLGFIFNDYQLGVAAKLGIPAVISWVGVPFMHIDDEV
GNIYDPAYVPNFNVCVDSSQRAMNFGQRLKNYFTWVILKSSAIILDRRMVNYYNRAFGAD
LQMPSYWEVRRNISLLFYNYHSHSEGPIRPTVPQSIEVGGVQNKEQPDPLPSELAEFLDN
AKDGAIFFSLGTNVKSGYFPPHVMETFFKVLSSLPLRVIWKWDDLQHTPGNASNIYYHNW
LPQDDILAHPNTKLFITHAGKGGIAEAQYHGVPMVAMPIFGDQPSNADNMVSAGFGLSVD
WTTLTEASLAQTLNEVLQNSSYREKVRSFSALYRDRPLTARQSVVYWTEYVLRHKGAHHL
QNPALHLDFVARHNLDLYACLLILLAVSVTILKLLLRCIWQTLRPLAPSKDKVKTQ
>D. mojavensis - UGT49B subfamily - LOC6579306 - 6579306
MQPKSILKVLLLGLVALQHMEIGAGYRILAAFFFPGKSHFMITDAIIRELVHRGHEVTFI
TPFSLAKENLGANYTEVLIPQYDIWGEIRDLTNTKSPLDMTDTSTITFLRAAYTMGLSST
NFAFEQNEVQSLINAKDKVGKYYLLLAEQFFNEGALILGHLYQIPIITVTTFGYSNYLSS
LTGIINPWSYVAHGWKPYTNRMSLMERIDSVFCSFTEEIMRYFWYYSKQNEILQRQLSRQ
FKDLPTIKQLERNISVILLNSYMPLEAPRPSAFNMIPVGGLHIKSSKPLPTNIKKFLDEA
KDGAIYFSLGSQVRSADLPPEKIQMFLGVFSSLKQRVLWKFEDDKLPNLPPNVMVQKWMP
QTDILNHPNVKVFISHGGLFGTQEAVYYGVPVLGMPVYADQFLNIKKGEAAGYALSVSYR
TVTEKELRYSLTELLERPKYRDNMKRASLIFRDRPMGAMDTAMYWIDYVIKHRGAPHLVS
EGVKLPWYQFYLLDIVGIALAVILLPILGLLLLCPSFRSAKKPKPKSKQN
>D. mojavensis - UGT49B subfamily - LOC6579307 - 6579307
MQAKHLLKVLLLGLVALQNMEIGAGYRILAPFIFPGKSHFMMTNAIIRELVHRGHEVTFI
TPFSLAQENLGANYTEILIPQYNFWTAILGSSVKSILDMTDINTVTFLKMAYEMGLGSTN
FAFEQKEFQNLITAKDKVGKYDLLLAEQFFNEGALILGHLYQIPIITVTTFGYSNYLSSL
TGIINPWSYVPHGWKPYTDRMSLTERIDNVFSSFADELLRYFWYYPGQDKILQKHLSKQF
KDLPTIKQLEQNISVILLNSYVPLDAPRPISFNMIPVGGLHIKPAKPLPTNIKKFLDEAK
DGAIYFSLGSQVRSADLPPEKIQMFLGVFSSLKQRVLWKFEDDKLPNLPPNVMVQKWMPQ
TDILNHPNVKVFISHGGLFGSQEAVHYGVPVLGMPVYADQHLNIKKGVDAGYALSVSYRT
VTETELRYSLTELLENPKYRDNMKRASHIFRDRQMSAMDTAIYWIDYVIKHRGAPHLVSE
GVKLPWYQFYLLDIVGIALAVILLPILGLLLLCRSFKSAKKSKPKSKRN
>D. mojavensis - UGT49B subfamily - LOC6575474 - 6575474
MKMTSGYLLVEQSQHIELVKRGHEVTFITPFSLASENLGSNYKEIVLPHYDFWTEMKRMS
NREIILDMADLSTLKFVRMLHVMGVQSTDFAFEQPEIKALINAKNKVGKYDLLIAEQFYN
EGALILGHLYQIPTITLSSFGNTNYFSEMVGIITPWSYNPHSFISSTTRMNLWERAVNVF
VCGTEHLMRTFLYYPSHDAVLRKHFSGLLDVVPTTKQLERNISAILMNNYMPLDAPRPIS
FNMISVGGLHIQPSKALPVHLQKFLDEAKHGAIYFSLGTQVRSADLPAEKLKVFLDAFRS
LKQRVLWKFEEDSFAELPANVMIQKWLPQADLLAHPNVKVFIAHGGLFGMQEALHYGVPV
LGMPVYCDQHFNINQGKANGYAIGLDYRTITTEQLRSALLELLENPKYRDTMKRSSRIFR
QRPLGAMDTAMFWIDYVIEHRGAPHMVSAGMDLAWYQFYLLDLVAIAAAALLLPILILCV
CLRNSKFKPKTKRKQH
>D. mojavensis - UGT49C subfamily - LOC6579308 - 6579308
MKLQSLSLVLLCCALAALPQARPANILAVYAFPGKSHFMMHTALIKELVESGHNVTMITA
FSLSAQQLGGNYTELLIEPVYDFWHDVKLSFGVQHLFDLTQMKNYDFLKMLEIIGLKTTE
HALRQPKVQALINARQTEGVFDLLLAEQFYQEAFLALAYKYNIPIVTTSTLGYENHMSQM
MGLITPWSFVPHGFMPFTDRMSFMERVHNTYVSLYEDFDRLLSYFPKMDAITERYFGQVL
AEVPKVRHMETQISVMLLNSHAPLTTARPTVDAMVPVGGMHIYPPKPLPADMQSFLDAAT
DGAIFFSLGSNVQSKEMPRDMLQLFLRVFGSMKQRILWKFEDESIDQLPPNVMIRKWLPQ
ADILAHPNVKVFITHGGLFGTQEGVHYAVPMLGMPFYCDQHLNMNKAVLGGYGISLHFQS
ITEDLLRDSLLQLIHNASYAENVQRVSRIFRDRPMSPRRSAVYWIEYVIRHKGALHMRSA
GLDLRWYQFYLLDVIAFLGVLALAALFLLLLAIRLLQGSGRKQRKAKTN
>D. mojavensis - UGT50B subfamily - LOC6582542 - 6582542
MLGIRYLLIVTFTCQALAADILMATMGGTKSHKIPFWELAKGLISRGHNITFLSGFPADF
HIDGLHEVTPASLVEYIQNYTNWDLLGARMNGEMPIKPWDGLRYAFESCDAMLGDAETKD
LANRTFDLAILDGAYPECLQGLTHLYKIPFMYINTVGFYTGSLSLAGNPASYAITPNFYS
SFTDQMSLYERALNTGMQIGQNILHSYVMRRTHRIMRDHLGAHIPHPYDMSRNVSFILQN
GHAVVSYPRALNPNVAEVACIHCKPARPLPKDLDDFISASGASGFIYVSMGSSVKAANMP
ESLRRMLVKTFARLPYNVLWKYEGSAADMQDLTPNVKLSRWLPQQDILGHSQLRAFITHG
GLLSMFETVYHGVPVVTMPVFCDHDVNSAKAEVDGYAIKLDLETLSTNQLYKSIMKVIHD
PRYRNAARYRQNLLLDQRSTALDTAIYWTEYVLRHNGAYHLQTPARNMSWWQYYLLDVVG
LYLLALCALILILRRLDIRSEKVRNPHYPNLIPPTKKKSKKL
>D. mojavensis - UGT50F subfamily - LOC116803668 & LOC6575331 - 116803668 & 6575331
MSWRVFCRMSWLWCWLLAGLTLCHAGSGSNILMITMGGTKSHKIPFWALGRALVKRGHRI
TFVNGFQADFHVDGLEEVTPQRLVQYIANYTDWDLVGARYSGHAPLSMADAMRYPIEACN
SLLNDPATQRLLGNGTWPGHAQYQLAIVDGAYPECALGIVHRLNVTAFIYINTVAFYTGS
VSLAGNPVAYAVTPHVFGTWTLPMDFLQRVANCLTHVIADLLHWLCMQRVHRLLRHHLGE
DVPHPYVLGRDVSFILQNSHPSVRYPSAHLPNVAEVACLHCRRAAVNLSQLDVELSGFME
AAPDGVIYLSMGSSVRSARLPAKLCELFVAVFARLPQQHVLWTWAGNASEQLPQLPANVL
VRPWLPQQDILGHRRLRLFITHGGLLSQHEAVFHGVPLLVLPVFCDHDANAAQAQRHGYA
RQLQLAHLDEEALYCAIYDVLHNDGYRRAVRQRRALIHDQLATPVRQAVYWTEYVMRHKG
AKHLQHPGRHMSFCSYHSLDVLCLLVVMLLLVVQALRRLHKYLAGSIEAEKRNNGKNSLK
I
>D. mojavensis - UGT301D subfamily - LOC6576103 - 6576103
MKMQLQSRSVLCFVVLAICGLYSDAYRILFMGPFPAPSHWMWLEHFQRDLLKRGHHVTSL
NNHPTKTPHENLTEIILNPIFDIPKHFPKENLFTMRYASDFQNLQMYWKIGELTTEHALQ
DPQVKRLIESQDEHYDLVILEQYFHEAFLMFGHKFKCPVVTIGTMGYADNMDHAMGILTP
WSFIPHLLLSHTDKMSFSQRAYNSYLSLYDVVIRRWYYMPRMQQIAEKYFGSAIKGALPN
VLDLERNISLMLINSHRSVDLPRPSMPGLINVGGAHIQPAKKLPEDIQRFMDNATHGVVY
FSLGSYMKSTDMPPEKTAQFLQAFGRLKQQVLWKYENASIGQLPANVMIRKWMPQNDILA
HPNLKLFITHGGIFGTQEGIYWGVPMLCIPLFGDQHRNTIKSVREGYARSMNFAQLNVED
LVNNIEALIYEPAYKRSAWEISKRFRDNPIHPLEEASYWIEYIIRHRGARYLKSQGAHMP
LYQYLLLDVIGFALLSLWLAVWLPWRMLRRLYNWWALTVATAQKREIKKRL
>D. mojavensis - UGT301D subfamily - LOC6586882 - 6586882
MKMQLQSRSVLCFVVLAICGLYSDAYRILFMGPFPAPSHWMWLEHFQRDLLKRGHHVTSL
NNHPTKTPHENLTEIILNPIFDIPKHFPKENLFTMRYASDFQNLQMYWKIGELTTEHALQ
DPQVKRLIESQDEHYDLVILEQYFHEAFLMFGHKFKCPVVTIGTMGYADNMDHAMGILTP
WSFIPHLLLSHTDKMSFSQRAYNSYLSLYDVVIRRWYYMPRMQQIAEKYFGLAIKGALPN
VLDLERNISLMLINSHRSVDLPRPSMPGLINVGGAHIQPAKKLPEDIQRFMDNATHGVVY
FSLGSYMKSTDMPPEKTAQFLQAFGRLKQQVLWKYENASIGQLPANVMIRKWMPQNDILA
HPNLKLFITHGGIFGTQEGIYWGVPMLCIPLFGDQHRNTIKSVREGYARSMNFAQLNVED
LVNNIEALIYEPAYKRSAWEISKRFRDNPIHPLEEASYWIEYIIRQRGARYLKSQGAHMP
LYQYLLLDVIGFALLSLWLAVWLPWRMLRRLYNWWALTVATAQKREIKKRL
>D. mojavensis - UGT302C subfamily - LOC6574187 - 6574187
MSPSDRRTSLTGLALMCLLSSATAYNYLLVLPTIARSHYNVGSALAKGLAAAGHQVTLVS
PFPLKTPIQNINDLPVPNILKAMSGDLDSLLKKSEKPIIQQIIGFYAMGLRITEALLKEP
KIQQLRKSNQTFDAVISEVFLNEAHFGFAEHFKAPLIGLGTFGAISWNTDLVGSPSPPSY
VPHALLKFSDHMSLVERVINFAFINYEYLFMTLYYLPQQEALYAKYFPDNKQNFYEMRKN
TALVLLNQHVSLSFPRPYSPNMIEVGGMHINRKRQPLPQDIEDFIKGAKHGVIYFSMGSN
LRSKDLPMAKREALIETFGKLNQRVLWKFEEPNLVGKPANVFISDWFPQDDILAHENVIL
FITHGGLLSTTESIYHGKPFVGIPIFGDQFLNMARAEQNGYGRTVHYEELTAERLLAAIQ
QLLQDPHAKQLVNEMSARYKDQPQLPLERAVFWVEHVSRHKGARYLRSASQDLDFVQYHN
LDAMFILYGGILFVLYCLMLFIRLVWRALQQFFMGRQAAQPKQKRH
>D. mojavensis - UGT302E subfamily - LOC6574186 - 6574186
MRLLRLLLLLLASLSQAWAYSYLVIANTAAKSHFYVGQALAKGLVGAGHEVTMVSPFPQK
KPLKNFVDVATPNVITAMEVHKARIFDVVKIPIVFRVPLMHAMGLKLTRTLLAEPAVQTL
LAENRTFDAVLCEIFMNDAHYGFAEHFQAPLIAFSSFGASSWSNPLVGTPSPPSYVPHFL
LQFSDHMSFFERAQNLIFTAFEYIYHTFFYLPQQEQIYKEYFPRNKQSFDEMRRNTALVL
LNNHISLGFPRPYAPNMIEVGGMHINRKRQPLPQDIEDFIKGAKHGVIYFSMGSNLKSKD
LPQEKRQAIIETFGKLKQRVLWKFEEPNLVGKPANVFISDWFPQDDILAHENVILFITHG
GLLSTTESIYHGKPIVGIPIFGDQFVNMARAEQLGYGVTVAFDKLTAETFHNAINQILSD
PRYAQQMREMSARFKDQHETPLERAVYWVEHVTRQKGAKYLRSASQDLNFIQYHNLDVFA
MIVGGLISITFAVIYILAIVVRFIRRILQGKAGKVKKN
>D. mojavensis - UGT303A subfamily - LOC6574192 - 6574192
MMGHVSGALLVIGVCVQQALAANILAIFSYCSASSFLLLTPYMTTLVQKGHQVTIISAGK
KYFADIDGARHIRVSALDHLMADFRESTVDMKFPLTKWEEASFVAAFFYKSSNCVLSDPG
VQALLQDESAQFDMVIVEATFTDALYGFAHHFKAPLVGLSLCGTSWSINYLAGNRAISVY
EPIVANGYSSGFSILNKIKNWIYITEEWLLEQMVYLPKQLALYKRYFHESAESLHNIRQN
FALVLINQHFSLGRARSNVPNVIEVAGMHLEQPYAELDGELQQFVDGAEHGFIIFSMGLD
VAECWLPPRLIEMMLQSFEQLQQRVVFKFDQPLPKKSDQIYVTQLLPQRALLAHPNVKLL
ITHAGVLSIIEGAYYGVPMLCVPLYYDQFANSELMKQSGLAQVVDPSTMTVGSITKSIKE
LIENPFYSANAHQTSKRLRDLPMSPLENAVWWTEYVLRHNGAPHMRIWKEDMSIVQYYNL
GFISVLVLRSGLAILLILCVGFKLVSVLLRRSRFRLTVPLLY
>D. mojavensis - UGT304A subfamily - LOC6574191 - 6574191
MRLLQLRIGGLALMTLLLSGCQAWAARILAVFPYDMHSQCMLLTPYLLALLERGHQLTMI
HNFKNCEVVERLHSIRISDHYDTTFEYSSESITVKSRWVEIDFIRKYFIKINLNVLSTPA
VQALLSSNATYDLVLIEPSYTDALFGLATHFNASLVGLATCGSDWNVDTLVGYIPSSSLE
PLMTFSFKRAVTLLDRINNWILIAEEWLIHKLIFLPSMRAVHEHFFGHLSQGFMEIRQSF
SIVLLNQHFSLFPARSNVPSLVEVGGMHVPKEVGRLSTELFEFIEGAQHGVIIMCLGLEV
QSRHLSPATQVLIAEAFQALPQRVIWKFEDDSYPAVNSSIHFSKWLPLQALLAHPNVRLL
INHGGMLSVLEAAHFGKPVLGLPVFFDQFRNMECLRQRGVGELLDINTMTRQEFVKAIKQ
ILEQPQYKQNAIQLSERIRDQPLHPLDLAVYWTEYVLRHKGAPFMRISSSDIKVLDYYCL
DNLFVIVGRICLPVCLLLYVLHKIIKNRQ
>D. mojavensis - UGT305A subfamily - LOC6583481 - 6583481
MKSIAALLPPLLLLLLLTCSNWQQSNAARILCIVGTPAHNNPGWVLPFFQALAERGHQLT
VIGSQMDADIPGITSVPVSNEYDVVRKHYVDAMGHYQNYWDIKHLLIWYEALLGTCRFTV
ETLFFKDFNIPEGNFDLIIYDATYSIECLLSRLPQLRSVPVMALSSGKLTTDLLQLVEAE
NTISAATIPHFASRLPLKMKYWHRLQNHAMYLAEQFIQWSVVQPVLNGMLGNGYFTPDVQ
VVLLNTHPSLDYVQNMPPNVIEVGGLHILSESEPLPFSTQDFIDRFSEGIIYINLPHIEL
MYGLGIQAIETMIREYGQFGFLWNVNNVKELQLSENFYNLRAINVVENMQQNILAHSNVK
AFLSHGDSFSVQEAVYNAVPIIVLPVLMDQINNAQRLEERHLGVRVSPGDFALNSFSAAL
KQLIRDDSYLESMQQAQLNYRTRQLKPLDVAVWYAEQLVSQPNLFKHLSVSKSSGMFYHI
RKSMEVLILPLLFMLLFFGNFIFLIWQSINKKKKVRRIKEKKVKAKPQEDIKED
>D. mojavensis - UGT307A subfamily - LOC6575968 - 6575968
MNCLLRYPLLLLAYWIAAGVHGSRILCLSVGVHRSQLLVHLAVARVLLQRGHQLTLVTSQ
PLERDWLTANVTHLLLPWQLPREQVIEPHANFLTRLQWTLERLEKSGELLDQPEWREFME
HTPSTPYDLLLLGYHFNDHLLGVAAHFNCPVAIITTQQPIGFVHSLMGNPEERWYVPQPY
DSRQRTGLEGYIFGLWEKLSELLARRVMQRIYSTHFPSPQYPSFEEMRRRVILALNNHHM
VSEGPIGPLLPNMLDIGGIVMEQMERKELNLPRRPFIVFSLGTRFSWLTMPGKVEKAFVD
AFAQLRDYDIYWTYDGANASTIHLANSHVHLEDWWPQAQLLAHPLARLFITHGGKGSLSE
ALYYGVPMLGLPLLGDQRPNLRKMQNKGWGLSLDIHNVSQAELLCSIKRLLNEKQFRESI
RRSSLLYRDRPLNASDLAAYWLEYVIRHKGAPHLSGNARHLNFWQRHLLDVRLAVYGPLG
MLGWLALWLNRKLNCNR
>D. mojavensis - UGT316A subfamily - LOC6582753 - 6582753
MRLLQLLSLWLLCSHATGANILAVLPSVWRSHYLFGRRLLQQLVAGPQNHSVTLISPHAL
SATDAGTALYRIREIRIEDQDLKQNWLDMGMSFEAEQMHAQSVMERFTRMIYAGTTNVDL
LLSDAQVQKLITSGEKFDLLIVDLFLSDALLGFAYYYGVPTVAISPTGANSWLNNMFGNP
QSAALDPSNFLPYTERMNTKQRITNMLMSTFERLTYNFFHLISQQSVYSNHFELLVRELP
NYRDLSKNLSLALINSHPAMDYPRAYLPNMLEVGGLHLLEPQELQVPNHVLSFMEAASSG
VIYMSLGAEVQTAQLPSEKLAILLDVFAHLKEFHFLLKWETEEFIQPLPDNIMINSWWPQ
QAILAHEQVKLFISSCGQLSVWESIAGDTPILAIPILAEQEVLAKRLQQKGAALTVAYDA
LAYDALLHSIRQLTLNESYAQHLGQLKKRLSVVNSEASARALSHIELILSTGGADFLKSH
ANSLNFWRSEGLDVLVIIALGIFGILTVPFVVTCCILRRSYYSQAAQDQQQQPYRTMLKS
VGRVHSHGDPSSCRSARSTEPLRRTRSAQSLSARSSCSSFSSTTPTTPSSNSTTPLDLTP
PPPTGATPAMDLYVNQGVYSAQKASAHDEKMEHAFL
>D. mojavensis - UGT317A subfamily - LOC6578664 - 6578664
MQSKSWYALYLALLSLLLGLGDCRGANILVLFPHASESHFAVMRTLVAELASREHNLTVY
SGHGLNDNLERVVEHVVRPEFDFWSNLQEQAAPGGSLEDLALLSERKLRSSLASVGARAV
EHFLVQAPVQKLLELSTAEFDYDLIIVDYFYTEALLALGYKHNKPTIGVISTDFGNYMNA
VQEALLPVACSPIDYEAYTKDLGFSARLSNIRECMARRKQFYNEHYTAQEKIIRKHFKIA
VNIPELQAHHLALLLLNNHVPLWTPRPLLPQIVPAGGLHIRGPRELMWNVKRFVEESKNG
VIYIQLGNEQPCGQLPQPKLQILFDFMSARKARFIWTCHDVKTLQGLPKNVLIQHSVPQI
DILAHPHVRAFIMNGDLLSLQEGITRHVPMLGLPNFRNERKNMQLAVDLGVALQLEPSNF
TTAALNWALDELTKQQHFQLTIREVSSEFRDRPLGALANALFWVNYVVRHRGGAAIRTRG
IDIASNHLHLFDLFVFYFGVAITVCAVLIAIYFGVFYAMQRKRNDAKLAKLS
>D. mojavensis - UGT401A subfamily - LOC6583480 - 6583480
MYSDKCLGIRVVVVIQLLGWATGANILALMGMTSHSHHIWNSVLLYELAERGHNLTILSV
DLPRPHDKVPANVSYIHLERAYDFYDAGGADNFDINALIGIGDYVTIPIHYDYGLKTAES
IAASQGLQQLLNYPPDFEFDVIINDYTLGPYLLGFAHRFRYPPIIGITAFHNAPITLDFM
SNHYFPALVPYFSTLYNASMSFFQRLDNTLIFAADTIYRRWFYNPQLDEIMRPVFGPDMP
SLSDLAKLTKVSLVNSHPATNYVEALPPNVVEVGGMQGRPGQPLPKELDEFMRRGKRGAI
LFSLGTNMLPQNVDRETKLKIVEAFRQLPDYNFLWKFDKEYLRDVQMPDNVLVKDFLPQT
DVLAHKSLVLFISHCGGLSTQEATWHGVPIVGIPLFLDQYRNLIQTISAGAAVQVNYLNM
TTVQLVSAIREVAENKKYAQAMKLRSRRLRDNPVPPLELAVWWVEYLLRHPDPAHLHSTA
KELNYFQSHSLDVIAFLALIPMLLIYVLQSLCRRSRRTRRPSRRHPKHD
>D. persimilis - UGT35A subfamily - LOC6594480 - 6594480
MRTPCCLLALGLGLFLLLSVGAADERVQSSKILAVFPFTGRSQYIFAEQYLKELARRGHN
VTVINTFGSDKNEPNFRVIGATKIHELMAAFAAAGFSQPAGQWKMLSMTTEFLNMLTANV
LEDAAVKALLESRETFDLLIMETVQNEALFGLGQHFGALTIGISSYGTDRHIDELMGNIS
PLSYNPMLLSSRTEQMSYEERLWNVWEAAVVWLHKRLVHLPTQRQLYGKYFPQAQQSLEQ
VMDSFSLMLLGQHFSLSYPRPYLPNMIEVGGLHLEQQRTVQPLPADIAEFVEQSPHGVIY
FSMGSNIKSADLPPSTRKVLMETLGALPQRVLWKFEADQLEDKPENVFISKWFPQPDILA
HPNVKLFITHGGLLSTIESIFFGKPVLGLPVFYDQHLNVQRAKQAGYGLAANLWGSNSTE
LQSLIHELLDNPSYAEAAQIKSKLYRDQKETALERAVWWTEYVLRHEGAAHLRCASRQLN
FVQLHGLDTWGVLGAVAVLSLLVILFVLKLLIEALCYVISKRRRGTENKLKEQ.
>D. persimilis - UGT35B subfamily - LOC6594479 - 6594479
MLALRQALISLLVLWPIYSLEAARILAIFPFPGPSQYINVVPYLKALAARGHEVTSINAF
PQKKPLHNFRDIPVLEVFNNYDEIITDLGDPMNLWEENDFINKFFVDITRAVFLNKEVQE
TLLPPGKDHYDLIIVEALRSDAYYGFAAHFNAPIIGVSTFGADWNIDELVGNTSPFSYIP
LQTTGFTDRMTFRQRLTNIVDTAIAWLNYNLVHMPKQVEIYEKYLPEAAARVPLNELNRN
FSLVLLNQHFSLSFPRPYVPNMIEVGGLHISHKPAPLPKNIDEFIQGSGEAGVIYFSLGS
NVKSKDLPAETRETILKTFASLPQRVLWKFEVDQLPGKPPNVFISKWFPQPDILAHPKVK
LFITHGGLLSTIESIHHGKPVLGLPFFYDQFLNVERARQAGFGLSLDHKSLTQQDFKHTI
ERLLKEPQFADKARQMSARYRDQPMSPQETAVWWTEYVLRHKGAPHMRVAGQDLNFLAYH
SIDVIATLLGGALLGLILVVFVLWKLAKFCQGFGQSKTKKQKNQ.
>D. persimilis - UGT35C subfamily - LOC6594076 - 6594076
MRILFVFIGSILLALGGLPLPAEGAKILATLAWPGRSQYIFVENYLKGLAARGHEVTVIN
TFKNKATPNMRFIEALKVQEFHQQMLAELEASTLWQELNAISGLEEKIAAFTLDDEAVQK
LMKSGETFDVVLAEMIEVPALYGMAQHFNATLVGFSSYGSDYRIDSQLGNTSPLSYNPSI
MSPRTDRMSFCERLTNHYEYLVEMLHRQLVHLPAMERMYNKYYPNARQTMDEVLDSFALV
LLGQHFSLSYPRPYLPNMIEVGGLHIAHKPQPLPEDIKAFIEGAEHGVIYFSMGSNVKSK
DLPQETRDTLLKTFGKLKQRVLWKFEDDQLPGKPANVLIKKWFPQPDILAQTNVKLFITH
GGLLSTIESLYFGKPVLGLPVFYDQHMNVARARRVGFGLGLDLYNLNEQDLEEAIHKLLS
EPSFAKASAQISERYRDQPQPSLERAIWWTEYVIRHQGAPHLRATSRDLNFIQLYSLDTL
FVLVGLPLLLVALLLKVSCRLLQGRKPKGCPYADKLKKQ.
>D. persimilis - UGT35E subfamily - LOC6594478 - 6594478
MSDLRWCCYLLVLLLPSYLEGARILALFPIPSPSHYYYALPYLKSLASQGHQVTSVSPFP
QKESVQNFRDIPIPEVLEHFEEFLLTALQASSLWDSNNIAHDYCVSLTKAVLNNDQVRRE
ILKPAKAQFDLVLVDLWRLDALYGLAAYFDAPLIGLAPYGTDWKIDELAGNTSPISYLHS
PTSTAVLPDRDSFYGRLSDFVERSVSWINWRWKYLPKHEEIYRKYFSQLADKVPLAKVTN
NFALILLNQHFALAPPRPYVPNMIEAAGLHIDDQQSGHLPKDMEDFVQGSGKAGVIYFSL
GTLFRSKSLSEDQLQVLLQTFASLPQRVLWKYDDDQLPGKPENVFISKWFPQQAVLAHPK
VKLFITHGGMLSTVESLHYGKPMLGLPCFFDQFRNMDHVQRTGLGLVLSLQTMTASDLNS
ALRRLLTEESFALNAQETSARYRDQPMTALAKANWWTEYILRHKGAAHMRVAGRELDFFT
YHSLDVIGTLLAGALLFIVVLVGLLWKLARIAGLGQSGKKKQKNL.
>D. persimilis - UGT36A subfamily - LOC6589028 - 6589028
MTTWWRISRSVLIALWLIVITGTPPPAFGGNVLAVYPHFGFSHFKVVMPILNELARRGHQ
LTVISYVNHPQAAEWPNYEQLLISQAGEDQSSTTINLVPLSEHTPTRSLLTLFWEYIALH
SEGQESCERLYASGHVETVLKRHQTKPYDLLLTEYFNSDCQLALAKLMDLPIIGLSTCAL
MPYYYDRIDLPDTPSFIQSEFVGFAGVLSWDERLVNFIQAKMLKLLYKYHSIRADNALVR
KHFGIDVDVDEVARTQTAFIFGNQHYSLMGSRPQSRQFIEVGGVHLTSQAEQELPPNIAQ
FLDQSEVPIIFISWGSMVRISSIDADKLAAIVEALERQPLRVIWKWEADEKPKMDSTKFL
FVKWAPQLALLCHPKVELFWAHGGLLGTTESVHCGKPMLVTPIYGDQFLNAFSVQNRGMG
LKLDYEEIRVTSVTQALNELNNTSYATRSLGISKIFNQRENSPLESAIWCVEHVIQHGLL
AAEMLQSPGIELNWFVYHSLDSVCLIFVVLMVLAYSLCHFSGGSSSKSFNGNRRRKSKRS
.
>D. persimilis - UGT36D subfamily - LOC6588739 - 6588739
MCSSSLLTVVLLGLTLAHTGVEVNAGPPLKILGLFPHPGVSHFHFFHPIMRGLAEAGHDV
SVVSHFPDKHPAVHYKDYPLTGIDKLTNSVDLKVFEKRTFYSHFQEFFLLYDWGRQACNF
TLRSDALQQILKRRQGYFDVIIMEQFNTDCMMGVAHQLHAPVIALSSCVMMPWHYERMGA
PIIPSHIPNLFMAQSQDMDFGGRLANWFSFHALNWMYKLLSVPAADKMVQYKFGHMVPSV
GELAKNTSLFFVNQHYSLSGPKPLPPNVIELGGIHIQKSKPLPADLQRLLDNAEHGVILI
SWGSMIRANSLSAAKRDGIVRAAARLKQQVIWKWENETLPNQPANMHIMKWLPQRDILCH
PNVKVFMSHGGLMGTSEAAYCGVPVVATPMYGDQFVNTAALVQRGMATILNYEEIGENSV
IRALKKALDKKYYDAAKAVSQSYNHRPQQALQTALWWVEHVAHTGGAPLLQPSAVHMSRF
VYYSLDCYAVVALILAIIIGSWLALIRRCCGSKSSAKPKRD
>D. persimilis - UGT36D subfamily - LOC6588742 - 6588742
MCSSLLTVVLLGLTLGHTGVEVNAGPPLKILGLFPHPGVSHFHFFHPIMRGLAEAGHDVS
VVSHFPDKHPAVHYKDYPLTGIDKLTNSVDLKVFEKRTFYSHFQEFFLLYDWGRQACNFT
LRSDALQQILKRRQGYFDVIIMEQFNTDCMMGVAHQLHAPVIALSSCVMMPWHYERMGAP
IIPSHIPNLFMAQSQDMNFGGRLANWFSFHALNWMYKLLSVPAADKMVQYKFGHMVPSVG
ELAKNTSLFFVNQHYSLSGPKPLPPNVIELGGIHIQKSKPLPADLQRLLDNAEHGVILIS
WGSMIRANSLSAAKRDGIVRAAARLKQQVIWKWENETLPNQPANMHIMKWLPQRDILCHP
NVKVFMSHGGLMGTSEAAYCGVPVVATPMYGDQFVNTAALVQRGMATILNYEEIGENSVI
RALKKALDKKYYDAAKAVSHSYNHRPQQALQTALWWVEHVAHTGGAPLLQPSAVHMSRFV
YYSLDCYAVVALILAIIIGSWLALIRRCCGSKSSAKPKRD.
>D. persimilis - UGT36E subfamily - LOC6588740 - 6588740
MSDNQVYKWLSLLAVISLTGTASSLKILGMFAHPSISHFKFFHPIMRGLAEAGHSVDVLS
PFPDKEPPSGYTDYLLPSSNLSDAIPLTEFERPLPFLFHYAEFYMLYVAGKEACNTTLNS
EALARILKHPPGYYDVILTEHFNTDCLMSVAHVLQAPVIGMSSCALMPWHYERMGAPLIP
SYISALFMGQSQEMSFAGRLGNWITVHSINMLYRMFSFSAADALIRQKFGPGLPSTQAMV
RNTSLMLLNQHFSLSGPKPLPPNIIEVGGVHLKPAQPLPDDLQQLLNKATKGVILISWGS
QLRASSLSEAKRDGMVRAIGRLEQQVIWKWENDTLPNKPDNLHILKWLPQRDIFAHPNVK
LFLSHGGLMGTSEAVSSGIPIVGMPMYGDQSLNIESLVQRGMALRLDFHKLSEKTVYETL
TKALDPSFKAKALAVASAYNSRVQPPLETAIWWVEHVAETKGAPLIQPSAVHLSRFVYYS
LDVYLVAISVLLLLFIACVGLRRICRGGKAATKLKRK.
>D. persimilis - UGT36E subfamily - LOC6588699 - 6588699
MSDNQVYKWLSLLAVISLTGTASSLKILGMFAHPSISHFKFFHPIMRGLAEAGHSVDVLS
PFPDKEPPSGYTDYLLPSSNLSDAIPLTEFERPLPFLFHYAEFYMLYVAGKEACNTTLNS
EALARILKHPPGYYDVILTEHFNTDCLMSVAHVLQAPVIGMSSCALMPWHYERMGAPLIP
SYISALFMGQSQEMSFAGRLGNWITVHSINMLYRMFSFSAADALIRQKFGPGLPSTQAMV
RNTSLMLLNQHFSLSGPKPLPPNIIEVGGVHLKPAQPLPDDLQQLLNKATKGVILISWGS
QLRASSLSEAKRDGMVRAIGRLEQQVIWKWENDTLPNKPDNLHILKWLPQRDIFAHPNVK
LFLSHGGLMGTSEAVSSGIPIVGMPMYGDQSLNIESLVQRGMALRLDFHKLSEKTVYETL
TKALDPSFKAKALAVASAYNSRVQPPLETAIWWVEHVAETKGAPLIQPSAVHLSRFVYYS
LDVYLVAISVLLLLFIACVGLRRICRGGKAATKLKRK.
>D. persimilis - UGT36F subfamily - LOC6588738 - 6588738
MAFLGVLLLMPAIPSEAAEILGLFAHPGKSHFEFFRPIFMDLARRGHNISMYSYFPLDQP
MANYTDYTFKGSPLLTDVIDLMEFEKTEWKPWGLPYKIPTYFMLHNWGMRFCDAALNSSL
IADLLSSPLRYDLIILEHFANDCMTAVAHLLNAPVIALSSCAIMPWHYKRMGTPHINPIM
PMNFLTYTDEMGLVDRLNNFIHFHTVNILYEWITQPATDELISQRFGFGLPPVNEIVKNT
SLMLINQHYALTGLRPYAPNVVEVGGLHIGPKKPLTPVLNKIMEDSLSGVIYISWGSMVD
PSSLPDHKRRALFKSIAHMKDYTFLMRWKSGKPLPHDKPGNLFTFDWLPQRDLLCHPRVK
AFISHAGLLGTTEAVHCGVPMLVTPFYGDQFLNAGTLAQRGFGVIVDFGDFDEHHITRGL
QTILDKGFSDNVRRSARAFRERPQSPLELAIWWIEHVVDTRGGLLLEGRARHISWFVYNS
IDVYLICLAIIAIPLITIWQLVRLLRRTLGILKVVKNKKTKVQ.
>D. persimilis - UGT37B subfamily - LOC6593808 - 6593808
MAVHSNSIPFLLILALVASGSQGANILGLFTSLSPSHLVIQMSMAKILAESGHNVTVVTA
LKPPLLHPAVNHIQVTLDEADGKSFGALVADMAKRDTSNAVISMLVAMGSLTSAFGKMAD
VLRHQKVKDLYEHTDNHFDLVIVGYFMNSLQLSVAHKLKVPQIVALSNPPSLLGSVLGNP
SEISYVPSMNLIVKRGQPMTFVQRVQNIFATMGSWIFMRVIEHNNDKIYKDLYGDDPLMP
RYEDLYKNISLILFSSHGISEGPIRPNVPAVIEVGGIQVKDQPDPLPENIEDFLNSASSD
DGAIFLSLGSNVKAEHIKSDTVQKMFNVISKLKQKVIWKWDNLENTPGKSENILYAKWLP
QDDILAHPKIRLFITHAGKGGVTEAQYHGKPMLALPVFGDQPGNAAALVTQGFGLSLSLL
TLEEQSFRDNIHEILENPKYNRAVKAFSSLYRDRPLSARQTLLYWVDYVIRHHGAAHLQS
PVVHMGFVAAYNLDIYALLLALLFIIYLISKLVFCAIYRKLFSKKSKSHPKQKSKKQKKQ
.
>D. persimilis - UGT37B subfamily - LOC6593809 - 6593809
MVQNVGRIFLLAAVAVAFIGDSQGANILGLFPSLSPSHLIIQMSAAKALAEQGHNVTVVT
VLKPAVTHKDINVIQVPLTKEEAASMSAIIEKMSKNDNKNMLTTMFRMIGQMGFMFDKMA
DALKDPRVRGLYENKDNKFELVLSGFFMNEYQMGFAKKVNAPLIVVATMPPNLLLNFLIG
NPEEIAYVPSINDSLERGQGMSFKQRISGFIMSLGFRVFGKVLEYRNKNSYKELFGDDPN
MPEYSEMMKNVSLVFFASHAISEGPIRPNVPGVIEIGGIQVKDTPAPLPKNMAEFLGNAT
DGAILLSLGSNVQGSHLSPDTVQKMFNVLSKLKQRVIWKWEDLDKTPGKSDNILYSKWLP
QDDILAHPKIKLFINHAGKGGITEAQYHGKPMLSLPVFGDQPANADAMVKKGFGLTQSLL
TLEEQPFREGIEEVLSNTKYAQTVSTFSKLYRDRPLTARESVIYWSEYVIRHHGAAHLQS
PLVHMSFVAANNLDVFALLAIILVVFLLLTKAVIKFIIRKLSSKTKKVKKQ.
>D. persimilis - UGT37B subfamily - LOC6593810 - 6593810
MVRILLLAVAAVALIGGGQGANILGLFTSLSPSHLIIQMSAAKALAERGHNVTVVTVLEP
AITHKDINLIQVPLSEEDTEHMSRVFEKMGKNNDKNMLFAMFRMFGHMRFMFHKIADALK
DTRVRDLYVNKDNRFDLVLSGFALNDYQMGFAQKLKAPVIVVATLPPSPLFNYLIGNPEE
PSCVPSINDSVEKGKGLSFGQRLSSYLTGIGYKVFSKMGEIQNKKAYKEVFGDDPHMPEY
SEMMKNVSLVFFASHAISEGPIRPNVPGVIEIGGIQIKDTPTPLPPNIEEFVGNATDGAI
LLSLGSNVQGSHLSPDTVQKMFNVLSKLKQRVIWKWEDLDKTPGKSDNILYSKWLPQDDI
LAHPKIKLFINHAGKGGITEAQYHGKPMLSLPVFGDQPANADAMVKKGFGLTQSLLTLEE
QPFREGIEEILSNPTYSQAVSTFSKLYRDRPLTARESVIYWSEYVIRHHGAAHLQSPLMH
MSFVAANNLDVFALLAIILVVFLLLTKAVIKFIIRKLSSKPKKVKKQ.
>D. persimilis - UGT37C subfamily - LOC6589244 - 6589244
MLAVRSIFLLLATLAVCARGANILGLFSSHSPSHLIVHMSVVKALAEAGHNVTVVSMQKP
KVMHKNIHLIVVPVKEEQERVLEAQLATMAGQKNSIVSTLNRLMNDMNVMIDAQADLLSD
PRFQRIYETKFDLMILGYFINDFQLGVAAKLQVPVIIDWMNAPIPIIDVFTGNPTEVSYV
PNMATFAEQPMSLLKRAENLAKYLFITYMTHKLDSRVTRHFNNNFGGEKGLRSLEEMRKN
ISLAFVNSHLISEGPIRPLVPAIVEIGGIQVKDTADPLPKDIDQFLQQSPDGAILLSLGS
NIKSTAVKPELIQIIYKVLSGINRNVIWKWEDLEKTPGNSTNILYKNWLPQDDILAHPNT
KLFITHAGKGGITEAQYHGVPMVALPIFGDQLGNAVQMERSGYGLALDLLSITEESFRTA
LNEVLENDKYRQTISKFSSMYRDRPMTARETVVYWTDYVLRHRGAPHLQSPVVHMSFIEL
FNLDLYALLISVLVIILVLIRLTVRFAWNKLQGKAKSSPKTSKKQKKL.
>D. persimilis - UGT37D subfamily - LOC6589242 - 6589242
MTEQRSTILGCSLGGLLLAFLALQSLPQSTEGSNILGVFTSHSTSHFIVHMSIMKTLAEK
GHNVTVVSSVPPKVTHKSIKHIVIPLSEEEEKLIHGGMVDMVKQKPSIWTTMKSIFTSLA
GLINKQVDTLEDKRFTDLYNNKDNKFDVVFVGFFFNTYQVGLSAKFNCPLIVSWMGQPML
MVNEIIGNPELSSVPQMSISVPAGKAMNFQQRLTNFLSSTGFRFLGKFLHFKYQGFYKRL
WGDDKSMPSLEQAMKNVSLVFCNSHGISEGPIRPNVPALIEIGGIQVKSKPDPLPEDIKQ
FMDNSKNGVILFSLGSNLKGDHFNPEVVTTIFKTLSSLKQQVIWKWDDLETTPGKSANIL
YKKWLPQDDILAHPKLKLFITHAGKGGVAEAQYHGVPMLTLPVFADQPGNADKVVENGYG
LRLELNSLEAKEFKETIKEIISNPKYAQKLETFSKLYRDRPQTAQELVVYWTEYVIRHHG
APHMQSPLVHMGTVASNNLDIYALVILALYLIFLVNKIVWKFLWKKCTGKSKKTAQNKKV
KKQ.
>D. persimilis - UGT37E subfamily - LOC6589243 - 6589243
MEKFLPACLLVVLMLGIQPAIIEGANILGVFNSHSPSHVIVNMAVAKTLADRGHNITVLT
QMKPKFQPHENITVIVALPTPERERITKEYMAQMSSQQKSSWSFLAKLFVRSSPILDGQY
EWTQHPRVKAIYENPQTKYDLVILGLMLNDFQLGFAAKLRCPVILSWVGIPMPLMDSQVG
NIDDPAYVPSLNVALEPGQLTMGFGMRFVNFFKHSFLKIVDVFMRQKMNDYYNGAFGNDS
DPEFPSYYEMKRRISLLFYNYHGPSEGPIRPTVPQSIEIGGIQVKEKPDPLPKDLAEFLD
NSTEGAILFSLGTNARFTDIRPQIVKVLYNVLSKLPQLVVWKWEDMENTPGNASNIYFSK
WLPQDDILAHPKTRLFITHAGKGGIAEAQFHGVPMLAFPIFGDQPGNAELMAKSGFGLHL
DILTLTEDVLEETIRELLQNPTYAASVGRFSALYRDRPLTARQSVVYWTEYVLRHQGAYH
LQSPRLHMGIVARHNLDVYGTLVLVGLVTLLILRLAFRYVFHNVLGAVRGHCYRTKATNK
KPKDKLF.
>D. persimilis - UGT49B subfamily - LOC6591137 - 6591137
MQLKCILLLTLVALQQLYLGEGSRILAAFFFPGKSHFMMTNAIVRELVKRGHEVTFITPF
SLEKENLGPNYKEVLIAQYDFWPEIKEMTKTSTILEMTDVPNLTFVRLLTVMGAHSTDFA
FDQPEIQEIVNAEDKVGKYDLLLAEQFFNEGALILGHLYQIPIITVSTFGYANYLSQLAG
IVSPWSYVPHAFMPYTDRMTLWERIGNVAISGTEDLIREFSYYPKHDAILRKHFSRLLDR
VPTIKELERNISAILLNNYMPLTTTRPTSFNMIPVGGLHIQPPKPLPQHLQQFLDGATDG
VIYFSLGSQVRSADLPPEKLKIFLNVFGSLKQRVLWKFEDESLPNLPANVKVQNWLPQGD
ILAHPNVKVFIAHGGLFGTQEAVYNGVPMLGMPVYCDQHLNINQGKQAGYALGLDYRTVS
EDQLRSSLTELLQNPKYRTKMQQASRIFRDRPLSAMDTAMYWIEYVIEHRGAPHLVASGV
ELPWYQFYLLDIVALALAIVLLPIVALCCLCRSSKSKRESRKKAKRN.
>D. persimilis - UGT49C subfamily - LOC6591138 - 6591138
MQFVLLCCLLLALLPQPRPVEGAKILAVYAFPGKSHFMMHTALMRELVESGHQVTMITAF
SLEKEQLGSNYTEILIEPVYDFWHDVKLSFGAQHLFELTRMTNYDFLKMLEIIGLKTTEH
ALRQPKVQAVIHAKKTEGVFDLLLAEQFYQEAFLALSRIYKIPVVTTSTLGYENHMSQMM
GLITPWSFVPHGFMPFTDRMSFLERVKNSYASLYEDLDRLLSYFPKMDAVAREFFGPVLG
EVPKVREMEREISVMLLNSHAPLTTARPTVDAMVPVGGMHIYPPKALPADMQAFLDGASE
GAIFFSLGSNVQSKDMPQEMLQLFLQVFGSLKQRVLWKFEDESLRQLPSNVMVRKWLPQA
DILAHPQVKVFITHGGLFGTQEGVHYAVPMLGIPFYCDQHLNMNKAVLGGYAISLHFQSI
TSEVLEHSLLQLIHNATYKESVQRVSSIFRDRPQEPRKSAVYWIEYVIRHRGAPHMRSAG
LDLNWFQFYLLDVIAFVVAIALAALLAALLAIRLLMGSDKQHRKSKTH.
>D. persimilis - UGT50B subfamily - LOC6590768 - 6590768
MHRTVGLLLILCTCGALAADILMATQGGTKSHKIPFWELAKGLIARGHNITFLNGFPADF
HIEGLQEVTPAGLVEYIQNYTNWDLLGSRMAGEMPIKPWDGLRYAFESCDAMLGDAETKD
LANRSFDLAILDGAFPECVLGLVHQYKIPFMYINTVGFYTGSLSVAGNPISYAITPNFYS
RFTDNMSLYERAINTGMQIGQNLMHMYVMRKTHLVLRQHLGSQIPHPYEMSRNVSFILQN
GHAVVSYPRALNPNVAEVACIHCKPARKLPKDLQDFIGASGASGFIYVSMGSSVKAANMP
ESLRRMLVKTFARLPYHVLWKYEGSSADMQDLTSNVKLSRWLPQQDILGHKKLRAFVTHG
GLLSMFETVYHGVPVVTMPVFCDHDVNSAKAEADGYAIKLDLETLSTNQLYKAIMKVIHD
SRYRSAARYRQNLLLDQRSTALETAIYWTEYVLRHKGAYHLQAPARNMHWSQYYLLDVLL
VYLLSLYGLFLLIKRLDFRSEKLRSLHVPSTAAPTAGKTKSKKL.
>D. persimilis - UGT301D subfamily - LOC113565648 - 113565648
METQLQCKFLMIFCLLGLSGLGETYRILFMGPFPAPSHWLWLEHFQRDLLRHGHHVTSVN
NHPTKQPHENLTEIIISPSFDIPKHFPKKNIFSMQFASDFQNLQLWWTIGLMTTEHAFKD
ANVQKLIQSKDDHYDLVILEQFFHEAFLMFAKKFNCPVVTIGTMGYADNMDHSMGILTPW
SVIPHLLLSHTDQMTFSQRAYNAYISLYDAVMRRWFYLPKMQEMAEKYFKPVINGSLPHV
HELERNISLMLINSHRSVDLPRPSMPGLIDVGGAHIQPAKKLPDDLQSFLDNATHGVVYF
SLGSYMKSTDMPADKTALILKAFGQLKQQVIWKYENDSIGQLPANVMIRKWMPQNDILAH
PNVKLFITHGGIFGTQEGIYWGVPMLCIPLYGDQHRNTIKSVREGYARSLVFSKLTVDDL
VRNVETLIYEPQYKRSALEVSERFRDNPIHPLDEATFWIEYIMRHRGARHLKSHGAFLPL
YQYLLLDIIGCLLLGAFLTIWLPWRMLKRAHKWSQKLNEEKKRL.
>D. persimilis - UGT302C subfamily - LOC6594475 - 6594475
MKPLSRKTSFAALLLLCLLSCVTAYNYLVVLHTAARSHYHVGSALAKGLAAAGHQVTIVS
PFELKKPIKNIRDVPVPSILNAMKGHIGKLLEKSQEPIVTRIIDFHHMGLAITESMLRDP
IVVELMQSNQTYDAVISEVFLNEAHFGLAEHFNAPLIGLGTFGAISWNTDLVGTPSPPSY
VPHAMLKLSDRMTLFQRIKNLAFVSYEYLFINYYYLPLQEAIYRKYFPNNKQDLYETRKN
TALVLLNQHVSLSFPRPYSPNMIEVGGMHINRKRQPLPKDIGEFIEGAKHGVIYFSMGSN
LKSKTLPLEKRQALLDTFSQLKQRVLWKFEDTELPGKPKNVFISDWFPQDDILAHENVIA
FITHGGLLSTTESIYHRKPFVGIPIFGDQFLNMARAEQNGYGVTVNYVELTAPKLLAAIE
RLIGDPEATKKVQDMSDRYRDQPETPLERAVFWVEHVTRHKGAKYLRSASQDLGFIQYHN
LDAILILYGGIIFVLYCLFLLIRRVWRLLQELFIERANDKAKPKAKLN.
>D. persimilis - UGT302C subfamily - LOC113567252 - 113567252
MKSLSYKTSFAALLLHCLLSCVSAYNYLVVLHTAARSHYHVGSALAKGLAAAGHQVTIVS
PFELKKPIKNIRDVPVPSILAAMQGNIANLLTSSKQPIIKQIINFHHMGLNITEFLLSDP
VVVELINSNQTYDAVISEVFLNEAHFGLAEHFNAPLIGLGTFGAISWNTDLVGTPSPPSY
VPHALLKFSDHMSLVERVANLAFVSYEYLFLNFYYLPHQEAIYKKHFPNNKQDFYEMRKN
TALVLLNQHVSLSFPRPYSPNMIEVGGMHINRKRQPLPKDIEEFIEGAKHGVIYFSMGSN
LKSKDLPLEKRQALLDTFSQLKQRVLWKFEDTELPGKPKNVFISDWFPQDDILAHENVIA
FITHGGLLSTTESIYHRKPFVGIPIFGDQFLNMARAEQNGYGVTVNYVELTAPKLLAAIE
RLIGDPEATKKVQDMSDRYRDQPETPLERAVFWVEHVTRHKGAKYLRSASQDLGFIQYHN
LDAILILYGGIIFVLYCLFLLIRRVWRLLQELFIERANDKAKPKAKLN.
>D. persimilis - UGT302C subfamily - LOC6594476 - 6594476
MKSLSYKTSFAALLLHCLLSCVSAYNYLVVLHTAARSHYHVGSALAKGLAAAGHQVTIVS
PFELKKPIKNIRDVPVPSILAAMQGNIANLLTSSKQPIIKQIINFHHMGLNITEFLLSDP
VVVELINSNQTYDAVISEVFLNEAHFGLAEHFNAPLIGLGTFGAISWNTDLVGTPSPPSY
VPHALLKFSDHMSLVERVANLAFVSYEYLFLNFYYLPHQEAIYKKHFPNNKQDFYEMRKN
TALVLLNQHVSLSFPRPYSPNMIEVGGMHINRKRQPLPKDIEEFIEGAKHGVIYFSMGSN
LKSKDLPLEKRQALLDTFSQLKQRVLWKFEDTELPGKPKNVFISDWFPQDDILAHENVIA
FITHGGLLSTTESIYHRKPFVGIPIFGDQFLNMARAEQNGYGVTVNYEELTAPKLLAAIE
RLIKDPEASKKVQDMSDRYRDQQQTPLERAIFWVEHVTRHKGAKYLRSASQDLNFIQYHS
LDAIVILYGGIIFVFYCLFALIRFLLRSLQECCAGRAEARSKKPKAKQN.
>D. persimilis - UGT302E subfamily - LOC6594474 - 6594474
MRLVSLLLLLICQVYGYSYLMVLHTGSKSHHTVGVALARGLIAVGHEVTLISPFPQTKPL
QNLIDVNTPNIISVMANHKARILENAKLPVLHRYPRIHGMGLDLTEALLAAPAVQQLLKE
QRTFDGVIVEAFMNDAHYGFAEHFGAPLIVLSTLGATGWTSDLVGTPSPPSYVPHNLLQF
SDRMDFTQRAQNLGFQVFEYFYQRWFNLPRQEALYRKYFANNTQDFYEMRRSTSLVLLNN
HVSMSAPRPYAPNMIEVGGMHINRQARQPLPKDIEEFIEGARHGVIFFSLGSNLNSQDLP
LEKRRAIVETLRGLKQRILWKFEDENFPDKPENVFISSWFPQDDILAHDKVIAFITHGGL
LSTTESIYHGKPVVGIPFFGDQFMNMANAEIAGFGITVKYHQLEAPLLRSAVERITSDAS
YAEKAREMSNRFRDQLAAPLDRAVYWVEHVTRQKGARYLRSACQDLSLVEYHNIDVLATF
FGGLSLVIVLLWVLVRFVLVKLRGSSKKEKAN.
>D. persimilis - UGT302K subfamily - LOC6594473 - 6594473
MRILSLFVALIFSLCFCDGYKFLMVLNSPGRSHFNVGHALAKGLVQAGHEITVVSVFPLK
KPMPGYHDIYVPNVIGAMRGDLAALWQSIQKPLTQKLIDHYHMGFRLTRALFVDPNFQDL
LKSNRTFDAVICETFYNDAHYGLAEHFQAPLIGLSTGGGLTFITDMVGSPAPASFVPHIM
LPFNDHMSLYERLVNVAFLAYERLLLDYYYLPGQEALYKEFFPENKRCFYEMRRNASLVL
INQHVSLSFPRPYAPNLIEVGGMHIDGKLSPLPAKIEKFLNESEHGAIYFSMGSNLKSKD
LPPEKVQEILKAFRGLKQRVLWKFELEDLPNKPDNLFISDWFPQTDILAHPKVLAFVTHG
GMLSTTESIYHGKPVIGLPIFSDQFFNMAHAEQTGYGIMLDFKSLKAADLKAAIERITSV
PSYTEVIRGMSFRYRDQQQTPLKNAVYWVEHVTRHQGAAYLQSAAQRLNWWQYHNVDVLL
IIFGVVILLLVALPLAIWRLLRGVFGGGKTQPQGEKRKRN.
>D. persimilis - UGT303A subfamily - LOC6594482 - 6594482
MVRRLGFAGLLVVALLGQQTAQTANILAVFAYSFGSSYVLVKPYLQNLVQRGHQLTVISA
PVSYMGDIEGVQHIRVESLKKLSKDLEEYDYETEMTSKWAEASFVADYFYNCSKLILEEP
GVRSLLQNASAQFSMVILEAAHTDALYGFAKHYNASLVGISSFGGAWNIDFLAGNSAPSV
YEPMSALGFSRGLSLVEKMKNLIFISEERLVERFIYLPGQIELYKRYFSFDASSLHEIRK
KFSLILLNQHFSLGRVRSNVPNLVEVGGMHLSQKPEPLSAELQGFLDEAVHGAIYFSMNS
DMLDKWLPPNMQKTMLNAFARLKQRVVWRTTFQTPNESNNLYVRPWHPQREILNHPNVKL
YITQVGLLSIIEASYYAVPMLCIPAYFDQFKNADRLERLGMAKTLDIYALDLEEVVETIH
ELLNNDSYAKNAKKLSMRFTDQPMTPMETAIWWTEYVLRHNGADHMRIVEQDMSLMQYYS
VDIFSVLFGRIGLTALIVIFLGYTVVTIALRTTQYHLRLSIPVVT.
>D. persimilis - UGT303B subfamily - LOC6595103 - 6595103
MRIGCAWLVPSLLFFLEQALAANILAIFPYRFPSPFQLINPLVRALSQRGHKVTMVTPVN
FPPDIEGVRHIRVPLLDLQTTEVIESDQMKEYFSSKWSESFLTSRALYNISYAILSDNGV
QQLLRNRSEQFDIITLETVHMDALFGLAGFYNAPIMGMSTLSINWAVDYLAGNPSPSVYE
PISPAGYSWERSPLSRWYNWFYITEEQLIEQLIYRPGQLQLLKQFFGYPPEKLNELRARF
SVILMNNHFSMGRVRANVPNIIEVAGLHLSEPPEPCDEQLQRFLDDAEHGVIYFSMGNEI
MVRFLPESMQHTLLQTFSQLKQRIVWKREVEASDNRSDNIYIINQSPQRQVLAHPNVKLF
ITNGGLLSTIEAVHSGVPMLGLPVFFDQFGNMKRMHFVGVAETLDINTLTVEALSTTIRA
LLEEPRYARKAKELSQCFKDRPMNPLETAVWWTEYALRHKDVSHMRMNIEEVPFMRYYSL
DNLLMLSLRFGLIAVFVIFLGVRLVKINQARQRLVHL.
>D. persimilis - UGT304A subfamily - LOC6594481 - 6594481
MFIQWRWLLATLLWLVARAEADQILVINPFEMHSQCLLMTPYIEALARRGHQLTVIHAFE
LCKPIENVRFIHIMDDYEANTDIAEFIYSSTVSKWREAVSIRNYMIKASLNILQNVEVQA
LLRSNATFDMVVVEPGFTDVMFAFSTHFNASLVGLATCGADWNLNNLMGHDSSPLLEPML
PLGLKAVDSLWSRIYNFYYISEEWLLMQLVFLPKQRQLHDHFFGHLDQSFSEIRQNFALI
LLNQHFSLFAARPSVPGMIEVAGMHVPLEDPPLTADLKLFIDEAPHGVIYFSLGFDLQTK
DLPRETVQMLMDTFEAMPQRVIWKFESNPSAKISGNIYMGGLLPQQAILAHPNVKLFICH
GGMLSIIEAAYYAKPVLGFPLFYDQFRNIDRLVVEGVAQILDINAVDREELAETIQRMIK
LPEYQQNALFVSKRFRDQPMPPLQTAIYWTEYVLRYKGARHMRVSTSHIKLIDYYCLDKL
LMIFLRLSFVVGVVFAALSKWTHALDWLTKMALRLQGIQRAA.
>D. persimilis - UGT305A subfamily - LOC6603296 - 6603296
MNVLCSLLPLLVMSFTWLPMETKAGNILCLVGTARHNNPGWMQPLFETLAERGHSLTVLS
TAPVPKKNIEGITVFSLPNNYDVMQKYFVSRTASYSSVFTAKQLMVLHEVPLGSCRAVME
SPVLAKLRAQLIDEVADVDLIISDATNTMECLLPLVPKHRSIPILGVSGGKLTSELLTLV
RAEDTINVAKIPHPISQLPEDMDFMGRIQNSALYLAEKLIRWTDIYPITRGALVRKNHVY
PPLKLVLLNTHSTLDYAQNLPASVIEVGGLHIWTKSRPLPPNIQKFVDKFIDGIIYINFP
HIDLFFGIGTKAVLLMAQRYVTYGFIWNVENVKELPEEMDNILTLHVDARLQQDILAQSR
VKCFLNHGDSFSLQEAVHYAVPVLVIPLILEQFNNAQRIKERNLGVVLPTNTFFEMTMAR
TLKQVLQNKAITNAVSKAQVKFRTRPMPPIRTAVWYVEHLITEPELYSHLAKPSVNFIVS
HSLDTLAIPAVALLVFLCNMILLVLQLMKSEDIQSRIFVDDDGNVGVWETLEEYEIRTGI
VKGKQIPPLNKNIMGRHPCKNLPDKAKMSIN.
>D. persimilis - UGT307A subfamily - LOC6595462 - 6595462
MNRPPISHILLWMLAICSAVGVESHHILGLFVNLHRSQLLVHMAVTRALLQRGHQVTLVT
TLPLEEVELEGNVTHILVPWQQPADEDHLGSATDWLLRLLRMFNRLEQSGDLLDQPAWKD
FMRLSPKPHFDLLLLGYHFNDHLLGVAAHFNCPAAIISTQQPIGFVNSLMGNPEERWYVP
QPYDSRQRSGISAWLFGAWEKLMEAVARRVLRRIYSSHFPEPHYPPFETMRRSVALALNN
HHMISEGPIAPLLPSMVDIGGILLEQKLNETFLEVSGNRSLIVFSLGTRFTWKRSPDHFV
QTFTQAFAQFPDYDIYWTYDGPNASEIMSHHSHLKLAKWWPQRQLLGQQQACLFITHGGK
GSLTEALYYGVPMVGLPLLGDQRANLLKMGAKGWGMTLSTQNLRHAELSKAMGSALSHSR
YSKSISKASHLYRDRPMNASDVATFWLEYVIRHRGAKHLYSPARQLDFMQYYSLDVYAIV
YGGLVLLIAVLRRINSRLSVTRSIV.
>D. persimilis - UGT316A subfamily - LOC6601498 - 6601498
MRLLQLLMALSLLCGAISCANILAVLPSVWKSHYLFGRRLLQELVASPRNHSITLISPHA
LEAGGVDAELPNIREIRIEGLKENWVGMGMSFEPEQMRSQSVMERFTRLIYAGTTNVDLL
LSDQQVRKLLTSGEQFDLLIVDLFLSDALLGLAYYYGIPTVAISPTGANSWLNNMFGNPQ
SSSLDPSNFLPFTERMNTQQRIVNSLMSTFERLTYNFFHLISQQTVYSKHFEMLVQELPL
YRDLTKNLSLALINSHPGLNYPRAYLPNMVEVGGLHLTARTDLRPLPNHLLSFMESAAGG
CIYMSLGADVQTAQLPSEKLAIFMDVFGHLKEFHFVLKWENEDFVSSLELPENVMIANWW
PQQAILSHTLVKLFISSCGQLSVWESVMGETPILAIPILAEQEVMAKRLQLNGVSLTVNY
DAIAYDALLHGIRQLTLNTSYSESLVKLRKRLGGPSPSSLAVGQIELILDSGGADFLKSH
ANTLNYWRLEGLDVLVIITIGFVGILTIPFLVISCILRKSYYSEACQDQQPPYRSTLKVV
GRVHSYGEPGGTPAEPLRRTRSAQSLSARSSSSSFSSNTTPPTTASTTPLDMTPPPPAVV
QLLGHVPSPLQLYVNQQQQQQQIYSNSDLSNRQQASQDDNTERRFS.
>D. persimilis - UGT317A subfamily - LOC6595368 - 6595368
MEMQTKVIVLSLICLCSGQAAKILVLFPHASESHFAVMRTLVTELASREHNVTVYTGHGL
GERLENVSETIIPEYPFWSNLQKHAAPKGNLADLGRLSIPTLRKSLAVVGANALDHFLSQ
EPLQKLLQQPPLDFDFDVIILDYFYTEALLALGQFHQKPIVGIVSTDFGNYMEAVQESMV
PAACSPIDFEHYVPSLGFSARLGNIRECISRRKQFAKDHFGAQEQLIAKHFKVKSSVPEL
QANQLSLLLVNSHVPLMTPRPSLQHIVPAGGLHIRGPRELPWNIKRFLEEARAGAIYLQL
GNEQPCGELPKLKLEALLGFFDSRKERFIWSCHDVKTLDGLPKNVMIQHAVPQIDILAHP
RVNAFIMNGDLLSLQEAIVRNVPTLGLPIFQNERQNMELAVRLGVGLKLEQENVTIASLS
WAVDRLLLEPQYQITIRDVSLEFRDRPLGALASAMFWVNYVARHKGGAAIRTRGVGISSN
QLHLFDLFLFYFGVALFFVGLLVGLCLVAIFFWQKKISTKNTKLN.
>D. pseudoobscura - UGT35A subfamily - LOC4803130 - 4803130
MRTPCSLLALGLGLFLLLSVGAADERVQSPKILAVFPFTGRSQYIFAEQYLKELARRGHN
VTVINTFGSDKSEPNFRVIGATKIHELMAAFAAAGFSQPAGQWKMLSMTTEFLNMLTANV
LEDAAVKALLESHETFDLLIMETVQNEALFGLGQHFGALTIGISSYGTDRHIDELMGNIS
PLSYNPMLLSSRTEQMSYEERLWNVWEAAVVWLHKRLVHLPTQRQLYGKYFPQAQQSLEQ
VMDSFSLMLLGQHFSLSYPRPYLPNMIEVGGLHLEQQRTVQPLPADIAEFVEQSPHGVIY
FSMGSNIKSADLPPSTRKVLMETLSALPQRVLWKFEADQLEDKPENVFISKWFPQPDILA
HPNVKLFITHGGLLSTIESIFFGKPVLGLPVFYDQHLNVQRAKQAGYGLAADLWGSNSTE
LQSLIHELLDNPSYAEAAQIKSKLYRDQKETALERAVWWTEYVLRHEGAAHLRCASRQLN
FVQLHGLDTWGVLGAVAVLSLLVILFVLKLLIEALCYVISKRRRGTENKLKEQ
>D. pseudoobscura - UGT35B subfamily - LOC4803132 - 4803132
MLALRQALISLLVLWPIYSLEAARILAIFPFPGPSQYINVVPYLKALAARGHEVTSINAF
PQKKPLHNFRDIPVLEVFNNYDDIITDLGDPMNLWEENDFINKFFVDITRAVFLNKEVQE
TLLPPGKDHYDLIIVEALRSDAYYGFAAHFNAPIIGVSTFGADWNIDELVGNTSPFSYIP
LQTTGFTDRMTFRQRLTNIVDTAIAWLNYNLVHMPKQVEIYEKYLPDAAARVPLNELNRN
FSLVLLNQHFSLSFPRPYVPNMIEVGGLHISHKPAPLPKDIDEFIQGSGEAGVIYFSLGS
NVKSKDLPAETRETILKTFSSLPQRVLWKFEVDQLPGKPSNVFISKWFPQPDILAHPKVK
LFITHGGLLSTIESIHHGKPVLGLPFFYDQFLNVERARQAGFGLSLDHKSLTQQDFKHTI
ERLLKEPQFADKARQMSTRYRDQPMSPQETAVWWTEYVLRHKGAPHMRVAGQDLNFLVYH
SIDVIATLLGGALLGLILVVFVLWKLARFCQGFGQSKTKKQKNQ
>D. pseudoobscura - UGT35C subfamily - LOC4803126 - 4803126
MRILFVFIGSILLALGGLPLPAEGAKILATLAWPGRSQYIFVENYLKGLAARGHEVTVIN
TFKNKATPNMRFIEALKVQEFHQQMLAELEASTLWQEFNAITGLEEKVAAFTLDDEGVQK
LMKSGETFDVVLAEMIEVPALYGMAQHFNATLVGFSSYGSDYRIDSQLGNTSPLSYNPSI
MSPRTDRMSFCERLTNHYEYLVEMLHRQLVHLPAMERMYNKYYPNARQTMDEVLDSFALV
LLGQHFSLSYPRPFLPNMIEVGGLHIAHKPQPLPEDIKAFIEGAEHGVIYFSMGSNVKSK
DLPQETRDTLLKTFGKLKQRVLWKFEDDQLPGKPANVLIKKWFPQPDILAQTNVKLFITH
GGLLSTIESLYFGKPVLGLPVFYDQHMNVARARRVGFGLGLDLYNLNEEDLEEAIHKLLS
EPSFAKASAQISERYRDQPQPSLERAIWWTEYVIRHQGAPHLRATSRDLNFIQLYSLDTL
FVLVGLPLLLVALLLKVSCRLLQGRKPKGCPYADKLKKQ
>D. pseudoobscura - UGT35E subfamily - LOC6897937 - 6897937
MSDLRWCCYLLVLLLPSYLEGARILALFPIPSPSHYYYALPYLKSLASQGHQVTSVSPFP
QKESVHNFRDIPIPEVLEHFEEFLLTALQASSLWDSNNIAHDYCVSLTKAVLNNDQVRRE
ILKPGKAQFDLVLVDLWRLDALYGLAAYFDAPLIGLAPYGTDWKIDELAGNTSPISYLHS
PTSTAVLPDRDSFYGRLSDFVERSVSWINWRWKYLPKHEEIYRKYFSQLADKVPLAKVTN
NFALILLNQHFALAPPRPYVPNMIEAAGLHIDDQQSGHLPKDMEDFVQGSGEAGVIYFSL
GTLFRSKSLTEDQLKVLLQTFASLPQRVLWKYDDDQLPGKPENVFISKWFPQQAVLAHPK
VKLFITHGGMLSTVESLHYGKPMLGLPCFFDQFRNMDHVQRTGLGLVLRLQTMTASDLNS
ALRRLLTEESFALNAEETSARYRDQPMTALAKANWWTEYILRHKGAAHMRVAGRQLDFFT
YNSMDVIGTLLAGALLFIVVLVALLWKLACIAGLGQSGRKKQKNL
>D. pseudoobscura - UGT36A subfamily - LOC4817186 - 4817186
MTTWWRISRSVLIALWLIVITGTPPPAFGGNVLAVYPHFGFSHFKVVMPILNELARRGHQ
LTVISYVNHPQAAEWPNYEQLLISQAGEDQSSTTINLVPLSEHTPTRSLLTLFWEYIALH
SEGQESCERLYASGHVETVLKRHQTKPYDLLLTEYFNSDCQLALAKLMDLPIIGLSTCAL
MPYYYDRIDLPDTPSFIQSEFVGFAGVLSWDERLVNFIQAKMLKLLYKYHSIRADNALVR
KHFGIDVDVDEVARTQTAFIFGNQHYSLMGSRPQSRQFIEVGGVHLTSQAEQELPPNIAQ
FLDQSEVPIIFISWGSMVRISSIDADKLAAIVEALERQPLRVIWKWETDEKPKMDSTKFL
FVKWAPQLALLCHPKVELFWAHGGLLGTTESVHCGKPMLVTPIYGDQFLNAFSVQNRGMG
LKLDYEEIRVTSVTQALNKLNNTSYATRSLGISKIFNQRQNSPLESAIWCVEHVIQHGLL
AAEMLQSPGIELNWFIYHSLDSVCLIFVVLMALAYSLCHLSGGSSSKSFNGNRRRKSKRS
.
>D. pseudoobscura - UGT36D subfamily - LOC4816868 - 4816868
MCSSLLTVVLLGLTLAHTGVEVNAGPPLKILGLFPHPGVSHFHFFHPIMRGLAEAGHDVS
VVSHFPDKHPAVHYKDYPLTGIDKLTNSVDLKVFEKRTFYSHFQEFFLLYDWGRQACNFT
LRSDALQQILKRRQGYFDVIIMEQFNTDCMMGVAHQLHAPVIALSSCVMMPWHYERMGAP
IIPSHIPNLFMAQSQDMNFGGRLANWFSFHALNWMYKLLSVPAADKMVQYKFGHMVPSVG
ELAKNTSLFFVNQHYSLSGPKPLPPNVIELGGIHIQKSKPLPADLQRLLDNAEHGVILIS
WGSMIRANSLSAAKRDGIVRAAARLKQQVIWKWENETLPNQPANMHIMKWLPQRDILCHP
NVKVFMSHGGLMGTSEAAYCGVPVVATPMYGDQFVNTAALVQRGMATILNYEEIGENSVI
RALKKALDKKYYDAAKAVSHSYNHRPQQALQTALWWVEHVAHTGGAPLLQPSAVHMSRFV
YYSLDCYAVVALILAIIIGSWLALIRRCCGSKSSAKPKRD.
>D. pseudoobscura - UGT36E subfamily - LOC4817331 - 4817331
MCENQVHKWLSLLAVISLTGTASSLKILGMFAHPSISHFKFFHPIMRGLAEAGHSVDVLS
PFPDKEPPSGYTDYLLPSSNLSDAIPLTEFERPLPYLFHYAEFYMLYVAGKEACNTTLNS
EALARILKHPPGYYDVILMEHFNTDCLMSVAHVLQAPVIGMSSCALMPWHYEKMGAPLIP
SYISALFMGQSQEMSFAGRLGNWITVHSINMLYRMFSFSAADALIRQKFGPGLPSTQAMV
RNTSLMLLNQHFSLSGPKPLPPNIIEVGGVHLKPAQPLPDDLQQLLDKATKGVILISWGS
QLRASSLSEAKRDGMVRAIGRLEQQVIWKWENDTLPNKPDNLHILKWLPQRDIFAHPNVK
LFLSHGGLMGTSEAVSSGIPIVGMPMYGDQSLNIESLVQRGMALRLDFHKLSEKTVYETL
TRALDPSFKARALAVASAYNSRVQPPLETAIWWVEHVAETKGAPLIQPSAVHLSRFVYYS
LDVYLVAISVLLLLFIACVGLRRICRGGKAATKLKRK.
>D. pseudoobscura - UGT36F subfamily - LOC4816869 - 4816869
MDRKRNSAMFRWRRTTMAFLGVLLLMPAIPSEAAEILGLFAHPGKSHFEFFRPIFMDLAR
RGHNISMYSYFPLDQPMANYTDYTFKGSPLLTDVIDLMEFEKTEWKPWGLPYKIPTYFML
HNWGMRFCDAALNSSLIADLLSSPLRYDLIILEHFANDCMTAVAHLLNAPVIALSSCAIM
PWHYKRMGTPHINPIMPMNFLTYTDEMGLVDRLNNFIHFHTVNILYEWITQPATDELISQ
RFGFGLPPVNEIVKNTSLMLINQHYALTGLRPYAPNVVEVGGLHIGPKKPLTPVLNKIME
DSRSGVIYISWGSMVDPSSLPDHKRRALFKSIAHMKDYTFLMRWKSGKPLPHDKPGNLFT
FDWLPQRDLLCHPRVKAFISHAGLLGTTEAVHCGVPMLVTPFYGDQFLNAGTLAQRGFGV
IVDFGDFDEHHITRGLQTILDKGFSDNVRRSARAFRERPQSPLELAIWWIEHVVDTRGGL
LLEGRARHISWFVYNSIDVYLICLAIIAIPLITIWQLVRLLRRTLGILKVVKNKKTKVQ.

>D. pseudoobscura - UGT37B subfamily - LOC6902430 - 6902430
MVRILLLAVAAVALVGGGQGANILGLFTSLSPSHLIIQMSAAKALAERGHNVTVVTVLEP
AVTHKDINLIQVPLSQEDTEHMSRVFEKMGKNNDKNMLFAMFRMFGHMRFMFHKIADALK
DTRVRDLYVNKDNRFDLVLSGFALNDYQMGFAQKLKAPVIVVATLPPSPLFNYLIGNPEE
PSCVPSINDSVEKGKGLSFGQRLSSYLTGIGYKVFSKMGEIQNKKAYKEVFGDDPHMPEY
SEMMKNVSLVFFASHAISEGPIRPNVPGVIEIGGIQIKDTPTPLPPNIEEFLGNATDGAI
LLSLGSNVQGSHLSPDTVQKMFNVLSKLKQRVIWKWEDLDKTPGKSDNILYSKWLPQDDI
LAHPKIKLFINHAGKGGITEAQYHGKPMLSLPVFGDQPANADAMVKKGFGLTQSLLTLEE
QPFREGIEEILSNPTYSQAVSTFSKLYRDRPLTARETVIYWSEYVIRHHGAAHLQSPLVH
MSFVAANNLDVFALLAIILVVFLLLTKAVIKFIIRKLSSKTKKVKKQ.
>D. pseudoobscura - UGT37B subfamily - LOC6902429 - 6902429
MVQNVGRVFLLAAVAVAFIGGSQGANILGLFPSLSPSHLIIQMSAAKALAEQGHNVTVVT
VLKPAVTHKDINVIQVPLTKEEAASMSAIIEKMSKNDNKNMLTTMFRMIGQMGFMFDKMV
DALKDPRVRDLYENKDNKFDLVLSGFFMNEYQMGFAKKVNAPLIVVATMPPNLLLNFLVG
NPEEIAYVPSINDSLERGQGMSFKQRISGFIMSLGFRVFGKVLEYRNKNSYKELFGDDPN
MPEYSEMMKNVSLVFFASHAISEGPIRPNVPGVIEIGGIQVKDTPAPLPKNMAEFLGNAT
DGAILLSLGSNVQGSHLSPDTVQKMFNVLSKLKQRVIWKWEDLDKTPGKSDNILYSKWLP
QDDILAHPKIKLFINHAGKGGITEAQYHGKPMLSLPVFGDQPANAEAMVKKGFGLTQSLL
TLEEQPFREGIEEVLSNPKYAQTVSTFSKLYRDRPLTARESVIYWSEYVIRHHGAAHLQS
PLVHMSFVAANNLDVYSLLAIILVVFLLLTKAVIKFILRKLSSKPKKVKKQ.
>D. pseudoobscura - UGT37B subfamily - LOC4816157 - 4816157
MAVHSNSIPFLLMLALVASGSQGANILGLFTSLSPSHLVIQMSMAKILAESGHNVTVVTA
LKPPLLHPSVNHIQVPLDEADGKSFGALVADMAKRDTSNAVISMLVAMGSLTSAFGKMAD
VLRHQKVKDLYEHTDNHFDLVIVGYFMNSLQLSVAHKLKVPQIVALSNPPSLLGSVLGNP
SEISYVPSMNLIVKRGQPMTFVQRVQNIFATMGSWIFMRVIEHNNDKIYKDLYGDDPSMP
RYEDLYKNISLILFSSHGISEGPIRPNVPAVIEVGGIQVKDQPDPLPENIEDFLNSASSD
DGAIFLSLGSNVKAEHIKSDTVQKMFNVISKLKQKVIWKWDNLENTPGKSENILYAKWLP
QDDILAHPKIRLFITHAGKGGVTEAQYHGKPMLALPVFGDQPGNAAALVTQGFGLSLSLL
TLEEQSFRDTIHEILENPKYNRAVKAFSSLYRDRPLSARQTLLYWVDYVIRHHGAAHLQS
PVVHMGFVAAYNLDIYALLLALLFVIYLCSKLVFCGLYRKLFSNKSKSHPKQKSKKQKKQ
.
>D. pseudoobscura - UGT37C subfamily - LOC4817450 - 4817450
MLAVRSIFLLLATLAVCARGANILGLFSSHSPSHLIVHMSVVKALAEAGHNVTVVSMQKP
KVMHKNIHLIVVPVKEEQERVLEAQLATMAGQKNSIVSTLNRLMNDMNVMIDAQADLLSD
PRFQRIYETKFDLMILGYFINDFQLGVAAKLQVPVIIDWMNAPIPIIDVFTGNPTEVSYV
PNMATFAEQPMSLLKRAENLAKYLFITYMSHKLDSRVTRHFNNNFGGEKGLRSLEEMRKN
ISLAFVNSHLISEGPIRPLVPAIVEIGGIQVKDTADPLPKDIDQFLQQSPEGAILLSLGS
NIKSTAVKPELIQIIYKVLSEINRNVIWKWEDLEKTPGNATNILYKNWLPQDDILAHPNT
KLFITHAGKGGITEAQYHGVPMVALPIFGDQLGNAVQMERSGYGLALDLLSITEESFRTA
LNEVLENDKYRQTISKFSSMYRDRPMTARETVVYWTDYVLRHRGAPHLQSPVVHMSFIEL
FNLDLYALLISVLVIIVVLIRLTVRFAWKKLLGKAKSSPKTSKKQKKL.
>D. pseudoobscura - UGT37D subfamily - LOC6902878 - 6902878
MKKFLPACLLVVLMLGIQPAIIEGANILGVFNSHSPSHVIVNMAVAKTLADRGHNITVLT
QMKPKFQPHENITVIVALPTPERERITKEYMAQMSSQQKSSWSFLAKLVVRSSPILDGQY
EWTQHPKVKAIYENPQTKYDLVILGLMLNDFQLGFAAKLRCPVILSWVGIPMPFMDSQVG
NIDDPAYVPSLNVALEPGQLTMGFGMRFVNFFKHSFLKIVDVFMRQKMNDYYNGAFGNDS
DPEFPSYYEMKRRISLLFYNYHGPSEGPIRPTVPQSIEIGGIQVKEKPDPLPKDLAEFLD
NSTEGAILFSLGTNARFTDIRPQIVEVLYNVLSKLPQRVVWKWEDMENTPGNASNIYFSK
WLPQDDILAHPKTRLFITHAGKGGIAEAQYHGVPMLAFPIFGDQPGNAELMAKSGFGLHL
DILTLTEDVLEETIRELLQNPSYAASVGRFSALYRDRPLTARQSVVYWTEYVLRHQGAYH
LQSPRLHMDIVARHNLDVYGTLVLFGLVTLLILRLAFRYVFHNVLGVVRGHCYRTKAPKK
KPKDKLF.
>D. pseudoobscura - UGT37E subfamily - LOC4817037 - 4817037
MTEQRGTLLGCSLGGLLLAFLALQSLPQSTEGSNILGVFTSHSTSHFIVHMSIMKTLAEK
GHNVTVVSSVPPKVTHKSIKHIVIPLSEEEEKLIHGGMVDMVKQKPSIWTTMKSIFTSLA
GLINKQVDTLEDKRFTDLYNNKDNKFDVVFVGFFFNTYQVGLSAKFNCPLIVSWMAQPML
MVNEIIGNPELSSVPQMSISVPAGKAMNFQQRLTNFLSSTGFRLLGKFLHFKYQGFYKRL
WGDDKSMPSLEQAMKNVSLVFCNSHGISEGPIRPNVPAVIEIGGIQVKSKPDPLPEDIKQ
FMDNSKNGVILFSLGSNLKGDHFKPEVVTTIFKTLSSLKQQVIWKWDDLQTTPGKSANIL
YKKWLPQDDILAHPKLKLFITHAGKGGVAEAQYHGIPMLTLPVFADQPGNADKVVENGYG
LRLELNSLEAKEFKETIKEIISNPKYAQKLETFSKLYRDRPQTAQELVVYWTEYVIRHHG
APHMQSPLVHMGTVASNNLDIYALVILALYLIFLVNKIVWKFLWKKCTGKSKKTAQNKKV
KKQ.
>D. pseudoobscura - UGT49B subfamily - LOC4803762 - 4803762
MQLKCILLLTLVALQQLCLGEGSRILAAFFFPGKSHFMMTNAIVRELVKRGHEVTFITPF
SLAKENLGPNYKEVLIAQYDFWPEIKEMTKTSTILEMTDVPNLTFVRLMTVMGAHSTDFA
FDQPEIQEIVNAEDKVGKYDLLLAEQFFNEGALILGHLYQIPIITVSTFGYANYLSQLAG
IVSPWSYVPHAFMPYTDRMTLWERIGNVAISGTEDLIREFSYYPKHDAILRKHFSGLLDR
VPTIKELERNISAILLNNYMPLTTTRPTSFNMIPVGGLHIQPPKPLPQHLQQFLDGATDG
VIYFSLGSQVRSADLPPEKLKIFLNVFGSLKQRVLWKFEDESLPNLPANVKVQNWLPQGD
ILAHPNVKVFIAHGGLFGTQEAVYNGVPMLGMPVYCDQHLNINQGKQAGYALGLDYRTVS
EDQLRSSLTELLQNPKYRTKMQQASRIFRDRPLSAMDTAMYWIEYVIEHRGAPHLVASGV
DLPWYQFYLLDIVALALAIVLLPIVALCCLCRSSKPKRESRKKAKRN.
>D. pseudoobscura - UGT49C subfamily - LOC4803763 - 4803763
MQFVLLCCLLLALHPEPRPVEGAKILAVYAFPGKSHFMMHTALMRELVESGHQVTMITAF
SLEKEQLGSNYTEILIEPVYDFWHDVKLNFGAQHLFELTRMTNYDFLKMLEIIGLKTTEH
ALRQPKVQAVIHAKKTKGVFDLLLAEQFYQEAFLALSRIYKIPVVTTSTLGYENHMSQMM
GLITPWSFVPHGFMPFTDRMSFLERVKNSYASLYEDLDRLLSYFPKMDAVAREFFGPVLG
DVPKVRQMEREISVMLLNSHAPLTTARPTVDAMVPVGGMHIYPPKALPEDMQAFLDGASE
GAIFFSLGSNVQSKDMPQEMLQLFLQVFGSLKQRVLWKFEDESLRQLPSNVMVRKWLPQA
DILAHPKVKVFITHGGLFGTQEGVHYAVPMLGIPFYCDQHLNMNKAVLGGYAISLHFQSI
TSEVLEHSLLQLIHNATYKESVQRVSSIFRDRPQEPRKSAVYWIEYVIRHRGAPHMRSAG
LDLNWFQFYLLDVIAFVVAIALAALLAALLAIRLLMGSDKQHRKSKTH.
>D. pseudoobscura - UGT50B subfamily - LOC6898026 - 6898026
MHRTVGLLLILCTCGALAADILMATQGGTKSHKIPFWELAKGLIARGHNITFLNGFPADF
HIEGLQEVTPAGLVEYIQNYTNWDLLGSRMAGEMPIKPWDGLRYAFESCDAMLGDAETKD
LANRSFDLAILDGAFPECVLGLVHQYKIPFMYINTVGFYTGSLSVAGNPISYAITPNFYS
RFTDNMSLYERAINTGMQIGQNLMHMYVMRKTHLVLRQHLGSQIPHPYEMSRNVSFILQN
GHAVVSYPRALNPNVAEVACIHCKPARKLPKDLQDFIGASGASGFIYVSMGSSVKAANMP
ESLRRMLVKTFARLPYHVLWKYEGSSADMQDLTSNVKLSRWLPQQDILGHKKLRAFVTHG
GLLSMFETVYHGVPVVTMPVFCDHDVNSAKAEADGYAIKLDLETLSTNQLYKAIMKVIHD
SRYRSAARYRQNLLLDQRSTALETAIYWTEYVLRHKGAYHLQAPARNMHWSQYYLLDVLL
VYLLSLYGLFLLIKRLDFRSEKLRSLHVPSTAAPTAGKTKSKKL.
>D. pseudoobscura - UGT301D subfamily - LOC4816902 - 4816902
METQLQCKFLMIFCLLGLSGLGETYRILFMGPFPAPSHWLWLEHFQRDLLRHGHHVTSVN
NHPTKQPHENLTEIIISPSFDIPKHFPKKNIFSMQFASDFQNLQLWWTIGLMTTEHAFKD
ANVQKLIQSKDDHYDLVILEQFFHEAFLMFGKKFNCPVVTIGTMGYADNMDHSMGILTPW
SVIPHLLLSHTDQMTFSQRAYNAYISLYDAVMRRWFYLPKMQEMAEKYFKAVINGSLPHV
HDLERNISLMLINSHRSVDLPRPSMPGLIDVGGAHIQPAKKLPDDLQSFLDNATHGVVYF
SLGSYMKSTDMPADKTALILKAFGQLKQQVIWKYENDSVGQLPANVMIRKWMPQNDILAH
PNVKLFITHGGIFGTQEGIYWGVPMLCIPLYGDQHRNTIKSVREGYARSLVFSKLTVDDL
VRNVETLIYEPQYKRSALEVSERFRDNPIHPLDEATFWIEYIMRHRGARHLKSHGAFLPL
YQYLLLDIIGCLLLGAFLTIWLPWRMLKRAHKWSQKLNEEKKRL.
>D. pseudoobscura - UGT302C subfamily - LOC4803135 - 4803135
MKPLSRKTSFAALLLLCLLSCVSAYNYLVVLHTAARSHYHVGSALAKGLAAAGHQVTIVS
PFELKKPIKNIRDVPVPSILNAMKGHIGKLLEKSQEPIVTRIIDFHHMGLAITGAMLRDP
IVVELMQSNQTYDAVISEVFLNEAHFGLAEHFNAPLIGLGTFGAISWNTDLVGTPSPPSY
VPHAMLKLSDRMTLFQRIKNLAFVSYEYLFINYYYLPLQEAIYRKYFPNNKQDLYETRKN
TALVLLNQHVSLSFPRPYSPNMIEVGGMHINRKRQPLPKDIEEFIEGAKHGVIYFSMGSN
LKSKTLPLEKRQALLDTFSQLKQRVLWKFEDTELPGKPKNVFISDWFPQDDILAHENVIA
FITHGGLLSTTESIYHRKPFVGIPIFGDQFLNMARAEQNGYGVTVNYEELTAPKLLAAIE
RLIGDPEATKKVQDMSDRYRDQPETPLERAVFWVEHVTRHKGAKYLRSASQDLSLIQYHN
LDAILILYGGIIFVLYCLFLLIRRVWRLLQELFIERANNKTKPKAKLN
>D. pseudoobscura - UGT302C subfamily - LOC6897936 - 6897936
MKSLSYKTSFAALLLLCLLSCVSAYNYLVVLHTAARSHYHVGSALAKGLAAAGHQVTIVS
PFELKKPIKNIRDVPVPSILAAMQGNIANLLTSSKQPIIKQIINFHHMGLNITEFLLSDP
VVVELINSNQTYDAVISEVFLNEAHFGLAEHFNAPLIGLGTFGAISWNTDLVGTPSPPSY
VPHALLKFSDHMSLVERVANLAFVSYEYLFLNFYYLPHQEAIYKKHFPNNKQDFYEMRKN
TALVLLNQHVSLSFPRPYSPNMIEVGGMHINRKRQPLPKDIEEFIVGAKQGVIYFSMGSN
LKSKDLPLEKRQALLDTFSQLKQRVLWKFEETELPGKPKNVFISDWFPQDDILAHENVIA
FITHGGLLSTTESIYHRKPFVGIPIFGDQFLNMARAEQNGYGVTVNYEELTAPKLLAAIE
RLIKDPEASKKVQDMSDRYRDQQQTPLERAIFWVEHVTRHKGAKYLRSASQDLNFIQYHS
LDAIVILYGGIIFVFYCLFALIRFLLRSLQECCAGRAEARSKKPKAKRN
>D. pseudoobscura - UGT302E subfamily - LOC4803134 - 4803134
MRLVSLLLLLIGQVYGYSYLMVLHTGSKSHHTVGVALARGLIAVGHEVTLISPFPQTKPL
QNLIDVNTPNIISVMANHKARILENAKLPVLHRYPRIHGMGLDLTEALLAAPAVQQLLKE
QRTFDGVIVEAFMNDAHYGFAERFGAPLIVLSTLGATGWTSDLVGTPSPPSYVPHNLLQF
SDRMDFTERARNLGFQVFEYFYQRWFNLPRQEALYRKYFANNTQDFYDMRRSTSLVLLNN
HVSMSAPRPYAPNMIEVGGMHINRQARQPLPKDIEEFIEGARHGVIFFSLGSNLNSQDLP
LEKRRAIVETLRGLKQRILWKFEVENFPDKPENVFISSWFPQDDILAHDKVIAFITHGGL
LSTTESIYHGKPVVGIPFFGDQFMNMANAEIAGFGITVKYHQLEAPLLRSAIERITSDAS
YAEKAREMSNRFRDQLAAPLDRAVYWMEHVTRQKGARYLRSACQDLSLVEYHNIDVLATF
FGGLSLVIVLLWVLVRFVLVKLMGSSKKEKAN
>D. pseudoobscura - UGT302K subfamily - LOC4803128 - 4803128
MRILSLFVALIFSLCFCDGYKFLMVLNSPGRSHFNVGHALAKGLVQAGHEITVVSVFPLK
KPMPGYHDIYVPNVIGAMRGDLAALWQSIQKPLTQKLIDHYHMGFRLTRALFVDPNFQDL
LKSNRTFDAVICETFYNDAHYGLAEHFQAPLIGLSTGGGLTFITDMVGSPAPASFVPHIM
LPFNDHMSLYERLVNVAFLAYERLLLDYYYLPGQEALYKEFFPENKRCFYEMRRNASLVL
INQHVSLSFPRPYAPNLIEVGGMHIDGKLSPLPAKIEKFLNESEHGAIYFSMGSNLKSKD
LPPEKVQEILKAFRGLKQRVLWKFELEDLPNKPDNLFISDWFPQTDILAHPKVLAFITHG
GMLSTTESIYHGKPVIGLPIFSDQFFNMAHAEQTGYGIMLDFKSLKAADLKAAIERITSV
PSYTEVIRGMSFRYRDQQQTPLKNAVYWVEHVTRHQGAAYLQSAAQRLNWWQYHNVDVLL
IIFGVVILLLVALPLAIWRLLRGVFGGGKTQPQGEKRKRN
>D. pseudoobscura - UGT303A subfamily - LOC4803136 - 4803136
MVRRLGFAGLLVVALLGQQTAQTANILAVFAYSFGSSYVLVKPYLQNLVQRGHQLTVISA
PVSYMGDIEGVQHIRVESLKKLSKDLEEYDYETEMTSKWAEASFVADYFYNCSKLILEEP
GVRSLLQNASAQFSMVILEAAHTDALYGFAKHYNASLVGISAFGGAWNIDFLAGNSAPSV
YEPMSALGFSRGLSLVEKMKNLIFISEERLVERFIYLPGQIELYKRYFSFEASSLHEIRK
KFSLILLNQHFSLGRVRSNVPNLVEVGGMHLSQKPEPLSAELQVFLDEAVHGAIYFSMNS
DMLDKWLPPNMQKTMLNAFARLKQRVVWRTTFQTPNESNNLYVRPWHPQREILNHPNVKL
YITQVGLLSIIEASYYAVPMLCIPAYFDQFKNADRLERLGMAKTLDIYALDLEEVVETIH
ELLNNDSYAKNAKKLSMRFTDQPMTPMETAIWWTEYVLRHNGADHMRIVEQDMSLMQYYS
VDIFSVLFGRIGLTALIVIFLGYTVVTIALRTTQYHLRLSIPVVT
>D. pseudoobscura - UGT303B subfamily - LOC4800551 - 4800551
MRIGCAWLVLSLLLFLELALAANILAIFPYRFPSPFQLINPLMRALSQRGHKVTMVTPVN
FPPDIEGVRHIRVPLLDLQTTEVIESDQMKEYFSSKWSESFLTSRALYNISYAILSDSGV
QQLLRNRSEQFDIITLETVHMDALFGLAGFYNAPILGMSTLSINWAVDYLAGNPSPSVYE
PISPAGYSWERSPLSRWYNWFYITEEQLIELLIYRPGQLQLLKQFFGYPPEKLNELRARF
SVILMNNHFSMGRVRANVPNIIEVAGLHLSEPPEPCDEQLQRFLDEAEHGVIYFSMGNEI
MVRFLPESMQHTLLQSFSQLKQRIVWKREVEASDNRSDNIYIIHQSPQRQVLAHPNVKLF
ITNGGLLSTIEAVHSGVPMLGLPVFFDQFGNMKRMHFVGVAETLDINTLTVEALSTTIRA
LLEEPRYARKAKELSQCFKDRPMNPLETAVWWTEYALRHKDVSHMRMNIEEVPFMRYYSL
DNLLMLSLRFGLIAVFVIFLGVRLVKINQARQRLVHL.
>D. pseudoobscura - UGT304A subfamily - LOC4803131 - 4803131
MFIQCQWLIATLLWLVARTEADQILVINPFEMHSQCLLMTPYIEALARRGHQLTVIHAFE
LCKPIENVRFIRIMDDYEANTDIAEFLYSSTVSKWREAVSIRNYMIKASLNILQNVEVQA
LLRSNATFDMVVVEPGFTDVMFAFSTHFNASLVGLATCGADWNLNNLMGHDSSPLLEPML
PLGLKAVDSLWSRIYNFYYISEEWLLMQLVFLPKQRQLHDHFFGHLDQSFSEIRQNFALI
LLNQHFSLFAARPSVPGMIEVAGMHVPLEDPPLTADLKLFIDEAPHGVIYFSLGFDLQTK
DLPRETVQMLMDTFEAMPQRVIWKFESNPSAKISGNIYMGGLLPQQAILAHPNVKLFICH
GGMLSIIEAAYYAKPVLGFPLFYDQFRNIDRLVVEGAAHILDINAVDREELAETIQRMIK
QPEYQQNALFVSKRFRDQPMPPLETAIYWTEYVLRYKGARHMRVSTSHIKLIDYYCLDKL
LMIFLRLSFVVGVVFAALSKWTHALDWLTKMALRLQGIQRAA
>D. pseudoobscura - UGT305A subfamily - LOC4813560 - 4813560
MNVLCSLLPLLVMSFTWLPMETKAGNILCLVGTARHNNPGWMQPLFETLAERGHSLTVLS
TAPVPTKNIEGITVFSLPNDYDVMQKYFVSRTASYSSVFTAKQLMVLHEVPLGSCRAVME
SSVLAKLRAQLIDEVADVDLIISDATNTMECLLPLVPKHRSIPILGVSGGKLTSELLTLV
RAEDTINVAKIPHPISQLPENMDFIGRIQNSALYLAEKLIRWTDIYPITRGALVRKNHVY
PPLKLVLLNTHSTLDYAQNLPASVIEVGGLHIWTKSRPLPPNIQKFVDKFIDGIIYINFP
HIDLFFGIGTKAVLLMAERYVTYGFIWNVENVNELPEKMDNILTLHVDARLQQDILAQSR
VKCFLNHGDSFSLQEAVHYAIPVLVIPLILEQFNNAQRIEERNLGVVLPTNTFFEMTMAR
TLKQVLQNKAITNAVSKAQVKFRTRPMPPIRTAVWYVEHLITEPELYSHLAKPSVNFIVS
HSLDTLAIPAVALLVFLCNMILLVLQLMKSEEIQSRIFVDDDGNVGVWETLEEYEIRTGI
VKGKHIPPPKKNNMGRHPCKNLPDKTKMSID.
>D. pseudoobscura - UGT307A subfamily - LOC6903296 - 6903296
MNRPPVSHILLWMLAICSAVGVESHHILGLFVNLHRSQLLVHMAVTRALLQRGHQLTLVT
TLPLEEVELEGNVTHILVPWQQPADEDHLGSATDWLLRLQRMFNRLEQSGDLLDQPAWKD
FMRLSPKPHFDLLLLGYHFNDHLLGVAAHFNCPAAIISTQQPIGFVNSLMGNPEERWYVP
QPYDSRQRSGISAWLFGAWEKLMEAVARRVLRRIYSSHFPEPHYPPFETMRRSVALALNN
HHMISEGPIAPLLPSMVDIGGILLEQKLNETFLEVSGNRSLIVFSLGTRFTWKRSPDHFV
QTFTQAFAQFPDYDIYWTYDGPNASEIMSHHSHLKLAKWWPQRQLLGQQQACLFITHGGK
GSLTEALYYGVPMVGLPLMGDQRANLLKMGAKGWGMTLSTQNLSHAELSKAMSSALSHSR
YSKSISKASHLYRDRPMNASDVATFWLEYVIRHRGAKHLYSPARQLDFMQYYSLDVYAVV
YGGLVLLIAVLRRINSRLSVTRSIV.
>D. pseudoobscura - UGT316A subfamily - LOC4812352 - 4812352
MRLLQLLMALSLLCGAISCANILAVLPSVWKSHYLFGRRLLQELVASPRNHSITLISPHA
LEAGGVDAELPNIREIRIEGLKENWVGMGMSFEPEQMRSQSVMERFTRLIYAGTTNVDLL
LSDQQVRKLLTSGEQFDLLIVDLFLSDALLGLAYYYGIPTVAISPTGANSWLNNMFGNPQ
SSSLDPSNFLPFTERMNTQQRIVNSLMSTFERLTYNFFHLISQQTVYSKHFEMLVQELPL
YRDLTKNLSLALINSHPGLNYPRAYLPNMVEVGGLHLTARTDLRPLPNHLLSFMESAAGG
CIYMSLGADVQTAQLTSEKLAIFMDVFGHLKEFHFVLKWENEDFVSSLELPENVMIANWW
PQQAILSHTLVKLFISSCGQLSVWESIMGETPILAIPILAEQEVMAKRLQLNGVSLTVNY
DAIAYDALLHGIRQLTLNTSYADSLVKLRKRLGGPSPSSLAVGQIELILDSGGADFLKSH
ANTLTYWRLEGLDVLVIITIGFVGILTIPFLVISCILRKSYYSEACQDQQPPYRSTLKVV
GRVHSYGDPGGTPAEPLRRTRSAQSLSARSSSSSFSSNTTPPTTASTTPLDMTPPPPAVV
QLLGHVPSPLQLYVNQQQQIYSNSDLSNRQQASQDDITERRFS.
>D. pseudoobscura - UGT317A subfamily - LOC6903244 - 6903244
MGAHPVPSTQYPPPSAQYPAPRTTRAMAVCLANKEMQTKVIVLSLICLCSGQAAKILVLF
PHASESHFAVMRTLVTELASREHNVTVYTGHGLGERLENVSETIIPEYPFWSNLQKHAAP
KGNLADLGRLSVPTLRKSLAVVGANALDHFLSQEPLKKLLQQPPLDFDFDVIILDYFYTE
ALLALGQFHQKPIVGIVSTDFGNYMEAVQESMVPAACSPIDFEHYVPSLGFSARLGNIRE
CISRRKQFAKDHFGAQEQLIAKHFKVKSTVPELQANQLSLLLVNSHVPLMTPRPSLQHIV
PAGGLHIRGPRELPWNIKRFLEEARAGAIYLQLGNEQPCGELPKLKLEALLGFFDSRKER
FIWSCHDVKTLDGLPKNVMIQHAVPQIDILAHPRVNAFIMNGDLLSLQEAIVRNVPTLGL
PIFQNERQNMELAVRLGVGLKLEQENVTIASLSWAVDRLLLEPQYQITIRAVSLEFRDRP
LGALASAMFWVNYVARHKGGAAIRTRGVGISSNQLHLFDLFLFYFGVALFFVGLLVGLCL
VAIFFWQKKISTKNTKLN.
>D. rhopaloa - UGT35A subfamily - LOC108041906 - 108041906
MVASIMGIKFFGTGLGFLLFGLVLLLGANADEGVQSSRILAVFPFPGRSQYIFAEQYLKE
LARRGHNVTVINTFGSDKNEPNFRVIGAKKIHEIMAAFGNMDYNQEASQWTVLTMTTDFL
NLLTTSVLDDPAVKELLASRETFDLVVSETVQTEALFGLAQHFGAQSIGISSYGTDIHID
ELMGNISPLSYNPMLLSSRTERMGFEERLRNVWEATIIWLHKRIIHLPTQRDLYAKYFPN
ASKSLEEVLDSFSLMLLGQHFSLSYPRPYLPNMIEVGGLHLQQQRKVKPLPIELKEFVEQ
APQGVIYFSMGSNIKSADLPPATRKVLMETLASLPQRVLWKFEDDQLPEKPSNVFISKWF
PQPDILAHPNVKLFITHGGLLSTIESVYFGKPVLGLPVFYDQHLNVLRAKQAGYGLSANL
WSANATELTSLIQELLGNPSYAAAAQSKSKLFRDQKETALERAIWWTEYVLRHKGATHLR
CASRDMDFIQFHGLDTWGLLIAVTLVSILIFVTALRYLLRGLSYIIFRRREGSGKLKTQ
>D. rhopaloa - UGT35B subfamily - LOC108041899 - 108041899
MLVIHLSGLLLILPACIQAARILAVFPFPGPSQYINVVPYLKTLASRGHQVTSINAFPQK
KPLENFRDIPIPEVFDNYNEIINELNDPMNIWQENNFINKFFVDITRSVLTNKEVTETLL
PPGKDQYDLIIVEALRSDAYYGFAAHFNAPIIGISTFGTDWNIDELVGNVSPLSYTPLVT
AGFTDRMTFGERVSNFVDTTVAWLNYRLVHMPEQERLYEKYFPIASKRVRLTDLNRNFSL
VLLNQHFSLSFPRAYVPNMIQVGGLHISHKPAALPKDLEEFIQGSGEEGVIYFSLGSNVK
SKDLPAERRQLMLKTFASLPQRVLWKFEDDQLPGKPANVFISKWFPQPDILAHPKVKLFI
THGGLLSTIESIHHGKPVLGLPFFYDQFLNVKRAKQAGFGLGLDHKTMTQQEFKGTIERL
VKEPQFAETARQMSDRYRDQPMTPLDTAIWWTEYVLRHKGAYHMRVAGQDLGFFAYHSLD
VLGALLGGALLILTISLVILWKIAGFGNSKKKQKKQ
>D. rhopaloa - UGT35C subfamily - LOC108043560 - 108043560
MRLLAVIAFVFCALSAKPLETQSAKILATLPFPGRSQYIFVESYLKALAAKGHQVTVINA
FKNKATPNMRFIEALKAHXYPTEMMGLLNVPILWQQLNAMDYILTRFVETTLEDEGVKKL
INSGETFDVVLAEMLQMEPLYAFAEHFNATLVGFSSYGTDRKIDEAAGNISPISYNPLVT
SPRTDKMTFLERLENHYDALVEDIHRYFVHLPHMQTIYKKYFPNAKKTMEEVLDSFSLIL
LGQHFSLSHPRPYLPNMIEVGGMQISHKPKPLPEDIKQFIEGSPNGVIYFSMGSNVKSKD
LPQETRDTLLKTFAKLKQRVLWKFEDDQMPGKPANVLIKKWYPQPDILAHPNVKIFITHG
GLLSTIESVYFGKPVLGLPCFYDQYMNVQRAQRTGFGLGLDLNNLKQEDLEKAIHTLLND
PSYAQASAAISERYRDQPESAVDRAVWWTEYVIRHKGAPHLRATARDLNFIQLHSLDTWV
VLLGVPLLVVLLILKLSCKLLGGKKQRCPHADKVKKQ
>D. rhopaloa - UGT35D subfamily - LOC108040706 - 108040706
MPSIKMLWIFLLVCFHPGYLESSRILALFPIPSPSHYFFVLPYLKSLASMGHEIFSVNPY
PLKEPVKNIYDVPVPEVFENFDEFVKRVLTSKNTWQSNDVFNEYSLNLTDTVLNNEGVRR
EILSPKSAPFDLIIADLWRIDALCGLAAHLEAPIIGVAPYGTDWKIDELVGNSSPNSYLQ
SPYSHFHDLETYRGRLAQFVEQSISWINYKWRHVEKLKALQKKYFPNIAKIPRNFALVLV
NQHFTLGPPRPYVPNMIEVGGLHVDQNPKPLPKELEDFIQGAGDAGVIYFSLGTNVKSKS
LSEDRRNVLLNTFANLPQRVLWKFDDEQLPGTSANVFISKWFPQQDILAHPQVKLFITHG
GLLSTIESIHHAKPMLGMPCLFDQFRNMEHVQRLGLGLTLNLQEMTAEEFNSTIVRLLTE
KSFDVIAKTTAARYRDKPMGPMETAIWWTHYVLRHKGAAHMSVAGKELDFFIYHSLDVLG
TFLLAFLVTLGILSIFIFKTLKRFK
>D. rhopaloa - UGT35E subfamily - LOC108041926 - 108041926
MLVFSSFTLLVIFLPGFLEGVRILALFPIPSHSHYYHALPYLKNLASLGHEITSVSPFPS
KEPMNNIKDVPVPELFDNIDDMIKHLSTPLNSWDYSEYINNYNLNLVKLVLNNDGVRREV
LKPGKAQFDLIIVDLWRLDALYGLAAYFDAPIIGIASYGTELKIDELVGNTSPISYLHSP
SFTSYDLETYGGRLGHFVQQSIFWINWRWRHEPNHEALYRKYFPKIADKQPLSEITRNFA
LVLVNQHFTLAQPRPYAPNMIEVGGMHINQQPQALPKDFEDFIQDAGEHGAIYFSLGTNV
RAKNLTEDRKKVLIETFASLPQRVLWKFEDENLPDKPPNVFISKWFPQQDILAHPKVKLF
ITHGGLQSTVECIHHGKPMLGLPFFFDQFRNMEHIKKQGQGLVLNYKNMTSEEFRSTIIQ
LLTEKSFDIAARTAAARYRDQPMNPLETAVWWTHYVLRHKGASHMRVAGRELNFFIYHSL
DVLGTFLVAFLVILAALVLCVVTICKMILRRGVEKGKQKKKVH
>D. rhopaloa - UGT36A subfamily - LOC108047207 - 108047207
MTTWVSSGVLIGFLWLLGIPTPIFGGNVLAVYPHFGFSHFKVVMPILNELAKRGHDITVI
SYVKNPQAKGFPNYEELLISAPGEDQSRTTINLVPLTENTPTRSLGVLXREYIALHDEGQ
ETCEHLFASGHIERVIERHQAKPYDLLLTEYFNSDCQLALAKLMNLPIIGLSTCALMPYY
YDRIDLPDTPAFIQSEFVGFAGQLKWHERLLNFIQAKLLKFLYKYHSNAADNELIRKYLG
VEIDVEEVARTQTAFIFGNQHYSLMGSRPQSLQFVEVGGVHITPKAEKELPENITNFLSQ
SSDGVIFISWGSMVRASSIDEDKLKAILEVLRNQPLRVIWKWEADETPKTDSSKFLFVKW
APQLALLCHPKVKLFWAHGGLLGTTESVHCGKPMLVTPIYGDQFLNAFSVQNRGMGLKLD
YEDINQPNLRKVFTELSKESYALRALQISKIFNHRQNTPLDSAIWSVEHVIQHGLVSAEL
LQSPGIELNGFIYHSLDSVALILIPAILLIITLSYFCRRFPSTSAKQKLGRKPKRS
>D. rhopaloa - UGT36D subfamily - LOC108037670 - 108037670
MWPPLVILVFLAVSFSQPHELVEAAGPLNVLGLFPHPGVSHFHFFHPIMRGLAEAGHDVS
VVSHFPDKHPVIRYKDFPLTGIDKLTNSVDLKFFEKRTFYNHFLEFFLLHEWGKQACNFT
LRSDALQQILKRRPGHFDVIIMEQFNTDCMMGVAHQLQAPVIALSSCVMMPWHYERMGAP
LLPSHVPALFMAQSQDMDFGGRLANWFSTHALNWMYKLLSVPAADALVQYKFGHDVPSVG
ELAKNTSLFFVNQHYSLSGPKPMPPNVIELGGIHIQKSKPLPADLQRILDNAEEGVILIS
WGSMIRANSLSAAKRDGIVRAVARLKQKVIWKWENETLPNQPPNMYIMKWLPQRDILCHP
NVKVFMSHGGLMGTSEAAYCGVPVVATPVYGDQFVNTAALVQRGMGTILPFEDIGENTVM
RALKKALDKKYYDAAKVVSHAFNHRPQQALQTAIWWVEHVAHTGGAPLLKPSAVHMSRFT
YYSLDCYAVLAVILASIIASWVWLLRRCCGSSSSNKTKRD
>D. rhopaloa - UGT36E subfamily - LOC108049524 - 108049524
DFERPLQFLFHYIEFFVLYNMGKENCNTTLHSSAVSEILKHPPGYYDVILLEQFNTDCAM
GVAHVLQAPVIGMSSCALMPWHYERLGAPLIPSYISALFQGQSQNMSFAGRLGNWITVHS
LNLLYKIFTVPAANAVIRQRFGPGLPSTEDMVRNTSLMLVNQHFSLSGPRPLPPNVIEVG
GVHIGPSKPLPSDIQQILDNASKGVILISWGSQLKASSLPAARRDGIVRALGKLEQQVIW
KYENDTLPNKPPNLHIRKWLPQRDILAHPNLKVFMSHGGLMGITEAVASAVPIVGVPIYG
DQSLNIAALVQRGMALQLELTKLDENTVFEALTKAQDPSFKVRAKEVASAYNNRIQDPLE
TAIWWVEHVGETKGAPLAQPSAVYLSRFVYHSLDVYLVVFLILLLPVITLVGLIRLCRKE
EPKSSPKLKSKRN
>D. rhopaloa - UGT36F subfamily - LOC108037664 - 108037664
MLLLSLFLMTFSMRTEPTEAAQILGLFQHPGKSHFDFFRPMFLALAERGHNISMYSYFPL
EKPVTNYTDHVFQGMPLLTDIVDLKIFESEWKPLGLPFKVPTFFMLHDWGLRSCKVALNS
PLIAQLLESPIRYDVIILENFSNDCMAAVAHLLKAPVIALSSCAIMPWHYKRMGSPFINH
IMPMNFLPYTDEMGLIDRLNNFFHFHTVNTLYNLITQPATDAMIAQRFGPILPPINEIVK
NTSLMLINQYYALTGPRPYAPNVIEVGGLQVGPLKPLPQHLLDLLDRSPNGIIYISWGSM
VNTNTLPLAKRSALFQSISQLKEYNFVMRWKDDNSLLNDKPSNLYTFDWLPQRDLLCHPK
VKGFISHGGLLGTTEAVHCGVPMLVTPFYGDQFLNAGAMKQRGFGVIVDFSDFDTDHITR
GLGIILDKKFADNVRRSTEAFRERPISPLELAIWWIEHVITSGGAPLIKSEARHNNWIIY
NSIDVYLFWLGVVWLLIATLWKLIRGIGSVFVRSKSSSHPKTKQQ
>D. rhopaloa - UGT37A subfamily - LOC108045930 - 108045930
MSAAKVLAEQGHNVTVVTVLEPTITHRNINLIQIPLTKEEIKERSESIGAKQKNTSGHRL
LSILNMADQMDSMLRKMKDVLKDKRVKDLYLNKGNHFDLVISGYFMNDYQLGFARKVNAP
VIVLAPGPPNQMLNSLIGNPHDPVEKDKNMTFGQRLDSYITSLIYGIFVRQIDRLNREFY
KELFTDDPSMPEYSEILKNTSLVFFCSHGASEGSIRPNVPAAIEIGGIQIKDKPDRLPKN
LEEFLSNATDGAILLSLGSNVQGTHIKHDTVQKMFNVLSKLKQKVIWKWEDLENTPGKSD
NILYSRWLPQDDILAHPNIKLFINHAGKGGITEAQYHGKPMLSLPVFGDQPSNAFAMVRN
GFGLTLSLLTLEEAPFDQAIQEILSNPQYSQKVSKFSSLYRDRPTSARESVIFWTDYIIR
HNGAPHLQSPLVHMDFIAANNLDIYALFTAILVSIVLILKAVIQYIYAKLISKFNKATKV
KKH
>D. rhopaloa - UGT37A subfamily - LOC108053386 - 108053386
MVHKPSTFLFLAIAIATLVGGSHGANILGLFPSLSPSHLIIQMSAAKVLAEKGHNVTVVT
VIEPVVTHKNIHLILVPLTKEEAQLMSDGIGSMSKSDNRNMALSMLQALGQIDFIFKKNA
EILMDDRVRDLYLNKDNKFDVVLSGYFLNEVQLGLARKVNAPVIVVGTLPPNQLMNSLIG
NPLEVAYVPPMGDSVERGRAMSFLQRLTGYTSSLFFGIVTYLTDRRNRNLYEDVFGDDPS
MPEYSKIIKNTSLIFYASHAPSEGPIRPNVPAAIEIGGIQIKDTPDPLPQNMADFLGNAT
DGAILLSLGSNVKGSHLKPDTVVKMFNVLSKLKQRVIWKWEDLEKTPGKSDNILYSKWLP
QDDILAHPKVKFFINHAGKGGITEAQYHGKPMLSLPVFGDQPGNANEMVQKGFGLTLNLL
SLEEPTFREAIMEILSNPQYTQKVASFSSLYRDRPMTARESVVYWTEYVIRHHGAAHLQS
PLVHMNWIAANNIDIYFLFAVILVISILLFKTVVKFILRKFFSKSKKQKKQ
>D. rhopaloa - UGT37A subfamily - LOC108053400 - 108053400
MAASKVLAEKGHNVTVVTVLEPVVTHKNISLIQVPLTKEEAQQMSDTFEAMSKTDNSNMA
VSMLRMMGQMDFAFKKNAETLKDDRVRDLYLNKDNKFDVVLSGYFMNEVQLGLARKVNAP
VIVVATLPPNQLMNSLIGNPLEVAYVPPLGDSVEKGRTMSFLKRLTGYTTSLFFGIITFL
TDRRNRNLYKEVFGDDPSMPEYSEIIKNTSLIFYASHAPSEGPIRPNVPAAIEIGGIQIK
DTPDPLPQNMADFLGNATDGAILLSLGSNVKGSHLKPDTVVKMFNVLSKLKQRVIWKWED
LEKTPGKSDNILYSKWLPQDDILAHPKVKLFINHAGKGGITEAQYHGKPMLSLPVFGDQP
GNANGMVQKGFGLTLSLLTLEEQPFREAILEILSNPQYTQKVASFSSLYRDRPMTARESV
VYWTEYVIRHHGAAHLQSPLVHMNWIAANNIDIYALFTVILVIIILLLKVVVQFIYRRCI
SKTKKEKIL
>D. rhopaloa - UGT37A subfamily - LOC108053410 - 108053410
MNSFEFPIFREVFGDDPNMPEYSEMLKNTSLIFFASHAASEGPIRPNVPAAIEIGGIQIK
DTPDPLPQNMADFLGNATDGAILLSLGSNVKGSHLKPDTVVKMFNVLSKLKQRVIWKWED
LEKTPGKSDNILYSKWLPQDDILAHPKVKLFINHAGKGGITEAQYHGKPMLSLPVFADQP
QNAEGMIKKGFGRTLSLLTLEEQPFREAILDVLSNPQYTQKVASFSSLYRDRPMTARESV
VYWTEYVIRHHGAAHLQSPLVHMNWIAANNIDIYFLFAVILVISILLFKTVVKFILRKFF
SKSKKPKKEKKH
>D. rhopaloa - UGT37B subfamily - LOC108052469 - 108052469
MAGKSNWLALYILAIIAGVHGADILGLFTSLSPSHLVIQMSMARILAERGHNVTVVTALK
PPFLHKDINHILVPLEKEDLQAFSSVVGGLSKTDNSNAYTSMFRSMRQISEAFSKMGTVM
KHQVVRDLYEHPDNRFDLVIVGYFMNSFQLALGYKLKVPIVVALSNPPAFLGDVLGNPWE
VSYVPAMHLGTDSGSPMGIGKRALNILGNLGQRLFMFAIEYGNAKTYREIYGDDPALPSY
GDLNKNISLIFFASHGISEGPIRPNLPAVIEVGGIQVKDRPDPLPKSMADFLSEAPHGAI
LLSLGSNLKIDHLKPDTVQKMFNVISSLKQKVIWKWDDLENTPGTSENILYSKWLPQDDV
LAHPNITLFITHAGKGGVTEAQYHGKPMLALPVFGDQPSNADVMERQGFGLKQSLLNLEE
DTFLGGIQEVLENPKYATRVRSFSALYRDRPLSAQQTFIYWVEYVIRHRGAPHLQSPVVH
MNYIEVNNLDIYALVLVATASIYFIVKLVIGLLSKALKSKTLKKSQVNHKNK
>D. rhopaloa - UGT37C subfamily - LOC108051182 - 108051182
MSTAKALAEAGHNVTVVTMMQPKVMHXDIHLIVVPITEEQGRTLDKTMSLMAGSKNDIIS
TMYLLLNNLDVMIRNQAHLLSDPRFLSIYQTKFDLLILGFFNDFQLGVAAKLKVPVIVDW
MIPSNTMIDKFVANPSEISYVPNESTFATAPMSFLKRAENLANHLILNYLTLRFDYKFTR
IYNEIFTERDFPTLNEMKKNISLVFVGSHLISDRPIRPLVPAIAEIGGIQVKETPDPLPT
DIDQFLERSSQGAIFVSFGSNIKSHMLKSEVVQIMFTVLSGLKQNIIWKWEDLENTPGNA
SNILYKDWLPQDDILAHPNIKLFVTHAGKNSITESQYHGVPMVALPIFGDHPVNAAILVQ
SGYGVALDLLTITEDGFGKAIHEVLGNEKYGQAVRKFSALYRDRPQTARQSVVFWTEYVL
RHHGAPHLQSPAVHMSFIELHNLDIYALCVAILVLLAFLIRLVVKYVGSKLLDNCSQLSA
MCARGLGSVLGRGAELSALREKLFEASTDVVVASTQGANILGIYSALSPSHLIIHMSTAK
ALAEAGHNVTVVTMMQPKVMH
>D. rhopaloa - UGT37C subfamily - LOC108044517 - 108044517
MILVRFVVLCVLAVIASTQGANILGIYSALSPSHLILHMSTAKALVEAGHNVTVVTMMQP
KVMHKDIHLIVVPVTEEQGRTLDKTMALMAGSRNDIISTMYLLLNELDVMIRNQAYLLSD
PRFLRIYQTKFDLMILGSFFNDFQLGVAAKLKVPVIVDFMLRPNVMIDKFVANPSETSYV
PNESTFATGPMSFLKRAENLANHLILSYLTLRFDYKFNRIYNEIFTERDFPTLNEMKKNI
SLVFVGSHLISEHPIRPLVPAIVEIGGIQLKDTPDPLPTDIDKFLDSSIQGAIFVSFGSN
IKSHMLKPEIVKIMFTVLSGLKQNIIWKWEDLENTPGNASNILYKDWVPQVDILAHPNTK
LLVTHAGKGSITEAQFYGVPMVVLPIFGDQPLNAAILVESGYGVALDLLTITEGGFGKAI
HEVLGNEKYGQAVREFSALYRDRPQSPRQSAVFWTEYVLRHHGAPHLQSPAVHMSFIELH
NLDIYALFVTILVLLALLIRLVWKYVGIWYLIKKYLELRNRFKKFSLCSINIVKR
>D. rhopaloa - UGT37C subfamily - LOC108037438 - 108037438
MLPVRSVVLCVLAVVASTQGANILGIYSDLFPSHLIIHMSTAKALAEAGHNVTVVTTIQP
KVMHKDIHLIVVPVTEEQERTLGKAMAIMAGNKNDVISTRYLLLNELDVMIRNQADLLSD
PRFLSIYQTKFDLLILGSFYNDFQLGVAAKLKVPVIVDWMIPSNNVIDGFVANPSEISYV
PNACTYASAPMSILKRAENLANHLILNYLTRRFDYKFTRIYNEIFTERDFPTLKEMKKNI
SLIFVGSHLISDRPIRPLVPAIVEIGGIQVKETPDPLPTDIDQFLERSTMGAIFVSFGSN
IKSHMLKPEIVQIMFTVLSGLKQNIIWKWEDLEKTPGNASNILYKDWLPQDDILAHPNTK
LFVNHAGKNSVTESQYHGVPMVAMPIFGDHPVNAAILVQSGYGVALDLLTITEDGFGKAI
NEVLGNEKYGHAVRKFSALYRDRPQTPRQSVVFWTEYVLRHHGAPHLQSPAVHMSFIELH
NLDIYALFVAILVLLALLARLVGIYVGIWYLKIKVFKTKKLI
>D. rhopaloa - UGT37C subfamily - LOC108051701 - 108051701
MVALRSVIFWVLAVVTSTQAANILGLYSSYSPSHLIIHMSAAKALAEAGHNVTVVSMMEP
KVTHKDIHVIVVPLEKKKRLIVENQMVTMAGKKNSMISTFHRMLNDMDVMIESQADILSD
PRFLRIFETKFDLMILGSFLNDFQLGVAAQLKVPVIVDYLIAPNFISDGFTGNPSELSYV
PNVATFATHPMGFLKRAENLAKHLLISYMSTLLDSKLTRIYKEFYGTQNGQPTLNELRKN
ISMVFVGSHLVSEGPIRPLVPAIVETGGIQVKDKPDPLPKDIDEFLSKSTQGAVFLSLGS
NIKSSTVNPEIVQTIFKVLSGLKLNVIWKWEDLENTPGNASNILYKTWLPQDDILAHRNT
KLFITHAGKGGITESQYHGVPMVALPIFADQPGNAEIMKNSGYGVALNLLTITEESLSKA
IKEVLENEKYSQAVGKFSSLYRDRPLTAKQSVVFWTEYVLRHHGAPHLQSPAVHMSFIEL
NNLDIYTLLITILLLFVFLTRLVAKFVWNKILGKAKISEAKKKQ
>D. rhopaloa - UGT37C subfamily - LOC108051706 - 108051706
MFAIRCVLVFLLAAVASTHGANILGLFSSHSPSHLIIHMSVAKALAEAGHNVTVVSMAEP
KIMHKDITLIVVPMKEEQELVVENQMTEMASQKNSLLSTMNRLLNGMDVIIDSQAELLSD
PRFLRIYETKFDLMILGYFINDFQLGVAEKLKVPVIVNWMSAPIPVIEQFVGNPSELAYV
PILGSVVSHPMTFYNRIENLAKTLMFRYILVAFDYKLTRIYKEVFPEKNQPSLNDLRKNI
SVVFVGSHLNSEGPIRALVPAIIEIGGIQVKDKPNPLPKDIDTFLNKSTQGAVFLSLGSN
IKSSTINPEIVQTLFKVLSGLKQNVIWKWEDLENTPGNASNILYKNWLPQDDILAHRNTK
LFITHAGKGGITESQYHGVPMVALPIYGDQLGNAAVMEKSGYGVALDLLTITEDSLSEAL
LEVLENGKYSQAVGKFSALCRDRPLTAKQSVVFWTEYVLRHHGAPHLQSPAVHMSFIERN
NLDIYTLLITIVVLFVFLTRLVGKFVWNKILGKVKISEAKKKR
>D. rhopaloa - UGT37C subfamily - LOC108051705 - 108051705
MSVAKALAEAGHNVTVVSMIEPKIMHKDITLIVIPMDEKLELVLENQMVEMARKKKSLIS
TMNRLLNGMDVMINVQADLLSDPKFQRIYETKFDLMILGYFINDFQLGVAHKLKVPVIVN
WMSAPVPIIEQVMGNPSEISXVPLLGTGVMPPMTLFNRIDSLIKSLLFKCIFFVFDYKFT
RIYKEVFTEKYQPTLNELRKNISMAFVNSHLNSEGPIRALVPAIIEIGGIQVKDKPNPLP
KDIDTFLNKSTHGAVFLSLGSNIKSSAMKPEIIQTIFKVLSGLKQDVIWKWEDLEHTPGN
ASNILYKNWLPQDDILAHRKIKLFITHAGKGGITESQYHGVPMVALPIFGDQPGNAAVME
KSGYGVALDLLTITEDSLSEALKEVLENEKYSQAVGKFSALYRDRPLTAKQSVVFWTEYV
LRHHGAPHLQSPAVHMSFIERNNLDIYXXXXXXXXXXXXXXRLVAKFVWNKILGKAKTSG
AKKKQ
>D. rhopaloa - UGT37C subfamily - LOC108051738 - 108051738
MFAIRCVLVFLLAAVASTRGANILGLFSSHSPSHLIIHMSVAKALAEAGHNVTVVSMMEP
KIKHKDITLIVIPMDEEQELILENQMTEMAGQKNSLVSTMNRLLNDMDVMIKAQADLLSD
PRFQRIYETKFDLMILGYFINDFQLAVAHKLKVPVIVDWMSAPIPAIEQFVGNPSEVAYV
PILGTAVSHPMGLFNRIENLAKSLLFKGIFFAFDIKLTRIYKEVFPEKDQPSLSDLRKNI
SMAFVGSQLNSEGPIRPLVPAIIEIGGIQIKDKPNPLPKDIDAFLNQSTHGAVFLSLGSN
IKSSAVKPEIIQTIFKVLSGLKQSVIWKWEDLENTPGNASNILYKNWLPQDDILAHRKTK
LFITHAGKGGITESQYHGVPMVALPIFGDQPANAAVMEKSGYGVALDLLTITEDSLREAL
KEVLENEKYSQAVGKFSALYRDRPLTAKQSVVFWTEYVLRHHGAPHLQSPAVHMSFIELN
NLDIYALILTIFVLFILLTRLVGKLIWKKIWGKAKISETKKKQ
>D. rhopaloa - UGT37D subfamily - LOC108051698 & LOC108053669 - 108051698 & 108053669
MTQNRSTWIGCSLGGLLVALLALHSMPQETEGANILGVFTSHSPSHLIIHMSILKTLAEK
GHNVTVVSAMPPKVTHKSIKHIVVPMSAEDEKILSDGMSGMVREKPSIWTTMKSIFSSLS
LLIDRQVDVLEDPRFQELYLNKGNKFDVVFVGFFFNSYQVALGARFNCPVIVSWSGPPML
MVNEMLGNPELSTVPQMQIAVAAGKPMNFKQRVQNFASTVGFNALNLYLNHRYNGFYKRL
WGNDKSMPSFEVAKRNVSLAFCNGHAISEGPIRPNVPGIIEIGGIQIKSKPDPLPEDIKE
FLEKGKHGAILFSLGSNLKGEHIQPHVVETIFKALSSVKQQVIWKWDDTKNTPGKSANIL
YKKWLPQDDI
>D. rhopaloa - UGT37E subfamily - LOC108051708 - 108051708
MIKYTTTFLLLVLLLGTKTQCSKGANILGIFGTHSPSHVIVHMAVMKTLADRGHNITVVT
QMKPKIAAHENITVILAPPTPERQKFIKEYMEEVSNEKPSFWETMAKVVVTSANQLEGQY
EFMVHANFKQLYENPQTNFDLVFLGAMANDFQLGIAAKLGCPAIITWVGVPLPFMDSLVG
NVNDPSYVPSVNVALEPGQNTMQFGLRLGNLFKHYFLTTINKLLNYKMNQFYERAFGNES
DPNFPTYDEMKRRISLLFYNYHSPSEGPIRPTVPQSIEIGGIQVKEQSDSLPKELAKFLD
NADEGAIFFSLGTNVNTNTFRPDTVDILYKVLSKMPQRVVWKWEDLENKPGNASNIYFSN
WLPQDDILAHPKTKLFITHAGKGGVAEAQYHGVPMVALPIFGDQQGNAEIMTKSGFGRWL
DILTLTAEELEESILEVLENPSYRETIGKFSTLYRDRPLTARQSVVYWTEYVLRHQGAYH
LQSPLIHMDFVARNNLDVYGVVLIVSLVVFLILIVLFRWVFRKVFKVVRGHSYRRKSPQL
KNN
>D. rhopaloa - UGT49B subfamily - LOC108052542 - 108052542
MQLRSALHIFLLSLVALQQLDFGTSSRILAAFFYPGKSHFMMTKAIIQELVKQGHEVTFI
TAFSLAKENLGTNYKEILIPQYDFWPDIKEMTNTNSILEMADLSTLTFLRIPNMMGVHST
DFAFEQPQVQAVINEKNKVGRFDLLLAEQFFNEGALILGHLYQIPIITVSTFGFGNYFSQ
LFGIVSPWSYVPHAYMPFTDRMTLWERIENVAISAVEDLTREFSYYPAQDAILKKHFSKI
LDRVPTVRELERNISAILLNTYMPLASPRPMAYNMIPVGGLHIQPPKGLPEHLQKFLDGA
THGAIYFSLGSQVRSADLPPERLKIFVEVFGSLKQRVLWKFEDETLPNLPANVKVQNWMP
QGDILAHPNVKVFIAHGGLFGTQEAVYHAIPVLGMPVYCDQHLNINQGKKAGYALGLDYR
TVTVEELRGMLLELIENPKFRNNVKKASRVFRDRPLSAMDTAMYWINYVIEHRGAPHIVS
AGVELPWYQFYLLDIVGLALALVLLPILALISICRRSSKSKGTPKKKTKRN
>D. rhopaloa - UGT49C subfamily - LOC108039204 - 108039204
MQYVLILYLLLAGNLYSHQKIAEGSKILAVYAFPGKSHYMMHTALVRELVESGHQVTMIT
ALSLEKEQLGSNYTEILIEPVYDFWHDVKLNFGAQHLFELTRMTNYDFLKMLEIIGIKTT
EHALRQPKVQALIRAKQTDGVFDLLLAEQFYQEAFLALAHIYKIPVVTTSTLGYENHMSQ
MMGVITPWSFVPHGFMPFTDRMTFLERVQNSYESFYDDMDRLLNYFPKMDAVTEEFFGPV
LDEVPKVKHMEREISVMLLNSHAPLTTARPTVDAMVPVGGMHIYPPKALPPDMQAFLDGA
TEGAIFFSLGSNVQSKDMPVEML
>D. rhopaloa - UGT50B subfamily - LOC108052918 - 108052918
KNNHFRKNFWTSNKPKKHVRSFSSCDAMLSDAETKELTNRSFDLAILDGAFPECFLGLMY
QFKIPFMYINTVGFYTGSLSTAGNPVSYAITPNFYSRFTDTMSLYERAINTAMQIGQNLM
HMYVMRRTHLVLREHLGAHIPHPYDISRNVSFILQNGHAILSYNRAFNPNVAEVACIHCK
PAKKLPRNLEDFVSASGVSGFIYVSMGSSVKAANMPEALRHMLVKTFARLPYHVLWKYEG
SSADFKDLTSNVKLLRWLPQQDILGHPKLRAFVTHGGLLSMFETVYHGVPVVTMPVFCDH
DVNSAKAEVDGYAIKLDLQTLSTNQLYKAIMKVIHDPRYKNAARYRQKLLLDQRSTALET
AIYWTEYVLRHKGAYHLQAPSRNMTWWQYYLLDVAVIYLILLYGLILLLKRIDFRSKKLR
SLHLLMSASYSEVKTKSKKM
>D. rhopaloa - UGT301D subfamily - LOC108043647 - 108043647
MEMQLQWKCWMMIFLIGLPGFGSGYRILFMGPFPAPSHWLWLEHFQKDLLRQGHHVTSVN
NHPTKQPHENLTEIIISPSFDIPKHFPKENIFTMRFASDFNNLELYWTVGLLTTEHALRD
PKVKKLIESTDEHYDIVILEQFFHEAFLMFGKKFNCPVVTIGTMGYADNIDHAMGILTPW
SLIPHLLLSHTDRMTFSQRAYNAYLSMYDAIMRRWVYLPKMQQLAEKYFKEYIDGPLPQV
VDLERNISLVLINAHRSVDLPRPSMPGLVDVGGAHIQKPKKLPADLQSFLDNATNGVVYF
SMGSYVKSTDLPPEKTALILKAFGQLKQQVIWKFENDSIGDLPSNVMIKKWMPQNDILAH
PNVKLFITHGGIFGTQEGIYWGVPMLCIPLYGDQHRNTIKSVREGYARSLVFSKLTTDDL
VRNIETLIKDPQYKRSALEVSQRFRDNPIHPLDEATFWIEYTIRHRGAKHLKSQGAFIPL
HQYLLLDVLGCLLLGAFLAIWLPWRMIRRVHKWWLKGQVSDKLNEGKKRL
>D. rhopaloa - UGT302C subfamily - LOC108041915 - 108041915
MTNILESTKQPLAQRIMKVYDMGIEITERLLSEPSVIELMNSNQTFDAVISEVFVNEAHF
GLAEHFKAPLIGLGPFGAISWNTDLVGSPSPPSYVPSALLKFSDHMTLVERVGNLAFLTY
EYVFLNYFYLPRQEVIYRKHFPNNKQDFYEMRKNTALVLLNQHVSLSFPRPYSPNMIEVG
GMHINRKRQPLPKDIQEFIEGAKHGCIYFSMGSNLKSTILPLEKRQALIDTFAQLKQRVL
WKFEDTDMPGKPPNVFISDWFPQDDILAHENVIAFITHGGLLSTTESIYHRKPFVGIPIF
GDQFLNMARAEQNGYGVTVHYDDLTAPKLLTAIHRLIEDPEATKKVRDMSDRYRDQPQTP
LERAVFWVEHVSRHKGAKYLRSASQDLNFIQYHNLDAILILFGGIIFVFFCLFLLIRWVL
CLLQELFIKNENSKPKPKAKRN
>D. rhopaloa - UGT302C subfamily - LOC108041944 - 108041944
MRPTAGQTRFVALLLLCFLSCASAYNYLVVLHTAARSHYHVGSALAKGLASAGHQVTIVS
PFELKKPIKNIKDVTAKSVLASMQGRMANLLESSKRPIIEQIINFHEMGIEITELLLSEP
SVIELMKSNQTFDAVISEVFLNEAHFGLAEHFKAPLIGLGTFGAISWNTDLVGSPSPPSY
VPSALLKFSDHMTLVERVGNLAFLTYEYVFLNYFYLPRQEVLYRKHFPNNKQDFYEMRKN
TALVLLNQHVSLSFPRPYSPNMIEVGGMHINRKRQPLPKDIQEFIEGAKHGCIYFSMGSN
LKSTILPLEKRQALIDTFAQLKQRVLWKFEDTDMPGKPANVFISDWFPQDDILAHENVIA
FITHGGLLSTTESIYHRKPFVGIPIFGDQFLNMARAEQSGYGVTVHYDDLTAPKLLSAIH
RLIEDPEATKKVRDMSDRYRDQPQTPLERAVFWVEHVSRHKGAKYLRSASQDLNFIQYHN
LDAILILYGGIIFVFLCLFLLIRWLVRLLQELFIKKENSKPKQKAKRN
>D. rhopaloa - UGT302E subfamily - LOC108042752 - 108042752
MRCWLLNSWLFILVPFLGQVWGYSFLLVSHTASKSHHDVGLALAKGLTTAGHEVTLISPF
PQKKPVKNLIDIHTPNIITVMEVYKARILENAKRPVVLRYPYMSAMGLDLTEALFKAPAV
KELLGQNRTFDGVICESFMNDAHYGFAEHFGAPLITLSSLGATGWTSDLVGTPSPPSYVP
HNLLRFGDHMNFWERAQNLGFQIYEFFYQNLINLPRHEVLYRKYFPNNKQDFYEMRKSTS
LVLLNNHVSLSNPRPYSPNMIEVGGMHVNRKEPKPLPKDIREFVEGAEHGVIYFSLGSNL
KSKDLPKEKRKAIVETLRSLKYRVLWKYEEETFADKPDNVFVSKWFPQDDILAHDKVIAF
ITHGGLLSTMESIYHGKPVVGIPFFGDQFMNMAKAEQSGYGITVNYAQLTAPLFRSAIDR
ITSDPSYLERVKIMSNQFRDQKETPLERAVYWVEHVTRQKGAKYMRSACQDLNFVEYHNL
DVLAVFFAVIGLVFLLIFFTIRLVIIKVKGSKLRSKSLKKKIN
>D. rhopaloa - UGT302K subfamily - LOC108042754 - 108042754
MRLLAFILGITISFGFSNAYNFLMILNSAGRSHFNVGHALAKGLVNSGHEITVVSVFPLK
NPIPGYHDVNVPNVIKVMRGDIAALWKSIQKPVTQKLIDHYQMGFRITRGLFEDSNFQDF
LRSNQSFDAVICETFYNDAHYGLAEHFKAPLIGLSTGGGLTFITDMVGSPAPASFVPHIM
LPFNDHMSLYERLLNVAFLAYERFLLDYYYLPGQEQLYKEFFPENKRCFYEMRRNASLVL
INQHASLSFPRPYSPNMIEVGGMHIDGNLSPLPEKIERFINESEHGAIYFSMGSNLKSKD
LPPAKVQEILRAFRGLKQRVLWKFELEDLPQKPENVYISDWFPQTDILAHPKVLAFVTHG
GMLSTTESIYHGKPVIGLPIFSDQFFNMAHAEQTGYGIMLDFKSLKAQDFRDAIERITSE
PAFTRVVQGMSFRYRDQQQTPLENAIYWVEHVTRHQGAAYLQSAAQRLNWWQYHNVDVLL
IIVGLVIFLGIVVPLAIFKLFRKFLSGGKRKEMKVKSN
>D. rhopaloa - UGT303A subfamily - LOC108041541 - 108041541
MSGGSGIAGLLLPALIFGLLGPKLAETENILAIFSYTFGSSYLLITPYLKSLAQRGHQLT
VISSVSEMPHIEGVHHIRVPKLDMLMEELLDYDFDLKLSKWMEAQFVSEYFYNCSRYVLG
DPGVQELLHNSSAQYSMVILEASHTDALYGFSQHFNAPLVGIAAYGSAWNIDFLVGNSAP
SIYEPMSALGYSPGHSLMEKWHNLIFITEERLVERFIYLPDQIDLYKQYFPEASASIHDL
RRRFSLILINQHFSMGRVRSNVPNIVEVAGMHLAEPTKPLDLELKLLLDEAEHGVIYFSM
GLQVLDKWLPPGMQNTLLAAFAQLKQQVIWKSNNPALFNNSKNVYARSYFPQREILNHPN
VKLFINHAGVLSTIEAVHYAVPQLCIPLYYDQFQNTKRMEQLGVARSLDYTDLTSDGVVM
VIENMLLNASYKQNARDLSNRFHDQPMSAMETAIWWTEYILRHKGADHMRIAEQEMSLMQ
YYNVDVVSVLFGRIGLSAMIVIFLGWKLVALATRNLEYRFNVPMIR
>D. rhopaloa - UGT303B subfamily - LOC108051564 - 108051564
MRFTSVWPVLVVCLFLHLNLSRDLAQAANILGIFPFHCPSPFLVVRPLIQALLNRGHNVT
LITPEGMLTDLKGARHIRIPKLNEHMIESDRILDFLINKWTEGTLAATMYFHMSQDILSD
DAVQRMLQDQSEKFDLIMIEASNLDALYGLVEHYNATLVGLNSLGVNWFTEELAGNPAPS
IYEPISHLGYSRDHSLTSRFYNWIHIIEEKLLENLIVLPAQLRLFKKFFGYSDQKFYDLR
NRFSVILVNNHFSMGKVRSNVPNLIEVGGLHLSEPPEPSDENLQRFMDEAEHGVIYFSMG
LDIMVKFLPENIQQTLIKSFAKLKQRIVWKTEYLNMSNKSDHIYVIEKAPQRHVLAHPNV
RLFITNGGLLSVMEAVSSGVPMLGLPIFFDXFGNLRWAQAAGIAKVLDINTLNADTLTSN
IRLVIENSKYALRAKDMSNTFRDRPLSPLDTAVWWTEYALRNRDITHIRLNAEEIPILQY
YRIDSILTFGFRLGVIAGSVLFLGWSL
>D. rhopaloa - UGT303B subfamily - LOC108051563 - 108051563
MRLGCAWLALGLLLHANLFLDLGQAANILGIFPYRLPSPFQMVRPLVQALVGRGHKVTMI
TPVGLPADIEGVRHIRVPMLNTLMQDLIDSDQFLELLGNKWREGVLTATIFSNVSHAILN
DTGVRRMMSDKSERFDMILLEASHLDALYGLAEFYNASLVGVSCVNINWNIDYLAGNPAP
SVYEPISPMGFALDYSLISRWNNWIYITEEKMLERLVFRPAQAKVSKKFFGYSAEKLSEL
RSRFSVILINSHFSMGRVRSNVPNIIEVGGLHLSEPSEPCSEELLRFMDEAEHGVIYFSM
GLDILVKYLPDNMENKLLQTFAQLKQRVIWKNELSMLPNKPDNIYVIKKAPQRQLLAHPN
VRLFISHGGLQSVMEGIDSGVPMLGLPVFFDQFNNLHRVQLAGMAEVLDTNALDADALAS
AITKMVESPSYAKKAKEMSKSFKDRPMSPLETAIWWTEYALRNRDVTHMRLNAEEIPLIR
YYRLDSVITFATRFGFIFGSVIFLAWRLYQKNRSRQRRLWERQRTFMQIQMPMNTYESDS

>D. rhopaloa - UGT303B subfamily - LOC108051561 - 108051561
HILGIFSYHLSSHFLVLQPLVKALVKRGHNVTLITPELMPPDIDGVRHIRIAKLTKEMVE
SDQLLDYFGNKWMESVLAVTMLFNMSQDILRDDAVQKMLQDKREHFDLVMMEPSGLEALY
GLVEYYNASLMGLSGGIVSWNTEELAGNPAPNIYEPISHVGYSRDHTLVSRLYNWIHITE
EMLLERLIIRPAQLSIFQKFFGYSEQKFYELRHRYSVILVNNHFSMGRVRANVPNIIEVG
GLHLSEPPEPCEDDLQRFMDEALHGVIYFSMGLDIMVQFLPENMQQPLMQSFAKLKQRVI
WKNEFFNMPNKSDNIYVIEKAPQRHILNHPKVVLFITNGGLLSVMEAVDSGVPMLGLPLF
FDQYINLQYVTQAGKAEILDSNALNTEILTNTIEEILQNPEYDMNARKMSHTFRDRPMSP
LDTAVWWTEYVLRNKDATHMRLKTEEISLMRYYRLDWLLPFGLRFGIVFGSVIFLIFKMF
QK
>D. rhopaloa - UGT304A subfamily - LOC108041540 - 108041540
MFPSGRWLFPVIGLILNVNFWVQGDRVLVIAPFESHAQCLMMMPYIQGLTDRGHQLTVIH
AFKHCKPIQNVTLIRIRDYNNVYSDFEDFLIASAANKWGEMHFLTKIMVNVGLNVMNNGE
VRALIQSNVTYDLVVVEPSFTDLLYGLAAHFKAPLIGLSTCASDWNLNSLLNHGSSLLVE
PVMPNGIMPVRNIWDRIYTWYYTTEEWLLIQLVLLPKLKLVHDHFFGHLNQSFSEIRHGF
SLILLNQHFSLFQPRSTVPSMIEVAGFHVPKEDPKLPEDLQVFIDEAEHGVIYFTLGVEQ
KSEDLPKETQKMLLDVFKLMPQRVIWKFEASHSGTSKRKALY
>D. rhopaloa - UGT305A subfamily - LOC108044330 - 108044330
MKTWFLLPVFLFLGTFCPSKAANILCLVSTAQHNNPGWSKPLVDALVANGHTLLVISTAP
NPEPKKQVDGLLYYHLPNDYDVMKKHFIREDTQEYQEMMTLKQLLVWYEVLLGSCRSILN
SGTMNSLMPELTAQLAVDFDLIITDVTHGMECLMDAVPMWRSKPVLGLSAGKLTPDLISL
VQAENTISPARTPHYISEMPKKMSFWNRLHNHIMYYAEPLIRLVVINPVLNGLVTTENAY
PNLQLVLLNTHPVLDYVQNLPPGVIEVGGLHIKSEVNPLPTYIQEFTEKFIDGIVYINMP
YIEYMKGQGRQALIKMILNNPSCGFIWNVEQLKQMPPEISNLLTLNVNQPLQQDILAKPS
VKGFLNHGDSFSLLEAVHNGVPLIVLPLKLEEFNNAQRVMERKLGVVVQTNGFNQKTLSN
ALKQILDDESFTNALYQAQLKFRTRPQSALKLALWHVEQLIREPRFYKDFAQTEALTQNF
FVAHSVDVMIVPFIILLAVAVNLGHLVIVLFTRGSKAQQVPKEKEELKGEVPKKRKKVKK
NSKSGAPLNITLKEESTDLIEDLNEEILKGEKQLLDEEEKPSLEKKED
>D. rhopaloa - UGT307A subfamily - LOC108038681 - 108038681
MNRSPVSLSLLWLVYLAFSLLAHNSTLVESHHILGLFVNVHRSQLIVHLAVCQALLRKGH
HLTLVTTLPLEEQELRGNVTHILVPWKQPIEEDPQGPSSNFIMRLERMFRRLERSGDLLD
LPEWKQFLRRSPDTPYDILLLGYHFNDHLLGVAAHFNCPVAIITTQQPTGFVNSIMGNPE
ERWYVPQPYDGHQRSGVSAWLFGIWEKLIEMLARRVLARIYSSHFPEPRYPSFETMRRSV
VLALSNHHMISEGPIAPVLPNMVDIGGIVLEQKLNETSLEISASNRSLIIFSLGTRFTWR
KTPQKLLQTFTKSFSQYPDYDIYWTYDGPNLSAISLDYPHLKIAKWWPQCQLLASGRVRL
FITHGGKGSLSEALYYGVPLLGLPLMGDQRSNLQRMQSKKWGLTLLTHNLTHFELSKAIN
SVLTNSIYAEAISKASQVYRDRPLNSSDLAIYWIEYAIRHKSTNILYYPARHLNYIEYYS
IDVYLIIYGGLISTIIMLRKINRLL
>D. rhopaloa - UGT316A subfamily - LOC108044775 - 108044775
MQILQVFLATLLCGFVLGANILAVFPSVWKSHYLFGRRLLQELVESRLNHSVTLISPHAA
AQKNADVEIPRIRELRIEGLRENWLDMGMSFEAEEMRSQSVMERFTRLTYAGTTNVDILL
SDPQVRKLLTSGEKFDLLIVDLFLSDALLGLAFYYGIPTVAISPTGANSWLNNMFGNPQS
SSLDPSNFLPFTERMNTRQRILNSLMSTFERLTYNFFHLISQQSVYTNHFELLVKELPLY
RDLTKNLSLALINSHPGLHYPRAYLPNMVEVGGLHLSDSNELQLGTHLLSFMESAPSGVI
YFSLGADVQTAQLPQEKLSIILDVFGHLKEFHFLLKWEKEEFAVDQELPENVMIADWWPQ
QAILYHPQVKMFISSCGQLSVWESINGQKPILAIPILADQEVMAKRLQHHGVSLTVGYDS
IAYDALLHGIRQLTLNTSYVEKLGQLKNRLISKDSSPAEKAVRKIQLVLDSGGADFLKSH
ANTLNFWRAEGVDVLLIITLGFCGILIIPFLAICIILRKSYHSQAGQDQPTCRTNLKVVG
RVHSYGDPGSSKSAKGTETLRRTRSAQSLSARSSSSSMSSTSPSPSTASTTPLDLTPPPL
IQIAGQVSPLQLYTKTMERNYRRTTQNEGSHNDISPDET
>D. rhopaloa - UGT317A subfamily - LOC108044678 - 108044678
MESHNNRWIFLALFGLVLVQISQGAKILVLFPHANEGHFAVMRTLVTELAIRQHTVEVYT
GHGLGETLDNVTETVIAEYPFWSELQKQAAPKGNLADLGRLPVENLRQSLADVGARALDH
FLAQEPIQKLLKMSYLEFDFDVILVDYFYTEALLALGALHQRPVIGIISTDFGNYMDAVQ
EALVPAACSPIDLERDLPQLGFSERLSNIRECIGRRKRFIKDHYSGQELLVAKYFKLQQS
IPELQASQLSVLLLNSHVPLMTPRVSIQQIVPAGGLHIRGPKELPWNVKRFLEEARPGVI
YVQLGNEQPCGQLPKEKLEALFGFFSVRKESVIWTCHDVKTLDGLPKNVMIQHAVPQIDI
LAHPRVKVFLTNGDLLNLQEGIVRNVPILGLPLFQHERRNVELAVQLGVGLQLEEGNVTT
SSLNWAVNRLLMEPHFQLTIRDVSLEFRDRPQGALANALFWVNYVARHKGGAAVRTRGIG
ISSCHLHLFDLFVFYAGIATLVVTLLAALSYGGFYVWNKKNNSKLTKVN
>D. sechellia - UGT35A subfamily - LOC6606873 - 6606873
MGGICSGTGLGLLLIGLIWLFSANADEGVQSSRILAVFPFPGRSQYIFAEQFLKELAHRG
HNVTVINTFGSDEIEPNFRVIGAKKIHEIMAAFGNADYTQTASQWKILTMTTEFLNLLTT
SILDDPAVKDLLNSGEKFDLVVMEAVQTDALFGLIQHFGAETIGISSYGTDTHIDELMGN
ISPLSYNPLLLSSRTEQMDFKDRVRNVFEASVMWLHKRIVHLPTQRELYAKYFPTATKSL
DEILNSFSLMLLGQHFSLSYPRPYLPNMIEVGGLHLQQQRKVTPLAKELSEFVEESEKGV
IYFSMGSNIKSKDLPPSTRTVLMETFARLPHRVLWKFEDDQLPEKPDNVFISKWFPQPDI
LAHPNVKLFITHGGLLSTIESIYFGKPILGLPIFYDQPLNVQRAKQAGYGLSADIWSVNA
TELTSLIQELLSNPSYAASAQTKSKLFRDQKETALERAIWWTEYVLRHKGAKHLRCASRD
LDFIQFHGLDTWGLLIAITLLSILIVVISIKCLQRVLLISIIRKTRVEASKLKTQ
>D. sechellia - UGT35B subfamily - LOC6606874 - 6606874
MHALRIGFLLLTLPAYLQAARILAIFPFPGPSQYINVLPYLKELAGRGHHVTSVNAFPQK
KPLANFRDVFLPDVFDNYNELINELSEPMNLWQGNNAINKFFVDITRCVLTNKEVTKTLL
PPGKDHFDLIIVEALRSDAYYGFAAHFNAPIIGISTFGTDWNIDSLVGNESPLSYTPLAT
GGLTDRMTFLERLSNFVDTTVAWINYRFFHMPEQEKMYAKYFPEASQKVKLTDLNRNFSL
VLLNQHFSLSFSRPYVPNMIEVGGLHISHKPAPLPKDLEEFIQGSGEHGVIYFSLGSNVL
SKDLPAERRDLILKTFASLPQRVLWKFEDDKLPGKPSNVFISKWFPQPDILAHPKVKLFI
THGGLLSTIESIHHGKPVLGLPFFYDQFLNVRRATQAGFGLGLDHKTMTQQEFKKTIEIL
LKEPRFAQIARQMSERYRDQPMSPLDTAIWWTEYVLRHKGAYYMRVAGQDLGFFAYHSLD
VIGFLLGGALLLVAIIVGVLGKAAKLTDFGNSKKKLKTK
>D. sechellia - UGT35C subfamily - LOC6606886 - 6606886
MRLLPVIAIVFCALSAKPLQTESAKILATLPFPGRSQYIFLESYLKALAAKGHQVTVINA
FKNKETPNMRFIEALKAHDFAEEMMTLLNVPLLWQQLNAIDYILNKFIDTTMEDEGVQKL
LNSGETFDLVLAEMLQMEPLYALAQHFNATLVGFSSFGTDRTIDEAAGNISPISYNPLVT
SPRTDRMTFLERLENHYDVIVEDIHRHFIHLPHMRKVFKKYFPNAKKTMEEVMDSFSLIL
LGQHFSLSYPRPYLPNMIEVGGMQISHKPKPLPEDIKQFIEGSPHGVIYFSMGSNVKSKD
LPQETRDTLLKAFAKLKQRVLWKFEDDEMPGKPANVLIKKWYPQPDILAHPNVKLFISHG
GLLSSTESVYFGKPILGLPCFYDQHMNVQRAQRVGFGLGLDLNNMKQEDLEKAIQTLLTD
PSYAKAALTISERYRDQPESAVDRAVWWTEYVIRHNGAPHLRAASRDLNFIQLHSLDTFA
VILAVPLLVTLLILKLSCKLLRGKKQKCPHSDKLKKH
>D. sechellia - UGT35D subfamily - LOC6612980 - 6612980
MPLIFLLLCLLPGYLEGARILAVFPLPSPSHYFFALPYLKSLASLGHEITSVSPYPQREP
FRNIHDIPVPEVFENFNEVLRIASTPRSIWQSSDFINEYVLNLTKTVLNNEGVRRDILGP
QKPHFDLVIMDIWRIDVLSGLAAYFDAPIIGMASYGTDWKIDELMGNVSPISYLQSPSYR
FYDLEAYGQRLSHLVERTISYINYKWRHVRKQETLYRQFFPSIAERKPFSEISRNFALVL
VNQHFTLGPPRPYVPNMIEVGGLHVDQNPEALSAELDQFIQGAGESGVIYFSLGTNVKSK
SLSEDRRRVLLETFASLPQRILWKFEDEQLPGKPPNVFISKWFPQQAILAHPNVKLFITH
GGLLSTIESIHHGKPMLGLPCLFDQFRNMDHVKQVGLGLVLNIKQMTSEDFTSNIIRLLT
NKSFEETARITAARYRDQPMKPMETAIWWTEYVLSHKGAAHMQVAGKDLGFVRYHSLDVF
GTFLVGALVILEIVTSLLVMTLRKCLFLVKRGKSEVIKKKIT
>D. sechellia - UGT35E subfamily - LOC6606877 - 6606877
MWASGLFYLILLFPGFLYGARILALFPVPSQSHYYHALPYLKNLASLGHEITSVSPFPSE
EPVNNIYDIYVPEVFNGFDELLKTMTTPKNTWEFFDATNEFVYNITKDVFNNDGVRREIL
RPGKAQFDLIIVDIWKYDAFYGLAAYFEAPVIGLAPCGTDWKIDEMVGSPSPMSYLQSPS
SYLYDLDTFGGRMAHFVERSISWFNWHLRYEQKHEALYKKYFPKIAETKPLSEIXQNIAL
VLVNQHFTLGPPRPYVPNVIEVGGMHIDQQPGALPQELKDFIQGAGEHGVIYSSLGTNVR
TKNMVEDRKRILIEAFGSLPQRILWKFEDEELQDIPSNVLVRKWLPQQDILAHPKVKVFI
THGGMQSTIESIHYGKPILGLPFFYDQFTNVDHIKKQGLGLALNYHDMTSDELKDTILQL
LTEKRFEVTARVTGARYRDQPMKPLETAVWWTHYVLRHKGAPHMRVAGRKLNFFTHHSLD
VLGTVLLAIMVVHAILLIIVYSVCKISKNILTRLVVKKQRKQKVR
>D. sechellia - UGT35E subfamily - LOC6606875 - 6606875
MPTSMLVLRSILLVVALLSVLLEGARILGVFPIPSHSHYYHALPYIKKLASLGHEITSVS
PFPLKEPVANIHDIPVPELFENIEEIVGNLKNRKGTWNEFEYXQFDLIIVDLWRLDDLYG
LAAYFDAPIIGIASYGTDWKIDELVGNVSPLAYLQSPSFNWFDLDTYGGRLGHFVDQSLA
WINWHWWHEEMHEALXRKYFPKVADKRSLYEITRNFALILVNQHFTMAPPRPYAPNVIEV
GGMHIDQQRKALPQEFEDFIHGAGEHGVIYFSLGTNVRSKNLSADRRRILIDTFASLPQR
ILWKFDAKELSDVPSNVLISPWFPQQDILAHPNVKLFITHGGLQSTVECIHHGVTMLGLP
FFYDQFRNMEHIKAQGIGLVLNYQDMTSDEFKDTIYRLLTEKSFGVTARRTADRYRDQPM
NPLDTAIWWTHYVLRDKGAPHMRVAGRNTDFITYHSLDVLGTFLLAFLAILSIVVLCVIK
LLRAILKSKKDNRAPKQKVN
>D. sechellia - UGT36A subfamily - LOC6613263 - 6613263
MTTCLRSGLLIVVLGILGIPQPISAGNILAVYPHFGFSHFKVVMPILNELAHRGHDITVI
SYVKNPQAGAYPNYEELLISAPGEDQSSTTINLVPLTEHTPTRSLGVLIREYVALHEEGQ
KTCEHLFASGHIERAIERHRNKPYDLLLTEYFNSDCQLALAKLLNLPIIGLSTCALMPYY
YDRIDLPDTPAFIQSEFVGFAGQLKWHERLLNFVQAKLLKFLYKYHSNRADNELVRKYLG
VQVDVEEVARTQTAFVFGNQHYSLMGSRPQSLQFVEIGGVHITKKAEQELPQNIVNFLNQ
SAEGVIFISWGSMVRASSIDEDKLSAILEVLKSQPLKIIWKWEAEETPDTDSSKFLFVKW
APQLALLCHPKVKLFWSHGGLLGTTESVHCGKPLLVTPIYGDQFLNAFSVQNRGMGLKLD
YQDITVENLNSALAELRKKSYAQRSLEVSKVFNERQQTPLESAIWSVEHVISNGMIAARL
LQSPGIELNGFVYHSLDSVALILLPLFLLIVVLCYLCKQNPEKLAHKKVGKKPKRS
>D. sechellia - UGT36D subfamily - LOC6614593a - 6614593a
MWSPRVALLFLALALSQPDELVEAAGPLKVLGLFPHPGVSHFHFFHPIMKGLAEAGHDVS
VVSHFPDKHPVAHYKDFPLTGMDKLTNSVDLNFFEKRTFYSHFQEFFLLHDWGKQTCNLT
LRSEALQQILRRPGRFDVIIMEQFNTDCMMGVAHQLQAPVIALSSCVMMPWHFERMGAPL
IPSHIPALFMAQSQHMNFGGRLANWFSTHALNWMYKLLSVPAADAMVQYKFGHDVPSVGE
LVKNTSMFFVNQHYSLSGPKVTPPNVIELGGIHIQKSKPLPADLQRILDNAEEGVILISW
GSMIRANSLSAAKRDGIIRAVARLKQKVIWKWENETLPNQPPNMHIMKWLPQRDILCHPN
VKVFMSHGGLMGTSEAAYCGVPVVATPMYGDQFVNTAALVERGMGTILNFEDIGENTVMR
ALKKALDKKFHDAAKVVSHSFHHRPQQALHTSIWWVEHVAHTGGAPLLKPSAVEMSRFVY
YSLDVYAVLALVLGSIIASWVWLLRLCCGSSAAQKTKKD
>D. sechellia - UGT36E subfamily - LOC6614593b - 6614593b
MSGWKAFCLLALLSLVASSDSLRILGLFPHPAISHFKFFHPIMRGLAEGGHSVDVISPFE
DKDPPQGYKDHLLPPSNLTDTISLEDFERPFNFLFHYIEFFILHNMGKEDCNTTLHSRAL
SEILKNPPGYYDVILLEQFNIDCAISVAHVLQAPVIGMSSCALMPWHYERFGAPLIPSYI
SALFQGQSQQMSFAGRLGNWITVHSLNLLYKMFTVPAGNALIRQRFGPGLPSTEDLVRNT
SLMLVNQHFSLSGPKPLPPNVIEVGGVHISPPKPLPSDLQKILDNAPKGVILISWGSQLK
ASSLSAARRDGIVRAIGRLEQEVIWKYENDTLTNKPPNLHIRKWLPQRDILAHPNLKVFM
SHGGLMGTTEAVSSAVPIVGVPIYGDQSLNIAALVQRGMALQLELKKLDENTVYEALTKA
LDPAFKARATEVASAYNNRIQGPLETAIWWVEHVAETKGAPLIQPSAVHLPRFVYYSLDV
YLVVAVTLILPVITLLGLIRMCKRREPKCDRKLKRK
>D. sechellia - UGT36F subfamily - LOC6614592 - 6614592
MKLLPLALLAFLLRPEPNDAAQILGLFQHPGKSHFDFFRPMFLALSERGHNISMYSYFPL
EKPVANYTDYVFQGMPLLTDIVDLRNFESEWKPLGLPFKVPTYFMLHDWGLRSCKVALNS
PLIAQLLKSPIRYDVILLEHFSNDCMAAVAHLLNAPVIALSSCAIMPWHYKRMGSPFINP
IMPMNFLPYTDEMSLIDRLNNFFHFHTVDTLYNTITQPATDALIGQRFGPGLPPINEIVK
NTSLMLINQHYALTGPRPYAPNVIEVGGLQVGPIKPLPQHLLDLLDRSPNGVIYISWGSM
VNSNTLPSAKRMALFQSISQLKEYNFVMRWKSLESLEDNKPSNLYTFDWLPQRDLLCHPK
VRAFISHGGLLGTTEAVHCGVPMLVTPFYGDQFLNSGAVKQRGFGVIVDFRDFDTNHITR
GLRIILDKKFAERVRRSSEAFRQRPIPPIELATWWIEHVIKNGGAPHIQSEARHINWIVY
NSIDVLLFWLGILFLPFVALWKLIKIFKTAFCRGKISRDTKTKRQ
>D. sechellia - UGT37A subfamily - LOC6618128 - 6618128
MVGRTKSYFVIILALTSLIYGAQGANILGLFPSLSPSHLIISMSVAKILAEQGHNVTVVT
VLEPTITHKNINLVAVPMTKEEIKQRSETIGAKQKNTSSNRLLSILNMSGQMDSMLRKMA
DVLKDQRVKELYLNKGNHFDLVISGYFMNDYQFGFARKVNAPVVVLATSPPSQMLNSLIG
NPHDKVEKEIGMTFGQRLDSYINSLLYGIFMSQIDQRNRQYFKEIFGDDPTMPEYTDILR
NTSLVFFCSHAASEGPIRPSVPAAIEIGGIQIKDKSDPLPXNLEEFLGNATHGAILLSLG
SNVQGSHIKPDTVKKIFSVLSNLKQRVIWKWEDLDKTPGKSDNILYSRWLPQDDILAHPS
VKLFINHAGKGGITEAQYHGKPMISLPVFGDQPGNAHAMVKSGFGLALSLLTLEEEPFRA
AVQEILSNPKYSQQVVKFFSLYRDRPASARDLLIFWTEYVIRHHGAAHLQSPLVHMDFIA
ANNLGXGAILVGILLILQKVLQITCGRLRTNLNKVKIQ
>D. sechellia - UGT37B subfamily - LOC6613602 - 6613602
MGGILRCLALQIVVLIAGAHGANILGLFTSLSPSHLVIQMSMARILAERGHNVTVVTVLK
PPSLHKDINHILVPMEEDILQAFGSLVGGMTKTDNSNAYTSMFRSVRQLSETFSRMGDVM
KQPLVRDLYEHPDNKFDLVMVGYFMNSYQLALAHKLKVPLVLALSNPPSFLGYFLGNPWE
VSYVPAMNMAIESGKPLGIGHRMLNLLGNLAQRLFMFIIEFRNARIYRDIYGDDPTLPSY
EDLNKNISLIFFASHGISEGPIRPNVPAVIEIGGIQVKDQPDKLPQNLEQFLSEAPHGAI
LLSLGSNLKKDHLKSYTVQKMFNVLSKLQQKVIWKWDDLDNLPGESDNILYSKWVPQDDV
LAHPNITLFINHAGKGGLTEAQYHGKPMLALPVFGDQPSNADVMVMQGFGIKQSILTLEE
DSFLQGIREVLDNPKYATAVKSFSTLYRDRPLSARETLIYWVEYVIRHHGAPHIQSPVVH
MSYIAANNLDVYAVILGTIVALCFITKLVLSLIVRKIRNNSTKAKVNQNHKLKKK
>D. sechellia - UGT37C subfamily - LOC6609502 - 6609502
FAVFSSIIWLLAVASPSQGANILGVYSALSPSHLIIHMSTAKALAEAGHNVTVVSMMQPK
VMHKDIHLIVVPVTKEQERTLENQMASMAGXRNNIITTMYLLLNGLDVMVTSQADLLKDP
RFQRVFQTKFDLMILGSFFNDFKLGVAGKLKVPVIVDWMMLSNTMIDEFVANPSEVSYVP
NESTFATTPMSFFKRAENLVKHVILKYLTIRFNYKFDRIYNEIFTDKDMPTLSEIKKNIS
MVLVGFHLISDGPIRPLVPAIIEVGGIQVKEQPDPLPQDIAQFLENSSQGAIFLSFGSNI
KSYMVKPEIVGIMFKVLSGLKQNVIWKWEDLENTPGNASNIFYKDWLPQDDILAHPNTKL
FVTHAGKGSITVSQYHGVPMVALPIFGDQPLNAALMVNSGYGVTLDLQTITEATFREAIN
EVLQNDKYTQAVRKFSGLYRDRPLTPKQSVLFWVDYVLRHRGAPNLQSPAVHMGFVQLHN
LDIYALVLAILIFLVFLTQLAVKSLLVKLLGKAKVPARKKKQ
>D. sechellia - UGT37C subfamily - LOC6614428 - 6614428
MIGVRCVLLLLLGVVASTQGANILGLFSSHSPSHLIIHMSVAKALVEAGHNVTVVSMLKP
KVTHKDIHLIVVPMKEEQERIMEDQMTEMAGQKNSLVSTMHRLLTSMDVMIDSQAELLSD
PRFQRIYETKFDLMILGYFINDFQLGVAHKLKVPVIIDWMSAPVPAIDKYTGNPSELSYV
PLMGTVATHPMSFLKRAENALKSLFFEFIFVVFDYKLTRIYNDVFPEKDMPTLKELRKNI
SMAFVGSHLISEGPIRPLVPALIEIGGIQVKDKPDPLPKDIDQFLSNAKQGAVFLSLGSN
VKSSTVRPEIVQTIFKVLSELKENVIWKWEDLENTPGNASNILYKNWLPQDDILAHPNTK
LFITHAGKGGITEAQYHGVPMVALPIFGDQPGNAAGMEKSGYGLALDLLSITEDGLRDAL
KEVLENQKYRQAIGKFSSLYRDRPMTAKQSVVFWTEYILRHHGAPNLQSPAVHMNFIQLN
NLDIYALILAILALFVILTRLVAKIVWNKFFWKISQTKKKQ
>D. sechellia - UGT37D subfamily - LOC6614430 - 6614430
MTQNRRTWIGCSLGGLLVALLALQSMPQGTEGANILGVFTSHSPSHFIVHMSIMKTLAEK
GHNVTVVSSVSPKVTHKSINHIVVPMSAEDEKVLNDGMAGMVKEKPSIWNTIKSIFSSLA
LLIDKQVDVLEDPRFQELYLNKGNKFDVVFVGFFFNTYQVALGARFNCPVIISWSGPPIM
MVNEVLGNPELSSVPQMHISAPPGQPMNFQQRMQNFASTLGFNAFNIFLSHKYNKFYDRL
WGKDKSMPTFEQAKRNVSLAFCNGHGISEGPIRPNVPGVIEIGGIQVKSKPDPLPEDIKE
FLEKGKHGVILFSLGSNLKGEHIQPEVVKTIFKGLSSLKQQVIWKWEDPKNTPGKAANIL
YKKWLPQDDILAHPKLKLFITHAGKGGVAEAQYHGVPMLALPVFADQPSNADKLVASGYG
LQLPLATLDVDEFKASIKEVIENPKYAKTLKSFSQLYRDRPLSPPESVVYWTEYVIRHHG
AAHMQSPLVHMNFIASNNVDVYIIAALVLYIVFIINKIVWKFVWRKLFGKSNKASQGKKL
KKQ
>D. sechellia - UGT37E subfamily - LOC6614429 - 6614429
MITSSNQLEGQYEFMMHPNFKEIYENPKTKFDLVFLGLMANNYQLGIAAKLKCPVIRADP
LPKELAKFLDNADEGAIFFSLGTNVNTNTFRPDTVDILYKVLSQLPQRVIWKWEDLKNKP
GNASNIFFGNWLPQDDILAHPNTKLFITHAGKGGVAEAQYHGVPMVALPIFGDQQGNAEI
MTKSGFGRWLDILTMTENELKETIYEVLENPAYRETIGKFSTLYRDRPLTARQSVIYWTE
YVLRHQGALHLQSPLINTGFVARNNLDVYGVVLLVSILLIVTSKFLLRKILNVASGYSNR
RESLARKLKSN
>D. sechellia - UGT49B subfamily - LOC6615332 - 6615332
MFLKSALHIFLLSLVALQQLDLGTGSRILAAFFFPGKSHFMMTNAIIRELVKQGHEVTFI
TPFSLAKEKLGPNYKEIVIPQYDFWPEIKEMTNKNTVLEMTDLPNFSFLRMVNVMGIHST
DFALEQPEIQAVINERNKIGKYDLLLAEQFFNEGALILGHLYQIPTITVSTFGNANYLSQ
LFGVVSPWSYVPHAFMPYTDRMSLWERIGNVAISAVEDLVREFSYYPGQDAVLKKHFSKL
LNRVPTIKELERNISAILLNSYMPLAYSRPMAYNMIPVGGLHIQPPKALPEHLQKFLDGA
THGAIYFSLGSQVRSADLPPEKLKVFLEVFGSLKQRVLWKFEDESLPNLPANVKVQSWLP
QGDILAHPNVKVFIAHGGLFGTQEAVYNSVPILGMPVYCDQHQNINQGKKAEYALGLDYR
KVTVEELRGLLLELIENPKYRNNIKKASRIFRDRPLGAMDTAMYWINYVIEHRGAPHLVA
AGVHLPWYQFYLLDIVGLALAVILLPIVALILICRRSSKPKSTPTKKKTKKN
>D. sechellia - UGT49B subfamily - LOC6614348 - 6614348
MASIFKPQILLMKLLFVCLLGIGDGARILAPFFLPVKSHFMMTDAIIRELVKRGHEVTFI
TPLSLAKENLGPNYREILLPKYDTWADISAMMKTKSALDMIDMSKLTHMRLAQHIGIKST
DFALAHPEVQELIYAKDKKGKFDLLLVEQFHNEGALMLGYIYEIPAITISTFAYANYFSQ
VFGFVNPLSYVPNVFLSCTDRMSLWERLENVVISTAEDVVREVSYYPQQDAVIRKHFSSL
LPRVPTVKQLEQNISVILLNSYMPLTSPRPMTQNMISVGGLHILPPKPLPEHIKDYLDNA
EHGAIYFSLGSQVRSADMPTEKLQIFLEVFASLKQRVLWKFEDDQLPNLPDNVKVEKWLP
QADILAHPNVKVFIAHGGLFGMQEAVYHAVPVLGMPFYFDQDINIKAGQAAGYAIGLDYR
TISKDQLKSALHALLTDPKYRANMIKASRIFRDRPLGAMDTAMYWINYVVEHRGALHLVA
AGVHLPWYQFYLLDVSAIILAISLLPILTLYALSRNIKSFRGIRALKKEAKTE
>D. sechellia - UGT49C subfamily - LOC6615333 - 6615333
MQFPLLFGLLLAGTLYSQLELGEGSKILAVYAFPGKSHFMMHTALIRELVESGHQVTMVT
AFTLAKEQLGSNYTEILIEPVYDFWHDVKLNFGAQHLFELTRMTNYDFLKMLEIIGLKTT
EHALRQPKVRALIHAEQKEGVFDLLLAEQFYQEAFLALAHLYKVPVVTTSTLGYENHMSQ
MMGLITPWSFVPHGFMPFTDRMSFLERVKNSYASFYEDMDRLLNYFPKMDAVAREFFGPV
LAEVPKVRHMEREISVMLLNSHAPLTTTRPTVDAMVPVGGMHIYPPKALPADMQAFLDGA
TEGAIFFSLGSNVQSKDMPVEMLRLFLQVFGSLKQRVLWKFEDESISQLPDNVMVRKWLP
QADILAHRHVKVFITHGGLFGTQEGVHYAVPMLGIPFYCDQHLNMNKAVLGGYAISLHFQ
SITDEILRHSLDQLIHNATYKENVQRVSDIFRDRPLEPRKSAVYWIEYVIRHRGAPHMRS
AGLDLNWFQFYLLDVIAFVAIIALAGVMALSLAIRLLMGSNKKHRKAKLN
>D. sechellia - UGT50B subfamily - LOC6619113 - 6619113
MLQKIALLLTIWSCGTLAADILMATQGGTKSHKIPFWELAKGLISRGHNITFLNGFPADF
NIEGLLEVTPAGLVEYIHNYTNWDLLGSRMAGEMPIKPWDGLRYAFESCDAMLRDSDTKE
LTKKSFDLAILDGAFPECFLGLMYDFKIPFMYINTVGFYTGSISTAGNPVSYAITPNFYS
RFTDTMNLYERAINTAMQIGQTLMHMYVMRRTHLVMREHLGAQIPHPYEMSRNVSFILQN
GHAVLSYPRAFNPNVAEVACIHCRPARKLPRNLEEFIGASGASGFIYVSMGSSVKAANMP
QALRHMLVKTFARLPYHVLWKYEGSSTDIKDITSNVKLSRWLPQQDILGHPKLRAFVTHG
GLLSMFETVFHGVPVVTMPVFCDHDVNSAKAEVDGYAIKLDLQTLSANQLYKAIMKVIHN
PRYRNSARYRQKLFLDQRSTALDTAIYWTEYVLRHNGAYHLQAPSRNMTWWQYYLLDVVA
VYLILLCAVILALKRIDFPYEKVRSLYTLMAPFITIAKTKSKKI
>D. sechellia - UGT301D subfamily - LOC6614556 - 6614556
MEMQLQWKCWMLLFLIGLPEFGAGSRILFMGPFPAPSHWLWLEHFQNDLLRQGHHVTSVN
NHPTKHPHENLTEIIISPSFDIPKYFPKENIFSMQFVSDFNNLELWWTIGLMTTEHAFKD
PKVKKLIESKDDHYDLVILEQFFHEAFLMFGKRFNCPVVTIGTMGYADNIDHAMGILTPW
SLIPHLLLSHTDRMTFGQRAYNAYLSLYDAVMRRWVYLPKMQKLAEKYFQGSIEGILPNV
LDLERNISLVLINAHRSVDLPRPSMPGLIDVGGAHIQKPKKLPTDLQNFLDNATYGVIYF
SMGSYVKSTDLPQEKTAQILKAFGQLKQQVIWKFENDSIGDLPSNVMIKKWMPQNDILAH
PNVKLFITHGGIFGTQEGIYWGVPMLCVPLYGDQHRNTIKSVREGYARSLVFSKLTTDDL
VRNIETLINDPQYKRSALEVSQRFRDNPIHPLAEATFWIEYIIRHRGARHLKSHGAFIPL
HQYLLLDVLGCLLLGAFLAIWLPWRMIRRVHKWWLKGESSDKLNEGKKRL
>D. sechellia - UGT302C subfamily - LOC6606880 - 6606880
MLTQFIARRRGVRGPHISSSFTSFPKLTMKPTAGQTGFLALLLFSLLSCVSAYNYLVVLH
TAARSHYHVGSALAKGLAAAGHQVTIISPFELKKPIKNIKDVPAKSILTSMQGRISNLLQ
TSKEPIIKQIIDFHEMGIEITELLLEEPSVIELMKSNQTFDAVISEVFLNEAHFGFAEHF
KAPLIGLGTFGAISWNTDLVGSPSPPSYVPSALLKFSDRMSLAERVGNQAFLTYEYIFLN
YFYLPRQEVLYRKYFPNNKQDFYDMRKNTALVLLNQHVSLSFPRPYSPNMIEVGGMHINR
KRQPLPKDILEFIEGAEHGVIYFSMGSNLKSKTLPLEKRQALIDTFAQLKQRVLWKFEDT
DLPGKPANVFISDWFPQDDILAHDNVLAFITHGGLLSTTESIYHRKPFVGIPIFGDQFLN
MARAEQNGYGVTVHYEELSSAKLLAAIKKIINDPEATQKVRDMSDRYRDQQQTPLERAVY
WVEHVSRHKGAKYLRSASQDLNFIQYHNLDAMLILYGGIIFVLYCIFQLIRLVWRFLQEL
FVKKESSKPKKKEKRN
>D. sechellia - UGT302E subfamily - LOC6606881 - 6606881
MELAGTKSLLFNLQRRCRNELVVLALFGQSWAYSYLMISHTASKSHYAVGFALAKGLAAA
GHDVTLVXPFPQRKPIKKIIDVETPNIITVMGVYKVRILENAKKPVLLRYPKLSLMGLDL
TESLLKEPKVQELLKQNRTFDGVICETFMNDAHYGFAEHFGAPLITLGSLGATGWTSDLV
GTPSPPSYVPHSLLRFGDRMNFWERAQKLXFQIYEFAYENVINLPRHEALYRKYFHKNKQ
DFYRMRKDTSLVLLNNHVSISNPRPYSPNMIEVGGMHVNRKAPKPLPQNILKFIEEAEHG
VIYFLLGSNLNSKDLPEIKRKAIVETLRGLKYRVIWKYEAETFDDKPDNVFISNWLPQDD
ILAHEKVIAFITHGGLLSTMESIYHGKPVVGIPFFGDQFMNMARAEQMGYGITVKYAQLT
ASLFRSAIERVTSDPSXTVRVKVISTQYRDQKETPLERAVYWVEHVTRHKGAKYLRSACQ
DLNFIEYHNLDVLASFFSIIGLTVISVLLLVWVLVTIIKGFLCKSSSKLKVN
>D. sechellia - UGT302K subfamily - LOC6606882 - 6606882
MRIFTLILGLLCTLGYSSGYNYLMVLNSAGRSHFNVGHALAKGLVKAGHTITVVSVFPQK
KPIPGYTDVNVTNVVKVMGGDIGSLWASIQKPFTQNLIDLWFPFNDHMSLYERLLNVAFL
GYERLLLDYYFLPTQEKFYKEFFPGNKRCFYEMRRNVSMVLFNQHFSLSXTKIERFINES
EHGAIYFSMGSNLKSKDLPPAKVQEILKALDGLKQRVLRKFELDNLPNKPENVYISDWFP
QTDILAHPKIIAFVTHGGMLSTTESIYHGKPVVGLPIFSVQFFNMAHAEQGGYGIMLDFK
TLKADDFRQAIERITSEPSYTKVVQGMSFRYRDQQHTPMEKAIYWVEHVTRHQGAAYLKS
AAQRLNWWQYHNVDVLLIIFAVMVLLLIVLPITNYNLLKKLLFTGERTQSTKVKRN
>D. sechellia - UGT303A subfamily - LOC6606870 - 6606870
MLSGPGIAGLLLTVLLFGLLCPKLANSENILAVFSYTFGSSYLLITPFLRNLVQRGHQIT
LISAVTIMPHIEGVHHIRVPKLDMLMKILLELEFDTEIPKWTEAQFLSEYFYNCSKFVLE
DPGVQELLHNASAKYSLIILEASHNDALYGFSQHFNAPLVGIAAYGSSWNIDFQVGNSAP
SVYEPISALGYTAGFSLMEKWHNLIFITEERLVERFIYLPRQIDLYKQHFPGATTSIHDL
RRRFSLILINQHFTMGRVRSNVPNIVEVAGMHLDEKPYPLDAELKKILNEAKHGVIYFSM
GLQLLETWLPPGMRATMSEAFAQLKQQVIWKSDHPEMVNQSRNVFARTWFPQRAILNHPN
VKLFITHAGLLGLIESVHYAVPLLCIPLFYDQFQNTKRMEKLGVARRLDYKNLLRDEIVL
AIEDLVYNASYKRNARDLSQRFHDQPMSAMDTAIWWTEYIMRHKGAGHMRIAEQEMSLMQ
YYNVDVVSVLFGRIGLSAIIVIFLGWKLVSLATRHLEYRFNVHLLIKFIGMPMLVIENKN
L
>D. sechellia - UGT303B subfamily - LOC6607586 - 6607586
MCLGYCWLTVFLCLLLQQDLQQDQAEAANIRGIFSYRHISPFFVMQPLVRTLVERGHNVT
LITPSGLPNDIEGVRHIRVAQLNERIKEMLESDHVLDFLINKWTESALTAKALYNASNDI
LSDPGVQRMLHDKSERFDLIIMEPSSLDALYGLVEFYNATLIGLSSIRINWQTDELAGNP
APSIYEPISPVGFSLFSRVYNWIHIMEEKLVDYLILQPAQLHLFQKFFGYSAQKMKELRS
RFSLMLINSHYSMGKVRANAPNIIEVGGLHLSEPPEPSDEELQKFLDTADHGVIYFSMGN
DVLIKFLPANIQELLLQTFAKLKERIIWKSELLCMPNKSDNVYVIEQAPQRHILNHPNVR
LFITNGGLLSVIEAVDSGVPMLGLPMFFDQFANMRWVELSGMAEVMDINILNKDTLTETI
KHMLASDSYYFKAKEMSQFFKDRPLSPLDTAVWWTEYALRNRNITRMRLNLEEIPLIEYY
RIDSILAFSLRFGLVAASLIFLVYTLFLKYRIRLRRLHP
>D. sechellia - UGT303B subfamily - LOC6607587 - 6607587
MDYHLDASSLICLFKMVAAINSAMQTVVYYITEEKLLESLVYRPAQVRLFKKFFGYPAEK
LDELRARFSVILIISHFSMGRVRANVPNIIEVAGVHLSEPPEPCGAELQKYLDEAEHGAI
YFSMGQDILMKYLPENMLGLPLFFDQFNNIHRVQLAGMAKVLDPNDLNADTLIETINELL
ENPSYAERAKAMALSFRDRPMSPLDTALWWTEYALRNRDTSHMRLNVEEIPLMRYYRLDS
ILTFGVRLGCVCASLIFLGWRLYQKNRNRHRRLQERERVLAQIQLRMSDNE
>D. sechellia - UGT303B subfamily - LOC116801558 - 116801558
MHLEFSWLAFVLCLFLQLDLYQDSVQAANILGIFSYHFRSHNLVLRPFARALVKRGHNVT
LITPVGMPPDIEGVRHIRVPKLNQRVQEMFECDQLLDFFGSKWIASLMAVSKLYNMSSDI
LSDKGVQKMLQDRNEHFDLVMLEPSALEALYGVVEHYNATLMGFSGGNVNWSTEEVAGNL
APSINDPISSLGYSRGNSLLSKIYNWVHITEEKLLKHLIVRPSQLRIFKRFFGYSEQKFY
KMLDNVYVIEQPPQRXVLAHPNTRLFITNGGLLSVMEAVNSXVPILGLPVFFDQFTNLRN
VNLRGMAKVLDANEMSLEILTSTIRELLENPKYALNAKKTSQSFRDRPMCPLDTADWWTE
YALRNGDASHMRLKTEDVPLYYEWDWVLLLGLRFGIVFGSVIYLFYKLFKKFRARRMSLQ
EIGTVSQHLSLLDRRPQTQ
>D. sechellia - UGT304A subfamily - LOC6606872 - 6606872
MFPPGRWLLPMFWMISNSICGIRSYRILVIAPFESHSQCMLVTPYIKALKDRGNQLTVIH
AYKHCMHKIEDVTFIRIWYNNNVFAGATLTEPIMPFGEKSVKNVWDRIYNWFYTTEEWLL
MNLVFLPKQPLIHDHFFGHLEKSFQEIRQDFALMLLNQHFSLFRARPNVPGMVEVAGLHI
PKEDPQLPSDLKVFIDEAEHGVILFSLGLEQDSKDLPRKTQEILMETFKSVPQRVIWKFD
GEPTMSLGSDIYHSKLLPQQAILAHPNVKLFISHCGMISLIEAAYYAKPVLGLPSFFDQF
RNLEIMKEEGAALQLNINSLTVRELKDAVHSMINEPEYRESALAISQRFRDQPMHPLDTD
IYWTEYIIRYKGANHMKGSQSQLNLFEYYSLDNFIMVVSRLSLVVALVFLALSKSRRWLN
HLSTSAKPFLPDDIQHNRKEYLSNFSANI
>D. sechellia - UGT305A subfamily - LOC6610707 - 6610707
MRALCLLPVFMLLGRFCSLEAANILCLVSTAKHNNPGWSKPLFDALLANGHSLLVISTAP
NPEPKKQVDGLVYFHLPNEYDVMKRHFLLEEPREYMNMVTLNQLLVWYEVLLGSCRALLN
SDTMSSKMPELRAQLCMEYDLIITDVTQGIECFMDLVSGWRSKPVLGLSAGKLTPDLMSL
LRAENTINAARIPHYTSPVPKNMGFLNRLHNHIMYYAEPLIHLVVTRPVLSQLMKAENGF
PNLQLVLLNTHPTLDYVQNLPPGVIEVGGLHIKKQTSPLPGYIQEFTEKFVDGIVYINMP
YIEYMNGQGLKAMYTMIHENPSVAFIWNVEQLEQLPAKKPNLLMLHVNQSLQQDILAMRY
VKGFLNHGDSFSLQEAIHYGVPVVVLPLKLEEFNNAQRVMERNLGVMLQAKEFNQSSLSD
ALTRILDEERFTSALYQAQLKFRTRPQSALELAVWHVEQLIAEPRLFKHFAQTEALAQNF
CVTNSLDVLTVPLIVLLAAVVSLANLVYVLYTGGSKGQRSFEKTLPKKPKKSKKSSKADK
VPMNVTLKLETTELIDDLNDEILEGEEQLLKGEEKPLEVKKED
>D. sechellia - UGT307A subfamily - LOC6611498 - 6611498
MKRSPISWSLLWMGYTGIYLLADSPAPVESHHILGLFVNVHQSQLMVHLAVCRALLQRGH
HLTLVTTLPLEEQDIRGNVSHIYIPWQQPKEEVSSSDLIPRLERMFRRLGHSGDLLDLPE
WKMFLRNQPNTPYDLLLLGYHFNDHLLGVAAHFNCPVAIVSTQQPTGFVNSLMGNPEERW
YVPQPYDGQQRSGISAWVFGMWEKFMEVLARRVLARIYRLHFPEPRYPRFETMHRSVVLA
LSNHHMISEGPIAPLIPSMVDIGGIVLEQQLDKSPLEISAGNRSLIIFSLGTRFTWRKST
EELVRTFTKAFSQFPDYDVYWTYDGPNGSAISLDYPHLKVAKWWPQSQMLQSGKVRLFIT
HGGKGSVSEALFYGVPMLGLPLIGDQRANLQRMQSKNWGLTLSTNNLTHWTLAKAITRML
SDSSYGETILKASQLYRDRPVSSSDLVTYWIEYIVRHKGAKNLYNPARQLNIIEYHSIDV
YFIVYGLLILTIAILRKVNRVL
>D. sechellia - UGT316A subfamily - LOC6618381 - 6618381
MQILQVFLGTLLCGIVLGANILAVFPSVWKSHYLFGRRLLQELVESPGNHSVTLISPHAA
QEGVDAEIPKIRELRIEGLRENWLDMGMSFEAEEMRAQSVMERFTRLIYAGTTNVDILLS
DPQVRKLLTSGEKFDLLIVDLFLSDALLGLAFYYGIPTVAVSPTGANSWLNNMFGNPQSS
ALDPSNFLPFTERMNTRQRILNSLMSTFERLTYNFFHLISQQSVYTNHFELLVKELPLYR
DLTKNLSLALINSHPGLHYPRAYLPNMVEVGGLHLSHSNDDHLPKHLLSFMVSAPSGVIY
FSLGADVETAQLPQEKLAIILDVFGHLKEFHFLLKWEKEEFTAEQVLPENVMIADWWPQQ
AILHHPQVKMFISSCGQLSVWESISGQKPVLAIPILAEQEVMAKRLQRHGVSVTVGYDSI
AYDSLLHGIRQLTLNTSYVEKLGQLKERLISRDSTPVGKAVRKIQLILESGGADFLKSHA
NTLNFWRAEGVDVLLIIAVGFFGILTIPFLAICFILRKSYHSQAAQDQPPYRSNLKVVGR
VHSYGDQGSGRSDKGTESLRRTRSAQSLSARSSSSSMSSNSPTSPSTASTTPLDLTPPPP
IQLLGQVPPLQLYVNQQRIYSSDRKTSQEEAERRFS
>D. sechellia - UGT317A subfamily - LOC6615559 - 6615559
MESQWNRWIVLAILGLALGQISQAVKILVLFPHVNEGHFAVMRTLVTELANREHTIEVYT
GHGLGESLDNVTETVTAEFPFWSELQKQAAPKGNLADLGRLPIEKLRQSLASVGARALDH
FLAQEPIQKLLKMSYLEFDFDVILVDYFYTEALLALGALHQRPVVGIISTDFGNYMDAVQ
EALVPAACSPIDFERDQPEMGFSERLGNIRTCIARRKQFIKDHYGGQEQLVAKYFQLQSS
IPELQASQLSVLLLNSHVPLITPKVSIQQIVPAGGLHIRGPKELPWNVRRFLEEARPGAI
YVQLGNEQACGQLPKEKLETLFAFFSSRKQSIIWTCHDVKTLEGLPKNVMIQHAVPQIDI
LAHPRVKAFLTNGDLLNLQEGIMRNVPILGLPLFQHEVRNMELAVRLGVGLQLEEGNVTT
ESLNWAVDRLLLESHFQLTIRDVSLEFRDRPLGALASALFWVNYVARHKGGSALRTRGIG
ISSCQLHLFDLFVFYAGIATLVVTLLAALSFVGFYIWNKKNNSKSTKVN
>D. simulans - UGT35A subfamily - Dsim\GD20681 - 6728565
MGGICSGTGLGLLLIGLIWLFSANADEGVQSSRILAVFPFPGRSQYIFAEQFLKELAHRG
HNVTVINTFGSDEIEPNFRVIGAKKIHEIMAAFGNADYTQTASQWKILTMTTEFLNLLTT
SILDDPAVKDLLNSGEKFDLVVMEAVQTDALFGLIQHFGAETIGISSYGTDTHIDELMGN
ISPLSFNPLLLSSRTEQMDFKDRVRNVFEASVIWLHKRIVHLPTQRELYAKYFPTARKSL
DEVLDSFSLMLLGQHFSLSYPRPYLPNMIEVGGLHLQQQRKVQPLAKELSEFVEQSEKGV
IYFSMGSNIKSKDLPPSTRAVLMETFASLPHRVLWKFEDDQLPEKPANVFISKWFPQPDI
LAHPNVKLFITHGGLLSTIESIFFGKPILGLPIFYDQHLNVQRAKQAGYGLSADIWSVNA
TELTSLIQELLSNPSYAASAQTKSKLFRDQKETALERAIWWTEYVLRHKGAKHLRCASRD
LDFIQFHGLDTWGLLIAITFVSILIVVISIKCLQRVSLISIIRKTRAEASKLKTQ
>D. simulans - UGT35B subfamily - Dsim\GD20682 - 6728566
MHALRIGFLLLTLPAYLQAARILAIFPFPGPSQYINVVPYLKELAGRGHHVTSVNAFPQK
KPVANFRDVFLPDVFDNYNELINELSEPMNLWQGNNAINKFFVDITRCVLANKEVTETLL
PPGKDHFDLIIVEALRSDAYYGFAAHFNAPIIGISTYGTDWNIDSLVGNESPLSYTPLAT
GGLTDRMTFLERLSNFVDTTVAWINFKFVHMPEQEKMYAKYFPEASQRVKLTDLNRNFSL
VLLNQHFSLSFSRPYVPNMIEVGGLHISHKPAPLPKDLEEFIQGSGEHGVIYFSLGSNVL
SKDLPAERRDLILKTFASLPQRVLWKFEDDKLPGKPSNVFISKWFPQPDILAHPKVKLFI
THGGLLSTIESIHHGKPVLGLPFFYDQFLNVRRATQAGFGLGLDHKTMTQQEFKKTIEIL
LKEPRFAQIARQMSERYRDQPMSPLDTAIWWTEYVLRHKGAYYMRVAGQDLGFLAYHSLD
VIGFLLGGALLLVAIIVGVLGKAAKLTDFGNSKKKLKTK
>D. simulans - UGT35C subfamily - Dsim\GD20686 - 6728574
MRLLPVIAIVFCALSAKPLQTESAKILATLPFPGRSQYIFMESYLKALAAKGHQVTVINA
FKNKETPNMRFIEALKAHDFAEEMMSLLNVPLLWQQLNAIDYILNKFIDTTMEDEGVQKL
VNSGETFDLVLAEMLQMEPLYALAQHFNATLVGFSSFGTDRTIDEAAGNISPISYNPLVT
SPRTDRMTFLERLENHYDVILEDIHRHFVHLPHMRKVFKKYFPNAKKTMEEVMDSFSLIL
LGQHFSLSYPRPYLPNMIEVGGMQISHKPKPLPEDIKQFIEGSPHGVIYFSMGSNVKSKD
LPQETRDTLLKTFAKLKQRVLWKFEDDEMPGKPANVLIKKWYPQPDILAHPNVKLFISHG
GLLSSTESVYFGKPILGLPCFYDQHMNVQRAQRVGFGLGLDLNNLKQEDLEKAIQTLLTD
PSYAKAALAISERYRDQPESAVDRAVWWTEYVIRHNGAPHLRAASRDLNFIQLHSLDTLA
VILAVPLLVTLLILKLSCKLLRGKKQKCPHSDKLKKH
>D. simulans - UGT35D subfamily - Dsim\GD16447 - 6730335
MPPIFLLLCLLPGYLEGARILAVFPLPSPSHYFFALPYLKSLASLGHEITSVSPYPQREP
FRNIHDIPVPEVFENFNEVLRIASTPKSIWQSSDFINEYVLNLTKTVLNNEGVRRDILGP
QKPHFDLVIMDLWRIDVLSGLAAYFDAPIIGMASYGTDWKIDELMGNVSPISYLQSPSSR
FYDLEAYGQRLSHLVERTISYINYKWRHVRKQETLYRQFFPSIAERKPLSEISRNFALVL
VNQHFTLGPPRPYVPNMIEVGGLHVDQNPEALSAELDQFIQGAGESGVIYFSLGTNVKSK
SLSEDRRRVLLETFASLPQRILWKFEDEQLPGKPPNVFISKWFPQQAILAHPNVKLFITH
GGLLSTIESIHHGKPMLGLPCLFDQFRNMDHVKQVGLGLVLNIKQMTSEDFSSTIIRLLT
NKSFEETARITAARYRDQPMKPMETAIWWTEYVLSHKGAAHMQVAGKDLVFVRYHSLDVF
GTFLVGALVILGIVTCLLVLTLRKCLLLVKRGKSEVIKKKIT
>D. simulans - UGT35E subfamily - Dsim\GD20684 - 6728568
MWASGLFYLLILLFPGFLYGARILALFPVPSQSHYYHVLPYLKNLASLGHEITSVSPFPS
EEPVNNIYDIYVPEVFNSFDELLKTMTTPKNTWEFFDATNEFVYNITKDVFNNDGVRREI
LRPGKAQFDLIIVDIWKYDAFYGLAAYFEAPIIGLAPCGTDWKIDEMLGSPSPMSYLQSP
SSYLYDLDTFGGRMAHFVERSISWFNWHWRYEQKHEALYKKYFPKIAETNPLSEISQNIA
LVLVNQHFTLGPPRPYVPNVIEVGGMHIDQQPKALTQELEDFIQGAGEHGVIYFSLGTNV
RTKNMVEDRKRILIEAFGSLPQRILWKFEDEELQDIPSNVLVRKWLPQQDILAHPKVKLF
ITHGGMQSTIESIHYGKPMLGLPFFYDQFTNVDYIKKQGLGLALNYHDMTSDELKDTILQ
LLTEKRFEVTARIAGARYRDQPMKPLETAVWWTHYVLRHKGAPHMRVAGRKLNFFTHHSL
DVLGTVLLAIIVVLAIVLIIVFSVCKISKNILTRLVVKKRRKQKVR
>D. simulans - UGT35E subfamily - Dsim\GD20683 - 6728567
MPTSMLVLRSILLVVALLPVLLEGARILGVFPIPSHSHYYHALPYLKKLASLGHEITSVS
PFPLKEPVANIHDIPVPELFDNIEEIVGNLTNRKGTWNEFEYINQYTLGLVEKVLENDGV
RREILQPESLQFDLIIVDLWRLDALYGLAAYFDAPIIGIASYGTDWKIDELVGNVSPLAY
LQSPSFNWFDLDTYGGRLGHFVDQSLAWINWHWRHEEKHEALYRKYFSKVADKRSLSEIT
RNFALILVNQHFTMAPPRPYAPNVIEVGGMHIDQQPKALPQEFEDFIQGAGEHGVIYFSL
GTNVRSKNLSADRRKILIDTFASLPQRILWKFDAKELSDVPSNVLISPWFPQQDILAHPN
VKLFITHGGLQSTVECIHHGVPMLGLPFFYDQFRNMEHIKTQGIGLVLNYKDMTSDEFKD
TIHRLLTEKRFGVTAKRTADRYRDQPMNPLDTAIWWTHYVLRHKGAPHMRVAGRNLDFIT
YHSLDVLGTFLLAFLAILSIVVLSVIKLLRAILKSKNGNRSPKQKVN
>D. simulans - UGT36A subfamily - Dsim\GD23245 - 6730892
MTTCLRSGLLIVVLGILGIPQPISAGNILAVYPHFGFSHFKVVMPILNELAHRGHDITVI
SYVKNPQAGAYPNYEELLISAPGEDQSSTTINLVPLTEHTPTRSLGVLIREYVALHEEGQ
KTCEHLFASGHIEGAIERHRNKPYDLLLTEYFNSDCQLALAKILNLPIIGLSTCALMPYY
YDRIDLPDTPAFIQSEFVGFAGQLNWHERLLNFVQAKLLKFLYKYHSSRADNEVVRKYLG
VQVDVEEVARTQTAFIFGNQHYSLMGSRPQSLQFVEIGGVHITKKAEQELPQNIANFLNQ
SAEGVIFISWGSMVRASSIDEDKLSAILEVLKSQPLKIIWKWEAEETPDTDSSKFLFVKW
APQLALLCHPKVKLFWSHGGLLGTTESVHCGKPLLVTPIYGDQFLNAFSVQNRGMGLKLD
YQDITVQNLKKALAELRKNSYAQRSLEVSKVFNERQQTPLESAIWCVEHVISNGLIAARL
LQSPGIELNGFVYHSLDSVVLILLPLILLIVVLCYLCKRNPAKLAHKKVGKKPKRS
>D. simulans - UGT36D subfamily - Dsim\GD24159 - 6732720
MWSPRVALLFLALALSQRDEFVEAAGPLKVLGLFPHPGVSHFHFFHPIMKGLAEAGHDVS
VVSHFPDKHPVAHYKDFPLTGMDKLTNSVDLKFFEKRTFYSHFQEFFLLHDWGKQSCNLT
LRSEALQQILRRPGRFDVIIMEQFNTDCMMGVAHQLQAPVIALSSCVMMPWHFERMGAPL
IPSHIPALFMAQSQHMNFGGRLANWFSTHALNWMYKLLSVPAADAMVQYKFGHDVPSVGE
LVKNTSMFFVNQHYSLSGPKVTPPNVIELGGIHIQKSKPLPADLQRILDNAEEGVILISW
GSMIRANSLSAAKRDGIIRAVARLKQKVIWKWENETLPNQPPNMHIMKWLPQRDILCHPN
VKVFMSHGGLMGTSEAAYCGVPVVATPMYGDQFVNTAALVERGMGTILNFEDIGENTVMR
ALKKALDKKFHDAAKVVSHSFHHRPQQALHTAIWWVEHVAHTGGAPLLKPSAVEMSRFVY
YSLDVYAVLALVLGSIIASWVWLLRLCCGSSAAQKTKKD
>D. simulans - UGT36E subfamily - Dsim\GD24160 - 6732721
MSGWKAFCLLALLSLVDSSDSLRILGLFPHPAISHFKFFHPIMRGLAEAGHSVDVISPFE
DKDPPQGYKDHLLPPSNLTDTISLEDFERPFNFLFHYIEFFILHNMGKEDCNTTLHSRAL
TKILKNPPGYYDVILLEQFNIDCAISVAHVLQAPVIGMSSCALMPWHYERFGAPLIPSYI
SALFQGQSQEMSFAGRLGNWITVHSLNLLYKMFTVPAGNALIRQRFGPGLPSTEDLVRNT
SLMLVNQHFSLSGPKPLPPNVIEVGGVHISPPKPLPSDLQKILDNAPKGVILISWGSQLK
ASSLSAARRDGIVRAIGRLEQEVIWKYENDTLPNKPPNLHIRKWLPQRDILAHPNLKVFM
SHGGLMGTTEAVSSAVPIVGVPIYGDQSLNIAALVQRGMALQLELKKLDENTVYEALTKA
LDPSFKARAKEVASAYNNRIQGPLETAIWWVEHVAETKGAPLIQPSAVHLPRFVYYSLDV
YLVVALTLLLPVITFLGLIRMCKIREPKGDRKLKLKRK
>D. simulans - UGT36F subfamily - Dsim\GD24158 - 6732719
MKLLPLALLAFLLRPEPNDAAQILGLFQHPGKSHFDFFRPIFLALAERGHNISMYSYFPL
EKPVANYTDYVFQGMPLLTDIVDLRNFESEWKPLGLPFKVPTYFMLHDWGLRSCKVALNS
PLIAQLLKSPIRYDVILLEHFSNDCMAAVAHLLNAPVIALSSCAIMPWHYKRMGSPFINP
IMPMNFLPYTDEMSLIDRLNNFFHFHTVNSLYNMITQPATDALIGQRFGPGLPPINEIVK
NTSLMMINQHYALTGPRPYAPNVIEVGGLQVGPIKPLPQHLLDLLDRSPNGVIYISWGSM
VNSNTLPSAKRMALFQSISQLNEYNFVMRWKSLESLEDNKPSNLYTFDWLPQRDLLCHPK
VRAFISHGGLLGTTEAVHCGVPMLVTPFYGDQFLNSGAVKQRGFGVIVDFGDFDTNHITR
GLRIILDKKFAERVRRSSEAFRQRPIPPIELATWWIEHVIKNGGAPHIQSEARHINWIVY
NSIDVLLFWLGILFLLIVALWKLIKIFKTAFCRGKISRDTKTKTQ
>D. simulans - UGT37A subfamily - Dsim\GD21706 - 6732919
MVGRTKSYFVIILALTSLIYGAQGANILGLFPSLSPSHLIISMSVAKILAEQGHNVTVVT
VLEPTISHKNINLVAVPMTKEEIKQRSEAIGAKQKSTSSNRLLSILNMSGQMDSMLRKMA
DVLKDQRVKELYLNKGNHFDLVISGYFMNDYQLGFARKVSAPVVVLAPSPPSQMLNSLIG
NPHDKVEKEKGMTFGQRLDSYINSLLYGIFMRQIDQRNRQYYKEIFGDDPTMPEYTDILR
NTSLVFFCSHAASEGPIRPSVPAAIEIGGIQIKDKPDPLPKNLEEFLGNATHGAILLSLG
SNVQGSHIKPDTVKMIFSVLSNLKQRVIWKWEDLDQTPGKSDNILYSRWLPQDDILAHPS
VKLFINHAGKGGITEAQYHGKPMLSLPVFGDQPGNAHAMVKSGFGLALSLLTLEEEPFRA
AVQEILSNPKYSQQVVKFSSLYRDRPASARDSLIFWTEYVIRHHGAAHLQSPLVHMDFIA
ANNLDIYALIGAILVGILLILKKVLQITFGRLGTKLNKVKIQ
>D. simulans - UGT37A subfamily - Dsim\GD18859 - 6728309
MVHKSGLYLLVATAICALGGCHGANILGVFPSLSPSHLIIQMSTAKVLAERGHNVTVITV
LKPVVSHKNITVITVPLTKEESQQMSDTIGAMSKSDNSNMILSMLRMTGQMEFMFNKMAG
ALKDDRVRDLYLNKDNKFDLVLSGYFMNDYQLGFAKKVNAPVIVVATMPPNQLLNPLIGN
PLEVAYVPSISDSVEKGKGMSFRQRLAGYSSSLFFEIFNFVTQRRSKKLYKELFGDDPTM
PEYSELLKNTSLIFFASHAASEGPIRPNVPAAIEIGGIQVKDTPDPLPQNMADFLGNATD
GAILLSLGSNVKGSHLKPDTVVKMFNVLSKLKQRVIWKWEDLEKTPGKSDNILYSKWLPQ
DDILAHPNIKLFINHAGKGGITEAQYHGKPMLSLPVFGDQPGNADVMVKKGFGLTQSLLS
LEEQPFQEAILEILSNRQYFDKVASFSSLYRDRPMTSRESVVYWTEYVIRHHGAAHLQSP
LVHMSYIAANNIDIYALIAVILVILVLLLKLLLQFIYRKFVSKPKKQKKH
>D. simulans - UGT37A subfamily - Dsim\GD20543 - 6728308
MVLPAEKILLLAIAIGALMGSSQGANILGLFTSISPSHLIIQMSAVKVLAENGHNVTVVT
VLKPVVNHKNITVIQVPLSREEAQIMSDKIGVMSKNDNSNMALSLLRMSEQMDFMIRKNA
ETLMNDRVRDLYLNRGNKFDLVISGYFINDFQLGFARKVNAPVIVLATMPPNQLLNPLIG
NPLEVSYAGITNPLEGSNAVTFQLRLANYMQSVVFRVVSHLAERRNRNWYKKVYGNDPNM
PEYSEMLKNTSLVFFSSHAASEGPIRPNVPSAIEIGGIQIKDKPDPLPQTIAEFLGNATN
GAILLSLGSNVQGKHLNPETVVKMFNVLSKLKERVIWKWEDQENTPGKSANILYSKWLPQ
DDILAHPNIKLFINHAGKGGITESQYHGKPMLSLPVFGDQPRNANAMVKSGFGLTLSLLT
LEEQPFQEAILEILSNPQYAERVKSFSTLYRDRPMTARQSFLYWTEYVIRHHGAAHLQSP
LLHMNFIAANNIDIYFLIFVILISVLVLIKFLVKFIYRRFISKPKKVKTN
>D. simulans - UGT37B subfamily - Dsim\GD23396 - 6731186
MGGISRCLALQIVVLIAGAHGANILGLFTSLSPSHLVIQMSMARILAERGHNVTVVTVLK
PPSLHKDINHILVPMEEDILQAFGSLLGGMTKTDNSNAYTSMFRSVRQLSETFSKMGDVM
KQPLVRDLYEHRDNKFDLVMVGYFMNSYQLALAHKLKVPLVLALSNPPSFLGYFLGNPWE
VSYVPAMNMAIESGKPLGIGHRILNLLGSLAQRLFMFIIEFRNARIYRDIYGDDPTLPSY
EDLNKNISLIFFASHGISEGPIRPNVPAVIEIGGIQVKEQPDKLPQNLEQFLSAAPQGAI
LLSLGSNLKKDHLKSDVVQKMFNVLSKLEQKVIWKWDDLDNLPGKSENILYSKWVPQDDV
LAHPNITLFINHAGKGGLTEAQYHGKPMLALPVFGDQPSNADVMVMQGFGIKQSILTLEE
DSFLQGIREVLDNPKYATAVKSFSTLYRDRPLSARETLIYWVEYVIRHHGAPHIQSPVVH
MSYIAANNLDVYAVILGTIVALCFITKLVFGLIVRKIRNNSTKAKVHQKHKLKKK
>D. simulans - UGT37C subfamily - Dsim\GD25513 - 6734824
MKMFAVFSAIIWLLAVASPSQGANILGVYSALSPSHLIIHMSTAKALAEAGHNVTVVSMM
QPKVMHKDIHLIVVPVTKEQERTLENQMASMAGSRNNIITTMYLLLNGLDVMVTSQADLL
KDPRFQRVFETKFDLMILGSFFNDFQLGVAGKLKVPVIVDWMIPSNTMIDEFVANPSEVS
YVPNESTFATTPMSFFKRAENLVKHVILKYLTIRFNYKFDRIYNEIFTDKDMPTLSEMKK
NISMVFVGSHLISDGPIRPLVPAIIEVGGIQVKEQPDPLPQDIAQFLENSSQGAIFLSFG
SNIKSYMVKPEIVGIMFKVLSGLKQNVIWKWEDLENTPGNASNIFYKDWLPQDDILAHPN
TKLFVTHAGKGSITESQYHGVPMVALPIFGDHPLNAALMVNSGYGVSLDLQTITEDTFRE
AINEVLENDKYTQAVRKFSALYRDRPLTPRQSVLFWVDYVLRHRGAPNLQSPAVHLGFVE
LHNLDIYALVLTILIFLFFLTQLAVKFLLRKLLGKAKVPAKKKKQ
>D. simulans - UGT37C subfamily - Dsim\GD24083 - 6732560
MTGTSCSAINRLPLAQFSLVSILTVAVEVTPKINQMIGVRYVLLLLLGVVASTQGANILG
LFSSHSPSHLIIHMSVAKALVEAGHNVTVVSMLKPKVTHKDIHLIVVPMKEEQERIMEDQ
MTEMAGQKNSLVSTMHRLLTSMDVMIDSQAELLSDPRFQRIYETKFDLMILGYFINDFQL
GVAHKLKVPVIIDWMSAPVPAIDKYTGNPSEISYVPLMGTVATHPMGFLKRAENALKSLF
FEFIFVVFDYKLTRIYNDVFPEQDMPTLKELRKNISMAFVGSHLISEGPIRPLVPALIEI
GGIQVKDKPDPLPKDIDQFLSNAKQGAVFLSLGSNVKSSTVRPEIVQTIFKVLSELKESV
IWKWEDLENTPGNASNILYKNWLPQDDILAHPNTKLFITHAGKGGITEAQYHGVPMVALP
IFGDQPGNAAGMEKSGYGLALDLLSITEDGLRDALKEVLENQKYRQAIGKFSSLYRDRPM
TAKQSVVFWTEYLLRHHGAPNLQSPAVHMNFIQLNNLDIYALILAILALFVLLTRLVAKI
VWKKFCGKAKISQTKKKQ
>D. simulans - UGT37D subfamily - Dsim\GD29191 - 27209034
MTQNRSTWIGCSLGGLLVALLALQSMPQGTEGANILGVFTSHSPSHFIVHMSIMKTLAEK
GHNVTVVSSVPPKVTHKSINHIVVPMSAEDEKVLNDGMAGMVKEKPSIWNTMKSIFSSLA
LLIDKQVDVLEDPRFQELYLNKGNKFDVVFVGFFFNTYQVALGARFNCPVIISWSGPPMM
MVNEVLGNPELSSVPQMHISAPPGQPMNFQQRMQNFASTLGFNALNIFLSHKYNKFYDRL
WGKDKSMPTFEQAKRNVSLAFCNGHGISEGPIRPNVPGVIEIGGIQVKSKPDPLPEDIKE
FLEKGKHGAILFSLGSNLKGEHIQPEVVKTIFKGLSSLKQQVIWKWEDPKNTPGKAANIL
YKKWLPQDDILAHPKLKLFITHAGKGGVAEAQYHGVPMLALPVFADQPGNADKLVASGYG
LQLPLATLDVDEFKASIKEVIENPKYAKTLKSFSQLYRDRPLSPHESVVYWTEYVIRHHG
AAHMQSPLVHMNFIASNNVDVYIIAALVLYIVFIINKIVWKFVWRKLFGKSNKASQGKKV
KKQ
>D. simulans - UGT37E subfamily - Dsim\GD24084 - 6732561
MIEYTKIGFLIVLLLGTKTQSSDGANILGVFGTHSPSHVIVHMAVMKALADRGHNITVVT
QMKPKMAAHENITVIIAPPTEERHKFIKEYMAEVSNEKPSFWETMVKAIVQSSNQLEGQY
EFMMHPNFKEIYENPKTKFDLVILGLMANNYQLGIAAKLKCPVIISWVGIPLPFMDSIVG
NVNDPSYVPTVNVALKAGQNTMDFGLRFVNFLKYGVMCVFETVLDYKMNQFYERAFANEL
EFPDYQEMKRRVSLLFYNYHSPSEGPIRPTVPQSIEIGGIQVKEQADPLPKELAKFLDNA
DEGAIFFSLGTNVNTNTFRPDTVDILYKVLSKLPQRVIWKWEDLKNKPGNASNIFFGNWL
PQDDILAHPNTKLFITHAGKGGVAEAQYHGVPMVALPIFGDQQGNAEIMTKSGFGRWLDI
LTMTENELKETIHEVLENPTYRETIGKFSTLYRDRPLTARQSVIYWTEYVLRYQGALHLQ
SPIIHTDFVARNNLDVYGVVLLVSILLIVIIRFLFRKILNVASGYSNRRESLAKKLKSN
>D. simulans - UGT49B subfamily - Dsim\GD25218 - 6735513
MYLKSALHIFLLSLVALQQLELGTGSRILAAFFFPGKSHFMMTNAIIRELVKQGHEVTFI
TPFSLAKEKLGPNYKEIVIPQYDFWPEIKEMTNKNTVLEMTDLPNFAFLRMVNVMGIHST
DFALEQPEIQAVINEKNKIGKYDLLLAEQFFNEGALILGHLYQIPTITVSTFGNANYLSQ
LFGVVSPWSYVPHAYMPYTDRMSLWERIGNVAINAAEDLVREFSYYPGQDAVLKKHFSKL
LDRVPTIKELERNISAILLNSYMPLASSRPMAYNMIPVGGLHIQPPKALPEHLQKFLDGA
THGAIYFSLGSQVRSADLPPEKLKVFLEVFGSLKQRVLWKFEDESLPNLPANVKVQSWLP
QGDILAHPNVKVFIAHGGLFGTQEAVYNSVPILGMPVYCDQHQNINQGKKAEYALGLDYR
KVTVEELRGLLLELIENPKYRNNIKKASRIFRDRPLGAMDTAMYWINYVIEHRGAPHLVA
AGVHLPWYQFYLLDIVGLALAVILLPIVALILICRRSSKPKSTPTKKKTKKN
>D. simulans - UGT49B subfamily - Dsim\GD19978 - 6727189
MKLLFVCLLGIGDGARILAPFFLPVKSHFMMTDAIIRELVKRGHEVTFITPLSLAKENLG
PNYREILLPKYDTWADISAMMKTKSALDMIDMSKLTHMRLAQHIGIKSTDFALAHPEVQE
LIYAKDKKGKFDLLLVEQFHNEGALMLGYIYEIPAITIATFAYANYFSQVFGFVNPLSYV
PNVFLSCTDRMSLWERLENVVISTAEDVVREVSYYPQQDAVIRKHFSSLLPRVPTVKQLE
QNISVILLNSYMPLTSPRPMTQNMISVGGLHILPPKPLPEHIKNYLDNAEHGAIYFSLGS
QVRSADMPTEKLQIFLEVFASLKQRVLWKFEDDQLPNLPDNVKVEKWLPQADILTHPNVK
VFIAHGGLFGMQEAVYHAVPVLGMPFYFDQDINIKAGQAAGYAIGLDYRTISKDQLKSAL
HALLTDPKYRANMMKASRIFRDRPLGAMDTAMYWINYVVEHRGAPHLVAAGVHLPWYQFY
LLDVSAIILAISLLPILTLYALSRNIKSFRGIRALKKEAKTE
>D. simulans - UGT49C subfamily - Dsim\GD25217 - 6735515
MQFPLLFGLLLAGTLYSQLEIAEGSKILAVYAFPGKSHFMMHTALIRELVESGHQVTMVT
AFTLEKEQLGSNYTEILIEPVYDFWHDVKLNFGAQHLFELTRMTNYDFLKMLEIIGLKTT
EHALRQPKVRALIHAEQKEGVFDLLLAEQFYQEAFLALAHLYKVPVVTTSTLGYENHMSQ
MMGLITPWSFVPHGFMPFTDRMSFLERVKNSYASFYEDMDRLLNYFPKMDAVAREFFGPV
LAEVPKVKHMEREISVMLLNSHAPLTTARPTVDAMVPVGGMHIYPPKPLPADMQAFLDGA
TEGAIFFSLGSNVQSKDMPVKMLRLFLQVFGSLKQRVLWKFEDESISQLPDNVMVRKWLP
QADILAHRHVKVFITHGGLFGTQEGVHYAVPMLGIPFYCDQHLNMNKAVLGGYAISLHFQ
SITEEILRHSLDQLIHNATYKENVQRVSDIFRDRPLEPRKSAVYWIEYVIRHRGAPHMRS
AGLDLNWFQFYLLDVIAFVAIIALAGVMVLSLAIRLLMGSNKKHRKAKQN
>D. simulans - UGT50B subfamily - Dsim\GD10375 - 6733154
MLQKIALLLTIWSCGTLAADILMATQGGTKSHKIPFWELAKGLISRGHNITFLNGFPADF
NIEGLLEVTPAGLVEYIHNYTNWDLLGSRMAGEMPIKPWDGLRYAFESCDAMLRDSETKE
LTKKSFDLAILDGAFPECFLGLMYDFKIPFMYINTVGFYTGSISTAGNPVSYAITPNFYS
RFTDTMNLYERAINTAMQIGQTLMHMYVMRRTHLVMREHLGAQIPHPYEMSRNVSFILQN
GHAVLSYPRAFNPNVAEVACIHCRPARKLPRNLEEFIGASGASGFIYVSMGSSVKAANMP
EALRHMLVKTFARLPYHVLWKYEGSSTDIKDITSNVKLSRWLPQQDILGHPKLRAFVTHG
GLLSMFETVFHGVPVVTMPVFCDHDVNSAKAEVDGYAIKLDLQTLSANQLYKAIMKVIHN
PRYRNSARYRQKLFLDQRSTALDTAIYWTEYVLRHNGAYHLQAPSRNMTWWQYYLLDVVA
VYLILLCAVILALKRIDFPYEKVRSLYTLMAPFITIAKTKSKKI
>D. simulans - UGT301D subfamily - Dsim\GD12034 - 6739249
MEMQLQWKCWMLLFLIGLPEFGAGSRILFMGPFPAPSHWLWLEHFQNDLLRQGHHVTSVN
NHPTKHPHENLTEIIISPSFDIPKHFPKENIFSMQFVSDFNNLELWWTIGLMTTEHAFKD
PKVKRLIESKDDHYDLVILEQFFHEAFLMFGKRFNCPVVTIGTMGYADNIDHAMGILTPW
SLIPHLLLSHTDRMTFGQRAYNAYLSLYDAVMRRWVYLPKMQKLAEKYFQGSIEGPLPNV
LDLERNISLVLINAHRSVDLPRPSMPGLIDVGGAHIQKPKKLPTDLQNFLDNATYGVIYF
SMGSYVKSTDLPQEKTAQILKAFGQLKQQVIWKFENDSIGDLPSNVMIKKWMPQNDILAH
PNVKLFITHGGIFGTQEGIYWGVPMLCVPLYGDQHRNTIKSVREGYARSLVFSKLTTDDL
VRNIETLINDPQYKRSALEVSQRFRDNPIHPLAEATFWIEYIIRHRGARHLKSHGAFIPL
HQYLLLDVLGCLLLGAFLAIWLPWRMIRRVHKWWLKGESSDKLNEGKKRL
>D. simulans - UGT302C subfamily - Dsim\GD18732 - 6728570
MKPTAGQTGFLALLLFSLLSCVSAYNYLLVLHTAARSHYHVGSALAKGLAAAGHQVTIIS
PFELKKPIKNIKDVPAKSILTSMQGRIGNLLQTSKEPIIKQIVDFHEMGIEITELLLKEP
SVIELMKSNQTFDAVISEVFLNEAHFGFAEHFKAPLIGLGTFGAISWNTDLVGSPSPPSY
VPSALLKFSDRMSLAERVGNQAFLTYEYIFLNYFYLPRQEVLYRKYFPNNKQDFYDMRKN
TALVLLNQHVSLSFPRPYSPNMIEVGGMHINRKRQPLPKDILEFIEGAEHGVIYFSMGSN
LKSKTLPLEKRQALIDTFAQLKQRVLWKFEDTDLPGKPANVFISDWFPQDDILAHDNVLA
FITHGGLLSTTESIYHRKPFVGIPIFGDQFLNMARAEQNGYGVTVHYEELSAAKLLAAIQ
KIINDPEATQKVRDMSDRYRDQQQTPLERAVYWVEHVSRHKGAKYLRSASQDLNFIQYHN
LDAMLVLYGGIIFVLYCIFLLIRLVWRFLQELFVKKESSKPKKKEKRN
>D. simulans - UGT302E subfamily - Dsim\GD18731 - 6728571
MSWLLNSSLLLLLALFGQSWGYSYLMISHTASKSHYAVGFALAKGLAAAGHDVTLVSPFP
QRKPIKNIIDVETPNIITVMGVYKARILENAKKPVLLRYPKMTLMGLDLTESLLKEPKVQ
ELLKQNRTFDGVICETFMNDAHYGFAEHFGAPLITLSSLGATGWTSDLVGTPSPPSYVPH
SLLRFGDRMNFWERAQNLGFQIYEFAYENLINLPRHEALYRKYFPKNKQDFYRMRKDTSL
VLLNNHVSISNPRPYSPNMIEVGGMHVNRKAPKPLPQNILKFIEEAEHGVIYFSLGSNLN
SKDLPENKRNAIVETLRGLKYRFIWKYEAETFDDRPDNVFISNWLPQDDILAHKKVIAFI
THGGLLSTMESIYHGKPVVGIPFFGDQFMNMARAEQMGYGITVKYAQLTASLFRSAIERV
TSDPSYTERVKVISTQYRDQKETPLERAVYWVEHVTRHKGAKYLRSACQDLNFIEYHNLD
VLASFFSVIALTVIFVFLLVRFLVTIIKGFLCKSSSKLKVN
>D. simulans - UGT302K subfamily - Dsim\GD27744 - 27207593
MIVYILTYLYKSMLSTVSIISVWQRRAQFGSVWLLVARLIFITMRIFTLILGLLCTLGYS
SGYNYLMVLNSAGSSHFNVGHALAKGLVKAGHTITVVSVFPQKKPIPGXTDVNVPNVVKV
MGGDIGSLWASIQKPFTQNLIDLYQMGFHITRGLFEDANFQDFLKSNQSFDAIICETFYN
DAHYGLAEHFNAPLIGLGTGGGLTFITDLVGSPAPASFVPHVMLPFNDHMSLYERLLNVA
FLGYERLLLDYYFLPTQEKFYKEFFPGNKRCFYEMRRNVSLVLFNQHVSLSFPRPHSPNM
IEVGGMHIDGKLNPLPEKIERFINESEHGAIYFSMGSNLKTKDLPPAKVQEILKALGGLK
QRVLWKFELDNLPNKPENVYISDWFPQTDILAHPKIIAFVTHGGMLSTTESIYHGKPVVG
LPIFSDQFFNMAHAEQAGYGIMLDFKTLKADDFRQAIERITSKPSYTKVVQGMSFRYRDQ
QNTPMEKAIYWVEHVTRHQGAAYLKSAAQRLNWWQYHNVDVLLIIFVVMVLLLIVLPITI
YKLLKKILFKGERTQSTKVKRN
>D. simulans - UGT303A subfamily - Dsim\GD18734 - 6728563
MLSGPGIAGLLLTVLLFGLLCPRLAIAENILAVFSYTFGSSYLLITPFLRNLVQRGHQIT
LISAVTIMPHIEGVHHIRVPKLDMLMKILLDLEYDTDLTKWTEAQFVSDYFYNCSKFVLE
DPGVQELLHNASAKYSLIILEASHNDALYGFSQHFNAPLVGIAAYGSSWNIDFLVGNSAP
SVYEPISALGYTAGLSLMEKWHNLIFITEERLVERFIYLPRQKDLYKQHFPGATTSIHDL
RRRFSLILINQHFTMGRVRSNVPNIVEVAGMHLDEKPYPLDAELKKILDEAKHGVIYFSM
GLQLLETWLPPGMRATMSEAFAQLKQQVIWKSDHPEMVNQSRNVFARTWFPQRAILNHPN
VKLFITHAGLLGLIESVHYAVPLLCIPLFYDQFQNTKRMEKLGVARRLDYKNLLRDEIVL
AIEDLVYNASYKRNARDLSQRFHDQPMSAMDTAIWWTEYIMRHKGADHMRIAEQEMSLLQ
YYNVDVVSVLFGRIGLSAIIVIFLGWKLVSLATRHLEYRFNVHLVR
>D. simulans - UGT303B subfamily - Dsim\GD28204a - 27208053a
MRLSSAWLALGMCLFLHPNVNFNLAESARILGVFPYHYNSAYLVVRPWIEALVERGHNVT
LITPDGMLPDLKGVRHIRVYKLMERIREFIENDQVLDFLINKWKEANLAATMFFNITQDI
LSDSGVQKMLNDKSERFDLIIMEASNLDALYGLVEYYNATLIGLTSTSINWFIEELAGNP
APSLNEPISQIGYSRDYSIVSRIKNWIHINEEKLMENLIILPAQLRVFKKFFGYSAEKFY
ELRGRYSLILVNNHFSLGRVRSNVPNLIEVGGIHLSQRPEPCDESLQKFMDEAEHGVIYF
SMGLDIMVKYLPETLQETLLMSFSKLKQRVIWKNELFNMPNKTENIYAIDKAPQRQILVH
SKVRLFITNGGLLSVIEAVDSGVPMLGLPVFFDQFSNLRWRQLAGMAEVLDINNLNADTL
TKTIVELIENPKYAMRANKISKTFKDRPMSPLDTAVWWTEYALRNRNISLIRLNVDEIPL
IHYYRIDTIVTSFLRFGLIAVSVIFFVSVCLKKYVSNGLGYQLHYS.
>D. simulans - UGT303B subfamily - Dsim\GD18376 - 6729242
MCLGYCWLTVFLCLLLQQDLHQDQAEAANILGIFPYRHISPFFVMQPLVRTLAERGHNVT
LITPSGLPNDIEGVRHIRVAQLNERIKEMLESDQVLDFLINKWTESALTAKALYNASNDI
LSDPGVQRMLHDKSERFDLIIMEPSSLDALYGLVEFYNATLIGLSSIRINWQTDELAGNP
APSIYEPISPVGFSLETSLFSRVYNWIHIMEEKLVDYLILRPAQLHLFQKFFGYSAQKMN
ELRNRFSLMLINSHYSMGKVRANAPNIIEVGGLHLSEPPEPSDEELQKFLDKANHGVIYF
SMGNDVLIKFLPANIQELLLQTFAKLKESIIWKSELLCMPNKSDNVYVIEQAPQRHILNH
PNVRLFITNGGLLSVIEAVDSGVPMLGLPMFFDQFANMRWVQLSGMAEVMDINILNKDTL
TETIKHMLASDSYYLKAKEMSQFFKDRPMSPLDTAVWWTEYALRNRNITRMRLNLEEIPL
IEYYRIDSILAFSLRFGLVAASLIFLVYTLFLKYRIRLRRLHP.
>D. simulans - UGT303B subfamily - Dsim\GD18375 - 6729243
MRLGCAWLAFGLLLHLNLYLELGQAANILGVFPYRIPSPFQMVRPLIRALVERGHKVTMV
TPADYPAEIDGVRHIRVPMLNQLMQTLMDNDHFVDALGDKWREGVLASTIFYNVSHAILS
DNGVQMLMRDKSSRFDMIMVEASHLDALYGLAEFYNATLLGISCMHMTWHIDYLAGNLAP
SVYEPVSPIGFALDSSLLSRWSNWIYITEEKLLESLVYRPAQVRLFKKFFGYPAEKLDEL
RARFSVILVNSHFSMGRVRANVPNIIEVAGVHLSEPPEPCGEELQKYLDEAEHGAIYFSM
GQDILMKYLPENMQKQLLLVFFQIKQRVIWKSELSMLPNKSENVYVMDKVPQRMVLAHPN
LRLFITHGGLQSVMEAIDNGVPMLGLPLFFDQFNNIHRVQLAGMAKVLDPNDLNADTLIE
TINELLENPSYAERAKAMALSFRDRPMSPLDTALWWTEYALRNRDTSHMRLNVEEIPLMR
YYRLDSILTFGVRLGCVCASLIFLGWRLYQKNRNRHRRVQERERVLAQIQLRMSDNEVVS
.
>D. simulans - UGT303B subfamily - Dsim\GD28204b - 27208053b
MHLEFSWLPVVLCLFLQQDLYQDSVQAANILGIFSYHFRSHNLVLRPFARALVKRGHNVT
LITPVGMPSDIEGVRHIHVPKLNKRFQEMIEGDQVLDFFGSKWIASLLTVSMLYNMSSDI
LSDKGVQKMLQDRNEHFDLVMLGVSMLYNMSSDILSDKGVQKMLQDRNEHFDLVMLEPSA
LEALYGVVEHYNATLMGFSGSNINWNTEEVAGNFAPSINDPISSLGYSRGNSILSKMYNW
VHITEEKLLKHLIIRPSQLRIFKRFFGYSEQKFYKMLDKYSVILVNNHFKTNSRPCIEVR
THPTLYMWSVYLPCDSKLQRFMDDAEHGVIYFSMGQEIMVQFLPEEMQQNLMKSVVQFKQ
RVVWTTELYNTPNKSDNVYVTEQPPQRAVLAHPNTRLFITNGGLLSVMEAVNSGVPILGL
PVFFDQFINLRNVNLRGMAEVLDANEMSLEILTSTIRELLENPKYALNAKKMSQSFRDRP
MSPLDTAVWWTEYALRNGDASHMRLKTEDVPLYYEWDWVLLLGLRFGIVFGSVIYVVYKL
FQKFGTRRRSLQEIGTVSQHLSLLDRRPQTQ.
>D. simulans - UGT303B subfamily - Dsim\GD18377 - 6729241
MRLEFSWLAFVLCLFLQQDLYQDSVQAANILGIFSYHLSSHNLVVLPLARALVKRGHNVT
LITPVGMPPDIEGVRHIRVPKLNQRVQEMIECDQLLDFFGSKWIASLMAVSMLYNMSSDI
LSDKGVQKMLQDRNEHFDLVMLEPSALEALYGVVEHYNATLMGFSGGNVNWSTEEVAGNF
APSINDPISSLGYSRGNSLLSKIYNWVHITEEKLLTHLIVRPSQLRIFKKFFDFSEQIFY
NMRDKYSVILVNNHFSMGRVRSNVPNIIEVGGLHLTEPAEPCDSKLQRFMDDAEHGVIYF
SMGQEIMVQFLPEDMQQNLMKSLVQFNQRVVWKTELYNMSNKSDNVYVIEQPPQRAVLAH
PNTRLFITNGGLLSVMEAVNSGVPILGLPLFFDQFINLRNVNLRGMAEVLDANEMSLEIL
TSTIRELLENPKYALNAKKMSQSFRDRPMSPLDTAVWWTEYALRNGDASHMRLKMEDIPL
YYEWDWVLLLGLRFGIVFGSVIYVVYKLFQKTSEGRRPLQEPLRHLSLLDRRSQTQ
>D. simulans - UGT304A subfamily - Dsim\GD20680 - 6728564
MFPPGRWLLPMFWLISNAICGIRSYRILVIAPFESHSQCMLVTPYIQALKDRGHQLTVIH
AYKHCMHKIEDVTFIRVWYNNNAYADFEESVAIDSVASKWEEISTISKVMVNATLNVLNN
AEVRALMRSGITFDAVVLEAGYSDVLYGMAAHFSAQLIGICTCVADWNINNLVGFSTSTL
TEPIMPFGVKSVKNVWDRIYNWFYTTEEWLLMNLVFLPKQRLIHDHFFGHLEKSFQEIRQ
DFALMLLNQHFSLFRARPNVPGMVEVAGLHIPKEDPQLPSDLQVFIDEAEHGVILFSLGL
EQDSKDLPRKTQEILVETFKSVPQRVIWKFDGEPTMSLGSDIYHSKLLPQQAILAHPNVK
LFISHCGMISVIEAAYYAKPVLGLPSFFDQFRNLEIMKEEGAALQLNINSLTVKELKDAV
HSMINEPEYRESALAISQRFRDQPMHPLDTAIYWTEYIIRYKGANHMKVSQSQLKLFDYY
SLDNFIMVVSRLSLVVALVFLALSKSRRWLNHFSTSAKPFLPDDIQHNRKEYLSNFSANI

>D. simulans - UGT305A subfamily - Dsim\GD13807 - 6736711
MRALFLLPVFMLLGTFCSLEAANILCLVSTAKHNNPSWSKPLFDALLANGHNLLVISTAP
NPEPKKQVDGLVYFHLPNEYDVMKRHFLHEEPREYKNMVTLNQLLVWYEVLLGSCRALLN
SDTMSSKMPELRAELCMEYDLIITDVTQGIECFMDLVSGWRSKPVLGLSAGKLTPDLMSL
LRAENTINAARIPHYISPVPKNMGFWNRLHNHIMYYAEPLIHLVVTRPVLSQLMKAEKGF
PNLQIVLLNTHPTLDYVQNLPPGVIEVGGLHIKKQTSPLPAYIQEFTDKFVDGIVYINMP
YIEYMNGQGLKAMYTMIHDNPSVAFIWNVEQLEQLPAKKPNLLTLHVNQSLQQDILAMRD
VKGFLNHGDSFSLQEAIHYGVPVVVLPLKLEEFNNAQRVMERNLGVMLKAKEFNQTSLSD
ALTRILDEERFTSALYQAQLKFRTRPQSALELAVWHVEQLIAEPRLFKHFAQTEALAQNF
CVANSLDVLTVPLIVLLAAVVSLANLVYVLHTGGSKGQRSFEKTVPKKPKKSKKSSKSDK
VPMNVTLKLETTELIEDLNDEILEGEEQLLKGEEKPLEVKKED
>D. simulans - UGT307A subfamily - Dsim\GD23454 - 6731318
MKRSPISWSLLWMGYTGIYLLADSPAPVESHHILGLFVNVHRSQLMVHLAVCRALLQRGH
HLTLVTTLPLEEQEIRGNVSHIYIPWQQPKEEVSSSDLILRLERMFRRLEHSGDLLDLPE
WKMFLRNQPNTPYDLLLLGYHFNDHLLGVAAHFNCPVAIVSTQQPTGFVNSLMGNPEERW
YVPQPYDGKQRSGISAWVFGMWEKFMEILARRVLARIYRLHFPEPRYPSFETMRRSVILA
LCNHHMISEGPIAPLIPSMVDIGGIVLEQQLDKNPLEISAGNRSLIIFSLGTRFTWRKST
EELVRTFTKSFAQFPDYDVYWTYDGPNGSAISLDYPHLKVAKWWPQSQMLQSGKVRLFIT
HGGKGSVSEALFYGVPMLGLPLIGDQRANLQRMQSKNWGLTLSTNNLTHWTLAKAITRML
SDSSYGETIMKASQLYRDRPVSSSDLVTYWIEYIVRHKGAKNLYNTARQLNIIEYHSIDV
YFIVYGLLILTIAILRKVNRLL
>D. simulans - UGT316A subfamily - Dsim\GD12307 - 6738641
MQILQVFLGTLLCGIVLGANILAVFPSVWKSHYLFGRRLLQELVESPGNHSVTLISPHAA
QEGVDAEIPKIRELRIEGLRENWLDMGMSFEAEEMRAQSVMERFTRLIYAGTTNVDILLS
DPQVRKLLTSGEKFDLLIVDLFLSDALLGLAFYYGIPTVAVSPTGANSWLNNMFGNPQSS
ALDPSNFLPFTERMNTRQRILNSLMSTFERLTYNFFHLISQQSVYTNHFELLVKELPLYR
DLTKNLSLALINSHPGLHYPRAYLPNMVEVGGLHLSHSNDDHLPKHLLSFMESAPSGVIY
FSLGADVETAQLPQEKLAIILDVFGHLKEFHFLLKWEKEEFTAEQVLPENVMIADWWPQQ
AILHHPQVKMFISSCGQLSVWESISGQKPVLAIPILAEQEVMAKRLQRHGVSVTVGYDSI
AYDSLLHGIRQLTLNTSYVEKLGQLKERLISRDSTPVGKAVRKIQLILESGGADFLKSHA
NTLNFWRAEGVDVLLIIAVGFFGILTIPFLAICFILRKSYHSQAAQDQPPYRSNLKVVGR
VHSYGDQGSGTSPKGTESLRRTRSAQSLSARSSSSSMSSNSPTSPSTASTTPLDLTPPPP
IQLLGQVPPLQLYVNQQRIYSSDRKTSQEGAERRFS
>D. simulans - UGT317A subfamily - Dsim\GD25117 - 6735729
MESQWNRWIVLAILGLALGQISQAAKILVLFPHVNEGHFAVMRTLVTELANREHTIEVYT
GHGLGESLDNVTETVTAEFPFWSELQKQAAPKGNLADLGRLPIEKLRQSLASVGARALDH
FLAQEPIQRLLKMSYLEFDFDVILVDYFYTEALLALGALHQRPVVGIISTDFGNYMDAVQ
EALVPAACSPIDFERDQPEMGFSERLENIRTCIARRKQFIKDHYGGQEQLVAKYFQLQSS
IPELQASQLSVLLLNSHVPLITPKVSIQQIVPAGGLHIRGPKELPWNVKRFLEEARPGAI
YVQLGNEQACGQLPKEKLETLFAFFSSRKQSIIWTCHDVKTLEGLPKNVMIQHAVPQIDI
LAHPRVKAFLTNGDLLNLQEGIMRNVPILGLPLFQHEVRNMELAVRLGVGLQLEEGNVTT
ESLNWAVDRLLLESHFQLTIRDVSLEFRDRPLGALASALFWVNYVARHKGGSALRTRGIG
ISSCQLHLFDLFVFYAGIATLVVTLLAALSFGGFYIWNKKNNSKSTKVN
>D. takahashii - UGT35A subfamily - LOC108063367 - 108063367
MGIMCSGTGLGVLLFGLVLLFSVSADEGVQRSRILAVFPFPGRSQYIFAEQYLKELAQRG
HNVTVINTFGSDKSEPNFRVIGAKKIHEIMAAFGSLIFNQEASQWTTLTMTTEFLNIMTT
SVLDDPAVKDLLASGESFDLVVMETVQTEALFGLAQHFGAQTIGISSYGTDTHIDELMGN
ISPLSYNPMLLSSRTERMGFEDRLRNVWEATIMWLHKRIVHLPTQRDLYAKYFPNARKSL
EDVLDSFSLMLLGQHFSLSYPRPYLPNMIEVGGLHLQQQRKVKALPKEVAEFVEQSAEGI
IYFSMGSNIKSADLPPATRKVLMETFASLPQRVLWKFEDDQLPEKPANVFISKWFPQPDI
LAHPNVKLFITHGGLLSTIESIYFGKPVLGLPVFYDQHLNVQRAKQAGYGLSADIWSTNA
TELTTLIQELLNKPSYAAAVQIKSKLFRDQKETALERAIWWTEYVLRHKGANHLRCASRD
LDFIQFHGLDTWGLIVAVALVSLLIFVIALNCLLRGLSYIISKRRQGSSKLKSQ
>D. takahashii - UGT35B subfamily - LOC108063352 - 108063352
MLALHLSVLLTILPACLQAARILAIFPFPGPSQYINVVPYLKTLASRGHQVTSVNAFPQK
KPVSNFRDIPIPEVFENYNDIINELNDPMNLWQENNFINKFFVDVTRSVLTNKEVTETLL
PPGKDHYDLIIVEALRSDAYYGFAAHFNAPIIGISTFGTDWNIDELVGNISPLSVTPLVT
AGFTDRMTFGERVTNFVDTTIAWLNYRLVHMPEQEKLYEKYFPVASKRVQLSDLNRNFSL
VLLNQHFSLSFPRAYVPNMIQVGGLHISHKPAALPKDLEEFIQGSGEQGVIYFSLGSNVK
SKDLPAERRDLILKTFASLPQRVLWKFENDQLPGKPPNVFISKWFPQPDILAHPKVKLFI
THGGLLSTIESIHHGKPVLGLPFFYDQFLNVKRATQAGFGLGLDHKTMTQQEFKATIERL
VKEPQFAETARQMSDRYRDQPMSPLDTAIWWTEYVLRHKGAYHMRVAGQDLGFFAYHSLD
VIGALLGGALVTLLITLYVLGKIANLAGFGNSKRKQKVQ
>D. takahashii - UGT35B subfamily - LOC108058983 - 108058983
MLALQLTALLTILPACLQAARILAIFPFPGPSQYINVVPYLKTLASRGHQVTSVNAFPQK
TPVSNFRDIPIPEVFQNYNDIVNELYVLHELNMWQLFNFINKFFVNITRSVLTNKEVTGT
LLPPGKDHYDLIIVEALRSDAYYGFAAHFNAPIIGFSTFGTDWNIDELVGNVSPLSFSPL
VTAGLTDRMTFGERVTNFVDTTISWLNYRLVHMPEQEKLYEKYFPVASKRVQLSDLNRNF
SLVLLNQHFSLSFPRAYVPNMIEVGGLHISHKPAPLPKDLEEFIQGSGEHGVIYFSLGSN
VKSKDLPAERRELVLKTFASLPQRVLWKFEDDQLPDKPSNVFISKWFPQPDILAHPKVKL
FITHGGLLSTIESIHHGKPVLGLPFFDDQFSNVKQVTRAGFGLGLDHKTMTQQEFKATIE
RLIWEPQFAETARRMSDRYRDQPMSPLDTAIWWTEYVLRHKGAYHMRVAGQDLGFFAYHS
LDVIGALLVGALLTLTMAVCILRKVASLAGFGSSKRKQKVR
>D. takahashii - UGT35C subfamily - LOC108063362 - 108063362
MRLFAVIAFVFCALSAKPLETEGAKILATLPFPGRSQYIFMENYLKALAAKGHQVTVINA
FKNKETPNMRFIEVLKAHEFSDEMMSLLNVPILWQQLNAMDFILTRFTEVTLDNKDVQKL
LNSGETFDIVLSEMLQMEPLYAFAEHFNATLIGFSSFGTDRKVDAAVGNISPISYNPLVT
SPRTDRMTFVERLENHYEVLVEDIHRELVHLPNMKKVFKKYFPNAKKTMEEIMDSFSLIL
LGQHFSLSYPRPYLPNMIEVGGMQISHKPKPLPEDIKQFIEGSPNGVVYFSMGSNVKSKD
LPQETRDTLLKTFAKLKQRVLWKFEDDDMPGKPANVLIKKWYPQPDILAHANVKIFITHG
GLLSTTESVYFGKPVLGLPCFYDQHMNVQRAQRMGFGLGLDLNNLKQEELEKAIQTLLND
PSYAKASAAISERYRDQPQTSLDRAVWWTEYIIRHKGAPHLRSAARDLNAIQLHSLDTWA
VLLGVPLLVSLVILKLSCKLLRGKKQKCPHADKLKKQ
>D. takahashii - UGT35C subfamily - LOC108068652 - 108068652
MRVFYLIACVLCALGSKTLPTDSAKILATFPFPGRSQYIFLETYLKALATRGHQVTVINT
FRNAETPNMRFIEAYKAHDHREEMMELLNKSFLWQVLNAWDKIVLKFTEITLDNEGVRKL
LASGETFDLVLVEMEQTEALYGLAQHFNATLAGFLSFGTDHRVDEAFGNISPISYSPLVA
SSRTDRMSFWERLLNHYEYVVEKIHRHLVHLPAMQKMYERYFPNAKQTFDEVLNSFAMVL
IGQHFSVSHPRPYLPGMIEVGGLHINREPKVLPKDIKEFIEASTEGVIYFSMGSNVKYAD
LTQETRRTLLETFAKLKQRVLWKFDSDEWSEKPGNVMIRKWFPQADVLAHPNVKIFITHG
GQLSTFEGVYFGKPILGLPCYFDQHMNVLRATRMGFGLSLDVKNLKQKDLKHAIQTLLSD
PSFAKASQEISTRFHDQPQSPLERAIWWTEYVIRHKDASHLRAASRDLTFIQLHSLDTLA
VLLGIPLLVAVIILKLCRNILWKHSAQGIKLKEK
>D. takahashii - UGT35D subfamily - LOC108058266 - 108058266
MWRIFLLVFLLPGYLEGARILALFPIPSPSHYFFALPYLKRLASEGHEITTVNPFPLKEP
VKNIQDVPVLEVFDNFNEILKSATSPRSTWRGSDFINEYTLNLTNIVLNNEGVRREILGP
KSPHFDLVIMDLWRIDALCGLAAHFGAPIIGMAPYGTDWKIDELVGNVSPMSYLQSPSSR
LHDLDTYGGRLSHFIERSISWINYKWRHAEKQRELYRKYFPGIAKEKPLSETSQNFALVL
VNQHFTLSSPRPYVPNMIEVGGLHVDQNPKALPSEVEDFIQGAGDAGVIYFSLGTNVKSK
YLSEDRRRVLLETFAGLPQRILWKFEDDQLQGKPSNVYISKWFPQQDILAHPKVKLFITH
GGLLSTVESTYHGKPMLGLPCFFDQFRNMEHVQRMGLGLVLDLKEMTGNDFNSTIIRLLT
DRSFGETARITAARHRDQPMKPMEKAIWWTHYILRHKGAAHMRVDGRDLDFIRYHSLDVL
ATFLIALLTILGVVGFCVVKACKSFSFVRKQNKPKKKVQ
>D. takahashii - UGT35E subfamily - LOC108063358 - 108063358
MFPVRLFSLFVFILPGFLEGARILSLFPIPSQSHYYHALPYLKSLAALGHEITSVTAFPS
KEPGNNIQEIPVPEVFDSFDELLKAMTMPKNTWQFFEVTNEFVYNITKVVFNNDGVRRKV
LRPGKVQFDLIIVDLWKYDALYGLAAYFEAPIIGMAPCGTDWKIDEMVGNPSPMSYLQSP
SSYFYDLETYVGRLGHFVERSISWTNWYWRYESKHKALYRKYFPEIADKKPLSEISQNFA
LILVNQHFTLAPPRPYAPNVIEVGGMHINQETKPLPKDLEEFIQGAGEPGVIYFSLGTNV
RYKNLVEDRKRILIETFASLPQRILWKFEDEELSEKPSNVLISKWFPQQDILAHPKVKLF
ITHGGMQSTIESIHHGKPMLGLPFFYDQFANMEHIKRQGLGLVLNYKDMTGEEFKDSILR
LLTEKSFDVTARTTAARYRDQPMNPLDTAVWWTNYVLRHKGAKYMRLEGRELNFFSYHSL
DVLGTFF.LLYLLFLFSSFAWLRFSRWYSHLLLLIKGNKSRKLPK.
>D. takahashii - UGT35E subfamily - LOC108063355 - 108063355
MWVPRSFVLWVALMPGFLEAARILALFPIPSHSHYYHALPYLKSLASLGHEITSVSPFPS
KEPVKNILDIPVPELFDNIEELINALSTSRGTWDDNEYINTYNLGLVKQVLNNDGVRREV
LKPGKAQFDLIVVDLWRLDGLYGLAAYFDAPIIGIASYGTDWKIDELVGNVSPISYLQSP
SAKWFDLRSYSGRLAHFVDRLLSWINWHWRHEAKHQALYRKYFPKIADEQPLSEITRNFA
LILVNQHFTLAPPRPYAPNIIEVGGMHINQEPKPLPKDLEEFIQGAGEHGVIYFSLGGNV
RNKNLAEDRKKILIETFASLPQRILWKFEDEEMPEKPSNVLISKWFPQQDILAHPKVILF
ITHGGLQSTVECIHHGKPMLGLPFFYDQFRNMEHIKRQGLGLVLNYKDMTGDEFKDTILR
LLTEKNFDVTARTTAARYRDQPMNPLDTAVWWTNYVLRHKGAKYMRVTGRDLDFFTYHSL
DVLGTFLLGFLVVFASVVFCVLMLLKIVLRNEKNTKSRKRKTK
>D. takahashii - UGT36A subfamily - LOC108061281 - 108061281
MTTWVSCGLLIVSLGILGIPPPISAGNVLAVYPHFGFSHFKVVMPILNELANRGHDITVI
SYVKNPQAESFPNYEELLISAPGEDQSSTTINLVPLTENTPTRSLGVLIREYIALHDEGQ
ETCEHLFASGHIERVIERHQNKPYDLLLTEYFNSDCQLALAKLMNLPIIGLSTCALMPYY
YDRIDLPDTPAFIQSEFVGFAGQLKWHERLLNFVQAKLLKTLYKYHSNRADNQVIQKYLG
VKIDVDEVARTQTAFIFGNQHYSLMGSRPQSLQFVEIGGVHITKKAEQELPENIKSFLNQ
SKEGVIFISWGSMVRASSIDEDKLTAILEVLQKHPLRIIWKWEGEETPKTDSSKFLFVKW
APQLALLCHPKVKLFWSHGGLLGTTESVHCGKPLLVTPIYGDQFLNAFSVQNRGMGQKLD
YEDITIPNLKQAFTELSKKSYAQRSLQISKIFNERHKTPLESAIWSVEHVIQNGLVAAEL
LQSPGIELNSFIYHSLDSVALIFIPVTLLIIILSYLCRRHPSTTANKKLGKKPKRS
>D. takahashii - UGT36D subfamily - LOC108060530 - 108060530
MWSPLVLLVFLTLAVSQPDGLVEAAGPLKVLGLFPHPGVSHFHFFHPIMRGLAEAGHDVS
VVSHFPDKHPVVRYKDFPLTGMEKLTNSVDLKFFEKRTFYNHFLEFFLLNEWGKQACNMT
LRSEALQQILKRPGRFDVIIMEQFNSDCMMGVAHQLQAPVIALSSCVMMPWHYERMGAPL
IPSHIPALFMAQSQDMDFGGRLANWFSTHALNWMYKLLSVPAADALVQYKFGHDVPSVGE
LVKNTSVFFVNQHYSLSGPKPMPPNVIELGGIHIQKSKPLPADLQRILDNAEEGVILISW
GSMIRANSLSAAKRDGIVRAVARLKQKVIWKWENDTLPNQPPNMHIMKWLPQRDILCHPN
VKVFMSHGGLMGTSEAAYCGVPVVATPMYGDQFVNTAALVQRGMGTILNFEDIGENTVMR
ALKKALDKKYYDAAKVVSHSFNHRPQQALQTAIWWVEHVAHTGGAPLLKPSAVEMSRFVY
YSLDCYAVLALILASVIGSWVWLLRLCCGSSSAQKTKRD
>D. takahashii - UGT36E subfamily - LOC108060520 - 108060520
MCVWKGFCLLALLSLVVCSDSLRILGLFPHPAMSHFKFFHPIMRGLAEAGHSVDVISPFA
DKEPPKGYKDYLLPPSTLTDTINLEDFERPYHYLFHYIEFFVLYKMGKEDCNTTLHSQAL
SAILKHPPGYYDVILLEQFNNDCVMSVAHVLQAPVIGMSSCALMPWHYERFGAPLIPSYV
SALFQGQSQEMSFAGRLGNWITVHSLNLLYKIFTVPAANALIRQRFGPGLPSTEDMVRNT
SLMLVNQHFSLSGPKPLPPNIIEVGGVHISPPKPLPSDLQQILDNAPKGVILISWGSQLK
ASSLPAARRDGIVRAIGKLEQQVIWKYENDTLPNKPANLHIRKWLPQRDILAHPNLRVFM
SHGGLMGTTEAVASGVPIVGVPIYGDQSLNIASLVQRGMALQLDLRKLDENTVFEALTKA
LHPSFKTRAKEVASAYNNRIQDPLETAIWWVEHVAETKGAPLTQPSAVHLSRFVYHSLDV
YFVVFLVLLLPVFAFLGLIRLCRRGKPKGDSKLKRKRN
>D. takahashii - UGT36F subfamily - LOC108060489 - 108060489
MLSLALFLLTLTLGSQSNEAAQILGLFQHPGKSHFDFFRPMFLALAERGHNISMYSYFPL
EKPVANYTDFVFEGMPLLTDIVDLKNFESEWMPLGLPFKVPTFFMLHDWGLRSCKVALNS
PLIAQLLESPIRYDVIILENFSNDCMAAVAHLLKAPVIALSSCAIMPWHYKRMGSPFINP
VMPMNFLPYTDEMSLIDRLNNFFHFHTVNTLYNLITQPATDALISQRFGPGLPPINEIVK
NTSLMLINQYYALTGPRPYAPTVVEVGGLQVGPLKPLPQHLLDILDRSPNGIIYISWGSM
VNTNTLPSAKKKELFQSISQLKEYNFLMRWKSEKFMDKDKPSNLYTFDWLPQRDLLCHPK
VKAFVSHGGLLGTTEAVHCGVPMLLTPFYGDQFLNSGAIKQRGFGVIVDFSNFDADHIIR
GLRIILDHKFADNVRRSTEAFRRRPIPPLELAIWWIEHVIKSGGSPLMQSEARHINWIVY
NSIDVYLFCVAIVWLLIVAFWKLIKGIGSTFGRGKISRNTKTKKQ
>D. takahashii - UGT37A subfamily - LOC108055402 - 108055402
MVRDLSRFLMPILAVTFLTIHGTQSANILGLFPSLSPSHLIISMSAAKVLAERGHNVTVV
SVLEPTITHKNIHLVQVPMTKEEIKQRSEIIGAKQKNSSGNRLTSILNMSSQMDSMLRKM
ADAFKDERVKDLYLNKGNHFDLVISGYFMNDYQLGFARKVNAPVIVLAPGPPSQMLNYLI
GNPHDVAEKDKDMSFGQRLDGYITSLFYQVFVRQIDQRNRQFYKELFADDPNMPEYSEML
KNTSLAFFCSHAASEGSIRANVPAAIEIGGIQIKDKPDVLPKNLEDFLGNATDGAILLSL
GSNVQGSHIKSDTVEKMFNVLSKLKQRVIWKWEDLEKTPGHSDNILYSRWLPQDDILAHP
NIKLFINHAGKGGITESQYHGKPMLSLPVFGDQPSNAFAMAKNGFGLTLSLLSLEEKPFE
EAIKEILSNPKYSQKVAQFSSLYRDRPTSARESVVYWTEYVIRHHGAAHLQSPLVHMDFV
AANNLDIQVLLAALLVGILLLIKALVQFVFKRLISKLSRVTKIKKH
>D. takahashii - UGT37A subfamily - LOC108068512 - 108068512
MVNKSGRFLLLAVAIVAIVNGSQGANILGLFPSLSPSHLIIQMSAAKALAERGHNVTVVT
TLKPVVNHKNINMVQVPISKDEAQQMSDTIGAMTKSDNSNMALSLLRMMGQMDFMFRKNA
ETLMDDRVKELYLNKDNKFDLVLSGYFMNDFQLGFARKVNAPVIVLATMPPNQMLNPLIG
NPLEVAYVPSINDSVEKGKALTFRQRLTGYLTSTSFGLFQYLTERRNRKLFKEIFGDDPT
IPEYSEMLKNTSLIFFASHAASEGPIRPNVPGAIEIGGIQIKDKPDPLPQNMADFLGNAT
DGAILLSLGSNVKGSHIKPDTVVKMFNVLSKLKQRVIWKWEDLEKTPGKSDNILYSKWLP
QDDILAHPKIKLFINHAGKGGITEAQYHGKPMLSLPVFADQPGNAEAMVKKGFGLTLSLL
TLEEQPFQEAIQEILSNPQYAQKVASFSSLYRDRPMTARESMIYWTEYVIRHHGAAHLQS
PLVHMNFIAANNIDLYALFAGVLVILVLILRALVKFIHRRFFSKSKKEKTH
>D. takahashii - UGT37A subfamily - LOC108068511 - 108068511
MVQKPVRFLLLAIAIAAFMGGSQGANILGLFPSLSPSHVIIQMSAAKVLAEKGHNVTVVT
VLKPVVTHKNINVIQVPLTKEESQKMSDTIGEMSKSDNSNMILSLIRMSGQLDFMYNKMA
AALKDDRVRELYLNKDNKFDLVLSGYFMNDFQLGFAKKVNAPVIVVASMPPNQMLNPLIG
NPLEVAYVPSMNDSVEKGKAMSFRQRLTGYLTSTFFELFNYLCERRNINLYKDIFGNDPT
LPEYSELLKNTSLVFFASHALSEGPIRPNVPAAIEIGGIQVKDTPDPLPQNMAEFLGNAT
DGAILLSLGSNVKGSHLKPDTVVKMFNVLSKLKQRVIWKWEDLEKTPGKSDNILYSKWLP
QDDILAHPKIKLFINHAGKGGITEAQYHGKPMLSLPVFGDQPGNADAMVKKGFGLSLSLL
TLEEQPFQVAILEILSNPQYAQKVASFSSLYRDRPMTARESVIYWSEYVIRHHGAAHLQS
PLVHMNFIAANNIDIYIFFVVILLTLVLLLKLLVQFIYRKLVSKPKKEKKH
>D. takahashii - UGT37A subfamily - LOC108068378 - 108068378
MVHNSSQILLLAIAVAALMGGSQGANILGLFPSLSPSHLILQMSAAKVLAERGHNVTVVT
VLKPVVNHKNIKVIQVPLTKEESQLMSDTIGAMTKNDNSNMAVSLIRMMGQMDFMFQKNA
ETLMDDRVKDLYLNKDNRFDLVLSGFFMNDFQLGFARKVNAPVIVLATMPPNQMVNPLIG
NPLEIAYAGSNDVEQGKGATFTQRLGSYITSSAFGIFTYLSERRNRNLYKEVFGNDPTMP
EYSEMLKNTSLVFFASHAASEGPIRPNVPAAIEIGGIQIKDQPDPLPQNIANFLGNATNG
AILLTLGSNVQGSHIKPDTVVKMFNVLSKLKQRVIWKWEDLKKTPGKSDNILYSKWLPQD
DILAHKNIKMFINHAGKGGITEAQYHGKPMLSLPVFGDQPGNAEDMVRNGFGLTLSLLTL
EEQPFQEAIQEILSNPQYAQKVASFSSLYRDRPMTARESLIYWTEYVIRHHGAAHLQSPL
VHMNFIAANNIDIYGLFAVVLVTIILIFRALVKIIYRKITSKSKKEKLH
>D. takahashii - UGT37A subfamily - LOC108068382 - 108068382
MVHKLKLFLLLAIAIVTTTSGSQGANILGLFPSLSPSHLIIQMSAAKVLAERGHNVTVVT
ALKPVVNHKNITVIQVPLTKEESQLMSDTIGKMSRNDNSNMALSLLRMSDQIDFMVRKNA
ETLMDDRVKDLYLNNGNKFDLVLSGYFMNEFQIGFAKKVQAPVIVFATMPPNQLLNPLIG
NPMEISYAGINDSGEVGGKSVTFRQRLISYITSLGFGIFGQLSDRRNRHWYRDVFGDDPT
LPEYSELLKNTSLVFFSSYAASEGPIRPNVPGAIEIGGIQIKDKPDPLPQNIEEFLGNAT
DGAILLSLGSNVQGSHLKPDTVVKMFNVLSKLKQKVIWKWEDLEKTPGKSDNILYSKWLP
QDDILAHPKIKLFINHAGKGGITEAQYHGKPMLSLPVFADQPRNANSMVKKGFGLTLSLL
TLEEQPFQEAILDILSNPQYAQKVAAFSLLYRDRPMTAKDLFAYWTEYVIRHHGAAHLQC
PLVHMNFIAANNIDIYILFFVILVSIIVILRLLIQFIYRRLISKSKKEKKE
>D. takahashii - UGT37B subfamily - LOC108054602 - 108054602
MVGHSNFLALQIVALVAGAHAANILGLFASLSPSHLVIQMSMARILAERGHNVTVVTVLK
PPLLHKDITHILVPLEEHDLQAFSSVVAGLTKTDNSNAYTSMFRTVRQMSEAFSKMGSVM
KHDVVRNLYEHSDNRFDLVIVGYFMNSFQLALAHKLKVPLVVALSNPPSFLGDILGNPYE
VSYVPAMHLTTEHGNPMSFGKRLINLLGSLGQRLFMFVIEYRNARTYRDIYGDDPTLPSY
GDLNKNISLVFFASHGISEGPIRPNVPAVIEVGGIQVKDEPDTLPQNMEEFLKDAPHGAI
LLSLGSNLKKDHLKSDTVQKMFNVVSKLKQKVIWKWDDLENTPGKSENTLYSKWVPQDDI
LAHPNITLFITHAGKGGVTEAQYHGKPMLALPVFGDQPSNADIMVKQGFGLKQSLLTLEE
DSFLRGIQEVLKNPKYSEAVKSFSTLYRDRPISARQTLIYWMEYVIRYRGAPHLQSPLVH
MNYIEANNLDVYALVLGVTAAICSIIHFVFRLIFT
>D. takahashii - UGT37C subfamily - LOC108058987 - 108058987
MFADRSVILWVLAIVASTEGANILGIYSAISPSHLIIHMSTANALAEAGHNVTVVSMLRP
KRIHKDIHLVLVPMTKEQERSMDNTMSSMAKSKNDIISTMFLLLNDLGVMVNTQADLLSD
PRFLRIYQTKFDLMILGSFFNDFQLGVAAKLKVPVIVDFMIPSNIMIDQFVANPFEISYV
PNESTFATPPMTFLKRAENMMKHVILRYLTLRFDYKFIEIYNEIFTEKDMPTLSEMKKNI
SLVFVGSHLISDGPIRPLVPALIEIGGIQVKEKPDPLPQDIEQFLDNSIQGAIFLSFGSN
IKSHMVKPEIVQIMFNVLSGLKENIIWKWEDLGNTPGNASNILFKRWLPQDDILAHPNTK
LFVSHGGKNSITESQYHGVPMVALPIFGDHPLNAAMMVKLGNGVALDLQTITEDSFRSAI
KEVLENDKYRRAVEKFSALYRDRPLTPRQSVVFWTNYVLRHHGAPHLQSPAVHMSFVELH
NLDIYALVLTILILFVLLTRLIGKLVLSKLLGKAKVSGGKKKQ
>D. takahashii - UGT37C subfamily - LOC108060666 - 108060666
MLAACPLILWILAAVASTEGANILGLYSDLSPSHLIIYMSTANALAEAGHNVTVVSILEP
KVVYKDIHLIVVPLTKEQELTLDNQMSSMAKSKHDVISIMSLLLNDQSVMVNSQADLLSD
SRFLRIYETKFDLMILGSFFNDFQLGVAAKLRVPVIIDWTTPSNIRVDQFVGNPSEISYV
PNESNYAAVPMNFIKRAENMVKQIILQYLTLLFDYKFTRIYNKIFTEKDLPTLSEMRKNI
SLAFVGCHLITDGSIRPLVPAIIEVGGIHVKENPDPLPEDIGQFLDKSTQGVIFLSLGSN
IKCHMVKPEIVKTMFKVLSGLKENIVWKWEDLKNTPGNASNILYKDWLPQDDILAHPNTK
LFITHAGKNSMTESQYHGVPMVAMPMFYDQPVNADVMVKSGSGVTIDFFTITERSFGEAV
KEVLENANYRQAAEKLSALYRDRPLTPKQSVIYWTDYVLRHHGAPHIQSPAVHMSIIELH
NLDIYALFLTALVLLVLLTRLIGKLVQSKVFGKAKILMSKKKQ
>D. takahashii - UGT37C subfamily - LOC108068785 - 108068785
MFAVRFAIFGILTIVASTQGANILGLFSSYSPSHLIIHMSTAKALAEAGHNVTVVSMMEP
KIMHKDIHLIVIPVTKEQQRIMEDQMTTMAGRKNSMLNTMNRLLSDMEVMIDSQVDLLLD
PRFQPIYDTKFDLMILGYFLNDFQLGVAAKLKVPVIIDWLVAPNAITDEFTANPPEISYV
PNVATVATHPMGFLKRAENLAKHLFIKYISTLLDTKLTRIYEKTYGGDKNMPTLNELRKN
ISIAFAGSHLISEGPIRPLVPAIIEIGGIQVKDKPDPLPEDIDQFLNKSTQGAVFLSLGS
NIKSSTVNPEIIQTIFTVLSGLKQNVIWKWEDLKNTPGNVSNILYKTWLPQDDILAHPNT
KLFITHAGKGGITEAQYHGVPMVALPIYGDQPGNAAAMEQSGFGLALDLLTITEDSFSQA
LKEVLENDKYSETARKFSNLYRDRPLTAKQTAVYWTEYVLRHHGAPHLQSPAVHMSFIEL
NNLDIYIVITSIVILFFLLAGLVGKYLWSKLLANSNTSAAKKNQ
>D. takahashii - UGT37C subfamily - LOC108068758 - 108068758
MVQKMLAVRFVIVWLLAIVASTQGANILGLFSSYSPSHLIIHMSTAKALAEAGHNVTVVS
MMKPKVMHKDIHLIMIPVTKEQKRSIEDQMTIMAGRKNSVLDTMNRFLNSLDVMIDSQAD
VLTDPRFLRIYETKFDLMILGYFLNDFQLAVAAKLKVPVILDGLMPPNFITDAFAGNPSE
LSYVPHMATIATQPMGFLKRTENLALHLFSKYMSTILESKLNHNYEKIYGGDKNLPSLQE
LRKNITLVFTGSHLISEGPIRPLVPAIIETGGIQVKDKPDPLPVDIGQFLNKSTQGAVFL
SLGSNIKSSTVKPEIVQIIFNVLSGLKENVIWKWEDLDNTPGNVTNILYKTWLPQDDILA
HPNTKLFITHAGKGGITESQYHGVPMVALPVFADQPGNAAQMERSGFGLALDLLTITEDS
FRQALKEVLENDKYSQTARKFSTLYRDRPLTAKQTVVYWTEYVLRHRGAPHLQSPAVHMS
FIELNNLDVLTVIVSIVISFLLLARLVGKFLWSKLFAKSNISAAKKNQ
>D. takahashii - UGT37C subfamily - LOC108068843 - 108068843
MFAVRSVLLLLLGVVASTQGANILGLFSSHSQSHLIIHMSVAKALVEAGHNVTVVSMLKP
KVMHKDITLIVIPMKEDQELIMENQMTEMAGQKNSLMSTMNRLLSGMEVMINAQAELLSD
PRFQRVYETKFDLMILGYFINDFQLGVAHKLKVPVIIDWMSASATVIDKYTGNPAEIAYV
PLLGTVVTQPMSLLKRAENLAKYLFFEYILVIFDFKLTRIYNEIFAEKDQPTLKELRKNI
SMAFVGSHLISEGPIRPMVPGLVEIGGIQVKDKPDPLPKDIDQFLNKSTQGAVFLSLGSN
IKSSTVKPEIVQIIFKVLSGLKENVIWKWEDLENTPGNASNILYKNWLPQDDILAHPNTK
LFITHTGKGGITEAQYHGVPMVALPIFGDQPGNAAVMEKSGYGLALDLLTITEDSLREAL
KEVLENKKYSQAIGKFSALYRDRPLTAKQSVVFWTEYILRHHGAPHLQSPSIHMNFIELN
NLDIYALIATFIVLFLLLARLVAKFIWSKFRGQPKVLETKKKQ
>D. takahashii - UGT37C subfamily - LOC108060665 - 108060665
MHIFFSARFVVLSLLAIVASADAANILGLFTSYSPSHLIIHMSSAKALAEAGHNVTVVSM
LKPKVMHKDIHLIVISMKGEQEFIVNSQMTEMAGQKNSIISTLNRFLNDMDVLIDSQADL
VSDPRFMRIYETKFDLMILGYFLNDFQLGIAAKLKVPVIIDWMNPSNTMIDLLTANPPEI
SYVPNRGTSAELPMTFLKRAENMVKHVIFRYFALRFNYKLTRIYNEIFMEKDMPTLNEMR
RNISIAFVGSHLNSEGPIRPLVPSIIEIGGIQVKDKADPLPKDIDQFLNKSSQGAFLLSF
GSNIQFSSLKPKIVETLFNVLSGLKYNVIWKWEDLKNTPGNASNILYKSWLPQDDILAHP
KTKLFISHGGRGGLMESQYHGVPMVALPIYGDQPQNADVMKKSGYGLSLDLLSITEESFR
KAITEVLENEGYSQAVKKFSTLFRDRPLTAKQTVVFWTEYVLRHRGASNLQSPAVHMSFI
EIHNLDIYALILAILVLFVLQLVVWGRQLGKARKNLKGKKISKLS
>D. takahashii - UGT37C subfamily - LOC108060667 - 108060667
MFSVNFVVLLLLATVASTNGANILGLFSSHSPSHLIIHMSTAKALAEAGHNVTVVSMLKP
KVMHKNIHLIVVPMKQEQELIVNSQMTEMAGQKNSIISTLNRFLNGMDVLIDSQADLVSD
PRFMRIYETKFDLMILGYFLNDFQLGIAAKLKVPVIIDWMIPSNNMVDQLLSNPSEISYV
PNTATSAELPMTFLKRVENMINHLLLKYLALQFDYKLTRIYNEIFTEKDMPTLNEMRRNI
SLAFVGSHLNSEGPIRPLVPGIVEIGGIQVKDEADPLPKDIEQFLSNSSQGAIFLSFGSN
IKISSVSPEIVQTLFKVLSGLKYNVIWKWEDLQDTPGNSSNILYKSWLPQDDILAHPKIK
LFITHAGKGGITESQYHGVPMVALPIFGDQPRNAALMEQSGYGLSLDLLSITEESFRKAI
TEVMENEKYSQAVKKFSTLFRDRPLTAKQTVVFWTEYVLRHRGASNLQSPAVHMSFIEIH
NLDIYALILAILFLFVLQLVVWGRQLGKAKLSRAKKISKLS
>D. takahashii - UGT37D subfamily - LOC108068836 - 108068836
MTPNRSSWIGCSLGGLLVALLALQSMPQGSEGANILGVFTSHSPSHFIVHMSIMKTLAEK
GHNVTVVSSVPPKVTHKSINHIVVPMSEADEKVLNDGMAGMVKDKPSIWNTFKSIFSSLA
MLIDKQVDVLEDPRFQELYLNKGNKFDVVFVGFFFNTYQVALGARFNCPVIISWSGAPMM
MVNEVLGNPELSSVPQMNIAGEPGKPMNFQQRLQNFGSTVGFNILSLFLSHKYNGFYERL
WGKDKSIPSFELAKRNVSLAFCNSHGISEGPIRPNVPGIIEIGGIQVKSKPDPLPEDIKE
FLEKGKHGAILFSLGSNLKGEHIQPEVVTTIFKGLSSLKQQVIWKWEDPKNTPGKAANIL
YKKWLPQDDILAHPKIKLFITHAGKGGVAEAQYHGVPMLALPVFADQPGNADKLTASGYG
LQLPLASLDLDEFKAAIKEVIENPKFAKKLKSFSQLYRDRPLSAQESVVYWTEYVIRHHG
AAHMQSPLVHMNVIASNNLDIYVLAALVLYILFIVNKIVWKFVWRKLFAKSNKVSPKKKV
KKQ
>D. takahashii - UGT37E subfamily - LOC108068760 - 108068760
MIKYTSFGLLLVLLLTIKTQESNGANILGIFGTHSPSHVIVHMAVMKTLADRGHNITVVT
QMKPKLAAHENITVIVAPPTPERKKFIEEYMKETFNDKPSIWTTMLKAVTQANVQLEGQR
EFMVHPDFKELYENPKTKFDLVILGPMANDFQLGIAAKLRCPVIITWVGVPLPFMDVIVG
NVNDPSYVPSLNVALEAGQNTMKFTQRFGNFFKHSFLSVVNKLLNYKMNQMYEEAFANET
DPEFPNYYEMKRRISLLFYNYHSPSEGPIRPTVPQSIEIGGIQVKEQSDPLPKELAQFLD
NADEGAIFFSLGTNVNTNNFGPDFADILYKVLSKLPQRVVWKWEDLSNKPGNSSNIYFSN
WLPQDDILAHPKVKLFITHAGKGGVAEAQYHGVPMLALPIFGDQQGNAEIMTKSGFGRWL
DIHTMTAQELKENILEVLEKPSYREAIGKFSTLYRDRPLTARQSVVYWTEYVLRHQGAYH
LQSPLIHMDFVASSNLDVYGVILFASLSLLVLLKIIFKFVFRKILRVVRGHSYRAKTLPN
KLKNN
>D. takahashii - UGT49B subfamily - LOC108069894 - 108069894
MQFRSALHILLLSLVALQQLDLGAGSRILAAFFFPGKSHFMMTNAIIRELVKQGHEVTFI
TPFSLAKEKLGANYKEIVIPQYDFWPEIKEMTKKNTVLEMTDLTNHVFFRMVNVMGVHST
DFAFQQPGIQAVINEKNKVGKYDLLLAEQFFNEGALILGHLYQIPIITVSTFGNANYLSQ
LFGIVSPWSYVPHAYMPFTDRMSFLERISNVAINAFEDLCREFSYYPGQDAVLKKHFSKL
LDRVPTIKELERNISAILLNTYMPLASARPMAYNMIPVGGLHIQPPKALPEDLQKFLGGA
THGAIYFSLGSQVRSADLPPEKLKIFLDVFGSLKQRVLWKFEDESLPNLPANVKVQSWLP
QADILAHPNVKVFIAHGGLFGTQEAVYNGVPILGMPVYTDQHHNINQGKKAEYALGLDYR
SVTVEELRALLLELIENPKYANNIKKASRVFRDRPLGAMDTAMYWINYVIEHRGAPHLVA
AGVELPWYQFYLLDIVGLALALILLPIVALILICRSKSSKSKNTPSKKKAKKN
>D. takahashii - UGT49B subfamily - LOC108069840 - 108069840
MQFRSALHILLLSLVTLQQLDLGAGSRILAAFFFPGKSHFMMTNAIIRELVKQGHEVTFI
TPFSLAKEKLGANYKEIVIPQYDFWPEIKEMTKKNTVLEMTDLPNHVFFRMVNVMGVHST
DFAFEQPGIQAVINEKNKVSKYDLLLAEQFFNEGALILGHLYQIPIITVSTFGNANYLSQ
LFGIVSPWSYVPHAYMPFTDRMSFLERISNVAINAFEDFSKLLDRVPTIKELERNISAIL
LNTYMPLASARPMAYNMIPVGGLHIQPPKALPKDLQKFLDGATHGAIYFSLGSQVRSADL
PSEKLKIFLDVFGSLKQRVLWKFEDESLPNLPANVKVQSWLPQADILAHPNVKVFIAHGG
LFGTQEAVYNGVPILGMPVYCDQHQNINQGKYAGYALGLDYRSVTEEELRGLLLELIENP
KYANNIKKASRVFRDRPLGAMDTAMYWINYVIEHRGAPHLVAAGVELPWYQFYLLDIVGL
ALALILLPIVALILICRSKSSKSKNTPSKKKAKKN
>D. takahashii - UGT49B subfamily - LOC108069834a - 108069834a
MLKCGVHILLLSLVALQQLDLSTGSRILAAFFFPGKSHFMMTNAIIRELVKKGHEVTFIT
PFTLAKENLGPNYKEIVIPQYDFWPETKEITNTNSVLEMTDISSCTFIQLVNMMGIRSTD
FAFEQPGVQALINEKNKAGKYDLLLAPQFYNEGALILGHLYQIPIITMSTLGFSNFFSQL
VGIVSPWSYVPHGFMPYTDRMSLWERIGNVAISGAEDLIRQFSYYPQQNAILEKHFSHLL
DRVPAVKELERNISVILLNNYVPLISPRPISFNMIPVGGLHIQPAKKLPVNLQKFLDDAS
HGAIYFSLGSQVRSADMPPEKLKIFLDVFGSLKQRVLWKFENESISNLPANVKVQSWLPQ
ADILAHPNVKVFIAHGGLFGTQEAVYHGIPILGMPVYCDQHLNINLGERAGYALGLDYRK
LTAVELRESLLELIESPKYRNKIKQASKVFRDRPLKAMDTAMYWINYVIEHRGAPHLVAA
GVEMPWYQLYLLDIVGLALALILLPIVALILICRRSSSKSSGPPRRKTKKN.
>D. takahashii - UGT49B subfamily - LOC108069834b - 108069834b
MSVCHRILAAFFFPARSHFMITHAIIRELVNQGHEVTFITPFSLAKENLGPNFKEVLIPQ
YNFWPETKQSTKTNSILEMSDVPSFTFIKLVQLMGIRSTDFAFEQPGIQAIINEKNKVGK
YDLLLAEQFFNEGALILGHLYQIPIITVSTFGYANYLSQLFGIVSPWSYVPHVFMPYTDR
MSLWERISNVAISAADDLSREFSYYPGQDAVLRKHFSKLLDRVPTIKELERNISAILLNT
YMPLASARPIAYNMIPVGGLHIQPPKALPEDLQKFLDGATHGAIYFSLGSQVRSADLPPE
KLKIFLDVFGSLKQRVLWKFEDESLPNLPANVKVQSWLPQADILAHPNVKVFIAHGGLFG
TQEAVYNGVPILGMPVYSDQHHNINQGKKAGYALGLDYRSVTVEELRALLLELIENRKYA
NNIKKASKVFRDRPLGAMDTAMYWINYVIEHRGAPHLVAAGVELPWYQFYLLDIIVLGIA
IIILPVIAIIFIWRMNFKTKRD.
>D. takahashii - UGT49B subfamily - LOC108064410 - 108064410
MILIKLILLCLLGIGDGARILAPFFLPVKSHLMMSNAIIRELVKRGHEVTYITPLSLAKE
NLGPNYKEILLPHYNTWADISALMQTNSAVDMIDFSKLTHMRLGQHIGIKSTDLALAYPA
VQELIHAEDKRGKFDLLLAEQFYNEGALMLGHLYQIPVITVATFAYANYFSQIFGFINPL
SYVPNVYLSCTDRMTLWERLENVVITTVEDVMRELSYYPAQDAIIRKHFGKLVQQVPTVK
QLEQNISLILLNSYMPLTSPRPMTLNMVSVGGLHIQPPKTLPGHIKSFLDGAEFGAIYFS
LGSQVRSADMPPEKLKIFLGVFASLKQRVLWKFEDDQLSNIPDNVKIEKWLPQADILAHP
KVKVFIAHGGVFGMQEAVYHAVPVLGMPFYFDQDVNIKQGQVAGYAIGLDYRTISEDLLK
SALNELLTNPKYKANMDKASRIFRDRPLGAMDTAVYWIDYVAEHRGASHMVAAGVHLPWF
QFYLLDVSAIILIIALIPLFCLYVIYRKVKSLRRGKDYKKESKSE
>D. takahashii - UGT49C subfamily - LOC108069850 - 108069850
MHFAILFYVFLAGNLYSQLQLAEGSKILAVYAYPGKSHFMMHNALMRELVESGHQVTMIT
AFSLEKEQLGSNYTEILIEPVYDYWHDVKMNFKAHHLFELTRLNHYDFLKMLEIIGVKTT
EHALRQPKVQALINAKEKEGVFDLLLAEQFYQEAFLALAHVYKIPVVTTSTLMYESHMSQ
MMGLITPWSFVPHSFMPFTDRMTFLERVRNSYVSFYQDMDRLLNYFPKMDAVANEFFGPV
LAEVPKVKQMEREISVMLLNSHAPLTTSRPTVDAMVPVGGMHIYPPKTLPADMQEFLDGA
SEGAIFFSLGSNVQSKDMPVEMLRLFLQVFGSLKQRVLWKFEDESIRQLPENVMVRKWLP
QADILAHRNVKVFITHGGLFGTQEGVHYAVPMLGIPFYCDQHLNINKAVLGGYAISLHFQ
SITEEILLESLLQLIHNTTYKENVQRASNIFRDRPLEPRKSAVYWIEYVIRHRGAPHMRS
AGLDLNWFQFYLLDVVAFAGIIALSGILVLSLAIRLLMASNSNKKLRKAKKN
>D. takahashii - UGT49C subfamily - LOC108069987 - 108069987
MQFVILIYLFLAGNFYSQLELAEGSKILAVYAFPGKSHYMMHTALIRELVESGHQVTMIT
AFSLEKEQLGGNYTEILIEPVYDFWHDVKLNFGAQHLFELTRMTNYDFLKMLEIIRLKTT
EHALRQPNVRALIHVKQKEGVFDLLLAEQFYQEAFLALAHVYKIPVVTTSTLGYENHMSQ
MMGLITPWSFVPHGFMPFTDRMSFLERVKNSYVSFYEDIDRLLNYFPKMDAVAREFFGPV
LAEVPRVKQMEREISVMLLNSHAPLTTSRPTVDAMVPVGGMHIYPPKALPADMQEFLDGA
TEGAIFFSLGSNVQSKDMPVEMLRLFLQVFGSLKQRVLWKFEDESIRQLPENVMVRKWLP
QADILAHRNVKAFITHGGLFGTQEGVHYAVPMLGIPFYCDQHLNMNKAVLGGYAISLHFQ
SITEEILRESLLQLIHNTTYKENVQRVSNIFRDRPLEPRKSAVYWIEYVIRHRGAPHMRS
AGLDLNWFQFYLLDVVAFVAVIALAGILALSLAIRLLISSNKKHKKAKKN
>D. takahashii - UGT50B subfamily - LOC108069741 & LOC108069625 - 108069741 & 108069625
MFRKIVISLIIWSCSTLAADILMATQGGTKSHKIPFWELARGLISRGHNITFLSGFPADF
NIEGLREITPAGLVEYIHNYTNWDLLGSRMAGKMPIKPWDGLRYAFESCDAMLGDEETKE
LSSRSFDLVIIDGAFPECFLGLIYQFKVPFMYINTVGFYTGSISTAGNPVSYAITPNFYS
RFTDTMSIYERAVNTAMQIGQTLLHMYVIHRTHLVLREHLGADIPHPYEMSRNVSFILQN
GHAVLSYPRAFNPNIAEVACIHCKPPKKLPRNLEEFIGASGVSGFIYVSMGSSVKAANMP
EALRQILVKTFARLPYHVLWKYEGSSADIKDLTSNVKLSRWLPQQDILGHPKLRAFVTHG
GLLSMFETVFHGVPVVTMPVFCDHDVNSAKAEVDGYAVKLDLQTLSTNQLHKTIMKVIHD
PRYRNAARYRQKLLLDQRSTALDTAVYWTEYVLRHNGAYHLQTPSRNMTWWQYYLLDVVA
VYLILLYGLILLLKRMDFLSEMGRSLQFLTPVEKIKSKRL.
>D. takahashii - UGT301D subfamily - LOC108067653 - 108067653
MEMQLQWKCWMLIFLVGLPAFGSGYRILFMGPFPAPSHWLWLEHFQKDLLRQGHHVTSVN
NHPTKQPHENLTEIIISPSFDIPKHFPKENIFSMQFVSDFNNLELWWTIGLMTTEHAFKD
PKVKKLIESKDDHYDLVILEQFFHEAFLMFGKRFNCPVVTIGTMGYADNIDHAMGLVTPW
SLIPHLLLSHTDRMTFSQRAYNAYLGLYDVVMRRWVYLPKMQELAEKYFKGSIKGPLPQV
LDLERNISLVLINAHRSIDLPRPSMPGLIDVGGAHIQKPKKLPTDLQNFLDNAVNGVVYF
SMGSYVKSTDLPPEKTALILKAFGQLKQQVIWKFENDSIGDLPSNVMIKKWMPQNDILAH
PNVKLFITHGGIFGTQEGIYWGVPMLCIPLYGDQHRNTIKSVREGYARSLVFSKLTTDEL
VRNIETLINDPQYKRSALEVSQRFRDNPIHPLDEATFWIEYIIRHRGARHLKSQGAFIPL
HQYLLLDVLGCLLLGAFLAIWLPWRMIRRVHKWWLKGEVSDKLNESKKRL
>D. takahashii - UGT302C subfamily - LOC108063361 - 108063361
MKPTAGQTSFLALLLLCLLSCVSAYNYLCVLHTAARSHYHVGSALAKGLASAGHQVTIVS
PFALKKPIKNIKDVHVKSILASMEGRMANLLESSKRPIIEQIVNFHEMGIEITELLLTEP
SVVELLKSNQTFDAVISEVFLNEAHFGFAEHFKAPLIGLGTFGAISWNTDLVGSPSPPSY
VPNALLKFSDHMSLAERVGNLAFLTYEYIFLNYFYLPRQELLYSKYFPNNKQDFYEMRKN
TALVLLNQHVSLSFPRPYSPNMIEVGGMHINRKRQPLPKDIQEFIEGAKDGVIYFSMGSN
LKSKTLPLEKRQALIDTFAQLKQRVLWKFEDTDLPGKPANVFISDWFPQDDILAHDNVIA
FITHGGLLSTTESIYHRKPFVGIPIFGDQFLNMARAEQNGYGVTVHYDDLTSDKLLAAIQ
RLIQDPEASKKVRDMSDRYRDQPQTPLERAVFWVEHVSRHKGAKYLRSASQDLNFIQYHN
LDAILILYGGIIFVLYCIFLLIRWVWRLLQELFVKKESPKLKKKSKQN
>D. takahashii - UGT302E subfamily - LOC108063365 - 108063365
MRWLPNSWLFLLATFLGQTWGYSYLLVSHTASKSHHAVGFALAKGLANAGHEVTLISPFP
QKKPAKNLIDVDTPNVITVMGVHKARILENAKKPVILRYPTMSAMGLDLTEALFKAPAVQ
ELLAQNRTFDGVICETFMNDAHYGFAEHFGAPLITLSTLGATGWTSDLVGTPSPASYVPH
NLLRFGDHMNFWERAQNLGFQIYEFIYQNLINLPRHEVLYRKYFPNNKQDFYEMRKSTSL
VLLNNHVSLSNPRPYSPNMIEVGGMHVNRKAPKPLPKNIREFIEGAEHGVIYFSLGSNLN
SKDLPKKKRKAIVETLRGLKYRVLWKYEEESFEDKPENVFVSKWFPQDDILAHEKVIAFI
THGGLLSTMESIYHGKPVVGIPFFGDQFMNMARAEQSGYGITVKYAQLNAPLFRSAIDRI
TSDPSYRERVKVMSNQFRDQKETPLERAVYWVEHVTRQKGAKYMRSACQDLNFIQYHNLD
VLAAFFSVFGPALIFAFLTIRFVVIKVKNSLSKPKSSKQKNN
>D. takahashii - UGT302K subfamily - LOC108063357 - 108063357
MRXFTLILLLILSLGYSCGYNFLMILNSAGRSHFNVGHALAKGLVQAGHEITVVSVYPLK
KPIPRYQDINVPNVFKVMGGDIAALWESIQKPLTQKLIDHYQMGFRITRGLFEDPNFEAL
LRSNRTFDAVICETFYNDAHYGLAEHFNAPLIGLSTGGGLTFITDMVGSPAPASFVPHIM
LPFNDHMSLYERLLNVAFLAYERFLLDYYYLPGQEQLYKEFFPGNKRCFYEMRRNASLVL
INQHVSLSFPRPYSPNMIEVGGMHIDGKLSPLPEKIERFINESEHGAVYFSMGSNLKSKD
LPPAKVQEILRAFSGLKQRVLWKFELEDLPNKPENVYISDWFPQTDILAHPKVLAFVTHG
GMLSTTESIYHGKPVIGLPIFSDQFFNMAHAEQTGYGIMLDFKTLNAKDFREAIERITSE
PSYTKVVQGMSFRYRDQQNTPLETAIYWVEHVTRHQGAAYLQSAAQRLNWWQYHNVDVLL
IIFGAVIFLLIGLPFAILKLFKKILSGGKKTQDGKVKRN
>D. takahashii - UGT303A subfamily - LOC108063364 - 108063364
MFGGPGIAGLLLPVLLFGVLCPKLAETENILAIFSYTFGSSYLLITPFLKNIVQRGHQLT
VISSVAEMPHIEGVHHIRVKKLDMPMQILLDYDYDFQLSKWMEAQFVAEYFYNCSKFVLE
DPGVQELLHNASAQFSMVILEASHTDALYGFSQHFNAPLVGIAAYGSAWNIDFLVGNSAP
SVYEPMSALGYSSGLSLMEKWHNLIFITEERLVERFIYLPGQIDLYKQHFPGVPASIHDL
RRRFSLILINQHFSMGRVRSNVPNIVEVAGMHLAEPTEPLDAELKKLLDEAEHGVVYFSM
GLQVLDKWLPAGMIETMLAAFEQLKQQVIWKLNNTAIVDNSGNVYARSWLPQREILNHPN
TKLFITHGGLLSSIEAVHYAVPQLCLPLFYDQFQNTKRMEQMGVARSLDITNISQDEVVR
IIEDLVYNASYKLNARDLSQRFHDQPMSAMETAIWWTEYILRHKGADHMRIAEQEMSLMQ
YYNVDVVSVLFGRIGLSVIIVIFVGWKLVCLATRNLEYRFNVPMVR
>D. takahashii - UGT303B subfamily - LOC108069845 - 108069845
MRLGYSWLAFGLCLFLHLNGNLDLAQAANILGIFPFHYGSPYLVVRPLIQALVDRGHNVT
LITPEGMPPNIKGVRHIRVPKINRRMQEMTDTDLILGFLSNKWKESILAARLYYNMCQDI
LSENAVQRMLNDKGEHFDLIFMDASKLDALYGLVEYYNATLIGLTYIGVNWYTEELAGNR
APSIYEPISQNGYSRGSSILSRIYNWAHINEERLLVQLIILPAQLRVFKRFFGYSEQKFY
DLRNRFSVILVNNHFSVGRVRSNVPNLIEVGGLHLSESPEPCDKELKKFMDEAESDVIYF
SLGMDVMVKFLPENLQQTLVKSFANVKQRIVWKNEFYNMPNKSENIYMIEKTPQRDVLAH
PKVRLFITNGGLLSVMEAVDSGVPMLGLPIFFDQFGNLKWVQLAGIAEVLDINNLSADTL
TNTIREMIENPKYILRAKKMSQTFRDRPMSPLDTAVWWTEYALRNRNISRMRLNMEEIPL
IQYYGLDSILTSSVRFGLVALSVLYLIYSLFLKIRIVQR
>D. takahashii - UGT303B subfamily - LOC108069846 - 108069846
MRLGYSWLVLGLLLLLQQDLTQAANILGIFPYRHISPYLVMQPLVRTLAKRGHNVTLITP
EGMPNDIEGVRHIRVNKLNRRIKEMIETEQVLDFMINKWTETTLTAKVLFNASHDILTDP
GVQRMLHDENERFDLIIMEPANLDALYGLVEYYNATLMGLSSVRTNWNTEELAGNPAPSI
YEPISPIGYSLDSSLLSRIRNWIHITEEKLVDQLIIRPAQLRIFQQFFGYSAQKLQELRA
RFSVILINNHYTFGKVRANVPNIIEVAGLHLSEPPEPCDKELQKFMDEAEHGVIYFSMGV
DILVKFLPLEVQQPLLKSFAKLKQRVVWKSELINMPNKSENVYIIDEAPQRSILSHRNLK
LFITNGGLLSVMEAVHSGVPMLGLPMFFDQFGNLRWGELAGMAEVLDINFLNEDILTTTI
QKIIEHPKYALRAQEMSQLFRDRPMSPLDTAVWWTEYALRNRNASRMRLNMEEIPLIQYY
RLDSFLIPSVRFGLIALSVLFLLYSLFLKNRVGHR
>D. takahashii - UGT303B subfamily - LOC108060339 - 108060339
MRLGCAWLALGLLLHLNLHLDLGLAADILGVFPYRLPSPFQMVRPLMRALVERGHKVTMI
TPEGYLPDIVGVRHIRVPMLNRLIDDIMESDIFLDLLGNKWREGCLAATIFYNVSHAILS
NEGVQKMLKDKSERFDMVILEASHLDALYGLAEFYNASLVGVSCMNVNWNIDYLAGNPAP
SVYEPVSPVGFALDYSLLSRWNNWVYITEERLLERLVFRPAQLRVFTKFFGYTAEKMSEL
RARFSLLLVNTHFSMGRVRANVPNIIEVGGLHLSEPPEPCGEELQRFMDEAEHGVIYFSM
GLDILVKYLPENLQHHLLQAFARLKQRVVWKNEIAMMPNKSRNIYVIERAPQRQVLAHPN
VRLFISHGGMQSVIEAIDSGVPMLGLPLFFDQFNNLHRVQLAGMAEVLDTNALDADTLTE
TIKKLIENPSYAKRAKEMSRSFRDRPMSPLETALWWTEYALRHRDTSHMRLNLDEIPLMR
YYRLDSVLTVGIRFACVLGSITFLGWRLYRKRRNRQRRLRERKRAFMEMQMRLLNEKIYS
N
>D. takahashii - UGT303B subfamily - LOC108069793 - 108069793
MHLKLSFLAVSLSLILQLELHQDFAQAASILGIFSYHLSSHFLVLRTFVGALVKRGHNVT
LITPEGMPPDIEGVRHIRIPKLNKRVQDMLESDQLLDFFGNKWMESVMAVTMLSNMSNDI
LTDDAVQRMLQDRSEHFDLVMMEPSGLEALYGLVEYYNATLIGLSGGTVSWNTEELAGNP
APSIYEPISPIGYSWDPSLLNRIYNWIHICEEKLLKNLIVRPAQVRIFKNIFGYSEQKFE
ELRQKYSLILINNHFSMGRVRANVPNIIEVGGLHLSEPPEPCDGELQRFLDEAENGVIYF
SMGLDIMVQFLPENMQQQLMQSFAQLKQRIVWKNEFFNIPNRTENIYVIEKAPQRHVLAH
PNVRLFITHGGLLSVMEAVYSAVPMLGLPVFFDQFIIMRYVKQGGMAEILDTNALNAEIL
TTSIRELLENPKYADRAKKMSQSFRDRPMSPLDTAVWWTEYALRHRGVNHLRLNVEDISP
IRYYNLDWLLLFGLRFGIVIGSVIYIGFKIFMKIREKQRRRRDRERVSLQIMLLQSRSKI
Y
>D. takahashii - UGT303B subfamily - LOC108069792 - 108069792
MRLSSAWLAIGVCLFWHPNVNLDLIQAANILGVFPFHYGSPFLVVRPLIQALVQRGHNVT
LITPEGMPPDIKGVRHIRVSKLNKRMQVLIETDQILRFLSNKWMEAMLAATMYFNMCQDI
LSDDGVQVMLNDDREQFDLIMMDASNLDALYGLVEYYNATLIGITSISVNWYTEELAGNP
APSIYEPISQIGYSRDTSILSRIYNWIHINEERLLEHLVVLPAQLRVFKKFFGYSEQKFY
ELRNRFSVILVNNHFSVGRVRSNVPSLIEVGGLHLSESPEPCGEELKKFMDEAENGVIYF
SMGLDIMVKFLPENLQQTLVKSFATVKQRIVWKNEFFNMPNKSENIYVIEKAPQRDVLAH
PNVRLFITNGGLLSVMEAVDSGVPMLGLPVFFDQFGNLKWGQSAGMAEVLDISNLNADTL
TNTIHKLIENPSYTLRAKKMSKTFKDRPMSPLDTAVWWTEYALRNRDISRIRLNVEEIPL
FHYYKIDIILTFASRFGLIAASVIFLGSVFFRKFVTGDIRNRMYFNFSIK
>D. takahashii - UGT304A subfamily - LOC108063353 - 108063353
MFPPGRWLLPMFWLISNAICSIRGARILLIAPFESHSQCMMMTPYIEALNDRGHQLTVIH
AFKHCKLIENVTFIRIRDNNNVYSDFEEFMGIVSSTNKWGEMTSMTKIMANASLNILNNW
QVRSLMQANVTFDLVVVEAGLTDVLYGLADHFNASLVGISTCLADWNINTLMGHATSFLV
EPLMPLGIKSVRSIWDRIYNWLYTTEEWLLMNLVFLPKLRLVHDHFFSHLDRSFLEIRHD
FSLILLNQHFSLFRARSNVPGLVEVAGFHIPKEDPKLPEDLQLFIDEAEHGVIYFSLGVE
QECKDLPKETLKILIRSFKSMPQRVIWKFESEPPEGLTSNIYVSKLLPQKAILAHPNVKL
FISHGGMLSVIEAAYYAKPVLGLPLFFDQFRNLEVLEEEGAALQLNINSLEGQELRDTVD
RLINEPKYRENALAVSQRFRDQPMHPLETAVYWTEYVIRYKGANHMKVSPSQVKLFEYYS
LDKFLMIGVRLSLVVGIVFLAISKGRYCLNYLTSFAKHFLPTIGIQSSNDVIS
>D. takahashii - UGT305A subfamily - LOC108065895 - 108065895
MKALFLLPVLLLLGIFCPSKGANILCLVSTAKHNNPGWSRPLFDALVANGHTLLVISTAP
NPEPKKQVDGLLYYHLPNDYDVMQKHFLREDTGEYQRMVTLKQLLVWYEVLLGSCKSVLR
SATMNSKMPELTAQLAVDFDLIITDVTHGMECLMDAVPIWRSKPVLGLSAGKLTPDLISL
IQAENTINAARTPHYISQVPKKMGFWNRLHNHILYFAEPLIRFVIIRPVLNSLVTTENAY
PTLQLVLLNTHPTLDYVQNLPPGVIEVGGLHIKSEVNPLPPYIQKFTEKFIDGIVYINLP
YIEYMNGQGIQAVMKMILDNPNCGFIWNVEQLEQLPPTKPNLLTLHVDQSLQQDILALPF
VKGFLNHGDSFSLQEAVHNGVPVVVLPLKLEEFNNAQRAMERNLGVVIQAKEFNQNSLTA
ALKRILDDEHFTSALYQAQLKFRTRPKSPLELAVWHAEQLIAEPRFFKDFAQTEAIAQNF
FVSHSLDVLMVPILILLAGVVSVGRLIIVLVTGGSKARRDSNEELETECEVPKKRKKVKK
TLKISEPLNITLKDETMELIEDLNEELLDGEKQLLSVEEKSLEEKKEK
>D. takahashii - UGT307A subfamily - LOC108062470 - 108062470
MNSSPVSLSLLWLASTFFFLLVGSPTSVDSHHILGLFVNVHRSQLMVHLAVCRALLQKGH
HVTLVTTLPLKEQEIRGNVSHILIPWKQTEEENHNGSSFDIVLHLQRMFRRLEHSGDLLN
LPEWKGFLKEPPTTPYDLLLLGYHFNDHLLGVAAHFNCPVAIISTQQPTGFVNSIMGNPE
ERWYVPQPYDSRQRTGVSAWIFGVWEKLMEAMARRVLARIYSLHFPEPRYPSFETMRRSV
VLALSNHHMISEGPIAPLLPNMVDIGGIVLEQKLNDSSHERTASNRSLIIFSLGTRFTWR
KSSPKLLQTFTNAFDQFPDYDIYWTYDGPNRSAISLDYPHIKVGKWWPQRQLLESGKVRL
FITHGGKGSLSEALYYGVPLLGLPLIGDQRANLQKMQSKNWGLTLSTHNLTHLELSKTMD
RIIRYPIYAKSISEASKIYRDRPMKSSDLATYWIEYIIRHKGAKNLYNPARHLNFIEYYS
IDVYVTIYGALILTITVLRKIDRLL
>D. takahashii - UGT316A subfamily - LOC108069320 - 108069320
MQILQVFVATLLCGFVLGANILAVFPSVWKSHYLFGRRLLQELVESPANHSVTLISPHGA
QENADLEIPRIRELRIEGLRENWLDMGMSFEAEEMRSQSVMERFTRLIYAGTTNVDILLS
DSQVRKLLTSGEKFDLLIVDLFLSDALLGLAFYYGIPTVAISPTGANSWLNNMFGNPQSS
SLDPSNFLPFTERMNTRQRILNSLMSTFERLTYNFFHLISQQSVYTNHFELLVKELPLYR
DLTKNLSLALINSHPGLHYPRAYLPNMVEVGGLHLSHSNELQLPKHLLTFMESAPSGVIY
FSLGADVQTAQLPQEKLAIILDVFGHLKEFHILLKWEKEEFAVDQVLPENVMIADWWPQQ
AILHHPQVKMFVSSCGQLSVWESINGQKPILAIPILAEQEVMAKRLQQHGVSLTVGYDSV
AYDSLLHGIRQLTLNTSYLEKLGQLKERLISKDSLPAKKAVRKIQLILDSGGADFLKSHA
NTLNFWRAEGVDVLLIIAVGFCGILTIPFLAICIILRKSYHSQAAQDQPAYRTNLKVVGR
VHSYGEQGSCRSPKGAESLRRTRSAQSLSARSSSSSMSSTTPTSPSTASTTPLDLTPPPP
IQLLGQVPPLQLYVNQQRIYSSDRKTSQEDNAERRFS
>D. takahashii - UGT317A subfamily - LOC108064828 - 108064828
MESQWNRWIWLAFLGLLLVPFAQAAKILMLFPHANEGHFAVMRTLVTELASREHTIEVYT
AHGLGESLDNVTEIVTTEYPFWSELQKEASPKGSLADLGRLPIENLRQSLAIVGARSLDH
FLAQEALQKLLKMTYLEFDFDVILVDYFYTEALLALGALHQRPVVGIVSTDFGNYMDAVQ
EALVPAACSPIDFERDSLQLSFSERLGNIRECIGRRKLFIKDHYGGQEQLVAKYFKQQQS
IPELQASHLSVILLNSHVPLMTPKVTIQQIVPAGGLHIRGPKELPWNVKRFLDESRPGAI
YVQLGNEQPCGELPKEKLDTLIAFFSSRKEAIIWTCHDVQKLEGLPKNVMIQHAVPQIDI
LAHPRVKVFLTNGDLLNLQEGIVRNVPILGLPLFQHERRNMELAVRLGVGLPLEEGNVTA
ISLNWAVDRLLRESHFQLTIRDVSLEYRDRPLGALASALFWVNYVARHKGGAALKTRGIG
ISSCHLHLFDLFVFYAGIATLVVTFLAALIYGGVYIWNKKNNSKATKVN
>D. virilis - UGT35A subfamily - LOC6630318a - 6630318a
MELFRLGFLIALLYQLTFGVQSAKILAVFPFPGKSQYIFAEQYLKELAKRDHNVTVINTF
GSNQTEPNLNVIGATKIHELMAAYSSADYNQQARQWTVLTMTTAFLNMLTSSVLEDEKVK
QLLEGAETFDLVLLETVQTEALFGLAQHFKAITIGISSYGTDRHIDELMGNISPLSYNPM
LLSSRTEHMSYEQRLWNIWDASLGWLHKRLVHMPSQQQLYKQYFPQASRTLEQVLDNFSL
MLLGQHFTLSYPRPYLPNMIEVGGLHLQHSREPQPLPVELAKFVADAQDGVIYFSMGSNI
KSADLPVATRQVLLQAFGSLKQRVLWKFEQEQLEDQPKNVLISKWFPQPDVLAHPNVKLF
ITHGGLLSTIESIYFGKPVLGLPAFYDQHLNVERAKQAGFGLALDLWTMTAAQLHDQVVE
LLSNASYTQAAQLKSKLFRDQKDTPLERAIWWTEYVLRHNGAQHLRSASRDLSLAQLHGL
DTWGLLCGVTSIIVLVLLFVLSALLRILRYILCKRCKIDAKQKTQSWERTHE
>D. virilis - UGT35B subfamily - LOC6630318b - 6630318b
MFSLRLCCLLPLVLLLPSLLDGARILAIFPFPGPSQYINVLPYLKGLASRGHEVTSVNAF
PQKKPVKNFRDIVVPEVFQSYDDIISNIEAYRNVWQENTFINDFFISITKKVFENAEVQR
ELLKPGKAQYDLIIVEALRTDALYGFSAHFNAPIIGLSTFGTDWNVDELVGNTSPISYTP
LVTAGLSDHMTYWQRVRNFFETAIAWLNWKLMYIPVQNQLYEQYFPHVAQKKPLAELSKN
FSLILLNQHFSLSFPRPYVPNMIEVGGLHISHTPAPLPKEIEEFIQGAGSAGVIYFSLGS
NIRSKDLPQERKQMLLKAFASIPQRVLWKFEDDQLPDKPANVFLSKWFPQPDILAHPNVK
LFITHGGLLSTIESIHHGKPVLGLPFFYDQFLNVERAKRAGFGLGLDHKEMTTSEFKQTI
ERLINDPKFSTTAQLMSARYRDQPMSPQETAIWWTEYVLRHKGASHMRVAAQDLSFVAYH
SLDVFGMFLVVGILILVTIYVVLKKLLCSLQGQQVSGKDKLKHH
>D. virilis - UGT35C subfamily - LOC6630323 - 6630323
MRLLTLLLVALITLIGRALQTEGSKILAIFAFPGRSQYIFAESYLKALAARGHEVTVINT
FDNEAASNVRFITASKIHDYYEDMLNAMIAPSFWQKHKTFSWMLEVIAECVLADENVQQL
LKSGETFDLVIAEVVHTESLFGFAQHFNATLMGFSTYGNDYFIDELMGNISPQAYNPLIS
SPRSNPMTFYERLENHWEIWLEKLVQSFIHYPKMEQQYAKYFPQAKKSLSETLDSFALML
LGQHFTLSYARPYLPNMIEVGGLHIAQKQKALPEDIKHFIETSPEGVIYFSLGSNVKSKD
LPVETRNMLMMVFGGLKQRVLWKFEDDQLPNKPDNVFISKWFPQPDILAHPNVKLFITHG
GLLSTIESIYFGKPVLGLPVFYDQFMNVKHAARMGFGLGLDLLNLKQTELVDTINILLTT
PTYSKTASILSERYRDQPESAMDRAIWWTEYITRHKDASYMRAPSRDMSYVQLHSLDTLA
VLLAAPLLFMWLLITFIRWLLCLIFGDKQRNRDKQKRH
>D. virilis - UGT36A subfamily - LOC6627953 - 6627953
MTTTSTRSERLALIGFCLAVLSGANGGVEGGNVLAVFPHFGYSHFKVALPILSELAQRGH
HLTVISYVRNPQAAQLPNYEQLLISDATEDQSNTTINVVPLSEHTPTRSLKVLLEEYYEL
YTNGQISCERLYESGHVETVLRRHQQRPYDVLLTEYFSTDCQLGIAKLLQLPIIGLSTCA
LMPYYYDRIDLPDTPSYVQSEFVGFTRPLNFRERLLNFAQAKLLKLIYRLHTNRADNALI
KRHLQIDVDVDAVARAQTAFVLGNQHYSHLGSRPHSRQFLEVGGVHITRKDEQQLSSRIA
LFLEQSKQGVVFISWGSMVRASSIDAEKLDAIIDVLLKQPLNVIWKWEATEQPKPQLDAS
KFLFVKWAPQLALLCQPQVRLFWAHAGLLGLTEALHCGKPLLMTPIYGDQFLNAHAAQDR
GVGLKLDYEHINVETLQQSLQELAKPSYAERALKISQVFNQRERTPLETAVWSVEHVMRH
GMLAAELLQSPGIELNWFVYHSLDSLALIFAVLLLLIASWRALTRTQPESRPHRSRKAKK
S
>D. virilis - UGT36D subfamily - LOC6628778a - 6628778a
MLLLRPLLAALLTLLCVQVDAGRPLKVLGLFPHPGVSHFHFFQPIMHALAEAGHDVSVVS
HFPAKNPPIRYKDFPLTGTEKLTNSVDLKFFEKRPFYNHFIEFFLLHEWGKEACNLTLRS
EALQTVLKRKAGYYDVIVLEQFNTDCMMGVAHQLQAPVVALSSCAMMPWHYERMGVPIIP
SYIPALFMGQSQDMNFGGRLANWFSFHTLNWLYKLVSIPAADALVQYKFGHDVPSVGELV
KNTSVYFVNQHYSLSGPKPLPPNVIELGGLHIQKANPLSAELQRLLDNAEHGVILISWGS
MIRANSLSPEKRDGIVRAVARLKQQVIWKWENETLANMPPNMHIMKWLPQRDILCHPNVK
VFMTHAGLMGSSEAAYCGVPVVATPMYGDQFLNAAALVQRNMGVLLHYEDIGENTVLKAL
KRALDKKHADAAKLVAHSFKYRPQQALQTALWWVEHVGHTGGNPLLKSSAVELSRFVYYS
LDCYVAVGLILAIVIASWVALIGRCRAKRPEQKNKRD
>D. virilis - UGT36E subfamily - LOC6628778b - 6628778b
MHSICAWKLLLLFSLFSVNSSTHALKILGLFPHPALSHFQFFQPLMRRLAEAGHNVDVVS
PFRDLNPPTGYKDYALPSANLNDKIGFDMFEDVAMPYLMPFTEFFILHGYGKAACNSTLN
SAALAQILRHPVGYYDVIVLEQFNTDCMMGVAHQLQSPVVAMSSCALMPWHYERMGAPII
PSYMPALFLGESQHMQFAGRLANWLTTHALNWLYGWYSVPAADALLRQRFGAGMPSTGEL
VKNTSLMLVNQHYSLSGAKPLPPNVIEVGGLHVSQAKPLHDALQQLLDKAKHGVIIISWG
SQLKANTLSGAKREGLLRALARLPQQIIWKWENVTLPEQPPNVHIMKWLPQRDLLAHPNV
RLFFTHGGLMGLTEAVASGVPILGMPVYGDQHLNVAALVERGMAVRLDFERLREQTAFEA
LSQALDAKYKRQAQKIAAAYNERPQLALETALWWVQHVAETGGAPLLQSGAVRLNRFVYY
SLDVYVALACALLLFLAIATEIWRRCCKRKQPVQKPKRS
>D. virilis - UGT36F subfamily - LOC6628780 - 6628780
MLRLMVWLGLGISAALCPSSVDSAQILGLFGHPGKSHFDFFRPMFVALAERGHNVSMYSY
FPLKQPMANYTDYVFEGMPLLTDFVDLQTFERQSDRLLGQPFKVPTFFMLHDWGLRSCRV
ALNSPLIAQLLSSPQRYDVIILEHFSNDCLAAVAHLLDAPVIALSSCAIMPWHYKRMGTP
FINPIMPMNFLTYTDQMSFVERLNNFFHFHIVNMLYNFITQPATDAMISQRFGFGLPPIN
EIVKNTSLMLINQHHALTGSRPYAANVVEVGGLQVGPAKPLPLHLERLFDASNLGVIYIS
WGSMVNPSTLPAGKLQALFDTISQLPGYTFVMRWTNQTLAENKPSNLHTYEWLPQRDLLC
HPKVKAFLSHGGLLGTTESIYCAVPMLVTPFYGDQFLNAGAVVQRRFGVIVDFADFDEPH
LTQALRTILQEGFAAEMKRSTLEFRERPLEPLKLAIWWIEHVIATSGAPLSQSVARHINW
FVYNSIDVYVCCLTIALLGLAGVWKFCKLLKWAWGRRTTPKTKQQ
>D. virilis - UGT37A subfamily - LOC6628688 - 6628688
MASATNRILLLAIVAAVFISGSQSANILGVFTSLSPSHLIVQMSMVKVLAENGHNVTVVT
ILKPPITHKAINVVQVPLSDEDQRMMSATIGKMVASDNSNMVISMFRVMGQMKLMFEKMR
DAMMDQRVKNLYENKDNKFDLVMIGYFLNNYQLGIAHKLKVPVILAATMPPNQLFNKMLG
NPQLDSHVPALPGISVKGQPMTFSQRLKNYITTCAMGIFMWILENNDAKDYKKVFGDDPN
MPPYEDLAKNVSLTFFSSHAPSEGPIRPNVPGIVEVGGIQIKDKPDELPKTIADFLSDAK
DGAILLCLGSNVKGAHLKPDTVQNMFNVLSKLKQRVIWKWENLYKTPGKSDNILYSKWLP
QDDILAHPKIKLFITHAGKGGITEAQYHGKPMLALPVFGDQPDNAEKMVKDGFGLSLSLA
TLEEQPFHETIVQVLNNPQYAQKVQTFSSLYRDRPISAHESVLYWTEYVLRYNGAPHLQS
PLVHMNYISANNLDVYALLITILFVFIYVSKVILTKLYRKLFGKAQKTKKIKKS
>D. virilis - UGT37A subfamily - LOC6628689 - 6628689
MSPQILFLTFLGILLINGSQSANILAVFSCPVPSHLIVEISMAKVLAENGHNVTVITTLK
PHVTHENINLIYIPLTKEEQKTQDSGLSSMVERDNSNMMTAVFRMRKELSFIFNKNRELM
KDPRIQDLYENKDNKFDLVMLGYFFNSFQLGIAQKLKVPVVIATSMFQSEIFDIMLGNIH
AQAYVPTVSVSVEKGRPMNFAQRLANLITLGVFKTYMYLTETDNVEAYNELYGSDPAMPK
YEDLNKNVSLIFFNSHALSEGPIRPNFPGAIEVGGIQIKENPDPLPKEIDNFLQNATDGA
ILLSLGSNVRGAFLKADIVQNMFNVLSKLKQRVIWKWENLDKIPGKSDNILYSKWLPQDD
ILAHPKIRLFINHAGRGGITESQFHGKPMLSLPVFGDQPANADKMVQDGFGLSMSLLTLE
EQPFHDKIIEVLENPEYTQKVKAFSKLFRDRPLTARQSVLYWTEYVLRHHGAAHLQSPLV
HMGFIAANNLDVYALLLSFIIVILLISKVVVKSLYRKLKGNTKKENNFGKAKKLKTK
>D. virilis - UGT37A subfamily - LOC6628690 - 6628690
MSPKTLFTLFLAAFLINVSQSANILAVFSCAAPSHLIVEISMAKVLAENGHNVTVITTLQ
PHVSHKNINLIYIPLSKEEQQSRDSLLAGMVERDNSNMLVTVFRMRKESLFLFNKNRNVM
KDPRVQDLYKNKDNKFDLVMLGYYLNSFQIGIAQKLKVPVVIATSLFQSSIFNIFLGDIG
KQAYVPSMFISVEKGRTMTFAQRLINYLSLSALKMNMYLTEKDNAEAYNELYGSDPAMPK
YEDLNKNVSLIFFNSHALSEGPISPSFPVAIDVGGIQIKEKPDPLPSEIGDFIENATHGV
ILLSLGTHVKGTFLKNDTVNRMFNVLSKLEQRVIWKWENLDKIPGKSENILYSKWLPQDD
ILAHPKIRLFINHAGRGGITESQFHGKPMLSLPVFGDQPANANKMVKDGFGLSMSLLTLE
EQPFHDKIKEVLENPKYTQKVKAFSKLFRDRPLTARQSVLYWTEYVLRHHGAPHLQSPLV
HMGFIAANNLDVYALLLSLLIVFLFISKEVVKRLYRKLSVLAARKEFVEKPKKLKTK
>D. virilis - UGT37A subfamily - LOC6628691 - 6628691
MSPQNLFFSSLGVLFMSCARGANILAVFSCAFPSHLIVEISMAKVLAENGHNVTVITTLK
PHVTHENINLIYIPLTKEEQLSQDASIASMVERDNSNMVSALFRMRDQVSFAFKKNRNVM
KDRRVIDLYENKDNKFDLVMIGYFLNDFQIGIAQKLKVPVVIATSMFQWEVFESMLGSVQ
AKPASLFSERLDNLIISNALRLFTYVIEVDNAKVYKELYGNDPSMPAYADLNKNVSLVFF
NSYSVSEGPIRSSVPAVIEVGGIQIKDKPDPLPLKIVNFLSDAKDGAILLCLGSNVRGAH
LLPGTVNKMFNVLSKLKQKVIWKWEDLNKIPGKSENILYSEWVPQDDILAHPKIRLFINH
AGRGGITESQFHGKPMLSLPVFGDQPANADKMVKDGFGLSMSLLTLEEQPFHDKIKEVLE
NPKYTQKVQAFSRLFRDRPSTARQSVLYWTEYVLRHHGAAHLQSPLVHLSFIAANNLDAY
F
>D. virilis - UGT37C subfamily - LOC6627930 - 6627930
MVGLRLSIVGLCLLMVALPARGANILGLFSSHSPSHLILHMSMIKTLAENGHNVTVVTMM
KPTVTHKDIHVIVVPMTDEQEELLESQMNEMAGQKNSFIDTMLRLMSGMRLMVDSQLELL
SDPRFQRIYETKFDLMFMGYFINDFQLGVAAKLQVPVIVSWMQAPMLAVDELVGNPTETS
YVPNLGTSLARGEKMGFVKRLQNLGMEVIVRIMWTIFDRRLEKYYNQQFGHEVNFPTLGE
MKRNVSMLFTNSHSVSEGPIRPLVPAVAEIGGIQVKDQPDPLPEDIAQFLENAQNGAILL
ALGTNIKSTAVKPELVRSMFKVLSGLKQHVIWKWEDLDNTPGKSANILYKKWLPQDDILA
HPKIKLFINHGGRGGITEAQYHGVPMLALPIFGDQPGNAENMQKAGYGVALDLLQLNEDN
FKANIQEVLNNKQYALTIGRFSQLYRDRPLTAKQTVLYWTDYVLRYKGAPHLQSPSVHMG
IVAYHNLDVYAVLTAALSLVLFLTWRALKFTCRKLCGKSKTSKKVKRQ
>D. virilis - UGT37D subfamily - LOC6627932 - 6627932
MAHQGRYFLTGPLACLLLGFFVQPDVEGANILGVFTSHNPSHLIVHMSIMKALAEEGHNV
TVVSTSQPKVTHKSIKHIVIPRSAAEEKVISDGLTTLAKKKPSMVTTIQNFFGSLSILIH
KQVDVLEDKRFTDLYKNKDNKFDAVVFGLFFNFYQAGLGSRFKCPLIVSWAGPPMVRIND
AVGNPELIATVPGMNVAVLPGQAMNFKQRLANFGSSMVFRLLSFYLEMLNAQFYDRLWGK
DPAMISYEEAKKNVSLAFCNSHAISEGPIRPNVPAVIEIGGIQIKNKPDPLPQDIKEFLD
NAKHGAILFSLGSNLKGDHIQPELIGKIFEALSSLKQNVIWKWDDLKNLPGKSSNILYKK
WLPQDDILAHPSIKLFITHAGKGGVAESQYHGKPMLALPVFADQPGNADKLVQAGYGLRV
DLLTLEVDEFKGAINELLNNPSYTRKVQQFSKLYRDRPMSARDSVIYWVNYVLRHHGASH
MQSPLVHMNFIASHNLDVYLLLSAILIVIAVISTVVLEFFWRKCCGGKGKSQKTAQNSKI
KKH
>D. virilis - UGT37D subfamily - LOC6627933 - 6627933
MAHQGRSFLTGTFACLLLGFFVIQSPAVEGANILGVFTSHSPSHLIIHMSIMKALAEEGH
NVTVVSTTQPKVTHKSIKHIVIPLSAAEEKVISDGMTAMAKEKPSMITTMKSLFGSLSML
IYKQVDVLEDKRFTDLYKNKDNKFDAVVVGFFFNFFQVGLGARFNCPLILSWTGAPMVQI
DDAVGNPELVATVPSMNVAVLPGHAMDFKQRLANFGSSIFFRLLGFYLDILNVQFYDRLW
GKDPSMISYEEAKKNVSLAFCNSHAISEGPIRPNVPAVIEIGGIQIKNKPDPLPQDIKEF
LDNAKHGAILFSLGSNLKGDHIQPELIGKIFEALSSLKQNVIWKWDDLKNLPGKSSNILY
KKWLPQDDILAHPSIKLFITHAGKGGVAESQYHGKPMLALPVFADQPGNADKLVQAGYGL
RIDLFTLEVDEFKGAIKEILKNPSYKTKVQQFSKLYRDRPMSARDSVIYWVNYVLRHHGA
GHMQSPLVHMNFIARHNLDVYLLLTTILIVIALISTVVLKFCWRKCCGGKGKSQKTGQKA
KVKKN
>D. virilis - UGT37E subfamily - LOC6627931 - 6627931
MRMVRGNVLLMILAPLLVLPDSRVNGANILGMFSTFSPSHLIVHMSMMRALADRGHNVTI
VTALKPKLVPHENITYILAPLSEHHLAFVNEYMANSAKEKHSMAMTFLKTIIGTGQLMDS
QYEFLLHPNVRALHEQPQVKFDLMILGYVFNDYQLGVAAKLGIPAIISWVGVPFSFVDDE
VGNIYDPAYVPNVNVVQDKRLRTMGFGLRLRNYLSWLLLKGIGLALDVRMNNYYTRVFGE
DPALPSYQDVKRRVSLLFYNYHSHSEGPVRPTVPQSIEIGGVQIKEQPDPLPKELAEFMA
NATEGAIFFSLGTNVKSSYFKPHIMEAIFQVLARQPLHVIWKCDDLQHKPGHAANIYFHN
WLPQDDILAHPNTKLFITHAGKGGIAEAQYHGVPMLALPVFGDQPGNAELMVSAGFGLSL
DLLTLTEDRLEQSIRELLHNPAYRQNVRKFSQLYRDRPLTARQSVVYWTEYVMRHNGAYH
LQSPWLHMDFVARHNLDVYACLLLALAVSLFVFALLLRFTLKQLRRLARSKDKVKEN
>D. virilis - UGT49B subfamily - LOC6625637 - 6625637
MQPKIALKLLLLGFVALQLLEIGAGYRILAPIFFLGESHFMMINAIIKELVKRGHEVTFV
TPFSLAKENLGSNYTEVLIPQYNIWSAVMDMNKAKAAVDMRDLDTVTFLRMAYVIGLGST
DFAFEQKEVLNFINAKDKLGKYDLLLTEQFFNEGALFLGYLYQIPIITITSFGFSNYFSS
LTGIINPWSYVAHGWKPYRDRMSFFERVDNVYSSLVEDALRTFWYYPALNNILQKHFSKQ
FKELPTIKQLERNISAILLNTYLPLEPPRPVSFNMVPVGGLHIRSAKLLPTNMQKFLDQA
NHGAIYVSLGCQVPSVAFPPEKIKMFLGVFGSLKQRVLWHFEYDKLPNLPANVMVQKSMP
HTDILAHPNVKVFIFHGGLFGFQEAVHYGVPVLGMPAFPDQHLNIKKGTAAGYALEVNYL
TVTKEELQSSLTELLENPKYRDNMKRASRIFRDRPLPAMDTAMFWIDYVIEHRGAPHMVS
AGLDLAWYQFYLFDILGIAFGIVVLPILGFLLVCRNYNSAKKPKTKAKQN
>D. virilis - UGT49B subfamily - LOC6625638 - 6625638
MQPKIPLKLLLLGLVALQHLEIGAGSRILAPFFFPGKSHFMMTNAIIRELVKRGHEVTFI
TPFSLAKENLGSNYTEVLIPQYDIWGSVMGMTKAKTALDMRDLDTVTFIKLAYVMGLGST
DFAFEQKEVLNFINAKDKVGKYDLLLAEQFFNEGALILGHLYQIPIITISTFGFSNYLTS
LTGIINPWSYVAHGWKPYTDRMTLWQRIDSVYGSLVEEAMRTFWYYPAQNQILQKHFSKQ
FKELPTIKQLERNISAILLNSYLPLEPPKPISFNMIPVGGLHIRSAKPLPTNMQNFLDDA
KHGAIYFSLGSQVRSADFPPEKIKMFLGVFGNLKQRVLWKFEDDKLPGLPANVMVQKWMP
QNDILAHPNVKVFISHCGLFGTQEAVHYGVPVLGMPVYADQHLNIKKGTAAGYALEVNYL
TVTKEELQSSLTELLENPKYRDNMKRASRIFRDRPLPAMDTAMFWIDYVIEHRGAPHMVS
AGLDLAWYQFYLLDIIGIALAIILLPILGLILACRHFKPAKKPKTKSKQN
>D. virilis - UGT49B subfamily - LOC6634932 - 6634932
MNLRWALHFMLLSLLALQEIHFTAGSRILAAFFLPGKSHFMMTNSIIRELVKRGHEVTFI
TPFSLAKENLGANYKEIVLPQYDMWTDIKQMSNREIILDMADVSSLKFLRMLQVMGVHST
DFAFEQPEIQALINAEHKVGQYDLLLAEQFYNEGALILGHLYQIPVITVSTFGNTNYFSE
LVGIITPWSYSPHGFMTFTNRMSLSERLLNVFICGTEHLMRRFLYYPAHDEVLRKHFAKL
LDVVPTTKQLERNISAILMNNYMPLEAPRPISFNQISVGGLHILPPKPLPQHLQKFLDEA
THGAIYFSLGTQVRSADLPPEKLKIFLDAFGSLKQRVLWKFEDDSFPNLPANVMIQKWMP
QGDILAHPNVKVFIAHGGLFGLQEALHYGVPVLGMPVYCDQHFNIHQGKADGYALGLDYR
TISTEQLRSSLLELLENPKYRETMKRASRIFRDRPLGAMDTAMFWIDYVIEHQGAPHMVS
AGLDLTWYQFYLLDVIAIFVATVVAIIVLPIWILCRILRKSQKQPKRKAKIN
>D. virilis - UGT49C subfamily - LOC6625639 - 6625639
MKLQALSLLILYSALVALPQVRPAKILAVYAFPGKSHFMMHTALIRELIQNGHQVTMIAA
FSLASQQLGSNYTELLIEPVYDFWHDVKLNFGVQHLFDLTRMNNYDFLKMLEIIGLKTTE
HALRQPHVQALIHARQTEGVFDLLLAEQFYQEAFLALAHKYKIPIVTTSTLGYENHMSQM
MGLITPWSFVPHGFMPFTDRMSFMERVRNTYVSLYEDLDRLFNYFPKMDAITELYFGPVL
AEVPKVRHMETQISVMLLNSHAPLTTARPTVDAMVPVGGMHIYPPKPLPMDMQSFLDAAT
DGAIYFSLGSNVQSKEMPAHMLQLFLKVFGSMKQRVLWKFEDDSIGQLPPNVMIRKWLPQ
ADILAHPNIKVFITHGGLFGTQEGVHYAVPMLGIPFYCDQHLNMNKAVLGGYAISLHFQS
ITEQLLRHSLLQLIENASYAENVQRVSRIFRDRPLPPRRSAVYWIEYVIRHKGAPHMRSA
GLDLRWYQFYLLDVISFVAAVGLAVLLLLLLALRLLRGSGKKHSKSKSH
>D. virilis - UGT50B subfamily - LOC6622540 - 6622540
MFRIRSLLIVIFTCQALGADILMATMGGTKSHKIPFWELAKGLISRGHNITFLSGFPADF
HIDGLHEITPASLVEYIQNYTNWDLLGSRMNGEMPIKPWDGLRYAFESCDAMLGDPETKD
LANRTFDLAILDGAFPECLQGLTHLHEIPFMYINTVGFYTGSLSLAGNPVSYAITPNFYS
RFTDNMSLYERALNTGMQIGQNILHSYVMRRTHRVLRDHLGAHIPHPYDMTRNVSFILQN
GHAVVSYPRALNPNVAEVACIHCKPARPLPKDLDDFISGSGASGFIYVSMGSSVKAANMP
ESLRRMLVKTFARLPYNVLWKYEGNAADMHDLTPNVKLSRWLPQQDILGHSQLRAFITHG
GLLSMFETVYHGVPVVTMPVFCDHDVNSAKAEVDGYAIKLDLETLSTNQLYKAIMKVIHD
PRYRNAARYRQNLLLDQRSTALETAIYWTEYVLRHNGAYHLQSPARNMGWWQYYLLDVVA
VYLLTICALVFIVKRLDIRSEKMRSQHYSNLLPATKKKSKKL
>D. virilis - UGT50F subfamily - LOC6633186 - 6633186
MSWAMSWLSWSCLWMLPLTICSGSGSNILMITMDGTKSYKIPFGALGRALIKRGHRITFV
NGFQADFHVDGLLEVTPCRLVQYIRNYTDWDLVDARYAGHALLSMGDAMQYPIEACNSLL
SDPATQRLLRHAAAGHTQYQLAIVDGAFPECALGIVHRLNVTAFIYINTVAFYTGSVSLA
GNPDAYAVTPHVFASWTLPMHYLQRVANCLTHVIADLLHWVCMQRVHRLLRQHLAWMCHI
PMCWLWRCPSFYKMDTPMCAIPAPVCPMWPGWPASTAVPLSISASWMPSWLEFMAAAPAS
VIYLSMGFSVRSERLPAALCQLFVAVFTRLPHHHVLWTWAGNATEQLPNLPANVRVRDWL
SQQDILGHRRLQLFITHGGLLSQHEAVFHDVLLLMLMPVFCDYAANAAQAQHDCYARQLE
LAQLDEEALYCAIYDVLHNDCYRHAVSFVSYRSLDVLALLLVLLLLVLLALDVLQTALKS
LSGGEARGQQKFPTASELELELELSLQLELKL
>D. virilis - UGT301D subfamily - LOC6628652 - 6628652
MQLQSSSLLWFGVLAVCGLSANAYRILFMGPFPAPSHWMWLEHFQRNLLQRGHQVTSLNN
HPTKTPHENLTEIILNPIFDIPKHFPKKNIFSMRFASDFQNLELWWQIGQMTTEHALQDA
QVRRLIDSQDEHFDVVILEQFFHEAFLMFGHKFKCPVITIGTMGYADNMDHAMGILTPWS
VIPHLLLPHTDQMTFVQRAYNTYLSLYDAIMRRWYYLPRMQQLAEKYFGAAIKGELPHVH
DLERNISLMLINSHRSIDLPRPSMPGLVNVGGAHIQPAKKLPTEMQSFMDNATHGVVYFS
LGSYMKSTDMPPEKTAQLLQAFGKLKQQVLWKYENASIGQLPDNVMIRKWMPQNDILAHP
NVKVFITHGGIFGTQEGIYWGVPMLCIPLYGDQHRNTIKSVREGYARSLVFSQLTVDDLV
HNIEALIYEPQYKRSALEVSQRFRDNPIHPLEEASYWIEYIIRHRGARHLKSQGAFMPLY
QYLLLDVIGCVLIALWLTIWLPWRLLRKLNKWWAASAATAQAQQIKKGL
>D. virilis - UGT302C subfamily - LOC6630320 - 6630320
MSHLSNKTSFIGLALLCLLSSVAAYNYLLVLPTSARSHYNVGSALAKGLAAAGHQVTLVS
PFALKKPIKNINDMPLPNVLKAMGGDIDSLLKKSEQPIIQQIIGFYDMGLRITEALLKEP
LVVQLRQSNQTFDAVISEVFLNEAQFGLAEHFKAPLIGLGTFGAISWNTDLVGSPSPPSY
VPHALLKFSDHMTLTERVINLAFLSYEHLFMKLYYLPKQEHIYTKYFPQNKQDFYDMRKN
TALVLLNQHVSLSFPRPYSPNMIEVGGMHINRKRQPLPQDIEEFIKGATHGVIYFSMGSN
LKSKDLPQEKRLALIETFSKLKQRVLWKFEEPNLPGKPENVFISDWFPQDDILAHENVIL
FITHGGLLSTTESIYHGKPFVGIPIFGDQFLNMARAEQNGYGRTVVYEELTAERLTKAIQ
QLVQDPHAKQLVEGMSARYKDQPQLPLERAVYWVEHVTRHKGATYLRSASQDLNFVQYHN
LDAILILYGGILFVFYCLLLLIRRVWRALQNIFMGRQQKEPKLKRN
>D. virilis - UGT302E subfamily - LOC6630321 - 6630321
MQLLHLLLLLSVSLGHVWGYSFLLISPTAAKSHFYVGQALAKGLVAAGHEVTVVSPFPQK
KPIKNYVDVATPNIITAMAVNKARILDVAKIPLVFRLPVMHAMGLKLTRTLMEEPEVHTL
LAQNRTFDAVICEVFMNEAHFGFAEHFQAPLIGLSTFGASTWTTQLVGTPSPPSYVPNFL
LHFSDHMSFFERAHNLIFTAYELIYQHFFYLPQQQQLYRKYFPNNKQEFYELRKNTALVL
LNNHISLGFSRPYAPNMIEVGGMHINRKSQSLPQNIEEFIKGAKHGVIYFSLGSNLRSSD
LPLEKREAFVETFRNLKQRVLWKFEEPNLPGKPDNVFISDWFPQDDILAHENVILFITHG
GLLSTTESIFHGKPVLGIPFFGDQFMNMARAEQAGYGVTVAYSELTRETFQNAIDKILTN
PSYTEQVREMSSTFRDQHETPLERAVYWVEHVTRQKGARYLRSAAQDLSFIQYHNLDVLA
MIIGGLCLALYAVFYCLAALVRLIGKRLGGKSTKVKKN
>D. virilis - UGT303A subfamily - LOC6630266 - 6630266
MVGHTSGALLVFGLCLQLTHAANILAVFSYSFPSPFLLVGPYMKALVHKGHQVTIISAKN
HLADIDGARHIRVEMLDQLMEDFLNYDFEKDFPMSKWQQALIMAEFFYNSSRYILSDAGV
QSLIQDKSAHFDMVIVQASHTDALYGFAPFYNASLVGLSVYGTAWNIDYLAGNKAPSVYE
PMSPDGYSTGLGLMQKLKNWIYITEEWLLEQLVYLPTQMQLYKRFFNKSAESLYNIRRNF
SLMLINQHFSLGRARSNVPNVIEVAGIHLENPSDQLDDDLQRFVDEADHGFIIFSMGMEI
TGKWLPPDWLLIMQEIFAQLPQRVVWKYEQAPPNKSENIYISPMLPQRELLAHPKVKLFI
THGGAMSIIEGAYYGVPMLCLPMYYDHFGNADRMKHAGVAQIQGILTMTVETMTNAIKEL
IKNPVYAQNAQQMSERLRDQPMSSLDTAVWWTEYVLRHKGAPHMRISEDDMSFMQYYSLD
FILVFFVRFGVAILIITCVGLKLLSFLLKPSHILSSVPLLK
>D. virilis - UGT303A subfamily - LOC6630265 - 6630265
MVGHTSGALLVFGLCLQLTHAANILAVFSYSFPSPFLLVAPYMKALVNKGHQVTIISAKN
HLADIDGARHIRVEMLDQLMEDLSNYDFEDFPMNKWQESLLTAEFFYNSSRYILSDAGVQ
SLIQDKSAHFDMVIVQASLTDALYGFAPFYNASLVGLSVYGTAWNIDYLAGNKAPSVYEP
MSPDGYSTGLGLMQKLKNWIYITEEWLLEQLVYLPTQMQLYKRFFNKSAESLYNIRRNFS
LMLINQHFSLGRARSNVPNVIEVAGIHLENPSDQLDDDLQRFVDEADHGFIIFSMGMEIT
GKWLPPDWLLIMQEIFAQLPQRVVWKYEQAPPNKSENIYISPMLPQRELLAHPKVKLFIT
HGGVLSIIEGAYYGVPMLCLPMYYDQFGNAERMKHAGLAQIQGILTMTVETMTNAINELI
KNPVYAQNAQQMSERLRDQPMSPLDTAVWWTEYVLRHKGAPHMRISEDDMSFMQYYSLDF
ILVFFVRFGVAILIITCVGLKLLSFLLKSSHMRLTVPLLS
>D. virilis - UGT304A subfamily - LOC6630267 - 6630267
MRMQQLLIGCLALSTLLLQLCPTWAARILAVFPYDMHSQCMLLTPYLHALLQRGHHLTLI
HAFTDCEIVKQLHSIHIKDRYDTVFEFNAEEVMSMSKWVEVNSTRNYFVKICINVLQNEE
VQQLMRSNVSYDLMILEPSYTDALFGLAAHFNANLIGLATCGADWNMDTLVGNVASLTLE
PLLPHGFMSGVTLLERFYNWILISEEWMMHKLIYLPSLQAVHEHFFGHLKQSFMEIRQSF
SVILLNQHFSLFPARPNVPGLVEVGGMHVPKMLAPLSPELAQFIEEAPHGVIVMNLGMEL
QSKDLPAVTLRLIVDTFETLPQRIIWKFEGNARPNVSSRIYLAQWLPLQAILAHPNVRLL
ISHGGILSIIEAAHYGKPVLGLPLFFDQFRNVECMQAEGVAELLDINSMTRQEFEATLRQ
LLEQPQYHHNALQLSERIQDQPLHPLDTAVYWTEYVLRHKGARHMRISTSNMKFMDYYCM
DNLLIIVGRLGVLVGLVAYVLYKSLWFLKSRSCSE
>D. virilis - UGT305A subfamily - LOC6623232 - 6623232
MKTFAALLLLLLLFCHKWQQLNAASILCLIGTAQHYNPGWTKPFFEALAGRGHSLTVIGT
QPDLGLPHIRQIFLPNEHDVVKKHYTNDMGHYRHHWDIKQLLIWYEALLGGCRSITEANF
YKTFDMTALKYDLIIYDATFSMDCLLTTLPRYRSVPVLGLSGGKFTTDLIDLVQGEDTIS
AATIPHFIGRLPITMNYWQRIQNHVMYLAESFIHWAVVQPVLNGMLESGVSSIKAQVVLL
NTHPVLDYVQNMPPNVIEVGGLHIRAESEPLPFSLQEFIERFSEGIVYINLPHIELMYGL
GLKAVESMIKEFSQLGFLWNVNNLKDLQLSESLYNLRAISVFDNMQQNILAQSNVKAFLT
HGDSFGIQEAIYNAVPIIVLPLLMDQMNNGERVQERYLGVCISAKNFSVDSFSAALKQII
RDEIYLEELRQAQLNFRTRPAKPVDLAIWYAEQLVSQPDIFKQSSVPESSQRSYFVRKSL
DVLSLPLLFFLFFFANVVLAIMQSIVTDNQKKTAKQVKKLNGIGKEQSSDKEQKED
>D. virilis - UGT307A subfamily - LOC6635647 - 6635647
MMWAPSVMNGYPLALLACWTLGVGGSHILGVFVGVHRSQLLVHLAVARVLLQRGHQLTLV
TTLPLEDEYDWLAANITHFLVPWELPKEQQLLPEPNFVSRLQWTLARLELSGQLLEQPAW
LQFMHATPTTPYDLLLLGYHFNDHLLGVAAHFDGPVAIISTQQPIGFVHSLLGNPEERSY
VTQPYDSQQRTGLAGCIFGLWEKLSELLARRVMQRIYSAHFPPPRYPSFEAMRRRVVLAL
NNHHMISEGPIGPLLPGMLDIGGIVVEQTTRAMHLEADRPFILFSLGTRFSWRTSPAHLE
HSIVEAFGQLPDYDIYWTYDGAHASEICSAHPHIKLARWWPQAQLLAQPHARLFITHGGK
GSLSEALYHGVPLLGLPLLGDQRPNLQKMQAKGWGLTLQLANVTQAELLGAIKRLLLEDS
FRQSIRRKSQLYRDRPLNASALTAYWLEYVIRHKGAQHLAGNARHLNFWQRQLLDVRIVV
YGSLGLLVAAALWLNRRLDRAIE
>D. virilis - UGT316A subfamily - LOC6622171 - 6622171
MRMLQLLSLWLLCSHATGANILAVLPSVWRSHYLFGRRLMQQLVAGPQNHSVTLISPHAR
GEADVAAPLYKIREIRIEDQDLMQNWLDMGMSFEAEQMHAQSVMERFTRMIYAGTTNVDL
LLSDAQVQKLLTSGEKFDLLIVDLFLSDALLGFAYYYGVPTVAISPTGANSWLNNMFGNP
QSASLDPSNFLPFTERMSTRQRIANTLMSTFERLTYNFFHLISQQSVYSSHFEVLVNELP
NYRDLSKNLSLALINSHPAMDYPRAYLPNMLEVGGLHLRDPQQLQVPNHVRSFMEAAPGG
VIYMSLGAEVQTAQLPSEKLSTFLDVFTHLREFHFLLKWETEEFIQPLPDNMMINSWWPQ
EAILAHPQVKLFISSCGQLSVWESIAGDTPILAIPILAEQEVLAKRLQQKGAALTVDYDA
IAYDALLHSIRQLTLNSSYVQHVARLKARLNVGNSDASARALGYIELVLGTGGADFLKSH
ANSLNFWRAEGLDVLLLIGLGIFGILTVPFVATCCILRRSYYSQAAQDQQQQPYRTTLKA
VGRMHSYGDPSSCTTPGTSEPLRRTRSAQSLSARSSCSSFSSATPSSNTSSNSTTPLDLT
PPPPSATVVPSLQLYVNQGVYATQKTSHDDRMEPAFL
>D. virilis - UGT317A subfamily - LOC6625487 - 6625487
MHHKGLPVLGLSRLSLLLLLLLGSNCRAAKILVLFPHASESHFAVMRTLVAELAGREHNV
TVYGGHGLGERLERVAETVVAPEYDFWSNLQQHAAAGGSLEDLARLSDSRLRSSLAQVGA
QALDHFLAQPSLQALLQLPSAEFDYDVIIVDYFYTEALLALGYKHNKPTIGIVSTDFGNY
MNTVQEALVPVACSPIDFEAYTSELGFAARLANIRECISRRKQFHKEHYAAQEKLIRKHF
KIAANVPQLQAQHLALLLLNTHVPLWTPRPLVQQIVPAGGLHIRGPRELPWHIKRYAEES
RDGIIYMQLGNEQLCGQLPKEKLRILFEFIGGRKERFIWTCHDVTTLESLPKNSMIQHGV
PQIDILAHPRVRAFIMNGDLLSLQEGIMRHVPMLGLPSFQNERKNMQLAVSLGVGLQLEQ
SNFTKAALDWALDELTTQQDYQLAIREVSSEFRDRPLGALANAMFWVNYVVRHKGGAAIR
TRGIDIGSNQLHLFDLFVFYFALAIVICAVLVAVYFGVVYALQRKRNDAKLSKLS
>D. virilis - UGT401A subfamily - LOC6623214 - 6623214
MCNVQYLGISILIATQLLGWAMSANILALMGMTSHSHHIWNSVLLYELAERGHNMTILSV
NLPRPEDKVPANVSYIYLERAYDFYKESGDKVDINSFIGIGDYETITQTYDFGVKTAKYI
AASQGLLQLLDYPDEFQFDLIINDYTLGPYLLGFAHKFRYPPIIGITAFHNAPITLDFMS
NHYFPALTPYFSTLYSQKMSFLERLDNTLIFAADTIYRRLYYYPQLDEIMRPFFGPEMPS
LSKLAKLTKISLVNSHPATDYVEALPPNVVEVGGLQGRQGKPLPAELDQFMRRGKRGAIF
FSLGTNMHPENVDRTLKLEIVEAFRQLPDYHFIWKFDEQYLKDVQMPDNVLVKDFLPQRD
ILSHKSLTLFISHCGGLSTQEATWHGVPIVGIPLFLDQYRNLIQTINAGAAVQVNYLNMT
TEQLVSAVREVAENKRYSQAMKLRSQRLRDNPVPPLELAVWWVEYLLRQPDPVHLHSAAR
ELNYFQTHSLDVLAVLVMIPLLLLYFLQRMCTGKRRSMRRKHQKRD
>D. willistoni - UGT35A subfamily - LOC6651063 - 6651063
MRLLLNLGLALVIFISCRNKIFAESANILAVFPFPGKSQYIFAEQYLKELSVRGHNVTVI
NTFGSDKSDPNFRVIGATKIHELMAAFSNIDYNQVASQWKTLTMTTEFLNLLTANVLDDE
IVNNLLRNGQFDLVIMETVQNEVLFGLGQHFDALTIGISSYGTDRHIDELMGNISPLSYN
PMLLSSRTEKMNFEERLWNVWEASILWLHKRLVHLPSQRVLYGQYFPQAKQTLEQVMDSF
SLMLLGQHFSLSYPRPYLPNMIEVGGLHLKQERKTEKLPGDIAEFVDKSKDGVIYFSMGS
NIKSADLPPATRKVLMDTFASLPQGVLWKFEQDQLEDKPKNVLINKWFPQPDILAHPNVK
LFITHGGLLSTIESIYFGKPVLGLPVFYDQHLNIQRAKQAGYGLGADLWHTNTTELRSLI
VELLQNERYAQAAQLKSKLYRDQKDTALDRAVWWTEYVLRHEGAAHLRSASRDLNFAQLH
GLDTWGLVGGVILLGSLIALLILRTFCRIVSYLFVKSRRAASTKTKTN
>D. willistoni - UGT35B subfamily - LOC6651062 - 6651062
MLVLRFFGFLLLIKYLDGARILAIFPYPGPSQYINVVSYLKALASRGHQVDSVNAFPQKQ
QVNNFQDIPVLEVFKGYEDLITDLGDPMNIWEENNFENGFFLNITTKVLENKEVQKRLLS
KGKAQYDLIILEALRADVLYAFGAHFNAPIIGISTFGTDWDIDKLVGNTSPLSYIPLITA
GLSDRMTFSERISNFVKTSVAWLNYNWVHMPKHEELYKKYFPHIADKFQLSELAKNISLV
LLNQHFSLSFPRPYVPNMIEVGGLHIAHKPAALPKEMEDFIQGAGKAGVIYFSLGSNVKS
KDLPEEKRRMLLETFASLPQRVLWKFELDHLPEKPANVFISKWFPQPDILAHPQVKLFIT
HGGLLSTIESIHHGKPVLGLPFFYDQFLNIARAKRAGFGLGLSHADMTGSEFKTTIERLL
NEPSFMATAQAMSARYRDQPMSPQDTAIWWTEYILRHKGASHMRVAAQDLNFFAYHSLDV
LATLIGGAFVAIGLVLFALTKVLRFTQGTKTKQKTM
>D. willistoni - UGT35C subfamily - LOC6651056 - 6651056
MRLPFLLITLTIVMLSIDTVPTESAKILVTLPFPGRSQYIFIEAYLKALAAKGHQLTVIN
AFKNKPTPNIRFIEATKIQEHFAELLGNLGGAPTFWQELSGLEDILIEVMQCTLDDEGVQ
KLLNSGETFDLVISEMLQTEPLYAFGQHFNATLMGFSSYGNDHRIDEIMGNISPLSYNPS
ILSPRTDRMTFWERLSNHYEYIVESLHRSVVHLPRMRKMIAKYFPESKKTMEEILDSFTL
MLLGQHFTLSYPRSYMPNMIEVGGLHIAHKPKPLPKDIKEFIETASDGVIYFSMGSNVKS
KDLGEGTIKTLLTVFSGLKQRVLWKFENDELPGKPNNVFISKWFPQPDILAHPNVKLFIT
HGGLLSSTESVYFGKPLLGLPVFFDQHMNVQRASRMGFGLGLDLHNLNAKEISETIHTLL
TTPSYTRNAALIAERYRDQPEPALDRAIWWTEYILRQKGAPHMRAAPRDMNFIQHRSLDT
LAILLVVPLALVLISSCIIIRLIRYVLGGKSKSSSNQHKKKKKH
>D. willistoni - UGT36A subfamily - LOC6642442 - 6642442
MNAWKWLTLLITLWLNVGHGLTGNILAVYPHFGFSHFKVVMPILNELVSRGHRVTVISYV
KNPQAKYEELVIADKDEDQASTTINVVPLSEHTPTRSLWVLFQEYMGLHHEGQETCERLF
ASGHVEKVIKRHQRLNYDLLLTEYFNADCQLAIAKILNLPIIGLSTCALMPYYFDRIDLP
NTPSYITSEYVGFAAPLTWSERLLNFVQAKGLRLLYEYHSNRADNALIKRYLQVNVDVDE
VARTQTAFILGNQHYSLMGSRPLSQQFVEVGGVHITPEAEKKLPANVEQFLQESEEKVLF
ISWGSMVRASSMDDDKLLDILKALDEQPLRVIWKWEANDLPHKINPKKILLVKWAPQLAL
LCHPKVVLFWSHGGLLGTTEGVHCGKPMLVTPIYGDQFLNAFAVQNRGMGLKLHYQEISH
TSLNESFQELTKASYSLRAQKISQIFRRRQHTPLESAIWSIEHTIEHGLMGAKLLQSPGI
DLHWFIYHSIDSICLIFCTLMPFLLGWFYLTGWSFRSLMAYLFHWNI
>D. willistoni - UGT36A subfamily - LOC6644363 - 6644363
MWSWVRNGMSAIISVVLLLVFLGGSGSLVSAGNVLVVFPFYGFSHFKVLMPILNELSSRG
HNLTVISFVKNPHADDFPNYEELLISAPDKDQSNTTINLVPLTKYIPTRNLEAFYTEYRD
LYRIGQNTCDQLYSSGHVETVLKRHQEIPYDLLLTELFNTDCPLAIAKVLNLPIIGLSTS
ALMPYYYDRIDLPDTPSFVQSEYIGYAEPLSWTDRLFNFCQAKLLKLLYRYHSNRKDNAV
VKKYLNIDVDVDEVARTQTAFVLVNQHFSLMGSRPQTRQFVEVGGVHITSQAKQEIPKKI
AQFLDQSDQGIIFISWGSMVRASSMDPEKLEAIIKVLEQQPLRVIFKWEGDVAPQVDTKK
FLLVKWAPQLALLCHPKVELFWTHGGLLGTTEAVHCGTKMLVTPIYGDQYLNAYAVQNRG
MGLKLDYHDINVQTLSDALKELSKPSYAVRARKISQIFEQRERSPLESAVWSVEYVIEHG
LLAAEILQSPGIKLNWFVYHSLDSLTVILIVIAILMTSSSFICRGKLSDALKLQGKRHKR
KLH
>D. willistoni - UGT36D subfamily - LOC6642679a - 6642679a
MLVLQFGLVLLLGMAIPAEIDAGSPLKVLGLFPHPGVSHFQFFYPIMRGLAEAGHEVDVV
SHFPEKKPIEHYKDFPLSGAEKLTNSVDVKSFEKRHTFYNQFLDFFLLHDWGTETCNFTI
NSKALQQILNTRKKGYYDVIIIEQFSTDCMMGVAHQLEAPVIALSSCAALPWHYERMGAP
IIPSYIPAMLMGQSQDMDLGGRLANWISFHVLNWMYKLISIPAADSMVAQKFGSVVPSVG
ELVKNTSMFFVNQHYSLSGPKPLPPNVIELGGIHIQKAKPLPADLQRLLDSAEHGVILIS
WGSMIRANSLSEDKRDGIVRAAARLKQLVIWKWENETLPNQPHNMHIMKWLPQRDLLCHP
NIRVFMSHGGLMGISEAAYCGVPVVATPMYGDQFLNAAALVQRGMGTRLYYKDISENTVT
QALKKTLNKSYADAAKAVSQSFKNRPQQALETAIWWVEHVASTGGAPLMKPSAVEMSRFV
YYSLDCYAIVGLVLTIIIALFVSLVRCICPSSSSKKSKWD.
>D. willistoni - UGT36D subfamily - LOC6642677 - 6642677
MLLVPTIVCVLVLGLASPVEIEAGSPLKVLGLFPHPGVSHFHFFYPIMRGLAEAGHDVSV
VSHFPDKNPVAHYKDFPLSGIEKLTNTVDLKMFEKRTFYNHFVEFFLLHDWGKEACNFTL
RSDALQQILKRKQGYFDVIIMEQFNTDCMMGVAHQLQAPVIALSSCVMMPWHYERMGAPI
IPSYIPALFMAQSQDMDFGGRLANWFSFHALNWMYKLISTPVADAMVQYKFGHDVPSVGE
LAKNTSLFFVNQHFSLSGPKPLPPNVIELGGIHIQKAKGLPADLQRLLDNAEHGVILISW
GSMIRANSLTTAKRDGIVRAAARLKQLVIWKWENDTLPNKPDNMHIMKWLPQRDILCHPN
VKVFMTHAGLMGSSEAAYCGVPVVATPMYGDQFLNAAALVQRGMGTLLNFEDISENTVMR
ALKKTLDKSFADAARTVSYSFKHRPQQALQSALWWVEHVANTGGAPLLKPSAVEMSRFVY
YSLDCYVVVGLLLTIIIGSWISLIQRICGSSSSKKTKKD
>D. willistoni - UGT36E subfamily - LOC6642676 - 6642676
MPRNDLWNWLFMLLLLGFGSVVSPLKILGMFPHPAISHFQFFHPIMRGLAEVGHTVDVMS
PFPDRQPLPGYTDYLLPMANLSNAIGFDSFEEQKSLNLILHYGEFYYLHSFGRDACNLTL
NGEALEQILRHPPGYYDVIMMEQFNTDCLMSVAHQLRAPVIAMSSCALMPWHYERMGAPL
IPSYISALFMGKSQEMSFGGRLANWFTVHSLNLLYKLFSIPAADALVRQKFGPQMPSVGE
MVKNTSLMLINQHFSLSGPKPLPPNVIEVGGVHIKPAKALPSELQHLLDNATKGAILISW
GSQLRATSLPTAKREAVVRALGRLEQQIIWKWENDTLPNKPHNVHIMKWLPQRDILAHPN
LKVFFSHGGLMGTTEAVSSGVPIVGMPIYGDQSLNIASLVQRGMAINLDFYSLTEDAIYE
ALTRALDPSFKRNARKVAAAYNERPQKPLDTAIWWVEYVAETKGAPLTQPKAVHLSRFVY
YSLDAYATVFAVLLLLLATWLGLLRLCCGRRDHQKGQKTKAKGN
>D. willistoni - UGT36F subfamily - LOC6642679b - 6642679b
MLLWRLIAISMLLAAWGPVKSESAQILGLFQHPGKSHFAFFRPIFEELAKRGHNVSMYSY
FPLKKPLANYTDFVFEGMGLLTDVIDLKGFDSEWKPLGLPFKIPTYFRLHDWGINACRVA
MNSPLIDQLLKSPQRYDLIILENFANDCMYAVAHLLGAPVIALSSCAIMPWHYRRMGTPF
INSVMPMNFLPHTDEMTFIDRLNNFIHFHTVNFLYNFVTQPATDKLIRERFGVGLPPIDD
IVKNTSLMLINQHHTLTGSYPYAPSVVEVGGLQIAQAEELPAHFKSLFKRSHTGIVVISW
GSMINPTTLPAAKRRALFDSISSLDEYSFVMRWANGAPPEDKPQNLHTFDWLPQRDLLCH
PQVKAFISHGGLMGTTEAVHCGVPILATPFYGDQFLNAATIAKRGFGVIVDYREFDTDHI
TKALHVILDKNFADNVKRLSQSFRQRPQAPMDLAIWWIEEVIASKGSPQLLSQARYNNWF
VQNSIDVYLCLLGIVWLLGRCIRLVSRLIRRVLALGRRKPDVENKMKQH.
>D. willistoni - UGT37A subfamily - LOC6642310 - 6642310
MDHGGMAKILVVALILTLIGGSQSANILGIFTSTSPSHLIVHMSVAKVLAENGHNLTIIT
VLKPPVKHKDFNIIQVPLEKDQENQLNTAMASMAGKNFNMIRMLIDMLGQMRIVFDVGAT
ALKDPRVVDLYENKDNKFDLAIVGHLLTEYQLGLAHKLKVPVILSATMPPSDSVGGIIGN
PKDNTITGKGLKERFRTLALSNAFRIFNWFQDSRNIEHYKNLYGNDPAMPKYEDLRKNIS
LIFCNSHGLSEGPIRANLPGIVEIGGIQVKDKPAELPQNLKEFIGNATHGAILLSLGSNL
KGDFIKPNTVKDMFKVLSQLKERVVWKWENLENTPGKSDNILYSKWLPQDDVLAHPKIKL
FITHAGKGGISEAQYHGKPMLALPVLADQPQNAIAMAKAGFGLSLPLLELEEEKFRENLL
EVLNNPKYGQSIKQFSQLYRDRPLTARQTVLYWVNYVLRHRGAAHLQSPVVHMGFLQANN
LDIYFILLTLFVISIWLFKISITFIIRKVLKKKTVSEKVKNQ
>D. willistoni - UGT37B subfamily - LOC6642669 - 6642669
MKGVLVLFLGWISISQCANILGIFTCPMPSHLIVHMSVAKILAENGHNVTVLTTLEPTIK
HKNINVIYIPLPEEDRRHLKHIFGNMGTTDNRVVLGIYLRGFKYIKFVIALMFDALKDPR
VTDLYENKGNKFDLVISPYLTNNFQLGLAHKLKTPIVSITPLQPFEFFGSIVANPRELSY
VPSMNMGVEKGAIMTFSQRIKTLAMSWGYRLWDAIENVENKKRYQFLYGDDPTMPRFEDL
TKNISLMFFNSHVLSEGPIRPNLPGVIEIGGIQIKDTPDPLPKNIAEFLDDAREGAILLS
LGSNIQSDHLQSDTVKKMFSILSKLKLKVIWKWDKLEHIPGNSSNILYSKWLPQDDILAH
PNIKLFITHAGRGSIVEASYHGKPMLALPMFGDQQGNSGSMVKQGFGLSLKLSELEEETF
LNTINEILQNPQYKQNVENFSKLYRDRPLTARQTVLYWTEYVLRYHGAKHLQSPLMHMDF
IAANNLDVYGLLGILVAFVLYLNYYLIKFFFIKIKKIEKVKKK.
>D. willistoni - UGT37B subfamily - LOC6642670 - 6642670
MFLVLQTVCVIFVFIQIAQCANILGVFTCLSPSHLIVELSEMRVLADNGHNVTIVTSLKP
PIRHKDFNVIHVPLNAAEEQRMSATYLEMSQLADQNIISLIWLNMKAMQFVYKKMFDTLN
DPRVKDLYENKANKFDLYFGEYFMNNHELGLAHKLNVPIILSLPAQPFDFVGSLIGNPRE
LSYVPTVNVAVEQGQFMNFSQRLHNICMSWLLRIFMIKQHMSNKKKYELLYGHDSEMPKY
EDLTKNVSLIFFNSHSLSEGPIRPNLPGIIEIGGIQVKDQPDPLPNDIANFLDNSKHGAI
LFSLGSNVRSSHLSQEVVTSMYRVLSGLKQNVIWKWDEMENIPGNSSNIMFSKWLPQDDI
LAHPNIKLFITHAGKGGIIESQYHGKPMLALPVFADQPYNAAVMVNLGFGLSLEMIKFEE
TLFKDRLNEVLDNPKYTQSVENFSRLYRDRPLTARETVLYWTEYVLRHHGAKHLQSPIVH
MSFIEANNLDIFGIFLSILVVNILFIQFVIRLLVRKWFKKSVVVEIKKRIRIVIKTKTT.

>D. willistoni - UGT37B subfamily - LOC6642671 - 6642671
MARANGTLFTLLGIVTCFILIGGIHGANILCLFTSISPSHLVIQMSMARILYDRGHNVTV
VTTLKSPIPIDHTNINHIQVEISEEDKQMLSSLFGDMAKTDNSNVVLSMFRSFKKVSFIF
NKVAGTLTDPLVRNLYENKDNNFDLVIVGYFMNSSPMAIAHKLKVPLIVQVCNPPSDITA
GRMLGNPKELSYVSAQYASANEGEQTFGKRFANIFTSLGVNGFMFFVDKTNEQNYYKLVG
DDASFPDYADLNKNISLVFFASHAPSEGPIRPNVPGVIEVGGIQVKDQPDPLPQNIKEFI
GNATNGAILLSLGSNIKGSHIKADTMQIMFKVLSKLKQRIIWKWEDLDNTPGKSDNILYS
KWVPQDDVLAHPNIKLFITHAGKGSITEAQYHGKPMLALPVFGDQPANAAVMVSQHFGLS
LSLLTLEEQQFYDSLIEVLENPKYTQKVTKFSSLYRDRPLTARESVIYWTEYVIRHHGAK
HLQSPVVHMNFIAANNLDIYALILVVLLISFYTTKISIIWLYGKCKTKTSKSAQQKVKVK
RN.
>D. willistoni - UGT37B subfamily - LOC6642672 - 6642672
MVIRNTFLLTLVVFIVVGSAQGANILGIFTSPSPSHNIVHLSEAKVLADNGHNVTIITCA
KLPVNHENFTVVRIPINKEAERQINEGYAAMVQGDSTSFIGMLLHSSKFMRNSLQIMFEV
LKDQRVKDLYENKDNKFDLVISGYFVNNYQFGVAHKLKAPLIISFSAQPFGILNTLVGNP
LELSYVPAMYTVVKTGETMTFGQRLYTFALTVVQTIWFIVFEWENERRYLELYGDDPSMP
KYADLNKNVSLMFIATHGLSEGPIRPNVPAFVEIGGIQVKDKPDPLPKDIEQFLNNATHG
AILLSLGSNVKGDHLKPEIVQNMFKVLSNLKQNVIWKWENLEQTPGESSNILYSKWLPQD
DILAHPNTKLFITHAGKGGVVESQYHGKPMLALPVFADQPTNAQTMVSHGFGLSLKLLEL
QADEFHSAIIELLENPKYTTSVQTFSNLFRDRPLSARQTVLYWSEYVIRHHGAKHIQSPL
VHMDFISANNLDIFALFLLISLISLWLTKIMLTFAVRKFKSKSSMLAKKIKVKTK.
>D. willistoni - UGT37B subfamily - LOC26530106 - 26530106
MKGVLVLFLGWISISQSANILGIFTCPMPSHLIVHMSVAKILAENGHNVTVLTTLEPTIK
HKNINVIQIPLPEEDGKQLKHIFGNMGKTDNGSVLGIFLRGFKYIAFAIAKMFDALKDPR
VKDLYENKGNKFDLILSGMLINNYQMGLVHKLKAPVIGILPVQPFEFLGVAVGNPRELSY
VPAMNVGVEKGEIMTFSQRIKTLAMSVGHTIWNGLENIENKKRYKYLYGDDPTMPRFEDL
NKNISLIFFNSHALSEGPIRPNLPGVIEIGGIQIKDTPDPLPKNIAEFLDNAKEGAILLS
LGSNIQSDHLKSDVVQKMFSVLSKLKLKVIWKWDKLEHIPGNSSNILYSKWLPQDDILAH
PNIKLFITHAGRGGISEASYHGKPMLALPMFGDQQGNAGSMVKQGFGLSLKLLELKEKTF
QNTINEILQNSQYKENVENFSKLYRDRPLTARQSVIYWTEYVMRYHGAKHLQSPLMHMDF
IAANNLDVYGLLGILVAFVLYLKYYLIKFIFRKITKIAKVKKN.
>D. willistoni - UGT37B subfamily - LOC6642673 - 6642673
MAFNPSQILLLALAGAVLIGGSQSANILGIFTSISPSHLIIQMSMVKVLAENGHNVTVIT
TLKPVVNHPNITVIRIPLTPEEEKQLTQMITGMTNQESKNMIYTMYRIATQMTLVFDKME
SVMIDQRVKDLYENQDNRFDLVFLGFFMNNYQLGLAQKLKAPVVIAASVPPSEIMNYLIG
NPAELAYVPTFQIAVEKNQGMTFGQRLKNYIASLGSSVFVTYLENKNGKIYNSHFGNDPE
MPSYEDLKKNVSLVFFASHGISEGPIRPNVPAAIEVGGIQIKDKPDPLPQNMEKFLNEAK
HGAVLLSLGSNVKSSLLKPEIVQKIFSVLSKLKHNVIWKWEDLENTPGKSANILYSKWVP
QDDILAHPNLKLFITHAGKGGITEAQYHGKPMLALPVFGDQPANAESMVKAGFGVSLELL
TLEEEAFEESLLEVLKNPKYAQAVGTFSSLYRDRPLSARQNVLYWSEYVIRHRGAPHLQS
PVVHMGVIAANNLDIYLLLAGILLISLLLLKVFIKFVCRKINAGKSQKIKKH
>D. willistoni - UGT37B subfamily - LOC6642674 - 6642674
MAPNPCQILLLALSGAVLIGGSQCANILGIFTSVSPSHLIIQMSTIRVLAEKGHNVTVIT
TLKPTVTHPNINLIQVPLTREEENILNEILAEMTRADNKNFVLNMISMFHQTGFIFDKLE
SVMFDQKIKNLYENTDNKFDLVLLGYFMNGYQLGLARKLKAPVIIVETILPSVMLSDIIG
NPNELPYVPEFTLSVDKGKPMTFSQRLENVFSNLAFKVALFLQESRNEKVYKSLYGDDPA
MPSYEQMKKNVSLIFFTSHGISEGPIRPNVPGAVEIGGIQIKDDPDTLPKNMENFLNEAK
HGAILLSLGSNMKSSFLRPDLVQKMFYVLSKLKQNVIWKWEDLEKTPGKSANILYSKWVP
QDDILAHPNLKLFITHAGKGGITEAQYHGKSMLALPIFGDQPANAESMVKAGFGITLNLV
TLEEESFNESLLELLENPKYAQAVGTFSSLYRDRPLSARESVLYWSEYVIRHRGAPHLQS
PVVHMGFIASNNLDIYLLVVIILLISLLLLKILIKFIYKKLINKSQKGKKE.
>D. willistoni - UGT37B subfamily - LOC6642485 - 6642485
MAANRGQILQLALIGAILIGSAQSANILGLFTSISPSHLIIQMSTVKVLAENGHNVTVLT
TLKPKVTHPNINVIQVPLTPEEDKELTAMLADMTKADNKNLVLNLFRIFGQRNFIFEKMV
SVMFDQKVKDLYENQDNKFDLVFVGFFMNSYQLGLARKLQAPVVITAPMPPSLMLNVLIG
NPNEITYVPSFTLAVEKGKPMTFKQRLISFASHLAFNMALYIQESRNGKIYKSLYGDDPA
MPSYEDLKRNVSLIFMASHGISEGPIRPNVPGAVEIGGIQIKDKPDPLPQNLEKFLNEAK
QGAILLSLGSNVKGSFLKPEIVQRMFNVLSKLKQKVIWKWEDLENTPGKSANILYSKWVP
QDDILAHPNLKLFITHAGKGGITEAQYHGKPMLALPIFGDQAGNAGSMVKAGFGVSLDLL
TLEEDSFNESLLEVLENPKYAQAVGTFSSLYRDRPLSARESVLYWSEYVIRHRGAPHLQS
PVVHMGFIAANNLDVYLLVVIILLISLLLLKVSIKFIYKKLMKKSQKVKKQ.
>D. willistoni - UGT37B subfamily - LOC6642486 - 6642486
MKQVLLLLLGLISTSQSANILGIFTCPMPSHSIVQMSVAKALAEKGHNVTILTTVDPVIK
HKNFNVIHIPLSPEDARYFKELFGSLGKTDTDGVLGFFLRGAKYLKFSIVKMFDALRDPR
VKDLYVNKGNKFDLVICPYLTNNFQLGLAHKLKAPIISLTTLQPFEFLGSIVANPRELSY
VPAMNVGVEKGAIMTFSQRIKTLAMSWGYRLWDAIENVENKKRYNFLYGDDPTMPRFEDL
PKNISLMFFNSHGLSEGPIRPNLPGVIEIGGIQIKDTPDPLPKNIAEFLDDAREGAILLS
LGSNIQSDHLQSDTVKKMFSVLSKLKLKVIWKWDKLEHIPGNSSNILYSKWLPQDDILAH
PNIKLFITHAGRGGISEASYHGKPMLALPMFGDQQGNAGSMVKQGFGLSLKLLELKEKTF
QNTINEILQNSQYKENVENFSKLYRDRPLTARQSVIYWTEYVMRYHGAKHLQSPLVHMDF
IAANNLDIYGILGVSVAFVLYLIYLFVKNICRKVKSIKKIKTN.
>D. willistoni - UGT37C subfamily - LOC6643709a - 6643709a
MWLKFPLVILLLVASMLLPPSNGANILGLYSGHSPSHLILHMSVAKTLAEAGHNVTVVSM
LEPKVKCKDIHLIVIPVSDEQELLIENKLKQIAMKKNTLYDTFYHLMNDMKVMIDTQYEL
LSHPKFQQIYETKFDLMILGWFVNDFQLGVAAKLKVPVIVDWVMGPTPGTDALVGNPAEI
SYVPNMMNPVSKGKIMSFGKRLNNLATHWFYKYLNGLFDKCFDEYYYEHFGMEKNLPTIK
QLKQNVSLAFVNCHLISEGPIKPLVPATVQIGGIQIKDTPDPLPKDIEEFLSSSKHGAIL
LSLGSNIKSSSVKPELTKIIFKVLSSLKQNVIWKWEDLDNVPGNSTNVLYKKWLPQDDIL
AHPKLKLFITHAGKGSITEAQYHAVPMVALPVFADQPRNAAIMQNSGYGFSLDLLTLTED
TFEAALREVLENKKYAKAIGEFSTLYRDRPLTARQEVVYWTEYILRHRGAPHLQSPLVHM
DTIAAYNLDIYVLLIVILAISLLITHFLLKYFVHKVFSKGELKANDLKKLK.
>D. willistoni - UGT37C subfamily - LOC6643709b - 6643709b
LKFHKIRLGLILLLATIFLAVPSEGANILGLYSGYTPFHLILHMSVAKTLAEAGHNVTVV
SMLEPKVRCKDIHLIVIPVSEEHQRIIENKLKEYATQENTIYNAFDNLLNGLKVMVDSQS
ELLSHPKFQQIYETKFDLMILGWFFNEFQLGVAAKLKVPVIVDSVMGPTASTFQLVGNPF
EVSYVGNPLNVIQKDEDTSFGKRLKNYATHWVYAYLMRQFDKLYNGFYNDHFGMERDFPT
FDQMKRNISLVFTSCHFISEERIRPLVPATIQIGGIQIKDTPHPLPKDIEEFLSSSKHGA
ILFSMGSSIKSSSLKPKVVQKIFNVLSKLKQNVIWKWEDLDKLPGNSPNIIYRKWLPQAD
IFAHTKTKLFITHAGKGGVTEAQYHGVPMVALPVFVDQPGNAAIMQSSGYGLSLDLLTLT
KETFEAALREVLENKKYAKAIGEFSTLYRDRPRTARQEVVYWTEYILRHRGAPHLQSPLA
HMAAIAAYNLDVYALLLVILAISLLITRFVVKFVLLEIYKRFALYSNISKKVK.
>D. willistoni - UGT37C subfamily - LOC6643525 - 6643525
MRLKFRPVFLAVLSLVAVLATPSEGANILGLFSSHSQSHLIIHMSVAKALAKAGHNVTVV
SMLEPKVKSKDIHVIVIPVTDEQEAILEDQMKEMASQKNTVFATMNRLLSGMTVMIESQY
ELLSHPKFQQIYDTKFDLMIMGWFINDFQLGVAAKLKVPVIVDWMNAPMAIIDGYVANPS
ELSYVPSMFTGVPKGEVMGFRHRLQNYVTDWILTYLFHVFDLRLTGYYNEQFGKETNFPT
LAELRRNVSLVFVNCHLISEGPIRPLVPATIQIGGIQIKDTPDPLPKDIEEFLSKSEHGA
ILLSMGSNIKSSAVKPELNKNMFNVLSKLKQNVIWKWENLDDLPGKSANIFYTKWLPQDD
ILAHPKTKLFITHAGKGGITEAQYHGVPMVALPIFGDQPGNAEKMQNSGYGLSLDLLTLT
EENFGAALREVLENGKYAQEIGQFSVLYRDRPLTARQEVVYWAEYILRHKGAPHLQSPRV
HMSTIAAYNLDVYALLITVLIISLLLTTLAFKFVLRKVFGKGSSQKNSKKLKKQ
>D. willistoni - UGT37D subfamily - LOC6643527 - 6643527
MTKILNYSLGGLLLLLALTFSGPPTIEGANILGVFTSHSPSHFIVHMSIMQTLAEQGHNI
TVVSSVPPKVTHKSIKHIVIPLSAEDEKSLNDGMSALAKQKPSFITTMKTMLSSLSLLLT
KQVDVLEHPKFKELYLNKDNKFDLVFNGFFFNLYQVGLGARFNAPLIVSWSGPPAAMVNG
IVGNPELPASVPNMNVAVQPGQIMDFKLRFTNYISGLSFGALTWYLESQFNGYYKRIFGD
DPTLPSYEEAKKNVSLVFCNSHGISEGPIRPNVPGVVEIGGIQVKDKPDPLPTDIKEFLD
KSKHGAILFSLGSNLKGDHISADVIGEIFKALSKLKQQVVWKWDDLKNLPGTSPNILYKK
WLPQDDILAHPKIKLFITHAGKGGVSEAQYHGVPMLALPVFADQPGNADKLVDSGYGLKL
DLLTIEEETLTAGIKEILNNPSYAAKLERFSKLYRDRPMTARESVIYWTEYVLRHHGAPH
IQSPLVHMGFIASNNLDIYALLVVVLVIVILINKVVWTYLWRKCCGKSKKVTQKKVKKQ
>D. willistoni - UGT37E subfamily - LOC6643526 - 6643526
MGVLYTLCALLLMQFASLPGCQGANILGVFGSESPSHLIVHMSLIKALADRGHNITVVAA
LKPKLAPHENITVIVVPPSLEAQKMFNERVSKVTKEKTNVLMALAKGFAQSNTMFQSQYD
LTVHPKVKSIYENPQVKFDLLIIGYFMNDLQLGIAAKLNCPVIINWCGVPFEMLDALVGN
VNDPAHVPNFNMALEKGQKTMSFRFRVKNFITYTIFKGLNMILNYHMNNYYKQAFGVDPD
FPTLNDMKRRISLLFMNYHSHSEGPIRPSVPQSVELGGIQIKDTPDPLPKDLAEFLDNAS
THGAIFFSLGSNIDTAYVKEEIIEHIYNVLSRLPQRVIWKWSDLSKTPGSASNIYYHNWL
PQDDILAHPNTKLFITHAGKGGLAEAQFHGVPMLALPIFADQPGNAASMVASGFGLSLEL
LTLTEKNFENSIHEILQNSTYKEKVGQFSSLYRDRPMTARKTAVYWTEYVLRHQGAYHLQ
SPVIHMGFIARHNLDVYSLFILVIIALIWLLARILRFVFRKVARLLHGRVYSYQKVKAN
>D. willistoni - UGT49B subfamily - LOC6641009 - 6641009
MRISWQLFLLALVALHLCDLGAGSRILAAFVFPGKSHFMMTNAIIRELVKRGHEVTFITP
FSLAKENLGPNYKEVLIAQYDFWPELIEKTKAKSVLDMNEVSTLTFIELVNIMGVKSTDF
AFDQPQLKALIDEKNKIGKYDLLLAEQFFNEGALILGHLYQIPTITVSTFGFANYLSQVV
GIVSPWSYVPHGFMPFTDRLTLWQRIQNILISGTEDLMRKFIYYPQHDEVLRKHFSHRLE
KVPTIKELESNISLLLLNSYMPLETPRPVSYNMISVGGLHIQPNKVLPEDLQKFLDGATD
GAIYFSLGSQVRSADLPPEKLKVFLDVFGSLKQRVLWKFEDEKLPNLPANVRVQNWMPQN
EILAHPNVKVFIAHGGLFGTQEAINYGVPILGMPVYCDQHLNINKGKANGYALGLDYRTV
TEDELRSSLKELIENPSYKAKMQQASQIFRDRPLSAMDTAMYWIDYVIKHRGAQHMKAVG
VDLPWYQFYLVDIVAIALTIIFLPILGLLALCRRRRSKTSSGPSPKRKSKKN
>D. willistoni - UGT49C subfamily - LOC6641059 - 6641059
MKFHLLCCLLVGMAQHLLLLSPAEGAKILAVYAFPGKSHYMMHTALIRELIEHGHQVTMI
AAFSLEQHHLGSNYTEILIEPVYDFWHDVKLNFGAQHLFELTRMTNYDFLQMLEIIGLKT
TEHALRQPRVRDLINAKETKGVFDLLLAEQFYQEAFLALAQVYQIPVVTTSTLGYENHMS
QMMGLITPWSFVPHGFMPFTDRMSFWERVKNSYASLYEDLDRLLNYFPKMDALTEQHFGP
VLDGKVPKVRHMERQISAMLLNSHAPLTTARPTVDTMIPVGGMHIYPPKTLPPDMQSFLD
GATDGVIFFSLGSNVQSKDMPEDMLHLFLDVFASLKQQRVLWKFEDKRLGQLPENVMIRK
WFPQADILAHKNVRVFITHGGLFGTQEGVHYAVPMLGIPFYCDQHLNMNKAVLGGYAISL
HFQSITKDILTQSLLQLLHNVTYKENVQRVSRIFRDRPVEARKNAVYWIEYVIRHQGAAH
MRSAGLDLNWVQFYLLDVIAFVVSIVLVSLFGLWLVIRHFKGADKKQNKFKKQ
>D. willistoni - UGT50B subfamily - LOC6638004 - 6638004
MQYLGGLLLIVCTSSVLAADILMATMGGTKSHKIPFWELAKGLIVRGHNITFLSGFPADF
HLDGLHEVTPAGLVEFIHNYTNWDLLGSRMAGEMPIKPWDGLRYAFESCDAMLGDAETKE
LTNRSFDLAILDGAYPECLLGMVHQYKIPFMYINTVGFYTGSLSVAGNPISYAITPNFYS
RFTDNMSLYERAINTGMQIGQNILHSYVMRRTYRIVRDHLGENIPHPYEMSRNVSFILQN
GHAVVSYPRAFNPNVAEVACIHCKPARALPKDLEEFINASGASGFIYVSMGSSVKAANMP
ESLRRMLVKTFARLPYQVLWKYEGSAADMQDLTPNVKLSRWLPQQDILGHKQLRAFVTHG
GLLSMFETVYHGVPVVTMPVFCDHDVNSAKAEVDGYAIKLDLETLSTNQLYKAIMKVIHD
PRYRNAARYRQNLLLDQRSTAMETAIYWTEYVLRHKGAYHLQAQARNLSWWQYYLLDVVA
LYLLSLYVLVLLLKRLDFRTEKVRSLHVTGPSSPTATKKKAKKL
>D. willistoni - UGT301D subfamily - LOC6642046 - 6642046
MQLHWICIFVLFLPGLGAGYRILFMGPFPAPSHWMWLEHFQRDLLKRGHQVTSVNNHPTK
KPHENLTEIILSPSFDIPKHFPKKNIFSMRFASDFQNLQMWWQIGLMTTEHALQDPKLKQ
LIASKDEHFDLVILEQFFHEAFLMFGKKFNCPVVTIGTMGYADNMDHAMGILTPWSVIPH
LLLSHTDQMTFSQRAYNTYLSMYDAVMRRWYYLPKMQELAEKHFNNYIEGPLPHVHQLER
NISLMLINSHRSVDLPRPSMPGLINVGGAHIQPAKKLPEELQSFLDKATHGVVYFSLGSY
MKSTDMPPEKTALILKAFGQLKQQVLWKYENESIGQLPSNVMIKQWMPQNDILAHPNIKL
FITHGGIFGTQEGIYWGVPMLCIPLYGDQHRNSIKSVREGYARSLIFSKLTTDDLVRNIE
AMIYEPQYKRSALEVSQRFRDNPIHPMDEASYWIEYIIRHGGAKHLKSHGAFLPLYQYLL
LDVLFCVLLAAWLTIWLPWRMLRRVYRWWAAGNEAAKVDKEKKLL
>D. willistoni - UGT302C subfamily - LOC26528940 - 26528940
MQFIRSEHRCISFLFLLSCLLSCSSAYNYLVVLPTSVRSHYNVGSALAKGLAAAGHQVTI
ISPFETKKPHQNITEIAVPSILEAMKDSVENLLESSNQPILTQLVYYYDICINITKTLLD
DPSVQEFTKSKQSFNAVISEVFLNEAQFGFAEHFNAPLIGLGTFGAISWNTDLVGSPSPP
SYIPHALLKFSDHMSLVERVGNLAFLTYEEIFMNLYYLPKQEEVYRKYFPNNKQDFYDMR
KNTALVLLNQHVSLSFPRPYSPNMIEVGGMHINRKRQPLPKDIEDFINGAEHGVIYFSMG
SNLKSKNLPLEKRQALIETFGKLKQRVLWKFEDTNMPGKPANVFISDWFPQDDILAHKNV
TAFITHGGLLSTTESIYHGKPFVGIPIFGDQFLNMARAESNGYGVTVDFKELTTEKLTNA
IERIISTPETTQKVLDMSARYKDQKELPL.RAVYWVEHVSRHKGAKYLRSASQDLNFVQY
HNLDAILILYGGIIFILYCLLLLIRLAVPGLKRLFITGNAQAKPKSKVKRN.
>D. willistoni - UGT302C subfamily - LOC6651060 - 6651060
MQPLRSKTRCISIFFLLSCLLSYATAFNYLVVLHTGARSHYNVGSALAKGLAAAGHQVTI
VSPFELKKPNPNITEVSVPSILEAMKASTDNLLETSEKPILNQILGFYEMGINITKALLE
DPTIKEFKKSKQTFDAVICEVFLNEALFGFAEHFNAPLIGLGTFGAISWNTDLVGSPSPP
SYIPHALLKFSDHMSLVERVGNLAFLTYEEIFMNLYYLPKQEEVYRKYFPNNKQDFYDMR
KNTALVLLNQHVSLSFPRPYSPNMIEVGGMHINRKRQPLPKDIEDFINGAEHGVIYFSMG
SNLKSKNLPLEKRQALIETFGKLKQRVLWKFEDTNMPGKPANVFISDWFPQDDILAHKNV
IAFITHGGLLSTTESIYHGKPFVGIPIFGDQFLNMARAESNGYGVTVNFKELTTEKLTNA
IERIISTPEATQKVLDMSARYKDQKELPLERAVYWVEHVSRHKGAKYLRSASQDLNFVQY
HNLDAILILYGGIIFILYCLMLLIRLAFRGLQEFFINRNSKASQDKSKKRN
>D. willistoni - UGT302E subfamily - LOC6651059 - 6651059
MRLVFPIGFLLLASLANVWGYSYLILAPTASKSHYTVMSSLAKGLAAAGHEVTYISPFSQ
SKPVKNLTEITTPNVIEAMKVSKSKILQNTKLSIWKRYPVILAMGLKITNTFLEEPKVMA
FMKEKRTFDAVIVEVFMNEAHFGFAELFNASLITVSTFGASTWTTDLVGTPSPPSYVPHL
MTELKDRMSFLERAINLAFISFEFVYLKWFSMPRQHSVYHKHFPDNKLDFHEMQRNTALV
LLNSHVSLNFPRPYAPNMIEVGGMHINYKTKQLPKDIEEFINGAEHGVIYFSLGSNVRSK
DLPLEKRKAIVETLKGLKQRVLWKFEESNFAEKPNNVFISDWFPQDDILAHDKVIAFITH
GGLLSTTESIYHGKPVIGIPIFGDQFTNMARAVQSGYGASVKYSDLTYERLHNAIKAVIT
DPSYTEKVRAMSRRFRDQKETPLQRAIYWIEHVSREKGAQYLRSACQDLNFVQYHNLDVF
ALFFGILLSILVALTILTNILVRFLKTKLGNSKVKHKKL
>D. willistoni - UGT302K subfamily - LOC6651058 - 6651058
MRLAIFASIFSLIGCVGLCSAYNFLMVLNSAGRSHFNVGHALAKGLVAKGHEITVVSVFP
LKKPIPGYHDVDVPNVIKVMQGDIAALWQSIQKPLTEKLMDHYQMGFRITRGLFEDPNFQ
KLLVSNSTFDGVICESFYNDAHYGLAEHFKAPLIALSTGGALTFISDMVGSPAPPSFVPH
IMLSFGDHMTFYERLVNVLFLAYERFLLDYYYLPKQAEIYREFFPHNKHNFYEMRRNASL
VLINQHFSLGFPRPYAPNMIEVAGLHVDDNQKPLPPAIEKFINESNHGAIYFSMGSNLKS
KDLPAEKIAEILQAFRGLKQRVLWKFELDDLPNKPDNVYISNWFPQTDILAHPNILAFIT
HGGMLSTTESIYLGKPVIGYPIFSDQFSNMAHAEQIGYGIKLDFQKLNSKDLRAAIERIT
SVRSYSERVQAISQRYRDQQQKPLDNAVFWVEHVVRHKGADYLKSAGQRLNWWQYHIVDV
LAVISISVILTLTVLFWALWKLLSKLLNGKTKNIKEKQKRN
>D. willistoni - UGT303A subfamily - LOC6650080 - 6650080
MLVSCNLTCTGLVFVALSVSISLTHAENILAIFSYAVGAPYLLVRPLIKRLVERGHEVTV
VSSAMYFPTINGTHHIRVHKLDQLMQELSEPELDFPTNKWTEAKFVSYFYYYSSYHILAD
PQVQQILHNSSAHFDMIIVDTPHSDALCGFAKHFNAPMVGIAAYGAAWIVDYLAGNSAPS
VTEPVSHMGYTYESTSLLNKWRNWIFLTEEWLLARLIYLPPQTKLYRQYFNDSYSNFDEI
RRNFSLILVNQHFSLGRARSNVPNLIEIAGMHMCFQKDCKLDAMPEDLQRFMDEAEHGVI
YFSMGIEILENWLPKHMIQTLSETFSKLKQRVVWKIDNWETRQNKSDNVFYGSYLPQQQI
LNHPNVKLFITHGGLLSIIETTYYGVPILSLPFYYDQFWNAQRMRLAGAGETLDLHSMNV
EILNRSIHQILQNPSYATNIRRMSTQFRDQPMKPLETAVWWIEYVLRHKGAHYMRLAEHD
MAFLQYYNIDLVSIILGRIGLTAIIVILLGYKLTTFFIVHSHMSLNIPLIR.
>D. willistoni - UGT303A subfamily - LOC26529909 - 26529909
MLIGRNLRQILILLVILPSLSRITQAKNVLAVFSFGVESPYILVRPLIQALVQRGHQLTV
ISAEKYLSPITGIQHIRVKKLDNLLQEMTDFTFERNPNKWMEAKWLSSYFTQASHHIMTN
RDVQQLLVNSSAQFDMIIMDTPHSGALCGFAEHFKAPMIGIAAFGSNWIVDYFAGNPAPS
IYDPLSPVGYLYGSSSMFDKWKKWIYMTEEWLLDGLVFVPPNTKQFKKYFNNTNSNFEMS
RRNYSLILVNHHFSLGRVKSNVPNLIEVAGMHICFENVECKLDPIPEDLQRFMNEAEHGV
IYFSMGLEIQMKWLPDCTKQMLFQMFSSLKQRVVWKYENWESFNNKSDNIFFASYLPQEQ
ILGHPKVKLFITHAGLLSLIEATYFGVPTLSLPLYYDQFNNAHRMHSTGASKTIDFISIN
ADILNQSIQEILHNPSYAINAKKLSTRFRDQPMNPLQTAIWWTEYVLRHKGAPHMRITEH
DLSFMKYYNLDLISIVLLRISLSAIIIIFLGFKLINWIRNRSHSRVNSLNSG.
>D. willistoni - UGT303A subfamily - LOC26529522 - 26529522
MLFGKNNDRVWLLIVIFGISFHYTQAEHILAIFSYAFSSPYLVVWPLIKELVDRGHQVTV
ISGQNHFPNIDGTHHIRVQMNDNLLHDLLDSDIVLETISSKWKKSTYISKFYYYSSLNIL
NDLEVQQLLHNSSAKFDMVIINTPASDALCGFAQHFNAPMVGISAFSSAWIVDYLAGNSE
PSVYERMSPESYMSGSPSFLERWNNWIGITEEWLLERLVLLPPQMKLYREYFNDSYSNFD
EIRRNYSLILVNQHFSLGCVRSNVPNLIEVAGMHLCYPKNCNLDPMPQDLQHFLDEAEHG
VIYFSMGLEILVKWLPNNIKQALLEIFCKLKERVVWKFDDWESLQIKSDNIFVRSFMPQQ
QILKHPKVKLFITHAGLLSIIEAAYYGVPVLCLPTYFDQFSNAKRMHLAGAGQTIDYNSM
SFDKLNQTIQELLQNPSYAKNAKLLSTRFRDQPMNAVDTAVWWTEYVLRHKGGPHMRIAE
QDISFMKYYKLDLIPIVFGRIGLPAIIVILLAYKLVNWFASQFDLRLSIVH
>D. willistoni - UGT303A subfamily - LOC6650082 - 6650082
MLVCRHLGHAWLLIVGFGLIVRQTQAEHILAIFSYAFSSPYLVVRPLIKELVERGHQVTV
ISGTKHFPTIDGAHHIRVLRLDNLLNDLIDFENGLDMNPSKWRKATWISEFYYFSSQYIL
ADHGVQQLIHNSTAQFDLVIMNTPISDALCGFAQHFKAPRIGISAYGSAWIIDYLAGNSA
PSVYEPMSPLEYTSTRSSSILDKWDSWVYKTEEWLLERLVYLPPQIKLYRQYFNDSYSNF
DEIRRNFSLILVNQHFSLGRVRSNVPNLIEVAGMHMCVHKNCKLDPIPDDLQRFMDEAEH
GVIYFSMGVEIYMKWLPDKMKSTFLEAFSNIKQRVVWKYDGLNSLKDKSDNIFFRSYLPQ
QQILNHPKTKLFITHAGLLSIIETAYYGVPVLSLPLYYDQFANAQRMHLAGVGQTLKLNS
ISVETLNESIYEILHNPSYTSNVQRMSNRFRDQPMSPLKTAVWWTEYILRHKGATHMRLP
EHEMSFMQYYNLDLMPILFGRIGLTAIIVILLAYKLTNWIISSYYIRLDLL
>D. willistoni - UGT303A subfamily - LOC6650083 - 6650083
MLISGILDNARLFIITIVLSVQLTKADNILAIFSYASGSPYLLVRPLIKELVDRGHQITV
VSAAKYFPTIDGTRHIRVFELDHLIEDVIDFEYDANPMQTKWQHASWVSHFYYEASNYIL
TNEGVQQLLHNSSAQFDMVIMNTPISDALCGFSQHFNAPMVGIAAYGSTWIIDYLVGNSA
PSIYEPMSPVGYTFSNSPSLFDMWNNWVYLTEEWLLERLVYLPPQLKLYRQYFDNSYSNF
EEIRRNFSLILVNQHFSLGRVRSNVPNIIEVAGMHMCVHKNCKLDPIPDDLRRFMDEAEH
GVIYFSMGVEIFMKWLPKHMKDTLFKTFSTLKQRVVWKYDNWQSFKNKSDNIYVSSFMPQ
QQILQHPKLKLFITHAGLLSVIETAYYGIPILSLPLYYDQFTNSQRMRMAGAGQTLHLNL
INVEILNNSIQELIQNPSYARIAKQMSTRFRDQPMNPLETAVWWTEYTLRHKRSPPIRLA
EHDMSFMQYYSVHFTSVLFGRIGLSAIIVILIGYKLAKYIIAHSHISLSIPLIR
>D. willistoni - UGT303A subfamily - LOC6650084 - 6650084
MLFSGKFGHAGLLLAAFGLSAHFTQADHILAIFSYVFASPYRTVRPFINELVEEGYQVTV
ISALNHFEPIEKAHHIRVPMLDRLMHGLLDFEFDEDPMPSKWDEALWVSHFYRASVQYIL
SDSGVQQLLHNSSAQFDLIIMNTPHSDALCGFGIHFNAPMVGIAAYGSAWIVDYLAGNSA
PSVYEPMSPVGYAYGSSSLLEKWQNWIYKTEEWLLERLVYLPPQLELYRKYFDNSHSSFD
EIRRNFSLILVNQHFSLGRARSNVPNLIEVAGMHMCVHKNCKLDPIPDDIQRFMDEAKNG
VIYFSMGMEIIEEWLPKHLKRVLIETFSKLKQRVLWKYDDLEPVKNKTDNIFIRSLMPQQ
QILQHPNLKLFITHGGLLSIIEAAYYGVPTLGLPIYYDQFSNTQRMRIAGVGQTLDINSI
NVEILNQTIHDMLKNPSYARNAKKMSARFRDQPMSPLKTAVWWTEYTLRHKDASHMRLAE
NDIGFLQYYCVDIVSILFGRIVLTALIVIVLTYKLLNYVIARVPFSLSIPLLHLG.
>D. willistoni - UGT303B subfamily - LOC6648660 - 6648660
MVCLLRSITFILAMCVLLRLAQSSDILAIAAYTFPSPYLVWTPYLRALVERGHQVTMVSS
VGVLDDIEGVRHIRLPQLDKTINGIMNAEISSDFLTNKWIESALGSAFLYNITYTILSDK
DFQQFLTNKSEHVDLIVLEPLHSYALFSLSEYYDAPLVGLAPFGPHWITEYLLGNISPSV
YEPVSPMGYSHGTDFWSKWQNWWHITEEWLLEWIMFWPGQVELSKKFFGHPPPNGHGVFS
LILINHHFSMGHVRSNVPNIIEVAGLHLSQPAAPLDAALQRFLDEAEFGVIYFSMGLEIL
SKWLPMNLQKPLLRVFAQLKQRVVWKYELETLPNKSDNIYISQTVPQRQLLAHPNVKLFI
THGGLLGIIESICYGVPMLGLPVYYDQFKNMERMRRAGIAENLDTNSITEEQLAATIHKM
LEEPRYTDKAKQMSSHFADQPMSPLDSAVWWTDYVLRHKGAPHMRLDQEGIPFVRYYKID
TFALVIGRFALIAIILILLCVIIIKKLRGRLLR
>D. willistoni - UGT303B subfamily - LOC6651567 - 6651567
MVCLLRSITFTLAMCVLLRLAQSSNILAIAAYTFPSPYLVWTPYLRALVERGHQVTMVSS
VGVLDDIEGVRHIRLPQLDKTINGIMNAEISSDFLTNKWIESALGSAFLYNITYAILSDK
DFQQFLTNKSEHVDLIVLEPLHTYALFSLSEYYDAPLVGLAPFGPHWITEYLLGNVSPSV
YEPVSPMGYSHGTDFWSKWQNWWHITEEWLLEWIMFWPGQVELSKKFFGHPPPNGHGAFS
LILINHHFSMGHVRSNVPNIIEVAGLHLSRPAAPLDAALQRFLDEAEFGVIYFSMGLEIL
SKWLPMNLQKPLLRVFAQLKQRVVWKYELETLPNKSDNIFISQTVPQRQLLAHPNVKLFI
THGGLLGIIESICYGVPMLGLPVYFDQFKNMERMRRAGIAENLDTNSITEEQLTETIHKI
LEEPRYTDKAKQMSSHLADQPMSPLDSAVWWTDYVLRHKGAPHMRLDQESISFVRYYKID
TFALVISRFALIAIILILLCVILIKKLRGRLLR.
>D. willistoni - UGT304A subfamily - LOC6651064 - 6651064
MLKQLMSSELFFIFSTIVLLLHLISPVWTAKILLVAPFEAQSQCILITPYIEALAEHGHE
LTVIHAYGHCGALENVRYIYINPRSNSYPDWIGENFSGVHNKWIEVTSIRTFMLKLCLHL
MENDTVKDLLNSNSKFDLVIIDPSHMDCIYGLAAHFNATLMGISSCGSDWNLDTLIGYTS
SSIYEPILPIGFRSADTFLDRLYNWFYLSEEWLLMHLLFLPKIRMVHNHFFGHLDQSFTE
IRQSFSLMLLNQHFTIYPARPNVPKMIEVAGMHLPKSTPSLPDDLADFIDTAPHGVIYFA
LGVEMQSKDLPEDTLQMLLNVFEALPQRVIWKFETQPPPKVSKNIYIDDWLPQMAILAHP
NVKLFITNAGMLSIIETIYYAKPVIGLPLFYDQFRNLQRILENDMGKMLNLNTMTSEEVK
NSIHEMIQEPQYQRNALALSQRFRDQPMHPLDTAIYWTEYILRHKGAPHMQVSLSNMKFI
DYYCLDKLILIAFRFSGIMGIMYFVLLKSKCLLKGLTKIYTGIWCTITHHFGR.
>D. willistoni - UGT305A subfamily - LOC6645985 - 6645985
MQIFVPLLLLLVVGSCELAKSANILCLVGTSRHNNPSWLRPLFSALAERNHSLTLLSTDP
GKDDGVPEKNIVRIHLENEYDVVKKHFMVKETRYYHEHWSVKQLLVWYEALLGTCRGLIE
TEAMSHMKKKLDDILKKEYNLIIYDATFSMDCLLGLLPINQVAPIMGVSSGKLTTDLMAM
VRAEDTINPARVPHYLTELPKKMNYWQRVLNHVMYLGESFVRWSVVVPVLNNVLQDPYEN
PSVQLMLLNTHPVLDYIQNLPPNVIEVGGLHISSKTEAMPEYIEEFMEQFLDGIIYINLP
YIDLMNGLGPNAVIQMINSYPDCGFIWNAHGLAELPEKIPNLLMCDNINQHDILAQPQIK
AFLNHGDSFSLQDAIYYAVPLIVLPLILEEFNNAQRIKERELGVVLTPSEFTLDSFIKPL
KSVLNDATYTDALYQAQIKFRNRQQRPVELAIWHAEQLISEPQMYKYLAQPDTVGQNYFV
IHSLDILILPLFVLITFVLNLVYLIYQIYEGYKLEKVPKKLSEKQKKLIKDKKNSKTNVP
KKEEAGETTIGAAESKDSLKPKDE.
>D. willistoni - UGT307A subfamily - LOC6644299 - 6644299
MMDYSVVRLSTSVMNWSLSFSLHLLVYWLSSSAVQSHHILGLFVNVHRSQLLVHLAVARV
LLQRGHQLTLVTTLPLDDLDEEFKENVTHILVDWQSSPEEKLSSNDFLTRLEHMFRRLEH
SGNLLKHSTWKNFMAHTPKPHFDLLLLGYHFNDHLLGVAAHFKCPVVIITTQQPICQVNS
LMGNPEERWYVPQPYDSRQRSGLEAWIFGWWEKGIELLSRRILARIYSENFPSPQYPDFD
TMRRSVVMSFNNHHMISEGPIQPMLPTMLDIGGILIEQTPKVKSNFEFSSKRPRILFSLG
TRFIWRTASRHFIDKFVAAFEHFPDFDIYWTYDGSDSLNLTRVHPHLKLAKWWPQRELLA
SNLTRIFITHGGKGSITESLYYGKPILGLPLVGDQLVNALKVVEKNWGLSLNIHNCTSFD
IIQGIHQLLDNSIYAKTIEKASQLYRDRPQNATQVVSFWLEYTLRHNGAKHLYNPARDLN
FWQYYSIDIHLTIYSCLFLLVMALIRLDQVINKKQIC
>D. willistoni - UGT316A subfamily - LOC6645617 - 6645617
MRLLQLSFCLMVLFAHSISGANILTILPSVWKSHYLFGRRLLQELATSPANHSVTLISLH
GEENAEVNQLPNIREIRVDGLKENWLDMGMSYEAEDMRAQSVMERFTRLIYAGTTNVDLL
LGDGQVKKLLTSGERFDLLIVDLFLSDALLGMAFYYGVPTVALSPTGANSWLNNMFGNPQ
ASSLDPSQFLAFTERMNTRQRIVNTLMSTFERLTYNFFHLISQQSVYTKHFEPLVKELPQ
YRELTKNLSLALINSHPGLHYPRAYLPNMLEIGGLHLLQEKDLQIPKHLESFMASSPPGG
VIYMSLGADIQTAQLPSEKLAIFLDVFTHLKEFNFLIKWEKDEFLPDYQLPEHIIISNWL
PQQAILAHPQMKLFISSCGQLSVWESIAGLTPILAIPILAEQEVMAKRLQLQGVSLTVNY
EAIAYDALLHGIRQLTLNLTYGQNLKKLNGRLISKNFNPSARAVSQIELILNSAGADYLK
SHANALNFWCAEGIDVLLIITLGFCGILTIPFLAICCILRKSYYSQAAADHAPYRATLKA
VGRVHSYGDGGTCSASVSSEPLRRTRSAQSLSARSSTSSFSSTIPTSSTSTTPMDLTPPP
PGTQSLINEPPLLDMYVNPRIFTTNRDS
>D. willistoni - UGT317A subfamily - LOC6639940 - 6639940
MPRLVEFGLFLILFVSCQQFAKGAKILLLFPHASESHFAVMRTLVTELATREHNVTLYTS
HGLHEQLETVTEHIIPEYPFWSKLQEHAAPKGKLEDLAKLPLEKLRKSLAHVGAASLDHF
LGQKKLQTLLKLSYMDFDYDLIIVDYFYSEALLALGFMQQKPVMGIVSSDFGQYMEAVQE
SLVPTGCSPIDFENYSPHWDFLERLGNIRECIARRKDFEREHYGAQEKLIEKHFKVQTSV
AELQAFNLAVLLINNHVPLLTPRPLIQQIVLAGGLHIRGPRELPWNVKKFLEEARSGVVY
LQLGNEQPCGQLSDAKKKILFDLFKSRKQSFIWSCHDVKKLKDLPENALIIQHSVPQIDI
LAHPRVRAFIMNGDLLSLQEGISRNVPMVGLPCFQNEQKNMQLAVRLGVGLQLNQDNVTT
PSLNWALDRLLTEQHFHLTIRDVSMEYRDRPLGALATAVFWVNYVVRHKGGAAIRTRGIG
ISSSQLHLFDLFVFYFGVAVLITALAAAVYFIGFFLWQRKNKPEKLAKAN
>D. yakuba - UGT35A subfamily - Dyak\GE24644 - 6536595
MGRICSGTALGLLLIGLLLLFSANADEGVQSSRILAVFPFPGRSQYIFAEQFLKELAHRG
HNVTVINTFGSDEAEPNFRVIGAKKIHEIMAAFGNADYNQAATQWKVLTMTTEFLNLLTT
SVLDEPAVKNLLHSGEKFDLVIMETVQTEALFGLSQHFGAETIGISSYGTDTHIDELMGN
LSPLSYNPMLLSSRTERMDIKDRLRNVLEACVMWLHKRVVHLPTQRDLYVKYFPTARKSL
DEVLDSFSLMLLGQHFSLSYPRPYLPNMIEVGGLHLQQQRKVQPLAKELSEFVEQSEKGV
IYFSMGSNIKSKDLPPATRKVLMETFASLPQRVLWKFEDDQLPEKPSNVFISKWFPQPDI
LAHPNVKLFITHGGLLSTIESIYFGKPVLGLPIFYDQHLNVQRAKQAGYGLSADIWSANA
TELTSLIQELLSNASYAAAAQTKSKLFRDQKETALERAIWWTEYVLRHKGAKHLRCASRD
LDFIQFHGLDTWGLLIAVTFASILIVVVALKCLQRGLTYIIANRRKLKTQ
>D. yakuba - UGT35B subfamily - Dyak\GE24645 - 6536594
MLALRISFLLLTLPAYLQAARILAIFPFPGPSQYINVVPYLKELAGRGHQVTSVNAFPQK
KPVANFRDVFISKVFDNYNELVNDLNKPMNLWQENNFINKFFLDVTRCVLTNKEVAETLL
PPGKDHFDLIIVEAIRSDAYYGFAAHFNAPIIGISTFGTDWNIDELVGNVSPLSYTPLVT
AGLTDRMNFAERVSNFVDTTIAWLNYKLIHMPEQEKMYAKYFPEASKRVQLTDLNRNFSL
VLLNQHFSLSFPRPYVPNMIEVGGLHISHKPAPLPKELEEFIQGSGEQGVIYFSLGSNVL
SKDLPEERRDLILKTFASLPQRVLWKFEDDKLPGKPANVFISKWFPQPDILAHPKVKLFI
THGGLLSTIESIHHGKPVLGLPFFYDQFLNVRRATQAGFGLGLDHKTMTQQELKGTIERL
IKEPRFGQIARQMSERYRDQPMSPLDTAIWWTEYVLRHKGAHHMRVAGQDLGFFAYHSLD
VIGVLLGGALLIVATIVGVLWKAAKFSGLGNSKKKQKTK
>D. yakuba - UGT35C subfamily - Dyak\GE24650 - 6536584
MRLLAVIAIVFCVLSAKPLETQSAKILATLPFPGRSQYIFVETYLKALAAKGHQVTVINA
FKNKETPNMRFIEALGAHKYAEEMMSLLNVPLLWQQLNAMDYILDKFIETTLDDEGVKKL
LNSGETFDLVLAEMLHMEPMYALAQHFNATLVGFSSFGTDSTIDEAAGNISPISYNPLVT
SPRTDRMTFLERLENHYDVIVEEVHRHLVHLPHMREVYKKYFPNAKKTMEEVMDSFSLIL
LGQHFSLSYPRPYLPNMIEVGGMQISHKPKPLPEDIKQFIEDSPHGVIYFSMGSNVKSKD
LPQETRDTLLRTFAKLKQRVLWKFEDDNMPGKPANVLIKKWYPQPDILAHPNVKLFISHG
GLLSSTESVYFGKPILGLPCFYDQHMNVQRAQRMGFGLGLDLNNLKQEDLEKAIQTLLTD
PSYAKAASAISERYRDQPQPAVDRAVWWTEYVIRHNGAPHLRATSRDLNFIQLHSLDTLA
VIVAVPLLVALIILKLSCKLLGGKKQKCPHADKLKKH
>D. yakuba - UGT35D subfamily - Dyak\GE23318  - 6539005
MWPILLLLCLLPGYLEGARILAVFPLPSPSHYFFALPYLKSLASLGHEITSVSPYPQKEP
FENIHDIPVPEVFENFNEVLRIASTPRSTWRSSDFINEYVLNLTRTVLNNEGVRRSILGP
QKPHFDLVVMDVWRFDVLIGLAAYFDAPIIGLGSYGTDWKIDELMGNISPMSYLQSPSSR
FYDLEAYGQRLSYLVERTLMHINYKWRHVRKQEALYRQYFPSIAERKPLSKISRNFSLVL
LNQHFTLGPPRPYVPNMIEVGGLHVNPKPEALPAELDNFIQGAGESGVIYFSLGTNVKSK
SLSEDRRKVLLETFASLPQRVLWKFEDEQLPGKPSNVFISKWFSQQSILAHRNVKLFITH
GGLLSTIESIHHGKPMLGLPCLFDQFRNMAHVQQMGLGLVLNIKEMTSEDFNSTIRRLLT
NKTFEETARITAARHRDQPMKPLDTAIWWTEYVLRHKGAAHMQVAGKDLDFVRYHSLDVF
GTFLIGALGLPVVIIFCIYVILRKCILQKKDTNEAIKKMQ
>D. yakuba - UGT35E subfamily - Dyak\GE24647  - 6536592
MLASGLCSLLILQLPGFLYGARILALFPVPSHSHYHHALPYLKNLASLGHEITSVSPYPS
EEPVNNIYDIHIPEVLNSYDELLKAMTTPKSMWKSIDVTNEFVYNITKAVFNNDGVRREI
LRPGKAQFDLIIVDIWKYDAFYGLAAYFEAPIIGLAPCGTDWKIEEKVANPSPISYLQSP
SSYFYELDTFTGRLAHFVERSISWLNWHLRYEKKHETLYKKYFPNIAERKPLSEVSPNIA
LVLVSQHFTLGPPRPYVPNVIEVGGMHIDQEPKDLPQELEDFIQGAGEHGVIYFSLGTNV
RIKNMVKDRNRILLEVFASLPLRILWKFEDEELLDIPSNVLIRKWLPQQDILAHSKVKLF
ITHGGMQSTIESIHYGKPMLGLPFFYDQFGNVEHIKKQGLGLTLSYQDMTGEELKDTILQ
LLTEKSFETTARIAAARYRDQPMKPLETAVWWTHYVLRHKGAPHMRVAGSKLNFFTYHSL
DVLGTVLLAIIVIPLILVIFVLSVCKTLRNILPRAVVKIKRKQKVR
>D. yakuba - UGT35E subfamily - Dyak\GE24646 - 6536593
MEQISEQKIPISMLLLRSIVLVVVLLPVLLDGARILGLFPIPSHSHYYHALPYLKKLASL
GHEVTSVSPFPLKEPVSNIHDIPVPELFDNIEEIVGNLTNRKGTWNEYEYINKYTLTLVK
KVLENDGVRREILQPGNVQFDLIIVDLWRLDALYGFAAHFDAPIIGIASFGTDWKIDELV
GNVSPLSYLQSPSFNWFDLDSYGGRVAHFVDQSLAWINWHWRHEEKHEALYREYFPKIAD
KRPLSEITRNFAVILVNQHFTLAPPRPYAPNVIEVGGMHINKEPKALPQELEDFIQGAGE
HGVIYFSLGTNVRSKNLAEDRRRILIDTFASLPQRILWKFEADELSDIPSNVLISSWFPQ
QDILAHPKVKLFITHGGLQSTVECIHHGKPMLGLPFFYDQFRNMEHIKALGIGLVLNYKD
MTSDEFKDSILRLLTEKSFDVTARTTSGRYLDQPMNPLDTAIWWTHYVLRHKGAPYMRVA
GRDLDFITYHSLDVLGTFLLGFLVTFGIVVFCVIKLLNTILNSKKTNRSSKQKVN
>D. yakuba - UGT36A subfamily - Dyak\GE18247 - 6526749
MRTWLRSEVLIVLLGLLGLPQLITGGNILAVYPHFGFSHFKVVMPILNELAQRGHDITVI
SYVRNPQAAAYPNYKELLTSAPGEDQASTTINLVPLTEHTPTRSLGVLIREYVALHEEGQ
KSCEHLYASGHVERVIERHQHKPYDLLLTEYFNSDCQLALAKLLKLPIIGLSTCALMPYY
YDRIDLPDTPAFIQSEFVGFAGQLNWHERLLNFVQAKLLKLLYKYHSNRADNALVRKYLG
VEVDVDEVARTQTAFVFGNQHYSLMGSRPQSLQFVEIGGVHITKKAEQELPEHIANFLNQ
SGEGVIFISWGSMVRASSIDADKLSAILEVLKSQPLKIIWKWEADETPAADSSKFLFVKW
APQLALLCHPKVKLFWAHGGLLGTTETVHCGKPLLVTPIYGDQFLNAFSVQNRGMGLKLD
YQDITVQNLNKALTELRKNSYAQRSLEVSKVFNGRQQTPLESAIWSVEHVINNGLVAAKL
LQSPGIELNGFIYHSLDSVALILTPLILLIVVLCYLCKRNPAKSANKKVGKKAKRS
>D. yakuba - UGT36D subfamily - Dyak\GE13209 - 6529622
MWSPRVVLLFLALALSQPNELVEAAGPLKVLGLFPHPGVSHFHFFHPIMKGLAEAGHDVS
VVSHFPDKHPVAHYKDFPLTGMDKLTNSVDLKFFEKRTFYSHFQEFFLLHEWGKQSCNLT
LRSEALQQILRRPGRFDIIIMEQFNTDCMMGVAHQLQAPVIALSSCVMMPWHYERMGAPL
IPSHIPALFMAQSQHMDFGGRLANWFSTHALNWMYKLLSVPAADAMVQYKFGHDVPSVGE
LVKNTSMFFVNQHYSLSGPKITPPNIIELGGVHIQKSKPLPADLQRILDNAEEGVVLISW
GSMIRANSLSAAKRDGIIRAVARLKQKVIWKWENETLPNQPPNMYIMKWLPQRDILCHPN
VKVFMSHGGLMGTSEAAYCGVPVVATPMYGDQFVNTAALVERGMGTILNFEDIGENTVMR
ALKKALDKKFHDAAKVVSHSFHHRPQQALHTAIWWVEHVAHTGGDPLLKPSAVQMSRFVY
YSLDVYAVLTLVLGSIIASWVWLLRLCCGSSAAQKSKRD
>D. yakuba - UGT36E subfamily - Dyak\GE13210 - 6529623
MCCWRAFCLLALLSLVVSSDSLQILGLFPHPAISHFKFFHPIMRGLAEAGHSVDVIGPFE
DKDPPKGYKDHLLPPSTLTDTINLEDFERPYRFLFHYIEFFILYNMGKEDCNTTLHSRAL
KEILKNPPGYYDVILLEQFNSDCAMSVAHVLQAPVIAMSSCALMPWHYERFGAPLIPSYI
SALFQGQSQEMSFAGRLGNWITVHSLNVLYKLFTVPAGNALIRQRFGPRVPSTENLVRNT
SLMLINQHFSLSGPKPLPPNVIEVGGVHITPPKPLPSDLQKILDNASKGVILISWGSQLK
ASSLPAARRDGIVRAIGRLEQEVIWKYENDTLPNKPPNLHIRKWLPQRDILAHPNLKVFM
SHGGLMGTTEAVSSAVPIVGVPIYGDQSLNIAALVQRGMALQLELRKLDENTVYEALTKA
LDPSFKARAKEVASAYNNRIQGPLETAIWWVEHVAETKGAPLTQPSAVHLSRFVYYSLDV
YLVVALTLLLPVIMLLGLVRMCKRREPKGDYKLKRK
>D. yakuba - UGT36F subfamily - Dyak\GE13207  - 6529621
MKLLALPLLVFLLTPEPNDAAQILGLFQHPGKSHFDFFRPMFLALAGRGHNVSMYSYFPL
EKPVANYTDYVFQGMPLLTDVVDLRNFESEWKPLGLPFKVLTYFMLHDWGLRSCKVALNS
PLITQLLRSPIRYDVILLEHFSNDCMAVVAHLLNAPVIALSSCAIMPWHYKRMGSPFINP
IMPMNFLPYTDEMSLIDRLNNFIHFHTVNTLYNLITQPATDALIGQSFGPGLPPINEIVK
NTSLMLINQHYALTGPRPYAPNVIEVGGLQVGPIKPLPQHLLDLLDRSPNGVIYISWGSM
VNSNTLPSAKRSALFQSISQLKEYNFVMRWKSLDSLENNKPTNLYTFDWLPQRDLLCHPK
VRAFITHGGLLGTTEAVHCGVPMLVTPFYGDQFLNSGAVKQRGFGVIVDFRDFDTNHITS
GLRIILDKKFADRVRRSTEAFRQRPIPPLELATWWIEHVIKYGGAPLIQSEARHMNWIVY
NSIDVLLFWLGILFLLIVAPWKLAKIFISAFGRGKICDDTKAKTQ
>D. yakuba - UGT37A subfamily - Dyak\GE12597  - 6529821
MSVAKILAEEGHNVTVVTVLEPTITHKNINLVSVPMTKEEIKQRSETIGAKQKNSSPNRL
ISVLNMSGQMDSMLRKMADVLKDQRVKELYLNKDNHFDLVISGYFMNDYQLGFARKVNAP
VVVLAPSSPSQMLNSLIGNPHDTVEKEKGMTFGQRLDSYITSLLYGIFVRQIDXRNRKYY
REIFGDDPTMPEYMDMLKNTSLVFFCSHAASEGPIRPSVPAAVEIGGIQIKDKPDPLPKN
LEEFLSNATHGAILLSLGSNVQGSHIKPDIVNKIFSVLSNLKQRVIWKWEDLDKTPGESD
NILYSRWLPQDDILAHPSVKLFINHAGKGGITEAQYHGKPMLSLPVFGDQPGNAHAMVKS
XFGLTLSLLTLEEEPFKAAIQEILSNPKYSQRVAKFSSLYRDRPATARDSLIFWTEYVIR
HRGAAHLQSPLVHMDFISANNLDIYALIAAIFVGFLLILMKVVLHICKILTTKSNKVKKQ

>D. yakuba - UGT37A subfamily - Dyak\GE26220 - 6536870
MVHNPSRLFLFAVALAAFVGESQEANILGLFPSQMPSHLIIQMSTAKVLAEQGHNVTVVT
TLKPVVTHKNINVIQVPLSKKEEQHLSDTIKTMLQNNSGNMALSLLRTMDKMNFLFTANA
DLLMDDRVKQLYLNKDNKFDLVLSGYFMNDFQLGFAKKVNAPVIVVVTLPPNQLLNHLIG
NPLEVSYAPAFSAPLERGKGLTFHQRLVAYGTSFFFGVYAYLTEKRNRKLYTQIFGDDPN
MPEYSELLKNTSMVFFVSHAHSEGPIRPNVPAAIEIGGIHIKDKPDPLPQNMAEFLGNAT
DGAILLSLGSNVKGTHVSPDTVDKMFNVLSKLKQRVIWKWENLEKTPGQSANILYSKWLP
QDDILAHPNIKLFINHAGKGGITEAQYHGKPMLSLPIFADQPGNADAMVKKGFGLSMSLL
TLEEQTFHDTILEILSNQQYSEKVASFSSLYRDRPMTARESVVYWSEYVIRYRGAAHLQS
PVVHMSFIAANNIDIYALLAVLLLALIFLLKTLFKLIFSKLCSKSKKKKTQ
>D. yakuba - UGT37A subfamily - Dyak\GE26221  - 6536871
MVLKPGIFLLIATAICALGGCHGANILGIFPSLSPSHLIIQMSTAKVLAEKGHNVTVVTV
LKPVVNHKNIKVIMVPLSKEEAQQMSDTIAAMSKNDNSNMILSMLRMTNQMSFMFNKMAD
ALKDDSVRDLYLNKDNKFDVVLSGYFMNDYQLGFAKKVNAPVIVVATMPPNQLINPLIGN
PLEVAYVPSITDSVEKGKGMSFRQRLTGYGSSVFYGLFHLITERQSKRFYKELFGDDPTM
PEYSEMLKNTSLVFYASHAPSEGPIRPNVPAAIEIGGIQVKDTPDPLPQNMAEFLGNATD
GAILLSLGSNVKGSHIKPDTVVKMFNVLSKLKQRVIWKWEDLEKTPGKSDNILYSKWLPQ
DDILAHPNIKLFINHAGKGGITEAQYHGKPMLSLPVFGDQHGNADAMVKQGFGLTQSLLS
LEEQPFQEAILEILTNPQYFKKVSSFSSLYRDRPMTAKESVVYWTEYVIRHHGAAHLQSP
VVHMSFIAANNIDIYVLITVVLVILVLLFKLLVQFIYRKFVSETKKEKKH
>D. yakuba - UGT37A subfamily - Dyak\GE24489  - 6536872
MVLLPEKVLLLAIALAALMGSSQGANILGLFPSLSPSHLIIQMSAAKVLAEKGHNVTVVT
TLKPVVTHKSINVIQVPLSKEEAQQMSDSIGAMSKNDNSNMALSLLRMTDQMDFMIRKNA
ETLMNDRVRDLYLNRGNKFDLVISGYFMNDFQLGFARKVNAPVVVLATMPPNQLLNPLVG
NPQEVSYAGISNPAEGSKAVPFQSRLASYMQSLGFGVFSYLSERRNRKWYKEVYDNDPNM
PEYSEMLKNTSLVFFSSHAPSEGVIRPNVPSAVEIGGIHIKDKPDPLPKNIAEFLDNATE
GAILLSLGSNVQGKHLNPETVVKMFNVLSKLKERVIWKWEDPENTPGKSANILYSKWLPQ
DDILAHPNIKLFINHGGKGGITESQYHGKPMLSLPVFADQPRNANAMVKNGFGLTLSLLT
LEEQPFQEAILKILSNPQYAQRVKSFSTLYRDRPMSARESFLYWTEYVIRHHGAAHLQSP
VVHMSFIAANNIDIYFLISAILIFVLVLIKLLVQFIYRRFISKPKKEKTN
>D. yakuba - UGT37B subfamily - Dyak\GE13736  - 6527117
MAGISRCLALHIVLLLAGAHGANILGLFTSLSPSHLVIQMSMARILAEQGHNMTVVTVLK
PPSLHKNINHILVPMNEDTLSTFSSLVGGMTKTDNSNAIVSMFRSLKVISEAFSKMGDVM
KQPLIRDLYEHADNKFDLVLMGYFMNSYQLAVAHKLKVPVVVAVSNPPSFLGYVLGNPWE
VSYVPAMNMAIESGQSMGIGHRALNLLGSLGSRLFMYVIELKNTKIYREIYGNDPTLPSY
EDLNKNISLIFFASHGISEGPIRPNVPAVIEVGGIQVKEQPDALPENMEKFLSEAPQGAI
LLSLGSNVKQDHLSTDTVQKMYNVLSKLQQKVIWKWDDLENVPGRSENILYSKWVPQDDV
LAHPNLTLFITHAGKGGITEAQYHGKPMLALPVFGDQPANADVMVRQGFGLKQSLLTLEE
DSFLQGIREVLENPKYANAVKSFSTLYRDRPMSARESLIYWVEYVMRYHGAAHIQSPVVH
MSYIAAHNLDVYAVILGTIVALCFITKLVFGLVFRKLRQSSGKPKVNQQRKLKKKQS
>D. yakuba - UGT37C subfamily - Dyak\GE14033  - 6531351
MFAACSAILWLLAVVSSTQGANILGLYSALSPSHLIIHMSTAKALAEAGHNVTVVTMMQP
KVMHKDIHLIVVPVTQEQADAMENQMASMAGSRNDIITTMYLLLNGLDVMITSQADLLKD
PRFQRVFETKFDLMIFGCFFNDFQLGVAAKLKVPVIVDWMIPTNTMIDQFVANPTEVSYV
PNESTFATTPMSFFKRAENLVKDVILKYLTIRFNYKFNRIYNEIFTDKDMPTLSDMKKNI
SLVFVGSHLISDGPIRPLVPAIIEIGGIQVKEEPDPLPQDIAEILDSSSQGAIFLSFGSN
TKSYMVKPEIVAIIFKVLSGLKENVIWKWEDLENTPGNASNIFYRDWLPQDDILPHPNTK
LFISHAGKNSVTESLYHAVPMVVLPIFGDQPLNAALLVNSGYGVSLDLQTLTEDAFRKAI
NEVLENDKYTLAVRKFSALYRDRPLTPKQSVLFWVDYVLRHRGAPNLQSPAMHMGFIELH
NLDIYALVLTILILLVLLSQRAVKFLLGKLVRKVKAPAGKKKQ
>D. yakuba - UGT37C subfamily - Dyak\GE12767 - 6529512
MIGVRCVLLLLLGVVASTHGANILGLFSSHSPSHLIIHMSVAKALVEAGHNVTVVSMLKP
KVMHKDIHLIVVPMKEEQERTMESQMTEMAGQKNSLVSTMHRLLTSMDVMINAQAELLSD
PRFQRIYETKFDLMILGYFINDFQLGVAHKLSVPVIIDWMSAPVPAIDSYTGNPAELSYV
PLMGTVATHPMGILKRAENVVKSLFFDFIFAVFDYKITRIYNDVFPEQEMPSLKELRKNI
SMAFVGCHLISEGPIRPLVPAIIEIGGIQVKEKPDPLPKDIDQFLSKSQNGAVFLSLGSN
IKSSTVRPEIVQSIFKVLSGLKENVIWKWEDLENTPGNSSNILYKNWLPQDDILAHPNTK
LFITHAGKGGITEAQYHGVPMVALPIFGDQPGNAALMEKSGYGVALDLLSITEDSLKDAL
KKVLEDPKYRRAIGQFSSLYRDRPLTAKQSVVFWTEYILRHHGAPNLQSPAVHMNFIQLN
NLDIYVLILTILVLFVLLTRLVAKIVWNKFGGKAKISNTKKLQ
>D. yakuba - UGT37D subfamily - Dyak\GE12769 - 6529510
MTQNRSTWIGCSLGGLLVALLALQSMPRGTEGANILGVFTSHSPSHFIVHMSIMKALAEK
GHNVTVVSSVPPKVTHKSIKHIVIPMSAEDEKVLNDGMAGMVKDKPSIWNTMKSIFSSLA
LLIDKQVDVLEDPSFQELYLNKGNKFDVVFVGFFFNTYQVALGARFNCPVIVSWSGPPMM
MVNEVLGNPELSSVPQMHISAPPGQPMNFQQRMQNFASTLGFNALNIFLNHKYNKFYDRL
WGQDKSIPAFEQVKKNVSLAFVNSHGISEGPIRPNVPGVIEIGGIQVKSKPDPLPEDIKE
FLEKGKQGAILFSLGSNLKGEHIQPEVVQTIFKGLSSLKQQVIWKWEDPKNTPGKAANIL
YKKWLPQDDILAHPKIKLFITHAGKGGVAEAQYHGVPMLALPVFADQPGNADKLVASGYG
LQLPLATLDVDEFKASIKEVIDNPKYAKTLKSFSQLYRDRPLSPHESVVYWTEYVIRHHG
AAHMQSPLVHMNFVASNNVDIYIIAALVLYIVFIINKIVWKFVWRKLFGKSNKASQKKKV
KKQ
>D. yakuba - UGT37E subfamily - Dyak\GE12768 - 6529511
MIEYGKIGFLIIFLLGTQTPSGDGANILGVFSTPSPSHVIVHMAVMKALADRGHNITVVT
QMKPRLAAHENITVIIVPPTEERLKLMEEHLAEKSNAKLSFWANIAKGIVQSSYQMDGHY
EFMTHPDFKEIYENPKTKFDLVFLGLMANYFELGIAAKLNCPVIVSWVGIPLPFLDSLVG
NVHDPSYVPTVNVALKAGQNTMDFGLRLVNYFKHTFLIALNTFLDFKMKQFYERAFESEL
EFPNYYETKRRISLMFFNYHSPSEGPIRPTVPQSIEIGGIQVKEQADPLPMELAKFLDTA
DEGAIFFSLGTNVNTNTFRPVTVDILYNVLSKLPQKVIWKWKDLKNKPGNASNIFFSNWL
PQDDILAHPKTKLFITHAGKGGVAEAQYHGVPMVALPIFGDQQGNAEIMAKFGFGRWLDI
LTMTKEELEETIHDVLESPTYRNTIGKFSSLYRDRPLTARQSVIYWTEYVLRHQGAYHLQ
[truncated: 12,091 more chars]
